# Supplementary material for: Modulation of alternative splicing during early infection of human primary B lymphocytes with Epstein-Barr virus (EBV): a novel function for the viral EBNA-LP protein
Source: Nucleic Acids Res. 2021 Sep 16;49(18):10657–76. doi: 10.1093/nar/gkab787 (PMC8501971; doi:10.1093/nar/gkab787)
Supplement: gkab787_Supplemental_Files [file gkab787_supplemental_files.zip]

Archive with 10 entries (10 files):
- Manet et al_Supplementary data.pdf
- Sup table 1_revised.xls
- Sup table 2_revised.xls
- Sup table 3_revised.xls
- Sup table 4_revised.xls
- Sup table 5_revised.xls
- Sup table 6_revised.xls
- Sup table 7_revised.xls
- Sup table 8_.xlsx
- Sup table 9_revised.xls
