# Supplementary material for: Modulation of alternative splicing during early infection of human primary B lymphocytes with Epstein-Barr virus (EBV): a novel function for the viral EBNA-LP protein
Source: Nucleic Acids Res. 2021 Sep 16;49(18):10657–76. doi: 10.1093/nar/gkab787 (PMC8501971; doi:10.1093/nar/gkab787)
Supplement: gkab787_Supplemental_Files [file gkab787_supplemental_files.zip › Sup table 1_revised.xls]

## Sheet: Number of events
Type of events	Pvalue<=0.05 & deltaPSI>=10%	ALL
exon_skipping	270	14614
acceptor	287	25274
donor	264	33563
mutually_exclusive	4	64
multi_exon_skipping	80	7764

## Sheet: exon_skipping
gene symbol	regulated exon	exon coordinates	flanking exons	deltaPSI_R1	deltaPSI_R2	deltaPSI_R3	deltaPSI	absolute value_deltaPSI	pvalue_glm	adjusted_pvalue_glm
PER1	18	17:8049276-8049455	17:19	0.826389	0.621262	0.642857	0.642857	0.642857	1.79592e-07	4.68671e-05
YPEL5	4	2:30378716-30378776	3:5	-0.516667	-0.5875	NA	-0.552083	0.552083	3.50188e-05	0.0027663
RBM5	6	3:50137965-50138038	5:7	0.489368	0.47381	0.501684	0.489368	0.489368	0.000172766	0.00861705
RBM6	31	3:50137965-50138038	30:32	0.489368	0.47381	0.501684	0.489368	0.489368	0.000172766	0.00861705
PRMT1	5	19:50183390-50183510	4:6	-0.463386	-0.559975	-0.327586	-0.463386	0.463386	0	0
PTS	3	11:112100931-112100953	2:4	0.450431	0.445287	0.109127	0.445287	0.445287	0.000100663	0.00590801
RASSF1	4	3:50374604-50375003	3:5	0.456012	0.196078	0.444444	0.444444	0.444444	3.10316e-05	0.00253832
SFRS7	4	2:38976040-38976488	3:5	-0.500984	-0.43812	-0.444266	-0.444266	0.444266	0	0
OBFC2A	4	2:192547218-192547321	3:5	-0.482712	-0.397643	-0.284689	-0.397643	0.397643	3.77476e-15	6.89554e-12
ZNF83	6	19:53119971-53120588	3:7	-0.315339	-0.392512	-0.48	-0.392512	0.392512	0.000340578	0.0134157
HMGN1	7	21:40717756-40719218	6:8	-0.205531	-0.390374	-0.514161	-0.390374	0.390374	8.39292e-05	0.00528681
AFF3	6	2:100627959-100628033	5:7	0.202402	0.435317	0.380597	0.380597	0.380597	4.64323e-08	1.41367e-05
TOMM34	5	20:43577371-43577518	4:6	0.249351	0.504196	NA	0.376773	0.376773	0.000504484	0.0180258
C9orf16	2	9:130924283-130925231	1:3	0.362915	0.333333	0.361301	0.361301	0.361301	3.07332e-12	3.20811e-09
MTIF3	5	13:28015154-28015214	4:6	-0.178838	-0.537143	-0.358974	-0.358974	0.358974	0.000559884	0.019241
CCR6	2	6:167536241-167536711	1:3	-0.347588	-0.216599	-0.406913	-0.347588	0.347588	0.00130019	0.0317213
TMEM126B	3	11:85342189-85342360	2:4	-0.52	-0.172414	NA	-0.346207	0.346207	6.97185e-05	0.00469524
MPI	7	15:75189352-75189560	6:8	0.383908	-0.0658784	0.344928	0.344928	0.344928	0.00149888	0.0348679
ARHGAP17	17	16:24950685-24950918	16:18	0.344584	0.270196	0.364512	0.344584	0.344584	1.22125e-15	2.97455e-12
UIMC1	10	5:176395556-176396292	9:11	0.411765	0.340067	0	0.340067	0.340067	7.06217e-07	0.000132316
SYNRG	23	17:35880282-35880317	22:24	-0.0535354	-0.495238	-0.339603	-0.339603	0.339603	0.000211281	0.00996022
SLC12A2	9	5:127474516-127474600	8:10	0.142857	0.52381	NA	0.333333	0.333333	3.12643e-05	0.00253832
SNRNP70	8	19:49605371-49605442	7:9	-0.323034	-0.281124	-0.336081	-0.323034	0.323034	2.80296e-06	0.00039387
MS4A1	2	11:60228545-60228633	1:3	-0.322127	-0.285218	-0.424337	-0.322127	0.322127	9.97043e-08	2.85702e-05
POGZ	3	1:151413404-151413562	2:4	-0.321429	-0.0643939	-0.393333	-0.321429	0.321429	0.000172085	0.00861705
TLR10	3	4:38777396-38777584	2:4	-0.318505	-0.366263	-0.193062	-0.318505	0.318505	0.00203642	0.0425755
ATP5SL	6	19:41939177-41939339	5:7	-0.175381	-0.454545	NA	-0.314963	0.314963	0.000319762	0.0127678
ELF1	2	13:41593364-41593508	1:3	-0.32841	-0.310317	-0.0861559	-0.310317	0.310317	2.33836e-08	7.76653e-06
MDM2	2	12:69202797-69202866	1:3	0.416667	0.297468	0.307692	0.307692	0.307692	1.23515e-10	8.59512e-08
HRAS	5	11:533277-533358	4:6	-0.422066	-0.210255	-0.304722	-0.304722	0.304722	0.00145921	0.034395
FAM49B	4	8:130916745-130916832	3:5	-0.301178	-0.269948	-0.324279	-0.301178	0.301178	1.07819e-07	3.03012e-05
ALOX5	15	10:45939564-45939734	14:16	-0.41269	-0.299985	-0.29016	-0.299985	0.299985	6.17793e-06	0.0007109
NVL	2	1:224514093-224514166	1:3	0.298942	0.024356	0.352941	0.298942	0.298942	4.60382e-08	1.41367e-05
GAK	26	4:862327-863320	21:27	0.0145688	-0.326531	-0.298077	-0.298077	0.298077	1.01352e-05	0.00109715
SLC9A7	13	X:46495024-46495083	12:14	0.471464	0.238562	0.292208	0.292208	0.292208	5.22232e-05	0.0037048
PUF60	7	8:144902836-144902886	6:8	0.125163	0.319753	0.290553	0.290553	0.290553	3.81539e-08	1.21213e-05
C15orf44	2	15:65899497-65899780	1:3	-0.127165	-0.356322	-0.290323	-0.290323	0.290323	1.80001e-09	8.22043e-07
TEP1	49	14:20840892-20841016	48:50	0.288566	-0.0800866	0.533333	0.288566	0.288566	0.00156347	0.0357008
ATF2	6	2:175986172-175986268	5:7	-0.331933	-0.231884	NA	-0.281908	0.281908	0.00070798	0.0217362
SMC5	19	9:72961495-72961565	18:20	-0.205882	-0.284981	-0.28022	-0.28022	0.28022	0.00114789	0.0292253
ATR	6	3:142279105-142279296	5:7	-0.210526	-0.272727	-0.323529	-0.272727	0.272727	1.7848e-07	4.68671e-05
AHCTF1	36	1:247007097-247007230	35:37	0.270833	0.346467	0.22306	0.270833	0.270833	8.30473e-05	0.00528681
IRF4	7	6:398828-398935	6:8	0.0816993	0.40873	0.270715	0.270715	0.270715	2.44127e-06	0.000356767
APLP2	8	11:129993507-129993674	7:9	-0.270492	-0.326149	-0.0269841	-0.270492	0.270492	9.65396e-05	0.00578209
VEZT	7	12:95650326-95650398	6:8	-0.416667	-0.269231	-0.263889	-0.269231	0.269231	0.00150312	0.0348679
ZDHHC13	2	11:19164525-19164670	1:3	-0.31108	-0.266892	-0.133013	-0.266892	0.266892	1.57378e-06	0.000253843
TULP3	4	12:3029929-3030088	3:5	0.179487	0.352941	NA	0.266214	0.266214	0.00247357	0.0481753
TAF1A	4	1:222753101-222753214	3:5	-0.291667	-0.238636	NA	-0.265152	0.265152	0.00114721	0.0292253
ZNF43	6	19:22001897-22002023	5:7	0.483871	0.264214	0.162759	0.264214	0.264214	0.000178155	0.0087662
YIPF1	3	1:54354917-54355136	2:4	-0.261538	-0.301514	-0.230205	-0.261538	0.261538	9.9838e-06	0.00108883
RBM10	6	X:47034418-47034491	5:7	0.0643057	0.26087	0.27907	0.26087	0.26087	1.659e-06	0.000260695
AHCTF1	3	1:247079444-247079697	2:4	-0.368421	-0.142857	NA	-0.255639	0.255639	0.000547398	0.0190146
SKA2	3	17:57196680-57196856	2:4	-0.152793	-0.254098	-0.263889	-0.254098	0.254098	0.00255964	0.0491544
MORF4L2	2	X:102941559-102941746	1:3	0.291088	0.249742	0.0661216	0.249742	0.249742	1.78137e-08	6.34949e-06
COASY	6	17:40716727-40716916	5:7	-0.248148	-0.24	-0.364316	-0.248148	0.248148	8.50875e-10	4.60544e-07
QRSL1	6	6:107100084-107100259	5:7	0.102282	0.31383	0.247664	0.247664	0.247664	4.0521e-07	9.25272e-05
AC012621.2	2	16:19536102-19537183	1:3	0.229005	0.330345	0.245174	0.245174	0.245174	9.60996e-07	0.000167191
LY6G6E	8	6:31669051-31669117	7:9	0.290323	0.2	NA	0.245161	0.245161	0.000244925	0.0107811
BAT5	4	6:31669051-31669117	3:5	0.290323	0.2	NA	0.245161	0.245161	0.000244925	0.0107811
SFRS17A	5	X:1719031-1719100	4:6	-0.107278	-0.243158	-0.259259	-0.243158	0.243158	0.00224248	0.0457065
MTMR1	4	X:149880814-149880837	3:5	-0.176471	-0.24	-0.391304	-0.24	0.24	2.0009e-06	0.00029838
UTP6	12	17:30205721-30205800	11:13	0.203846	0.23795	0.344928	0.23795	0.23795	0	0
BTBD1	3	15:83718825-83718930	2:4	0.237607	0.302632	0.214575	0.237607	0.237607	0.000337567	0.013359
IVNS1ABP	8	1:185275617-185275757	7:9	-0.109172	-0.23317	-0.2863	-0.23317	0.23317	5.65991e-05	0.0039576
NISCH	20	3:52524048-52524247	19:21	0	0.3125	0.233083	0.233083	0.233083	0.00159394	0.0361145
PMM2	5	16:8904936-8905035	4:6	0.230769	0.61	0.000952381	0.230769	0.230769	0.000832892	0.0241027
HPS1	10	10:100189548-100189646	9:11	-0.0530878	-0.229167	-0.232804	-0.229167	0.229167	0.00132334	0.0322321
METTL1	3	12:58163555-58163739	2:4	-0.289474	NA	-0.166667	-0.22807	0.22807	2.89214e-06	0.000402531
USP15	4	12:62698454-62698803	3:5	-0.227749	-0.178664	-0.260135	-0.227749	0.227749	1.3881e-09	6.54376e-07
ARRDC3	3	5:90672438-90672585	2:4	0.194444	0.254386	NA	0.224415	0.224415	0.000705052	0.0216918
ZBTB17	3	1:16274786-16274992	2:4	-0.222222	0	-0.222222	-0.222222	0.222222	0.000397981	0.0150287
WIPI2	2	7:5232749-5232976	1:3	0.352719	0.148148	0.221935	0.221935	0.221935	1.08987e-05	0.00115415
NUMB	11	14:73745989-73746132	10:12	0.134199	0.218954	0.255682	0.218954	0.218954	0.00148397	0.0346988
ZNF227	3	19:44721944-44722005	2:4	0.32437	0.105263	0.21875	0.21875	0.21875	6.83815e-06	0.000774672
SF1	14	11:64533423-64533627	13:15	-0.218225	-0.282662	-0.197324	-0.218225	0.218225	2.67788e-06	0.000379946
TARBP2	8	12:53898919-53899046	7:9	-0.216312	-0.188679	-0.389744	-0.216312	0.216312	0.000309581	0.0124894
WWP1	2	8:87381168-87381260	1:3	-0.277778	-0.153846	NA	-0.215812	0.215812	0.000536148	0.0188802
C16orf13	4	16:684889-684956	3:5	-0.232488	-0.215643	-0.183747	-0.215643	0.215643	3.32196e-06	0.000448218
LUC7L	5	16:258600-259774	4:6	-0.30912	-0.0705541	-0.212967	-0.212967	0.212967	0.00107209	0.0284865
KIAA0319L	23	1:35907847-35907937	22:24	0.0925926	NA	0.333333	0.212963	0.212963	0.000108791	0.00626593
RASGRP1	17	15:38786583-38786968	16:18	-0.194444	-0.230769	NA	-0.212607	0.212607	0.00227248	0.0458585
RIOK3	7	18:21047363-21047490	6:8	0.0393939	0.233333	0.212121	0.212121	0.212121	6.92103e-07	0.000131356
HNRNPH3	3	10:70097615-70097753	2:4	0.262549	0.210924	0.202219	0.210924	0.210924	1.25686e-09	6.12256e-07
FAM48A	23	13:37595585-37595739	22:24	-0.206897	-0.233333	0	-0.206897	0.206897	7.01448e-05	0.00470227
POLR3H	3	22:41935163-41936799	2:5	0	0.413793	NA	0.206897	0.206897	0.00207696	0.0432991
TRAPPC9	4	8:141449151-141449296	3:5	-0.411765	0	NA	-0.205882	0.205882	0.000592882	0.019697
SERINC4	15	15:44068237-44068349	14:16	-0.204741	-0.177419	-0.259896	-0.204741	0.204741	0.00236463	0.0466353
ELL3	3	15:44068237-44068349	2:4	-0.204741	-0.177419	-0.259896	-0.204741	0.204741	0.00236463	0.0466353
NUMA1	20	11:71723447-71723488	19:21	-0.203509	-0.176585	-0.290476	-0.203509	0.203509	0.000285201	0.0118072
ANKRD13D	8	11:67066529-67066868	7:9	0.076555	0.253731	0.20339	0.20339	0.20339	0.000121829	0.0067185
KRIT1	2	7:91874741-91874909	1:3	-0.264193	-0.167272	-0.201754	-0.201754	0.201754	0.000196151	0.00952168
UBN1	12	16:4921156-4921302	11:13	-0.307692	-0.0950226	NA	-0.201357	0.201357	0.000149964	0.00782706
SENP2	4	3:185316200-185316337	3:5	0.1875	0.214286	NA	0.200893	0.200893	1.36049e-05	0.00140015
L3MBTL2	17	22:41625544-41625660	16:18	0	0.2	0.208333	0.2	0.2	5.12479e-06	0.000603982
UCK1	5	9:134404331-134404425	4:7	0.2	0	0.25	0.2	0.2	0.000739372	0.0223698
CCL4	2	17:34431921-34432035	1:3	0.159091	0.240826	NA	0.199958	0.199958	0.000251177	0.0109573
FNBP4	12	11:47753669-47753771	11:13	-0.443478	-0.199572	-0.186685	-0.199572	0.199572	0.00220702	0.0451729
ZC3H4	15	19:47572349-47572600	14:16	-0.471198	0.0869565	-0.196296	-0.196296	0.196296	9.46747e-05	0.00571726
EXOC1	11	4:56755054-56755098	10:12	0.333333	0.0588235	NA	0.196078	0.196078	0.00231176	0.0461284
HNRNPH1	5	5:179046270-179046408	4:6	0.234375	0.137172	0.195465	0.195465	0.195465	7.43849e-14	1.08706e-10
C19orf2	3	19:30462100-30462134	2:4	0.0834888	0.187599	0.42042	0.187599	0.187599	0.000619905	0.020358
MEMO1	5	2:32235256-32235417	3:7	0.0989362	0.187248	0.25	0.187248	0.187248	1.96725e-06	0.000296385
ZSCAN12	2	6:28365781-28366250	1:3	0	-0.185185	-0.3125	-0.185185	0.185185	0.000156412	0.00804862
OS9	13	12:58113882-58114046	12:14	-0.242151	-0.184868	-0.173235	-0.184868	0.184868	0.000264278	0.0112272
SFI1	18	22:31999730-31999805	17:19	-0.118132	-0.321429	-0.182556	-0.182556	0.182556	0.000547829	0.0190146
WDR85	11	9:140459345-140459410	10:12	-0.145299	-0.182328	-0.351351	-0.182328	0.182328	0.000177364	0.00875672
DHX9	7	1:182824712-182824848	6:8	-0.177722	-0.298165	-0.149275	-0.177722	0.177722	0.000676892	0.0211435
CHD9	5	16:53241901-53242259	4:6	-0.204082	-0.095	-0.177635	-0.177635	0.177635	5.0718e-05	0.0036333
NT5C3L	2	17:39991840-39991934	1:3	-0.17674	-0.0953717	-0.183502	-0.17674	0.17674	0.00107956	0.0285293
COQ3	3	6:99828065-99828217	2:4	0	NA	0.352941	0.176471	0.176471	0.000661628	0.020974
CCBL2	2	1:89453935-89454034	1:3	-0.107368	-0.315789	-0.176471	-0.176471	0.176471	0.00124377	0.0310164
RBMXL1	2	1:89453935-89454034	1:3	-0.107368	-0.315789	-0.176471	-0.176471	0.176471	0.00124377	0.0310164
PUF60	3	8:144906483-144906569	1:5	-0.175806	-0.0923165	-0.203742	-0.175806	0.175806	0.000425888	0.0159022
MINA	7	3:97670996-97671204	6:8	-0.211144	NA	-0.138956	-0.17505	0.17505	0.000133437	0.00715472
ACAA1	11	3:38167653-38167832	10:12	0.208333	0.0789474	0.174708	0.174708	0.174708	0.00261146	0.0495223
TMEM106A	2	17:41364224-41364413	1:3	-0.0974605	-0.174242	-0.275107	-0.174242	0.174242	9.21315e-05	0.00559863
EGLN1	4	1:231506308-231506444	3:6	NA	0	-0.347826	-0.173913	0.173913	0.000261091	0.0112246
RNF34	2	12:121840545-121840610	1:3	0.197459	0.173829	0.139227	0.173829	0.173829	1.60417e-05	0.00156289
TSR1	2	17:2239331-2239434	1:3	0.172575	0.226618	0.135328	0.172575	0.172575	3.40646e-09	1.42234e-06
INPPL1	27	11:71949086-71949219	26:28	-0.170732	0.0724638	-0.230769	-0.170732	0.170732	0.00057311	0.0194778
TRMT2A	10	22:20100641-20100757	9:11	-0.170112	-0.02853	-0.229602	-0.170112	0.170112	3.78431e-06	0.000484414
STAT6	3	12:57503860-57504090	2:4	0.110955	0.169953	0.193275	0.169953	0.169953	0.00156704	0.0357266
ACAA1	7	3:38173087-38173129	6:8	0.167727	0.308991	0.145427	0.167727	0.167727	1.17158e-06	0.000198022
RBMX	9	X:135955405-135956611	8:10	0.0297939	0.177624	0.16746	0.16746	0.16746	0.000223603	0.0102437
WAC	9	10:28884662-28884970	8:10	-0.206672	-0.167412	-0.0191212	-0.167412	0.167412	3.3986e-06	0.000451519
SLTM	10	15:59186632-59186781	9:11	-0.173077	-0.1671	-0.0833569	-0.1671	0.1671	4.69953e-07	9.70614e-05
NFYC	18	1:41232590-41232646	17:19	-0.171591	-0.16677	-0.0703158	-0.16677	0.16677	1.42555e-10	9.05784e-08
NDUFAF1	4	15:41686303-41686556	3:5	-0.166667	-0.309524	-0.14662	-0.166667	0.166667	9.45541e-07	0.000166484
ZER1	13	9:131502210-131502398	12:14	-0.166667	0	-0.25	-0.166667	0.166667	0.000271008	0.0114159
ANKRD52	27	12:56637569-56637660	26:28	NA	0	-0.333333	-0.166667	0.166667	0.000310914	0.0124894
C6orf136	2	6:30615198-30615623	1:3	-0.166667	-0.0995671	-0.289855	-0.166667	0.166667	0.000202615	0.00970824
SMARCD1	5	12:50481146-50481268	4:6	-0.16621	-0.279221	-0.0785714	-0.16621	0.16621	0.000592307	0.019697
SLC38A2	13	12:46756804-46756928	12:14	0.102564	0.297348	0.164286	0.164286	0.164286	1.0296e-05	0.00110376
ZNF346	2	5:176450161-176450235	1:3	0.0588235	0.214286	0.162963	0.162963	0.162963	0.000375431	0.0143785
WDFY4	20	10:49987986-49988164	19:21	-0.207125	-0.0333333	-0.162791	-0.162791	0.162791	0.0002475	0.0108292
AFG3L2	4	18:12367275-12367381	3:5	0.205128	-0.0310078	0.162791	0.162791	0.162791	4.70461e-07	9.70614e-05
MYST2	7	17:47886481-47886570	6:8	-0.16129	-0.181818	-0.0905797	-0.16129	0.16129	0.000174986	0.0086981
EIF2B5	14	3:183861230-183861353	13:15	0.084689	0.272727	0.158745	0.158745	0.158745	0.000560879	0.019241
MSH4	3	1:76255637-76255742	2:4	0.130435	0.157895	0.163934	0.157895	0.157895	1.67529e-08	6.12068e-06
TIAL1	7	10:121339983-121340358	6:8	-0.157475	-0.0519231	-0.220238	-0.157475	0.157475	0.00194101	0.0414101
U2AF1	4	21:44520563-44520629	3:5	0.157074	0.307498	0.103065	0.157074	0.157074	0.000246522	0.0108188
FUBP1	21	1:78412215-78414459	20:22	0	0.194444	0.15625	0.15625	0.15625	3.28231e-09	1.41082e-06
GLYR1	6	16:4881980-4882222	5:7	0.15625	0.240955	-0.0448534	0.15625	0.15625	0.00257103	0.0491634
INPP1	5	2:191227353-191227413	4:6	0.285714	0.0261905	NA	0.155952	0.155952	0.00197298	0.0417267
MTRR	3	5:7873486-7873639	2:4	0.1555	0.133102	0.206349	0.1555	0.1555	0.00146834	0.034499
GLB1	9	3:33099581-33099761	8:10	-0.142857	-0.166667	NA	-0.154762	0.154762	0.000932588	0.0262598
GDAP1	2	8:75263509-75263701	1:3	0.111111	0.217391	0.154762	0.154762	0.154762	0.00249901	0.0485001
STARD4	2	5:110843027-110843140	1:3	-0.321458	-0.0592686	-0.154286	-0.154286	0.154286	0.00111826	0.0290788
AHSA2	6	2:61413752-61414685	5:7	0.0306726	-0.153846	-0.241518	-0.153846	0.153846	3.87636e-05	0.00296593
C16orf28	2	16:1463847-1464056	1:3	0.047619	NA	-0.352941	-0.152661	0.152661	4.01428e-05	0.00304509
ANAPC5	9	12:121769150-121769231	8:10	0.151908	0.225	0.132517	0.151908	0.151908	5.60363e-12	5.30013e-09
HACL1	10	3:15616484-15616589	9:11	0.151852	0.0446429	0.363636	0.151852	0.151852	0.000782327	0.0230039
ATAD1	9	10:89519458-89519544	8:10	0.151564	0.2	0	0.151564	0.151564	0.0021741	0.0447498
KLHDC10	2	7:129736761-129736847	1:3	0.0666667	0.269231	0.15	0.15	0.15	8.94157e-05	0.00553696
AKAP11	14	13:42891664-42891824	13:15	-0.15	-0.0333333	-0.185185	-0.15	0.15	0.000103647	0.00603466
KLHL20	9	1:173735285-173735428	8:10	-0.357143	0	-0.15	-0.15	0.15	7.34718e-05	0.00481487
HNRPDL	8	4:83346716-83346820	7:9	-0.227297	-0.149952	-0.102597	-0.149952	0.149952	5.42455e-13	7.20676e-10
GATAD2A	14	19:19612778-19612852	13:15	0.294118	0	NA	0.147059	0.147059	0.000310726	0.0124894
ZRANB1	9	10:126672028-126672257	8:10	0.147059	0	0.2	0.147059	0.147059	8.18971e-06	0.000913622
NUP160	4	11:47861395-47861617	3:5	0	0.147059	0.16	0.147059	0.147059	0.000106849	0.00619642
MEF2D	5	1:156450626-156450763	4:6	0.147059	0	0.157895	0.147059	0.147059	0.000258377	0.0112045
LEMD3	12	12:65639641-65639719	11:13	0	NA	0.294118	0.147059	0.147059	0.000213129	0.0099891
AHI1	3	6:135816952-135817036	2:4	0.107908	0.145989	0.266667	0.145989	0.145989	0.000681261	0.0211435
GFM2	14	5:74034327-74034467	13:15	-0.166667	-0.125	NA	-0.145833	0.145833	2.02325e-05	0.00187565
MAX	2	14:65568264-65568290	1:3	0.180769	0.145815	0.14186	0.145815	0.145815	8.64775e-12	7.02101e-09
TRAPPC4	3	11:118890860-118890963	2:4	0.172628	0.145652	0.0892857	0.145652	0.145652	2.30038e-05	0.00202517
ARFRP1	2	20:62338351-62338449	1:3	0.0874384	0.167391	0.145063	0.145063	0.145063	2.44739e-05	0.00210389
DNAJC19	5	3:180704731-180704810	4:6	0.191548	0.00719599	0.143552	0.143552	0.143552	8.38347e-05	0.00528681
FNBP1	10	9:132686123-132686305	9:13	0.14287	0.0833713	0.16791	0.14287	0.14287	2.1911e-08	7.4467e-06
AP1G1	20	16:71782154-71782281	19:21	0	NA	0.285714	0.142857	0.142857	0.00256691	0.0491634
GAPVD1	28	9:128122807-128123004	27:29	-0.166667	0	-0.142857	-0.142857	0.142857	0.00145546	0.034395
UBE2W	4	8:74737382-74737484	3:5	-0.0714286	-0.142857	-0.318182	-0.142857	0.142857	2.20014e-05	0.00197732
FOXP4	4	6:41545724-41545819	2:5	0	0.210526	0.142857	0.142857	0.142857	0.00170356	0.0376638
LARP4	2	12:50806188-50806236	1:3	0.0496764	0.142633	0.152074	0.142633	0.142633	0.00134804	0.032494
VPS29	3	12:110936625-110936664	2:4	-0.128479	-0.152689	-0.142267	-0.142267	0.142267	8.42437e-13	9.47029e-10
NOL8	6	9:95082225-95082661	5:7	-0.141908	-0.317581	-0.0965909	-0.141908	0.141908	0.000116877	0.00661087
ACIN1	12	14:23536523-23537880	11:13	-0.250249	-0.011039	-0.141612	-0.141612	0.141612	0.000477684	0.0171943
PMPCB	7	7:102948043-102948155	6:8	0.141414	0.12351	0.179417	0.141414	0.141414	6.74672e-05	0.00456466
ATXN2L	23	16:28847647-28847811	22:24	0.0593506	0.172211	0.140415	0.140415	0.140415	4.57827e-06	0.000562243
FAM193B	7	5:176958954-176959201	6:8	0.109698	0.140306	0.307988	0.140306	0.140306	0.00215382	0.0443949
C13orf18	12	13:46936673-46936733	11:13	0.157738	0.0888889	0.14	0.14	0.14	2.63178e-06	0.000379322
BCKDK	8	16:31122009-31122082	7:9	0.0773566	0.13964	0.24	0.13964	0.13964	2.61888e-05	0.00222514
DUSP5	2	10:112262479-112262627	1:3	0	0.153846	0.139381	0.139381	0.139381	2.38937e-05	0.00209091
BAT3	26	6:31607277-31607423	25:27	-0.139209	-0.0942103	-0.189649	-0.139209	0.139209	0.00219083	0.0449986
CARS2	16	13:111296412-111296529	15:18	-0.269097	-0.13899	-0.0679167	-0.13899	0.13899	0.000989365	0.027229
C8orf59	4	8:86127150-86127266	3:5	-0.150943	-0.059375	-0.138427	-0.138427	0.138427	8.47141e-07	0.000150977
AP1G2	7	14:24035025-24035101	6:8	-0.137931	-0.17561	0	-0.137931	0.137931	0.000960315	0.0266203
PPP5C	6	19:46884773-46886733	5:7	0.137931	0.0292398	0.328723	0.137931	0.137931	5.93148e-05	0.00410819
FUS	7	16:31198123-31198157	6:8	0.285861	0.137436	0.128192	0.137436	0.137436	1.81526e-06	0.000279245
TNK2	19	3:195594040-195594135	18:20	-0.234375	-0.0597015	-0.137255	-0.137255	0.137255	2.23567e-10	1.30688e-07
CD40	6	20:44754182-44755380	5:7	0.136384	0.154476	0.0387755	0.136384	0.136384	3.56219e-06	0.000467163
RNF19A	9	8:101276262-101276423	8:10	0.00356745	0.136364	0.24552	0.136364	0.136364	1.86275e-06	0.000283565
POLDIP3	3	22:42997976-42998113	2:4	0.05074	0.385621	0.135484	0.135484	0.135484	0.00108349	0.0285815
NOC4L	10	12:132635526-132635586	9:11	0.133333	0.318182	0.0555556	0.133333	0.133333	1.89483e-05	0.00177506
ANXA7	2	10:75160561-75160615	1:3	-0.0446526	-0.141295	-0.133023	-0.133023	0.133023	9.23273e-05	0.00559863
ATXN7	12	3:63975852-63976050	11:13	-0.148936	-0.016129	-0.13227	-0.13227	0.13227	0.000580743	0.0196458
MYST4	7	10:76732265-76732397	6:8	0	0.263158	NA	0.131579	0.131579	0.000199311	0.00958135
RNPEP	6	1:201966447-201966682	5:7	-0.130952	-0.131579	-0.210526	-0.131579	0.131579	0.000154649	0.0080186
GAPVD1	20	9:128104498-128104578	19:21	0.130952	0.214795	0.120879	0.130952	0.130952	0.000322988	0.0128406
C19orf60	3	19:18700191-18700493	2:4	-0.0952381	-0.137931	-0.130435	-0.130435	0.130435	0.000127478	0.00697738
JOSD2	3	19:51010831-51010956	2:4	-0.2	-0.0588235	NA	-0.129412	0.129412	0.00102287	0.0277848
BEX4	2	X:102470610-102470692	1:3	0.128816	0.0458551	0.212385	0.128816	0.128816	8.77417e-06	0.000971407
EIF4A3	4	17:78115118-78115180	3:5	0.12766	0.222222	-0.0265487	0.12766	0.12766	5.60902e-07	0.000110771
IDI1	5	10:1089939-1092402	1:6	-0.0205703	0.197835	0.12714	0.12714	0.12714	1.41981e-05	0.00144091
GTF2H5	2	6:158591502-158591570	1:3	0.178295	0.126582	0.079646	0.126582	0.126582	4.71559e-07	9.70614e-05
GPATCH4	3	1:156568213-156568286	2:4	0.00793651	0.23455	0.12601	0.12601	0.12601	2.16214e-05	0.00197484
RBM39	3	20:34328447-34328519	2:4	-0.177914	-0.125418	-0.0161722	-0.125418	0.125418	0.000195353	0.00951629
SAAL1	10	11:18105082-18105278	9:11	NA	0.25	0	0.125	0.125	0.00198202	0.0417615
CIRH1A	10	16:69188296-69188360	9:11	0.125	0.166667	0	0.125	0.125	6.48407e-05	0.0044343
ZFYVE19	3	15:41101317-41101438	1:4	0	NA	0.25	0.125	0.125	0.00211151	0.0438318
KIF5B	5	10:32327706-32327754	4:6	0.125	0.35	-0.0815217	0.125	0.125	0.00039444	0.0149336
SFMBT1	19	3:52945019-52945194	18:20	0.0570108	0.375	0.125	0.125	0.125	4.40284e-05	0.00323332
SCOC	6	4:141300723-141300806	5:7	-0.122222	-0.147138	-0.0762527	-0.122222	0.122222	0.00144975	0.0343381
TMC6	12	17:76117637-76117792	11:13	0.187755	0.121951	0.0694165	0.121951	0.121951	0.00198817	0.041806
FGFR1OP2	5	12:27113448-27113561	4:6	0.216783	0.105882	0.121212	0.121212	0.121212	0.0025917	0.0494453
ARHGAP9	11	12:57870654-57870746	10:12	-0.120789	-0.0839965	-0.129141	-0.120789	0.120789	0.000128985	0.00703354
REXO2	4	11:114315263-114315374	3:5	0.120155	0.206448	0.0833333	0.120155	0.120155	9.13219e-05	0.00559863
DMTF1	8	7:86795799-86795921	7:9	-0.134651	-0.1	-0.12	-0.12	0.12	3.68439e-05	0.00286403
YTHDC2	30	5:112929000-112929087	29:31	0.190476	0.12	0	0.12	0.12	0.000755199	0.0226157
AC005076.1	6	7:86795799-86795921	5:7	-0.134651	-0.1	-0.12	-0.12	0.12	3.68439e-05	0.00286403
PMM2	3	16:8898624-8898700	2:4	0.122585	0.119869	0.0114826	0.119869	0.119869	0.00185156	0.0400265
MAPK1IP1L	2	14:55528398-55528419	1:3	0.119048	0.170372	0.0453123	0.119048	0.119048	5.87477e-05	0.00408828
SR140	28	3:142773785-142773961	27:29	-0.118797	-0.139344	-0.0194444	-0.118797	0.118797	0.00102266	0.0277848
DDX3X	18	X:41206112-41206265	17:19	0.108276	0.172043	0.118631	0.118631	0.118631	2.6015e-09	1.15207e-06
SDAD1	7	4:76895229-76895286	6:8	0.118076	0.142857	0.0916667	0.118076	0.118076	0.00037942	0.0144774
ALG6	3	1:63862184-63862268	2:4	-0.235294	0	NA	-0.117647	0.117647	0.00138819	0.0331487
FAIM3	2	1:207087104-207087439	1:3	-0.121771	-0.117375	-0.0536013	-0.117375	0.117375	2.55351e-15	5.33101e-12
PIKFYVE	4	2:209138745-209138777	3:5	0.166667	NA	0.0666667	0.116667	0.116667	8.63769e-05	0.00539449
KIAA0125	4	14:106388400-106388502	3:5	-0.30997	-0.116279	0.0110434	-0.116279	0.116279	3.65766e-06	0.000473035
STAU1	3	20:47795655-47795781	2:4	0.155556	0.0930818	0.115836	0.115836	0.115836	0.00163275	0.0367639
ELOVL5	3	6:53158890-53159289	2:4	-0.155914	-0.040719	-0.115467	-0.115467	0.115467	4.50647e-05	0.00329287
ADPRHL2	2	1:36556845-36556941	1:3	0	NA	0.230769	0.115385	0.115385	0.000673988	0.0211435
ANKS3	2	16:4781513-4781580	1:3	0.307692	0.114286	0.04	0.114286	0.114286	0.000271063	0.0114159
ARHGAP9	22	12:57867386-57867491	21:23	-0.170977	-0.0715727	-0.11425	-0.11425	0.11425	0.000119876	0.00668654
TRIM26	3	6:30172433-30172543	2:4	0.103922	0.114082	0.152778	0.114082	0.114082	0.000363428	0.0141254
BCLAF1	11	6:136590279-136590441	10:12	-0.173154	-0.113981	-0.101395	-0.113981	0.113981	2.70551e-05	0.00227334
CGGBP1	5	3:88106341-88106442	4:6	-0.154075	-0.0744646	-0.113908	-0.113908	0.113908	0.000660857	0.020974
DTNBP1	8	6:15593290-15593312	7:9	0.113208	0.136364	0.057971	0.113208	0.113208	4.00623e-07	9.25272e-05
CEP57	2	11:95528680-95528723	1:3	0.038835	0.112796	0.126658	0.112796	0.112796	0.00212721	0.0440352
NFU1	4	2:69650714-69650849	3:5	0.0675676	0.209791	0.111951	0.111951	0.111951	0.000839526	0.0242467
SRRM2	2	16:2806335-2806607	1:3	-0.111776	-0.0591429	-0.144093	-0.111776	0.111776	0.0012034	0.0302693
C10orf125	4	10:135170144-135170242	3:5	0.111111	0.113636	0	0.111111	0.111111	3.39491e-05	0.002726
ZNF322A	2	6:26658786-26658874	1:3	0.148936	0.1	0.111111	0.111111	0.111111	8.38253e-05	0.00528681
MTRF1	7	13:41814397-41814569	6:8	-0.0294118	-0.259259	-0.111111	-0.111111	0.111111	2.43908e-05	0.00210389
HEXA	12	15:72640027-72640099	11:13	0.00982085	0.109729	0.129032	0.109729	0.109729	0.00202594	0.0424171
SPEN	14	1:16265213-16265371	13:15	0.108824	0.142857	0.0833333	0.108824	0.108824	1.25643e-06	0.000208653
MAN2B1	8	19:12769242-12769324	7:9	-0.0180599	0.108108	0.225636	0.108108	0.108108	0.00147318	0.034557
SAPS2	10	22:50857296-50857408	9:11	0	-0.108108	-0.16129	-0.108108	0.108108	0.000252756	0.0109934
ARID4B	23	1:235340063-235340218	22:24	0.141452	0.107692	0.0514563	0.107692	0.107692	2.20713e-05	0.00197732
C3orf1	2	3:119219542-119219707	1:3	0.163855	0.107376	0	0.107376	0.107376	0.000316701	0.0126802
NECAP2	7	1:16782290-16782388	6:8	0.140333	0.107143	0.0350877	0.107143	0.107143	0.00170343	0.0376638
BAT2L	7	9:134321788-134322029	6:8	-0.206309	-0.0833333	-0.10628	-0.10628	0.10628	0.000843806	0.0243223
ARL8A	5	1:202104587-202104654	4:6	-0.116071	-0.105263	0	-0.105263	0.105263	5.10013e-06	0.000603982
CD44	14	11:35232793-35232996	13:15	0	-0.210526	NA	-0.105263	0.105263	0.00125421	0.0311189
PRPF3	4	1:150300016-150300111	3:5	-0.0597826	-0.104762	-0.266193	-0.104762	0.104762	0.00181714	0.0396173
KIAA1033	28	12:105550504-105550570	27:29	-0.00797872	0.162088	0.104478	0.104478	0.104478	0.00110621	0.0289429
ANKRD13A	8	12:110458913-110459106	7:9	0.158073	0	0.103448	0.103448	0.103448	0.000949962	0.0265444
C1orf66	4	1:156702777-156702839	3:5	-0.0333333	-0.117647	-0.103448	-0.103448	0.103448	0.000588898	0.019697
MRPL9	5	1:151733927-151734028	4:6	-0.102857	-0.139713	-0.0814815	-0.102857	0.102857	4.35258e-05	0.00321256
WDR54	7	2:74652002-74652102	6:8	0.0227273	0.102564	0.1875	0.102564	0.102564	0.00197677	0.0417464
TMED3	3	15:79606883-79606997	2:4	-0.102564	-0.334077	-0.0606061	-0.102564	0.102564	0.00153483	0.0353228
MLH1	11	3:37055923-37056039	10:12	0.102283	0	0.176471	0.102283	0.102283	0.00190261	0.0408293
TNPO3	23	7:128597278-128597369	22:24	0.102041	0	0.137931	0.102041	0.102041	1.03473e-05	0.00110376
RPL7L1	2	6:42848599-42848820	1:3	0.101818	0.236883	0.100358	0.101818	0.101818	1.14238e-11	8.78667e-09
PCK2	7	14:24568258-24568445	6:8	0.101073	0.17284	0.0137519	0.101073	0.101073	0.00233597	0.04632
SCFD2	4	4:54139993-54140168	3:5	0.1	0.333333	0.1	0.1	0.1	3.60628e-05	0.00283345
CASP8	8	2:202136239-202136344	6:9	0.140351	0.0487805	0.1	0.1	0.1	0.00242485	0.0474549
NGLY1	9	3:25777495-25777640	8:10	-0.030303	0.1	0.282051	0.1	0.1	4.12328e-05	0.00307506
RSPRY1	7	16:57250019-57250085	6:8	0.05	0.157895	0.1	0.1	0.1	0.000358223	0.0139975
AP4B1	3	1:114445260-114445484	2:4	0.285714	0	0.1	0.1	0.1	0.000232372	0.0104168

## Sheet: acceptor
gene symbol	regulated exon	coordinates	length difference	deltaPSI_R1	deltaPSI_R2	deltaPSI_R3	deltaPSI	abs value_deltaPSI	pvalue_glm	adjusted_pvalue_glm
PHRF1	3	11:581962-582081	0	-0.612319	-0.501425	NA	-0.556872	0.556872	1.61071e-07	6.67363e-05
PHRF1	3	11:581962-582081	3	0.612319	0.501425	NA	0.556872	0.556872	1.6107e-07	6.67363e-05
DOM3Z	2	6:31939097-31939502	44	-0.266968	NA	-0.647059	-0.457014	0.457014	1.51174e-09	1.3175e-06
MECR	4	1:29543100-29543324	127	0.480952	0.415909	NA	0.448431	0.448431	0.000123321	0.00977058
MECR	4	1:29543100-29543324	0	-0.480952	-0.415909	NA	-0.448431	0.448431	0.000123321	0.00977058
PRKRIP1	2	7:102006402-102006523	63	NA	0.475976	0.25646	0.366218	0.366218	5.69298e-06	0.0011241
SDAD1	3	4:76902525-76902698	0	-0.467546	-0.169643	-0.338235	-0.338235	0.338235	1.67402e-08	1.1134e-05
DUS3L	9	19:5786760-5786856	-74	NA	-0.227554	-0.395928	-0.311741	0.311741	0.00011106	0.00903031
DUS3L	9	19:5786760-5786856	0	NA	0.227554	0.395928	0.311741	0.311741	0.00011106	0.00903031
KIAA0406	5	20:36631030-36631178	-17	-0.32	-0.298851	NA	-0.309425	0.309425	1.05553e-06	0.000310283
KIAA0406	5	20:36631030-36631178	0	0.32	0.298851	NA	0.309425	0.309425	1.0558e-06	0.000310283
SDAD1	3	4:76902525-76902698	75	0.467546	0.169643	0.308824	0.308824	0.308824	7.32327e-08	3.36524e-05
SRSF1	4	17:56078282-56082961	0	0.306406	0.392037	0.272525	0.306406	0.306406	0	0
SRSF1	4	17:56078282-56082961	1599	-0.306406	-0.392037	-0.272525	-0.306406	0.306406	0	0
ERCC5	9	13:103514380-103515453	55	-0.305556	-0.315789	-0.125	-0.305556	0.305556	8.99349e-05	0.0079476
ERCC5	9	13:103514380-103515453	0	0.305556	0.315789	0.125	0.305556	0.305556	9.08295e-05	0.00799869
TRPT1	7	11:63991572-63991685	3	-0.30525	-0.423168	-0.211553	-0.30525	0.30525	1.39631e-10	1.47221e-07
RBM7	4	11:114276428-114276521	3	-0.179167	NA	-0.42437	-0.301768	0.301768	0.000761326	0.0308727
RBM7	4	11:114276428-114276521	0	0.179167	NA	0.42437	0.301768	0.301768	0.000761327	0.0308727
MUTYH	6	1:45799085-45799275	39	0.2975	0.0526316	0.421053	0.2975	0.2975	1.13604e-05	0.00174014
GGA3	19	17:73232695-73234470	0	-0.45	-0.292683	-0.0909091	-0.292683	0.292683	1.2949e-06	0.000367723
C1orf66	8	1:156706424-156706751	0	-0.0588235	-0.486486	NA	-0.272655	0.272655	0.000291488	0.01663
DOM3Z	2	6:31939097-31939502	144	0.133484	NA	0.411765	0.272624	0.272624	9.6704e-06	0.00155675
NEK8	9	17:27065689-27065765	0	0	-0.277778	-0.269231	-0.269231	0.269231	0.000182871	0.0125255
NEK8	9	17:27065689-27065765	4	0	0.277778	0.269231	0.269231	0.269231	0.000180923	0.0124358
ZBED5	3	11:10874258-10876665	32	0.303279	0.268939	0.0835381	0.268939	0.268939	0.000213661	0.013469
JMJD4	5	1:227920582-227920728	72	0.0714286	NA	0.464286	0.267857	0.267857	8.89175e-05	0.0079476
JMJD4	5	1:227920582-227920728	0	-0.0714286	NA	-0.464286	-0.267857	0.267857	8.98042e-05	0.0079476
OPTN	9	10:13160888-13161040	18	0.318182	NA	0.211111	0.264646	0.264646	1.09404e-05	0.00168612
OPTN	9	10:13160888-13161040	0	-0.318182	NA	-0.211111	-0.264646	0.264646	1.0941e-05	0.00168612
DUSP12	2	1:161721445-161721571	0	-0.388406	-0.0377631	-0.257889	-0.257889	0.257889	2.18069e-07	8.74838e-05
KIAA1267	13	17:44111527-44111651	0	-0.25	0.0869565	-0.322134	-0.25	0.25	0.000209173	0.0133165
UBR4	44	1:19481412-19481572	3	-0.25	-0.08	-0.352941	-0.25	0.25	6.21428e-07	0.000193901
SYNRG	17	17:35900482-35900645	63	0.0263158	-0.25	-0.294118	-0.25	0.25	0.000624775	0.0270863
UBR4	44	1:19481412-19481572	0	0.25	0.08	0.352941	0.25	0.25	6.14204e-07	0.000193901
GDE1	2	16:19528336-19528511	0	-0.0238095	0.303571	0.25	0.25	0.25	0.000375358	0.019372
GDE1	2	16:19528336-19528511	4	0.0238095	-0.303571	-0.25	-0.25	0.25	0.000375353	0.019372
KCNQ5	4	6:73787045-73787220	98	-0.5	0	NA	-0.25	0.25	5.93782e-05	0.0060029
KIAA1267	13	17:44111527-44111651	3	0.25	-0.0869565	0.322134	0.25	0.25	0.000209164	0.0133165
SYNRG	17	17:35900482-35900645	0	-0.0263158	0.25	0.294118	0.25	0.25	0.000624804	0.0270863
KCNQ5	4	6:73787045-73787220	0	0.5	0	NA	0.25	0.25	5.99657e-05	0.00603814
CD320	3	19:8368739-8368972	0	0.113553	0.352778	0.249123	0.249123	0.249123	5.99056e-06	0.00114701
CD320	3	19:8368739-8368972	115	-0.142857	-0.375	-0.249123	-0.249123	0.249123	1.02184e-07	4.45275e-05
FAM136A	2	2:70527972-70528735	623	0.183867	0.34603	0.246094	0.246094	0.246094	5.55112e-16	1.40299e-12
FAM136A	2	2:70527972-70528735	0	-0.183867	-0.34603	-0.246094	-0.246094	0.246094	5.55112e-16	1.40299e-12
DUSP12	2	1:161721445-161721571	13	0.388406	0.0377631	0.245841	0.245841	0.245841	3.3782e-07	0.000113841
NCBP2	5	3:196664381-196664519	17	0.251423	0.23655	0.185889	0.23655	0.23655	1.88738e-15	3.40726e-12
NCBP2	5	3:196664381-196664519	0	-0.251423	-0.23655	-0.185889	-0.23655	0.23655	1.88738e-15	3.40726e-12
INO80E	6	16:30012533-30012851	202	0.39881	0.176906	0.234036	0.234036	0.234036	0	0
BRD1	13	22:50181038-50181535	0	-0.0401786	-0.74625	-0.233684	-0.233684	0.233684	1.67129e-06	0.000453039
BRD1	13	22:50181038-50181535	393	0.0758929	0.74625	0.233684	0.233684	0.233684	7.84212e-07	0.000241709
AGFG1	13	2:228418420-228418511	0	0.0762987	0.233333	0.236534	0.233333	0.233333	0.000765892	0.0308727
AGFG1	13	2:228418420-228418511	6	-0.0762987	-0.233333	-0.236534	-0.233333	0.233333	0.000765889	0.0308727
APTX	6	9:32988081-32988127	0	0.232178	0.251538	0.194196	0.232178	0.232178	4.48576e-07	0.000147238
APTX	6	9:32988081-32988127	5	-0.232178	-0.251538	-0.194196	-0.232178	0.232178	4.48575e-07	0.000147238
TM2D2	2	8:38852837-38853313	0	-0.230883	-0.203149	-0.315615	-0.230883	0.230883	9.37627e-06	0.00151908
AFF3	24	2:100170773-100170996	0	NA	-0.264128	-0.197115	-0.230622	0.230622	9.27858e-05	0.00803106
AFF3	24	2:100170773-100170996	48	NA	0.264128	0.197115	0.230622	0.230622	9.27848e-05	0.00803106
POLL	10	10:103338638-103339574	-21	-0.318182	0	-0.227273	-0.227273	0.227273	7.55647e-05	0.00716316
POLL	10	10:103338638-103339574	0	0.318182	0	0.227273	0.227273	0.227273	7.63569e-05	0.00716316
TM2D2	2	8:38852837-38853313	389	0.22688	0.203149	0.429817	0.22688	0.22688	8.42057e-08	3.73371e-05
TRPT1	7	11:63991572-63991685	80	0.025641	0.333333	0.225806	0.225806	0.225806	1.90308e-09	1.50308e-06
UBAP2L	31	1:154242676-154243989	0	-0.144737	-0.239316	-0.224074	-0.224074	0.224074	3.40639e-08	1.79361e-05
PGM2	6	4:37841470-37841553	0	0	-0.222222	-0.337662	-0.222222	0.222222	2.23134e-05	0.00293724
NUP62	2	19:50430951-50431105	0	0.143333	0.363929	0.222222	0.222222	0.222222	0.000236629	0.0143076
IL4I1	2	19:50430951-50431105	0	0.143333	0.363929	0.222222	0.222222	0.222222	0.000236629	0.0143076
PGM2	6	4:37841470-37841553	10	0	0.222222	0.337662	0.222222	0.222222	2.23106e-05	0.00293724
IL4I1	2	19:50430951-50431105	33	-0.143333	-0.363929	-0.222222	-0.222222	0.222222	0.000236629	0.0143076
NUP62	2	19:50430951-50431105	33	-0.143333	-0.363929	-0.222222	-0.222222	0.222222	0.000236629	0.0143076
VEZF1	4	17:56057964-56058165	18	0.241948	0.124528	0.217593	0.217593	0.217593	0.000415314	0.0206221
VEZF1	4	17:56057964-56058165	0	-0.241948	-0.124528	-0.217593	-0.217593	0.217593	0.000415309	0.0206221
MTHFD1L	9	6:151208978-151209117	0	NA	0.318095	0.110784	0.21444	0.21444	0.00110846	0.0392497
MTHFD1L	9	6:151208978-151209117	3	NA	-0.318095	-0.110784	-0.21444	0.21444	0.00110846	0.0392497
ZDHHC13	2	11:19164525-19164670	0	0.214086	0.0731707	0.216216	0.214086	0.214086	0.000337315	0.0180621
ZDHHC13	2	11:19164525-19164670	5	-0.214086	-0.0731707	-0.216216	-0.214086	0.214086	0.000337284	0.0180621
INO80E	6	16:30012533-30012851	0	-0.381448	-0.207771	-0.199553	-0.207771	0.207771	0	0
UBAP2L	31	1:154242676-154243989	681	0.144737	0.239316	0.205556	0.205556	0.205556	8.05626e-08	3.63596e-05
CELF1	18	11:47487491-47493654	0	-0.240526	-0.205079	-0.144444	-0.205079	0.205079	4.50087e-05	0.00498925
ARFGEF2	36	20:47639588-47639718	0	-0.204545	-0.225806	0.0512821	-0.204545	0.204545	0.000495064	0.0236974
ANKRD11	5	16:89383341-89383486	3	-0.200758	-0.278846	0.0104167	-0.200758	0.200758	5.04151e-05	0.00544527
ANKRD11	5	16:89383341-89383486	0	0.200758	0.278846	-0.0104167	0.200758	0.200758	5.04151e-05	0.00544527
UFSP2	10	4:186326934-186327113	103	0.230769	0.166667	NA	0.198718	0.198718	5.59411e-05	0.00581367
UFSP2	10	4:186326934-186327113	0	-0.230769	-0.166667	NA	-0.198718	0.198718	5.54155e-05	0.0058115
FMR1	16	X:147026389-147026571	0	-0.151042	-0.197568	-0.206667	-0.197568	0.197568	0.000711251	0.0294568
LMF2	12	22:50942769-50942880	0	-0.114286	NA	-0.277778	-0.196032	0.196032	4.00767e-06	0.000885324
LMF2	12	22:50942769-50942880	17	0.114286	NA	0.277778	0.196032	0.196032	3.93526e-06	0.000885324
TBRG1	6	11:124496709-124496946	0	-0.24359	-0.195652	-0.0292683	-0.195652	0.195652	0.00168649	0.048604
TBRG1	6	11:124496709-124496946	91	0.24359	0.195652	0.0292683	0.195652	0.195652	0.00168654	0.048604
C22orf13	7	22:24936410-24939068	3	-0.194254	-0.162132	-0.2	-0.194254	0.194254	0.000616035	0.0269688
BRPF1	8	3:9785262-9785585	0	0.191426	0.175	0.308846	0.191426	0.191426	0.00126403	0.0419983
BRPF1	8	3:9785262-9785585	3	-0.191426	-0.175	-0.308846	-0.191426	0.191426	0.00126403	0.0419983
PCNXL3	28	11:65401597-65401827	-47	0	-0.380952	NA	-0.190476	0.190476	6.08039e-06	0.00115546
PCNXL3	28	11:65401597-65401827	0	0	0.380952	NA	0.190476	0.190476	6.15855e-06	0.00115609
DCAF11	3	14:24584591-24584958	0	-0.208961	-0.189905	-0.0479868	-0.189905	0.189905	0.000210478	0.0133324
DCAF11	3	14:24584591-24584958	161	0.208961	0.189905	0.0479868	0.189905	0.189905	0.000210478	0.0133324
MRPL55	4	1:228295936-228296022	3	-0.190967	-0.131274	-0.188916	-0.188916	0.188916	6.95448e-06	0.00126451
MRPL55	4	1:228295936-228296022	0	0.190967	0.131274	0.188916	0.188916	0.188916	6.95415e-06	0.00126451
ZNF780A	6	19:40587726-40587824	0	0.254259	0.135417	0.187395	0.187395	0.187395	0.00167807	0.0485936
ZNF780A	6	19:40587726-40587824	3	-0.254259	-0.135417	-0.187395	-0.187395	0.187395	0.00167807	0.0485936
STAT3	2	17:40500407-40500557	22	-0.135783	-0.186553	-0.186503	-0.186503	0.186503	0.00113378	0.039681
NOLC1	3	10:103916943-103917085	0	0.359027	0.149505	0.185748	0.185748	0.185748	6.40599e-14	1.01191e-10
NOLC1	3	10:103916943-103917085	3	-0.366239	-0.149505	-0.185748	-0.185748	0.185748	3.76366e-14	6.34151e-11
CTNNB1	19	3:41281151-41281939	159	0.0691511	0.275711	0.185396	0.185396	0.185396	9.2193e-05	0.00803106
CTNNB1	19	3:41281151-41281939	0	-0.0691511	-0.275711	-0.185396	-0.185396	0.185396	9.21935e-05	0.00803106
SFRS3	4	6:36567598-36568967	1331	0.239083	0.185044	0.134997	0.185044	0.185044	0	0
SFRS3	4	6:36567598-36568967	0	-0.239083	-0.185044	-0.134997	-0.185044	0.185044	0	0
CELF1	18	11:47487491-47493654	1547	0.254211	0.185019	0.152099	0.185019	0.185019	3.34723e-05	0.00399047
PPP1R12C	11	19:55606813-55606971	0	0.236772	0.109629	0.183152	0.183152	0.183152	0.000166214	0.0118335
PPP1R12C	11	19:55606813-55606971	3	-0.236772	-0.109629	-0.183152	-0.183152	0.183152	0.000166214	0.0118335
RSRC2	10	12:122992765-122992997	0	0.18314	0.153507	0.279026	0.18314	0.18314	2.29426e-07	8.9208e-05
RSRC2	10	12:122992765-122992997	3	-0.18314	-0.153507	-0.279026	-0.18314	0.18314	2.29426e-07	8.9208e-05
URGCP	5	7:43927389-43927415	0	-0.217391	-0.151584	-0.178571	-0.178571	0.178571	0.00151569	0.046321
URGCP	5	7:43927389-43927415	5	0.217391	0.151584	0.178571	0.178571	0.178571	0.00151561	0.046321
ATP6V1A	14	3:113517090-113517293	68	-0.0833333	-0.24	-0.176471	-0.176471	0.176471	7.89096e-06	0.00135135
ATP6V1A	14	3:113517090-113517293	0	0.0833333	0.24	0.176471	0.176471	0.176471	8.01371e-06	0.00135282
RAPGEF1	22	9:134465273-134465363	-2	-0.24205	-0.173352	-0.110101	-0.173352	0.173352	1.16141e-07	4.97516e-05
RAPGEF1	22	9:134465273-134465363	35	0.168879	0.173352	0.110101	0.168879	0.168879	2.50227e-06	0.000645329
ARAP2	19	4:36149170-36149368	0	0.125	0.212121	NA	0.168561	0.168561	1.64331e-05	0.00228204
ARAP2	19	4:36149170-36149368	34	-0.125	-0.212121	NA	-0.168561	0.168561	1.62265e-05	0.00226579
BAT2D1	3	1:171482134-171482311	6	-0.00077915	0.168181	0.177966	0.168181	0.168181	5.80014e-12	8.14435e-09
BAT2D1	3	1:171482134-171482311	0	0.00077915	-0.168181	-0.177966	-0.168181	0.168181	5.80036e-12	8.14435e-09
CNTROB	18	17:7852400-7852475	3	-0.16792	-0.0294715	-0.410985	-0.16792	0.16792	0.000692883	0.0289932
CNTROB	18	17:7852400-7852475	0	0.16792	0.0294715	0.410985	0.16792	0.16792	0.000692882	0.0289932
SFPQ	13	1:35641981-35642075	0	0.0818439	0.16776	0.184099	0.16776	0.16776	1.3473e-11	1.70258e-08
SFPQ	13	1:35641981-35642075	3	-0.0818439	-0.16776	-0.184099	-0.16776	0.16776	1.34728e-11	1.70258e-08
NAF1	11	4:164049825-164050500	0	NA	0	0.333333	0.166667	0.166667	0.000216539	0.013614
ZNF435	4	6:28097208-28097858	0	0.121212	0.283156	0.166667	0.166667	0.166667	0.000138684	0.010354
NEK4	16	3:52744796-52745885	0	0	0.333333	NA	0.166667	0.166667	0.00149658	0.0460154
SAMD4B	16	19:39874139-39875535	0	-0.313433	-0.166667	-0.0587302	-0.166667	0.166667	0.000373954	0.019372
NEK4	16	3:52744796-52745885	235	0	-0.333333	NA	-0.166667	0.166667	0.00147737	0.0456952
HIPK1	18	1:114514446-114514576	0	0.166667	0.220588	0.12381	0.166667	0.166667	0.000595959	0.0267061
NAF1	11	4:164049825-164050500	6	NA	0	-0.333333	-0.166667	0.166667	0.000213701	0.013469
ATRIP	16	3:48508029-48509043	0	-0.100334	-0.166667	-0.180683	-0.166667	0.166667	1.19024e-05	0.0017946
ZNF435	4	6:28097208-28097858	-58	-0.121212	-0.283156	-0.166667	-0.166667	0.166667	0.000138683	0.010354
HIPK1	18	1:114514446-114514576	75	-0.166667	-0.220588	-0.12381	-0.166667	0.166667	0.000595934	0.0267061
DDX54	20	12:113594979-113596917	3	-0.107801	-0.359307	-0.166504	-0.166504	0.166504	5.22018e-05	0.00556162
RNPEPL1	9	2:241515952-241516182	0	-0.165601	-0.0445469	-0.371118	-0.165601	0.165601	7.58547e-05	0.00716316
TMC8	4	17:76128440-76128589	0	-0.559516	-0.163046	-0.00563063	-0.163046	0.163046	9.22762e-06	0.00150464
HSPBP1	7	19:55776646-55776757	0	-0.084507	-0.241071	NA	-0.162789	0.162789	3.02754e-07	0.000108743
RBM39	16	20:34297146-34297196	18	0.202456	0.131957	0.160417	0.160417	0.160417	5.99008e-06	0.00114701
RBM39	16	20:34297146-34297196	0	-0.202456	-0.131957	-0.160417	-0.160417	0.160417	5.99007e-06	0.00114701
CDC27	9	17:45229172-45229302	18	-0.1	-0.25	-0.16	-0.16	0.16	3.82837e-05	0.0043981
CDC27	9	17:45229172-45229302	0	0.1	0.25	0.16	0.16	0.16	3.78026e-05	0.0043981
SLC23A2	3	20:4951439-4951565	4	-0.351351	-0.150794	-0.159091	-0.159091	0.159091	0.00100906	0.036857
CHFR	16	12:133424671-133424843	102	-0.159091	-0.0294118	-0.25	-0.159091	0.159091	0.000200096	0.0130678
CHFR	16	12:133424671-133424843	0	0.159091	0	0.1875	0.159091	0.159091	0.000928159	0.0351735
SLC23A2	3	20:4951439-4951565	0	0.351351	0.150794	0.159091	0.159091	0.159091	0.00100914	0.036857
UBAP2L	29	1:154241233-154241430	3	0.158215	0.213184	0.156215	0.158215	0.158215	0.000326868	0.0178429
UBAP2L	29	1:154241233-154241430	0	-0.158215	-0.213184	-0.156215	-0.158215	0.158215	0.000326869	0.0178429
CD22	3	19:35823450-35823827	0	0.157658	0.126225	0.16557	0.157658	0.157658	2.51755e-05	0.00324636
DNAJC4	5	11:64000173-64000337	0	0.1571	0.0694726	0.206667	0.1571	0.1571	5.77025e-05	0.00585737
DNAJC4	5	11:64000173-64000337	3	-0.1571	-0.0694726	-0.206667	-0.1571	0.1571	5.7707e-05	0.00585737
RAD23A	7	19:13060089-13060222	0	0.221567	-0.0188919	0.156973	0.156973	0.156973	1.32066e-05	0.00195194
RAD23A	7	19:13060089-13060222	3	-0.221567	0.014186	-0.156973	-0.156973	0.156973	1.01167e-05	0.00160811
GPR137	11	11:64056509-64056972	0	0.116162	0.156667	0.350579	0.156667	0.156667	0.000219603	0.0137382
GPR137	11	11:64056509-64056972	106	-0.116162	-0.156667	-0.350579	-0.156667	0.156667	0.000219603	0.0137382
ZCWPW1	5	7:100017253-100017506	0	NA	0.125	0.1875	0.15625	0.15625	0.000957107	0.0355212
ZCWPW1	5	7:100017253-100017506	70	NA	-0.125	-0.1875	-0.15625	0.15625	0.00095686	0.0355212
ISOC2	4	19:55966627-55966745	0	0.175734	0.155844	0.0535714	0.155844	0.155844	0.000245098	0.0147174
ISOC2	4	19:55966627-55966745	48	-0.175734	-0.155844	-0.0535714	-0.155844	0.155844	0.000245154	0.0147174
RIOK1	3	6:7395254-7395376	0	-0.231818	-0.155095	-0.05	-0.155095	0.155095	1.36677e-05	0.00199674
RIOK1	3	6:7395254-7395376	32	0.231818	0.155095	0.0722222	0.155095	0.155095	3.03198e-06	0.000743984
BSDC1	4	1:32849431-32849649	51	0.154349	0.166071	0.124215	0.154349	0.154349	5.25941e-07	0.000168261
C10orf2	3	10:102749401-102749641	62	0.170213	0.138462	NA	0.154337	0.154337	2.04161e-05	0.00278917
C10orf2	3	10:102749401-102749641	0	-0.170213	-0.138462	NA	-0.154337	0.154337	2.07574e-05	0.00279054
SP140	12	2:231118031-231118132	0	0.131443	0.33921	0.153846	0.153846	0.153846	6.17522e-06	0.00115609
SP140	12	2:231118031-231118132	18	-0.0798969	-0.33921	-0.153846	-0.153846	0.153846	2.24746e-05	0.00294312
MIB1	7	18:19371335-19371518	0	-0.230769	NA	-0.0714286	-0.151099	0.151099	5.61263e-05	0.00581367
MIB1	7	18:19371335-19371518	-39	0.230769	NA	0.0714286	0.151099	0.151099	5.56852e-05	0.00581367
NDOR1	13	9:140110519-140110640	27	0	-0.3	NA	-0.15	0.15	0.000200027	0.0130678
NDOR1	13	9:140110519-140110640	0	0	0.3	NA	0.15	0.15	0.000197802	0.0130678
TNK2	9	3:195611683-195612676	772	0.179426	0.116433	0.149038	0.149038	0.149038	0.00128967	0.0422766
TNK2	9	3:195611683-195612676	262	-0.179426	-0.116433	-0.149038	-0.149038	0.149038	0.00128958	0.0422766
UBR4	61	1:19465577-19465714	0	-0.0548104	-0.147826	-0.169492	-0.147826	0.147826	3.86115e-08	1.95173e-05
AC091196.1	5	11:1490686-1491718	4	0.210526	0.147059	0.0263158	0.147059	0.147059	0.000440154	0.0216429
AC091196.1	5	11:1490686-1491718	0	-0.210526	-0.147059	-0.0263158	-0.147059	0.147059	0.00044646	0.0218679
TUBGCP6	14	22:50660883-50661021	38	0.146945	0.245614	0.0217554	0.146945	0.146945	8.95597e-05	0.0079476
NFKB2	24	10:104162009-104162280	3	-0.146429	-0.158454	-0.0885792	-0.146429	0.146429	2.88728e-07	0.000105758
NFKB2	24	10:104162009-104162280	0	0.146429	0.158454	0.0885792	0.146429	0.146429	2.88728e-07	0.000105758
MKI67IP	2	2:122493189-122493326	0	-0.0728567	-0.159019	-0.144408	-0.144408	0.144408	5.66912e-06	0.0011241
MRPL42	2	12:93862965-93863131	3	-0.139983	-0.143379	-0.19863	-0.143379	0.143379	1.70288e-06	0.000453039
MRPL42	2	12:93862965-93863131	0	0.139983	0.143379	0.19863	0.143379	0.143379	1.70288e-06	0.000453039
HNRNPC	2	14:21731470-21731988	493	0.0918228	0.144856	0.142986	0.142986	0.142986	0	0
HNRNPC	2	14:21731470-21731988	0	-0.0918228	-0.144856	-0.142986	-0.142986	0.142986	0	0
CAPN3	26	15:42702626-42702694	0	-0.153846	0	-0.142857	-0.142857	0.142857	0.000252567	0.0150551
CAPN3	26	15:42702626-42702694	4	0.153846	0	0.142857	0.142857	0.142857	0.000247941	0.0148367
TCF12	21	15:57565228-57565460	0	-0.137931	-0.181818	-0.0344828	-0.137931	0.137931	0.00170295	0.0489061
TCF12	21	15:57565228-57565460	3	0.137931	0.181818	0.0344828	0.137931	0.137931	0.00168285	0.048604
BSDC1	4	1:32849431-32849649	0	-0.170262	-0.0232143	-0.137592	-0.137592	0.137592	7.91325e-06	0.00135135
CDYL	8	6:4935749-4936005	0	-0.102716	-0.136364	-0.240553	-0.136364	0.136364	0.00094646	0.0352815
GGA1	12	22:38020976-38021083	-88	-0.0789474	-0.136364	-0.192308	-0.136364	0.136364	0.000105249	0.00881311
CDYL	8	6:4935749-4936005	66	0.102716	0.136364	0.240553	0.136364	0.136364	0.00094642	0.0352815
GGA1	12	22:38020976-38021083	0	0.0789474	0.136364	0.192308	0.136364	0.136364	0.000105306	0.00881311
SMNDC1	5	10:112057325-112057503	0	-0.136111	-0.112963	-0.213586	-0.136111	0.136111	8.8479e-05	0.0079476
SMNDC1	5	10:112057325-112057503	17	0.136111	0.112963	0.213586	0.136111	0.136111	8.84876e-05	0.0079476
PSD4	14	2:113955324-113955490	0	0.106782	0.135714	0.282419	0.135714	0.135714	0.00121616	0.0411474
PSD4	14	2:113955324-113955490	3	-0.106782	-0.135714	-0.282419	-0.135714	0.135714	0.00121614	0.0411474
IDH3A	7	15:78455849-78455951	0	0.137255	-0.020979	0.135135	0.135135	0.135135	7.48686e-06	0.00130499
IDH3A	7	15:78455849-78455951	-37	-0.137255	0	-0.135135	-0.135135	0.135135	3.60221e-08	1.85801e-05
DPH5	6	1:101467023-101467143	0	-0.00867209	-0.219586	-0.134159	-0.134159	0.134159	0.0010445	0.0375982
DPH5	6	1:101467023-101467143	43	0.00867209	0.219586	0.134159	0.134159	0.134159	0.00104444	0.0375982
NUP188	8	9:131720289-131720333	0	0	0.266667	NA	0.133333	0.133333	0.000945067	0.0352815
TEX10	13	9:103072581-103072661	4	0	-0.266667	NA	-0.133333	0.133333	0.000413328	0.0206221
TEX10	13	9:103072581-103072661	0	0	0.266667	NA	0.133333	0.133333	0.000421996	0.0209128
NUP188	8	9:131720289-131720333	4	0	-0.266667	NA	-0.133333	0.133333	0.00093151	0.0351735
DDX54	20	12:113594979-113596917	0	0.0711227	0.359307	0.13289	0.13289	0.13289	0.000388868	0.0197581
SNAPC4	10	9:139282896-139283043	5	NA	0.0384615	0.227273	0.132867	0.132867	0.000595768	0.0267061
SNAPC4	10	9:139282896-139283043	0	NA	-0.0384615	-0.227273	-0.132867	0.132867	0.00060257	0.0267405
MKI67IP	2	2:122493189-122493326	96	0.0920874	0.159019	0.13278	0.13278	0.13278	3.33425e-06	0.00078757
IKBKB	17	8:42178253-42178362	-12	-0.173333	0.0588235	-0.132075	-0.132075	0.132075	0.0013261	0.0430794
PEMT	4	17:17480234-17480341	0	0.166667	NA	0.0869565	0.126812	0.126812	0.000852266	0.0330371
PEMT	4	17:17480234-17480341	4	-0.166667	NA	-0.0869565	-0.126812	0.126812	0.000833249	0.0327493
TIA1	12	2:70441481-70441626	3	0.125	0.126294	0.276667	0.126294	0.126294	0.000294993	0.0167171
TIA1	12	2:70441481-70441626	0	-0.125	-0.126294	-0.276667	-0.126294	0.126294	0.000295	0.0167171
CD22	3	19:35823450-35823827	6	-0.125555	-0.0462185	-0.161732	-0.125555	0.125555	0.000704371	0.0292801
CARS	23	11:3023192-3023404	0	0.0310078	-0.235894	-0.125247	-0.125247	0.125247	0.00012679	0.0099632
CARS	23	11:3023192-3023404	121	-0.0310078	0.235894	0.125247	0.125247	0.125247	0.000126811	0.0099632
FAM49A	9	2:16742429-16742545	0	0.125	0	0.266667	0.125	0.125	2.87944e-05	0.00354999
CXorf38	3	X:40498261-40499572	0	0.125	0	0.2	0.125	0.125	0.00122333	0.0412797
FAM49A	9	2:16742429-16742545	4	-0.125	0	-0.266667	-0.125	0.125	2.82703e-05	0.00350247
RP11-1280I22.1	2	5:138724150-138724356	82	0.0959223	0.15625	0.123077	0.123077	0.123077	0.00123378	0.0415212
C18orf8	19	18:21110351-21110576	124	-0.121951	-0.0697674	-0.124504	-0.121951	0.121951	0.000199698	0.0130678
ACLY	2	17:40069968-40070153	0	0.121905	0.1201	0.154412	0.121905	0.121905	0.000407118	0.0204157
ACLY	2	17:40069968-40070153	4	-0.121905	-0.1201	-0.154412	-0.121905	0.121905	0.000407118	0.0204157
TMC8	4	17:76128440-76128589	34	0.518241	0.121348	-0.0563063	0.121348	0.121348	2.52837e-06	0.000645475
SBF1	4	22:50905961-50906122	0	0.054126	0.27521	0.121118	0.121118	0.121118	0.00017157	0.0119786
GYLTL1B	13	11:45949300-45949620	171	0.119048	0.164444	0.0930233	0.119048	0.119048	0.00167412	0.0485936
SAMD4B	16	19:39874139-39875535	209	0.313433	0.119048	0.0587302	0.119048	0.119048	0.000802365	0.0319857
PTCD3	20	2:86361415-86361500	31	-0.118644	0.0111111	-0.137931	-0.118644	0.118644	5.72137e-05	0.00585433
ANKRD17	17	4:74000834-74000982	0	0.137238	0.0872622	0.11828	0.11828	0.11828	0.000156075	0.0114007
ANKRD17	17	4:74000834-74000982	3	-0.13652	-0.0872622	-0.11828	-0.11828	0.11828	7.32291e-05	0.00706409
EIF3B	21	7:2419839-2420381	0	0.117662	0.14958	0.114738	0.117662	0.117662	1.394e-05	0.00202482
PRKCSH	12	19:11558508-11558604	30	0.198241	-0.0375647	0.117483	0.117483	0.117483	0.000728247	0.0298794
PRKCSH	12	19:11558508-11558604	0	-0.198241	0.0298427	-0.117483	-0.117483	0.117483	0.000490761	0.0235857
MAPKAPK5	11	12:112326292-112326422	4	0.022409	-0.116989	-0.258065	-0.116989	0.116989	0.000266911	0.0156259
MAPKAPK5	11	12:112326292-112326422	0	-0.022409	0.116989	0.258065	0.116989	0.116989	0.000266936	0.0156259
DPP9	24	19:4675237-4676668	0	0.208333	0.115385	0	0.115385	0.115385	8.98265e-05	0.0079476
RAB9A	2	X:13721933-13722021	-79	-0.116033	-0.115385	-0.0904429	-0.115385	0.115385	0.00127642	0.0422302
RAB9A	2	X:13721933-13722021	0	0.116033	0.115385	0.0904429	0.115385	0.115385	0.00127656	0.0422302
MICAL1	18	6:109768560-109768643	0	0	0.114286	0.130435	0.114286	0.114286	0.00108318	0.0386671
MICAL1	18	6:109768560-109768643	-47	0	-0.114286	-0.130435	-0.114286	0.114286	0.00105793	0.0379264
SFRS18	6	6:99858617-99860194	0	0.112649	0.183678	-0.0849805	0.112649	0.112649	0.00117047	0.0400656
ATXN2L	10	16:28842283-28842393	23	-0.0941176	-0.112604	-0.164706	-0.112604	0.112604	8.79618e-09	6.54807e-06
ATXN2L	10	16:28842283-28842393	0	0.0941176	0.112604	0.164706	0.112604	0.112604	8.80883e-09	6.54807e-06
C6orf153	5	6:42994916-42994990	-48	-0.0384615	-0.185741	NA	-0.112101	0.112101	2.0958e-06	0.000546075
EPB41	3	1:29313943-29314417	17	-0.230769	-0.0208782	-0.112014	-0.112014	0.112014	0.000159023	0.0114658
EPB41	3	1:29313943-29314417	0	0.230769	0.0208782	0.112014	0.112014	0.112014	0.000159008	0.0114658
PPP6R3	17	11:68355395-68355492	18	-0.158974	-0.0625	NA	-0.110737	0.110737	0.000227273	0.0140013
FAM48A	8	13:37619384-37619513	3	-0.52381	-0.109244	-0.0833333	-0.109244	0.109244	0.001165	0.0400656
FAM48A	8	13:37619384-37619513	0	0.52381	0.109244	0.0833333	0.109244	0.109244	0.00116498	0.0400656
ITGAL	17	16:30510659-30510810	0	-0.107759	-0.313725	-0.0553613	-0.107759	0.107759	2.66052e-05	0.0033621
ITGAL	17	16:30510659-30510810	35	0.107759	0.313725	0.0553613	0.107759	0.107759	2.66035e-05	0.0033621
ARHGAP9	9	12:57871242-57871463	4	-0.112435	-0.0353895	-0.107347	-0.107347	0.107347	0.000344525	0.0181481
ARHGAP9	9	12:57871242-57871463	0	0.112435	0.0353895	0.107347	0.107347	0.107347	0.000344667	0.0181481
WDR74	9	11:62601899-62601999	-11	0.00487284	-0.107105	-0.157252	-0.107105	0.107105	0.000407032	0.0204157
MARS	15	12:57906019-57906136	0	0.107099	0.209734	0.0167189	0.107099	0.107099	3.24073e-06	0.000772701
MARS	15	12:57906019-57906136	67	-0.107099	-0.209734	-0.0167189	-0.107099	0.107099	3.24015e-06	0.000772701
SEC13	11	3:10342617-10344779	1721	-0.107066	-0.132209	-0.0790021	-0.107066	0.107066	5.23726e-05	0.00556162
SEC13	11	3:10342617-10344779	1948	0.107066	0.132209	0.0744976	0.107066	0.107066	6.76517e-05	0.00665303
BRD4	22	19:15348215-15349256	0	0.0629518	0.133929	0.106308	0.106308	0.106308	9.88563e-09	6.94026e-06
BRD4	22	19:15348215-15349256	879	-0.0629518	-0.133929	-0.106308	-0.106308	0.106308	9.87314e-09	6.94026e-06
C18orf8	19	18:21110351-21110576	0	0.105558	0.0930233	0.124504	0.105558	0.105558	0.000434787	0.0215045
ITPA	3	20:3193904-3194029	0	-0.105539	-0.113709	-0.0177702	-0.105539	0.105539	1.22742e-06	0.000352622
ITPA	3	20:3193904-3194029	61	0.105539	0.113709	0.0177702	0.105539	0.105539	1.22777e-06	0.000352622
NOP14	9	4:2950005-2950135	0	0	0.12	0.105263	0.105263	0.105263	0.000162143	0.0116091
UNC45A	7	15:91479367-91479690	0	-0.105263	-0.190476	-0.0892857	-0.105263	0.105263	0.00142899	0.0450041
NOP14	9	4:2950005-2950135	39	0	-0.12	-0.105263	-0.105263	0.105263	0.000157579	0.0114658
UNC45A	7	15:91479367-91479690	148	0.105263	0.190476	0.0892857	0.105263	0.105263	0.00142929	0.0450041
STAT3	2	17:40500407-40500557	0	0.104836	0.317566	0.0911993	0.104836	0.104836	0.00126457	0.0419983
PCNP	2	3:101298634-101298848	0	0.134841	0.00275186	0.104292	0.104292	0.104292	1.9529e-08	1.17796e-05
PDS5B	36	13:33349155-33352158	0	0.0645161	0.156863	0.103448	0.103448	0.103448	1.19289e-05	0.0017946
FAM134A	4	2:220044832-220044967	88	-0.103448	0	-0.186636	-0.103448	0.103448	0.000842237	0.0327493
FAM134A	4	2:220044832-220044967	0	0.103448	0	0.186636	0.103448	0.103448	0.000842545	0.0327493
PDS5B	36	13:33349155-33352158	571	-0.0645161	-0.156863	-0.103448	-0.103448	0.103448	1.16702e-05	0.00177683
ATHL1	10	11:293594-293727	76	0.103389	0.0338983	0.12069	0.103389	0.103389	9.53975e-05	0.00818831
PRICKLE4	9	6:41757269-41757634	0	-0.189637	-0.103277	-0.0836741	-0.103277	0.103277	1.57274e-10	1.47221e-07
TOMM6	3	6:41757269-41757634	37	0.189637	0.103277	0.0836741	0.103277	0.103277	1.57275e-10	1.47221e-07
TOMM6	3	6:41757269-41757634	0	-0.189637	-0.103277	-0.0836741	-0.103277	0.103277	1.57274e-10	1.47221e-07
PRICKLE4	9	6:41757269-41757634	37	0.189637	0.103277	0.0836741	0.103277	0.103277	1.57275e-10	1.47221e-07
CCDC9	3	19:47761816-47761920	0	NA	-0.185185	-0.0212766	-0.103231	0.103231	0.000929066	0.0351735
CCDC9	3	19:47761816-47761920	27	NA	0.185185	0.0212766	0.103231	0.103231	0.000912187	0.0348257
PCNP	2	3:101298634-101298848	52	-0.134841	-0.00666423	-0.101475	-0.101475	0.101475	1.71883e-08	1.11389e-05
LYSMD2	3	15:52016987-52017318	0	-0.132566	-0.101124	0.00661376	-0.101124	0.101124	0.000764952	0.0308727
OAS1	3	12:113348856-113349040	47	0.100719	0.0893551	0.107692	0.100719	0.100719	0.00173822	0.0492508
TMEM63A	23	1:226036193-226036255	0	-0.117647	NA	-0.0833333	-0.10049	0.10049	0.0012947	0.0423865
NCSTN	18	1:160326831-160327043	88	0.0526316	0.142857	0.1	0.1	0.1	0.000351325	0.0183459
NCSTN	18	1:160326831-160327043	0	-0.0526316	-0.142857	-0.1	-0.1	0.1	0.0003571	0.0186089

## Sheet: donor
gene symbol	regulated exon	coordinates	length difference	deltaPSI_R1	deltaPSI_R2	deltaPSI_R3	deltaPSI	abs value_deltaPSI	pvalue_glm	adjusted_pvalue_glm
WDR4	4	21:44293661-44293801	-52	-0.597424	NA	-0.414167	-0.505795	0.505795	8.75922e-12	1.22494e-08
WDR4	4	21:44293661-44293801	0	0.597424	NA	0.414167	0.505795	0.505795	8.75922e-12	1.22494e-08
FAM108A1	4	19:1878663-1880114	0	-0.397436	NA	-0.489496	-0.443466	0.443466	0.00016661	0.0136002
FAM108A1	4	19:1878663-1880114	-1257	0.397436	NA	0.489496	0.443466	0.443466	0.000166614	0.0136002
TMEM5	1	12:64173589-64174242	0	-0.4875	NA	-0.351268	-0.419384	0.419384	1.28766e-05	0.00237355
TMEM5	1	12:64173589-64174242	-333	0.4875	NA	0.351268	0.419384	0.419384	1.28766e-05	0.00237355
CRK	2	17:1339914-1340449	-170	0.395425	0.123933	0.357143	0.357143	0.357143	1.19144e-05	0.00227206
C21orf2	8	21:45750346-45750802	-360	0.28125	0.35	0.360483	0.35	0.35	8.25895e-12	1.22494e-08
C21orf2	8	21:45750346-45750802	0	-0.28125	-0.35	-0.360483	-0.35	0.35	8.25806e-12	1.22494e-08
SCRIB	21	8:144887104-144887184	0	0.194231	NA	0.491143	0.342687	0.342687	0.000154651	0.0128798
SCRIB	21	8:144887104-144887184	-21	-0.194231	NA	-0.491143	-0.342687	0.342687	0.00015465	0.0128798
CRK	2	17:1339914-1340449	0	-0.336601	-0.123933	-0.357143	-0.336601	0.336601	3.55246e-05	0.0047884
FAN1	1	15:31196055-31196227	-137	-0.0322581	-0.320856	-0.5	-0.320856	0.320856	0.000196162	0.01517
PTPN22	15	1:114376931-114377061	-84	NA	0.231225	0.37931	0.305268	0.305268	0.000618754	0.0316575
PTPN22	15	1:114376931-114377061	0	NA	-0.231225	-0.37931	-0.305268	0.305268	0.000618756	0.0316575
ZNF239	1	10:44069988-44070066	69	0.481481	NA	0.125	0.303241	0.303241	0.00028959	0.019999
ZNF239	1	10:44069988-44070066	0	-0.481481	NA	-0.125	-0.303241	0.303241	0.000291865	0.0200258
RFC4	1	3:186524079-186524484	0	-0.299584	-0.0155006	-0.444888	-0.299584	0.299584	3.80231e-09	3.2291e-06
RFC4	1	3:186524079-186524484	-135	0.299584	0.0155006	0.444888	0.299584	0.299584	3.80232e-09	3.2291e-06
C2orf60	2	2:200813041-200813195	0	0.297767	-0.0238727	0.333333	0.297767	0.297767	0.00123605	0.0495834
C2orf60	2	2:200813041-200813195	-19	-0.297767	0.0238727	-0.333333	-0.297767	0.297767	0.00123606	0.0495834
FAM149B1	10	10:74992697-74992921	34	-0.325581	-0.0526316	-0.295455	-0.295455	0.295455	6.10797e-10	6.61296e-07
CUTA	1	6:33385736-33386065	-128	0.147748	0.355563	0.295255	0.295255	0.295255	0	0
LCLAT1	1	2:30670102-30670270	0	NA	0.208333	0.372283	0.290308	0.290308	0.000250193	0.017943
LCLAT1	1	2:30670102-30670270	-21	NA	-0.208333	-0.372283	-0.290308	0.290308	0.000250195	0.017943
TAF6	4	7:99711677-99711891	-30	0.145833	0.281609	0.286416	0.281609	0.281609	1.02533e-05	0.00209841
TAF6	4	7:99711677-99711891	0	-0.145833	-0.281609	-0.286416	-0.281609	0.281609	1.02535e-05	0.00209841
OBFC2A	1	2:192542858-192543431	-464	-0.277073	-0.254545	-0.287724	-0.277073	0.277073	2.08447e-06	0.000658491
OBFC2A	1	2:192542858-192543431	0	0.277073	0.254545	0.287724	0.277073	0.277073	2.08447e-06	0.000658491
USP28	22	11:113675590-113675768	0	0.266667	0.285714	NA	0.27619	0.27619	7.45438e-05	0.00807069
USP28	22	11:113675590-113675768	19	-0.266667	-0.285714	NA	-0.27619	0.27619	7.38321e-05	0.0080195
EHBP1L1	9	11:65349010-65351236	0	0.307143	0.26393	0.213964	0.26393	0.26393	0.000994417	0.0434261
EHBP1L1	9	11:65349010-65351236	-1800	-0.307143	-0.26393	-0.213964	-0.26393	0.26393	0.000994407	0.0434261
FAM149B1	10	10:74992697-74992921	0	0.325581	0.0526316	0.263196	0.263196	0.263196	2.77639e-08	1.61908e-05
CCNL1	4	3:156874800-156874872	75	-0.262868	-0.222997	-0.377957	-0.262868	0.262868	2.65725e-10	2.97285e-07
FAM200B	1	4:15683352-15683524	-117	-0.113788	-0.402439	NA	-0.258114	0.258114	0.00123294	0.0495834
CHPT1	9	12:102120063-102120279	-97	0.357092	0.156566	0.257751	0.257751	0.257751	2.37504e-06	0.000711726
ZNF317	3	19:9267288-9267424	0	-0.222222	-0.285714	NA	-0.253968	0.253968	0.00117172	0.0479589
LARP1	9	5:154173360-154173560	0	-0.377778	-0.250863	-0.000786782	-0.250863	0.250863	7.15111e-06	0.00161082
PGGT1B	2	5:114588830-114588952	0	-0.22807	-0.25	-0.354396	-0.25	0.25	1.07662e-05	0.00212028
PGGT1B	2	5:114588830-114588952	-4	0.22807	0.25	0.354396	0.25	0.25	1.07669e-05	0.00212028
MAP3K11	1	11:65380489-65382853	-992	-0.136364	NA	-0.352941	-0.244652	0.244652	8.81413e-05	0.00918723
CASP8	1	2:202098166-202098345	-68	0.150379	0.270653	0.242857	0.242857	0.242857	0.00113857	0.0469132
LETMD1	2	12:51442105-51442261	0	-0.238996	0.00183419	-0.329738	-0.238996	0.238996	0.000104539	0.00996776
LETMD1	2	12:51442105-51442261	-107	0.238996	-0.00183419	0.329738	0.238996	0.238996	0.000104536	0.00996776
RAP1GDS1	3	4:99264290-99264412	0	0.257081	0.238182	0.0909091	0.238182	0.238182	0.000707637	0.0342225
RAP1GDS1	3	4:99264290-99264412	58	-0.257081	-0.238182	-0.0909091	-0.238182	0.238182	0.000707589	0.0342225
TFG	1	3:100428134-100428565	-290	0.0137661	-0.237974	-0.37646	-0.237974	0.237974	1.75731e-05	0.00299395
DPH1	8	17:1943512-1943668	0	0	0.473684	NA	0.236842	0.236842	1.07875e-05	0.00212028
NDUFB11	2	X:47001983-47002143	0	0.156931	0.262624	0.235466	0.235466	0.235466	0	0
NDUFB11	2	X:47001983-47002143	-30	-0.156931	-0.265402	-0.235466	-0.235466	0.235466	0	0
ZSWIM7	1	17:15902820-15903008	-13	0.23165	0.375	0.0652174	0.23165	0.23165	0.000401818	0.0239968
HPS5	1	11:18343493-18343721	-131	0.230994	0.239496	0.0817073	0.230994	0.230994	0.000460151	0.0264824
ZNF800	2	7:127032114-127032772	-488	-0.230769	-0.421053	0	-0.230769	0.230769	7.24095e-06	0.00162019
RAPGEF1	21	9:134465673-134467570	-1813	-0.286593	-0.230309	-0.0654762	-0.230309	0.230309	3.02173e-07	0.000130024
TRIM5	3	11:5706098-5706339	-148	-0.226824	-0.0529019	-0.359867	-0.226824	0.226824	0.000292525	0.0200258
TRIM5	3	11:5706098-5706339	0	0.226824	0.0529019	0.359867	0.226824	0.226824	0.000292524	0.0200258
FBXL3	1	13:77600962-77601331	-185	-0.107045	-0.224176	-0.226216	-0.224176	0.224176	6.5152e-05	0.00738749
CCNL1	4	3:156874800-156874872	0	0.205882	0.222997	0.406709	0.222997	0.222997	4.76136e-09	3.80489e-06
C3orf78	1	3:52570621-52571075	-153	0.233193	0.152825	0.221318	0.221318	0.221318	5.26912e-12	8.84237e-09
C3orf78	1	3:52570621-52571075	-286	-0.233193	-0.152825	-0.221318	-0.221318	0.221318	5.26901e-12	8.84237e-09
ZRANB3	1	2:136288697-136288806	0	-0.0824176	NA	-0.357143	-0.21978	0.21978	8.66216e-05	0.00908525
NT5C	3	17:73127060-73127200	-80	0.0416783	0.265747	0.218596	0.218596	0.218596	6.81825e-06	0.00157821
HPS5	1	11:18343493-18343721	0	-0.288499	-0.218487	-0.207927	-0.218487	0.218487	3.98453e-05	0.00528588
FTSJD1	1	16:71322989-71323513	0	-0.215686	-0.469697	0.0967742	-0.215686	0.215686	0.000241395	0.0174611
DNAJB12	9	10:74094810-74095689	-734	0.234921	0.0407225	0.212766	0.212766	0.212766	2.18654e-05	0.00344539
TFG	1	3:100428134-100428565	0	-0.00543066	0.211658	0.37646	0.211658	0.211658	1.96666e-05	0.00328392
TMEM156	2	4:39000260-39000529	17	-0.343284	NA	-0.08	-0.211642	0.211642	6.34573e-05	0.00731896
NCBP2	4	3:196666122-196666303	0	-0.222999	-0.211425	-0.148575	-0.211425	0.211425	4.25215e-13	8.395e-10
NCBP2	4	3:196666122-196666303	-142	0.222999	0.211425	0.148575	0.211425	0.211425	4.25104e-13	8.395e-10
BOLA1	1	1:149871155-149871225	58	-0.34375	NA	-0.0769231	-0.210337	0.210337	0.000110444	0.0104418
BOLA1	1	1:149871155-149871225	0	0.34375	NA	0.0769231	0.210337	0.210337	0.000111661	0.0105272
DDX6	2	11:118661564-118661657	0	-0.155844	-0.209104	-0.36	-0.209104	0.209104	0.000102166	0.00991104
DDX6	2	11:118661564-118661657	-32	0.155844	0.209104	0.36	0.209104	0.209104	0.000102173	0.00991104
CUTA	1	6:33385736-33386065	0	-0.0134395	-0.217963	-0.208409	-0.208409	0.208409	1.25299e-11	1.68216e-08
SFRS16	16	19:45571273-45571316	-4	0.20601	0.458221	0.181797	0.20601	0.20601	2.44508e-09	2.21796e-06
SFRS16	16	19:45571273-45571316	0	-0.20601	-0.458221	-0.181797	-0.20601	0.20601	2.44508e-09	2.21796e-06
PRPF38A	2	1:52871352-52871511	0	0.216667	0.205128	-0.0196078	0.205128	0.205128	1.22666e-06	0.000420106
PRPF38A	2	1:52871352-52871511	-126	-0.216667	-0.205128	0.0196078	-0.205128	0.205128	1.22613e-06	0.000420106
SFRS13A	2	1:24305143-24305307	0	-0.237498	-0.194525	-0.204968	-0.204968	0.204968	0	0
SFRS13A	2	1:24305143-24305307	-60	0.243559	0.194525	0.204968	0.204968	0.204968	0	0
BTAF1	9	10:93718822-93719039	0	-0.204477	-0.204349	-0.40975	-0.204477	0.204477	2.21558e-06	0.000676014
BTAF1	9	10:93718822-93719039	-128	0.204477	0.204349	0.40975	0.204477	0.204477	2.21558e-06	0.000676014
SQSTM1	1	5:179233388-179233591	0	0.0555556	NA	0.352941	0.204248	0.204248	0.000832646	0.0387065
OSGEP	2	14:20920488-20920607	53	-0.202273	-0.236444	-0.0909091	-0.202273	0.202273	8.63398e-10	8.78451e-07
OSGEP	2	14:20920488-20920607	0	0.202273	0.236444	0.0909091	0.202273	0.202273	8.63716e-10	8.78451e-07
IRF2BP2	1	1:234744193-234745271	-48	-0.0910494	-0.315496	-0.200493	-0.200493	0.200493	1.67746e-07	7.50675e-05
IRF2BP2	1	1:234744193-234745271	0	0.0910494	0.315496	0.200493	0.200493	0.200493	1.67746e-07	7.50675e-05
VPS39	17	15:42458357-42458430	31	0.133333	NA	0.266667	0.2	0.2	2.14176e-05	0.00341821
VPS39	17	15:42458357-42458430	0	-0.133333	NA	-0.266667	-0.2	0.2	2.15911e-05	0.00341821
ERLIN1	1	10:101945719-101948091	58	0.199523	0.2	0.126829	0.199523	0.199523	1.12456e-07	5.31696e-05
ERLIN1	1	10:101945719-101948091	0	-0.199523	-0.2	-0.126829	-0.199523	0.199523	1.12476e-07	5.31696e-05
ARHGEF2	29	1:155920060-155920273	0	-0.263305	-0.19902	-0.116528	-0.19902	0.19902	3.41361e-05	0.00475398
ARHGEF2	29	1:155920060-155920273	-30	0.263305	0.19902	0.116528	0.19902	0.19902	3.41361e-05	0.00475398
CC2D1B	4	1:52827150-52827288	0	-0.198911	0.0309793	-0.387302	-0.198911	0.198911	4.25422e-05	0.00546554
CC2D1B	4	1:52827150-52827288	-35	0.198911	-0.0309793	0.387302	0.198911	0.198911	4.25426e-05	0.00546554
LYRM2	3	6:90347444-90347601	-17	0.0236132	0.198237	0.236518	0.198237	0.198237	9.2293e-05	0.00938675
LYRM2	3	6:90347444-90347601	0	-0.0236132	-0.198237	-0.236518	-0.198237	0.198237	9.22926e-05	0.00938675
MYNN	3	3:169492053-169492349	-130	0.0764212	NA	0.318182	0.197302	0.197302	0.000282606	0.0198461
MYNN	3	3:169492053-169492349	0	-0.0764212	NA	-0.318182	-0.197302	0.197302	0.000282646	0.0198461
SAT2	1	17:7530871-7531194	0	-0.0216509	-0.241778	-0.197059	-0.197059	0.197059	9.79143e-05	0.00978064
ZSCAN18	2	19:58609297-58609730	-244	-0.00292398	-0.24	-0.196429	-0.196429	0.196429	2.59455e-05	0.0038772
ZSCAN18	2	19:58609297-58609730	-185	0.00292398	0.22	0.196429	0.196429	0.196429	6.60631e-05	0.00746558
TRIO	54	5:14496988-14497126	0	0.195349	0.369048	0.0833333	0.195349	0.195349	0.000386166	0.0233951
TRIO	54	5:14496988-14497126	-12	-0.195349	-0.369048	-0.0833333	-0.195349	0.195349	0.000386165	0.0233951
CWC25	6	17:36966529-36966848	-192	0.194265	0.126294	0.215368	0.194265	0.194265	8.47464e-05	0.00897269
CWC25	6	17:36966529-36966848	0	-0.194265	-0.126294	-0.215368	-0.194265	0.194265	8.47456e-05	0.00897269
DNMT1	30	19:10252704-10252896	-52	-0.195122	0	-0.193548	-0.193548	0.193548	6.84133e-05	0.00757807
TPP2	28	13:103317145-103317286	-11	-0.148328	-0.355556	-0.191489	-0.191489	0.191489	1.08392e-05	0.00212028
TPP2	28	13:103317145-103317286	0	0.148328	0.355556	0.191489	0.191489	0.191489	1.08386e-05	0.00212028
MVP	7	16:29845256-29845758	0	-0.284783	-0.190847	-0.116552	-0.190847	0.190847	4.07698e-07	0.00016879
PIGG	1	4:492989-493836	-558	0.139935	0.4	0.190476	0.190476	0.190476	1.4138e-05	0.00249744
ZNF677	1	19:53757852-53758127	-235	0.0714286	0.190294	0.330808	0.190294	0.190294	0.000865444	0.0393676
TMEM206	1	1:212588064-212588267	-123	0.0625	0.283626	0.189091	0.189091	0.189091	0.000210135	0.0159214
TMEM206	1	1:212588064-212588267	0	-0.0625	-0.283626	-0.189091	-0.189091	0.189091	0.000210147	0.0159214
TMEM170A	3	16:75485567-75485737	-69	0.223387	0.153846	NA	0.188617	0.188617	5.724e-05	0.00667064
TMEM170A	3	16:75485567-75485737	0	-0.223387	-0.153846	NA	-0.188617	0.188617	5.724e-05	0.00667064
PSME4	46	2:54096501-54096675	0	-0.0442177	0.214286	0.186141	0.186141	0.186141	0.000580754	0.0303934
PSME4	46	2:54096501-54096675	-12	0.0442177	-0.214286	-0.186141	-0.186141	0.186141	0.000580783	0.0303934
C12orf44	1	12:52463758-52464026	-171	0.32529	0.182595	0.177647	0.182595	0.182595	1.25618e-06	0.00042587
BANP	5	16:88008654-88008809	4	0.0990712	0.18254	0.3125	0.18254	0.18254	0.000164984	0.0136002
NFKB2	1	10:104154229-104154531	-174	-0.277596	-0.180702	-0.133333	-0.180702	0.180702	5.69646e-08	2.89682e-05
NFKB2	1	10:104154229-104154531	0	0.299818	0.180702	0.133333	0.180702	0.180702	1.84787e-08	1.17019e-05
BCL2L1	3	20:30309458-30310151	-189	0.178571	0.222222	0	0.178571	0.178571	0.000170169	0.0137293
BCL2L1	3	20:30309458-30310151	0	-0.178571	-0.222222	0	-0.178571	0.178571	0.000172429	0.013812
NT5C	3	17:73127060-73127200	0	-0.0137063	-0.212414	-0.178421	-0.178421	0.178421	0.000367038	0.0227286
ILKAP	4	2:239098494-239098613	0	0.173403	0.203532	0.116208	0.173403	0.173403	2.6905e-06	0.000771805
FCRL3	1	1:157670452-157670775	-198	0.152547	0.174896	0.171908	0.171908	0.171908	2.06553e-05	0.00338528
SNX25	12	4:186253749-186253913	-46	-0.170732	-0.00717703	-0.344828	-0.170732	0.170732	0.000211695	0.0159708
SNX25	12	4:186253749-186253913	0	0.170732	0.00717703	0.344828	0.170732	0.170732	0.000211752	0.0159708
SART3	8	12:108932710-108932865	-11	-0.04	NA	-0.3	-0.17	0.17	0.000179545	0.014179
SART3	8	12:108932710-108932865	0	0.04	NA	0.3	0.17	0.17	0.00018242	0.0143051
TMUB2	4	17:42266303-42266956	0	0.169519	0.186393	0.06	0.169519	0.169519	0.000842542	0.0388387
TMUB2	4	17:42266303-42266956	-289	-0.169519	-0.186393	-0.16	-0.169519	0.169519	4.59658e-06	0.00119593
XAF1	6	17:6665205-6665356	0	-0.16	-0.166667	-0.231884	-0.166667	0.166667	6.25815e-07	0.000247109
USP19	20	3:49149344-49149481	0	0	0.333333	NA	0.166667	0.166667	0.000260032	0.0185296
MYO1G	10	7:45009639-45009753	0	-0.166667	NA	-0.166667	-0.166667	0.166667	8.25259e-06	0.00178698
MYO1G	10	7:45009639-45009753	-31	0.166667	NA	0.166667	0.166667	0.166667	7.98019e-06	0.00173922
XAF1	6	17:6665205-6665356	4	0.16	0.166667	0.231884	0.166667	0.166667	6.25572e-07	0.000247109
USP19	20	3:49149344-49149481	-65	0	-0.333333	NA	-0.166667	0.166667	0.000256463	0.0183245
HUWE1	73	X:53570802-53570929	-45	0.139942	0.191489	0.165086	0.165086	0.165086	9.15063e-09	6.53485e-06
HUWE1	73	X:53570802-53570929	0	-0.139942	-0.191489	-0.165086	-0.165086	0.165086	9.15109e-09	6.53485e-06
PRPF38B	5	1:109238899-109238959	14	-0.164791	-0.2	0	-0.164791	0.164791	3.51279e-06	0.000939392
PRPF38B	5	1:109238899-109238959	0	0.164791	0.2	0	0.164791	0.164791	3.51584e-06	0.000939392
MVP	7	16:29845256-29845758	-371	0.284783	0.16345	0.136552	0.16345	0.16345	7.18646e-07	0.00027101
IFNGR2	7	21:34805021-34805178	0	0.163105	0.205392	0.0794872	0.163105	0.163105	7.02457e-06	0.00159301
IFNGR2	7	21:34805021-34805178	-69	-0.163105	-0.205392	-0.0794872	-0.163105	0.163105	7.02441e-06	0.00159301
BANP	5	16:88008654-88008809	-18	-0.0959752	-0.230159	NA	-0.163067	0.163067	8.42198e-05	0.00897269
ERCC5	10	13:103518017-103518261	0	0.0788153	0.255519	0.162896	0.162896	0.162896	2.18423e-06	0.000676014
HIPK1	10	1:114499746-114499908	-102	NA	0.222222	0.103448	0.162835	0.162835	0.00101344	0.0437335
HIPK1	10	1:114499746-114499908	0	NA	-0.222222	-0.103448	-0.162835	0.162835	0.00102353	0.0439293
RAPGEF1	21	9:134465673-134467570	-175	0.286593	0.162512	0.0654762	0.162512	0.162512	6.22003e-06	0.00149116
PPIL3	1	2:201753527-201753999	-440	-0.288136	-0.0918367	-0.16064	-0.16064	0.16064	0.000101914	0.00991104
SSH2	16	17:27962986-27963820	0	-0.2	-0.16	0	-0.16	0.16	0.000762698	0.036465
PRMT1	4	19:50183129-50183182	4	-0.173344	NA	-0.142857	-0.1581	0.1581	0.000848555	0.0388679
PRMT1	4	19:50183129-50183182	0	0.173344	NA	0.142857	0.1581	0.1581	0.000848857	0.0388679
LTA	1	6:31539682-31540223	-144	-0.0967742	-0.158028	-0.341923	-0.158028	0.158028	2.07779e-05	0.00338528
LTA	1	6:31539682-31540223	0	0.0967742	0.158028	0.341923	0.158028	0.158028	2.07778e-05	0.00338528
PPP6R3	2	11:68272613-68272739	0	-0.040724	-0.433333	-0.157895	-0.157895	0.157895	0.00024009	0.017459
PPP6R3	2	11:68272613-68272739	-22	0.040724	0.433333	0.157895	0.157895	0.157895	0.000240056	0.017459
SAT2	1	17:7530871-7531194	-17	0.103793	0.214815	0.157466	0.157466	0.157466	1.46146e-05	0.00255474
LARP1	9	5:154173360-154173560	-99	0.2	0.154488	0.0487805	0.154488	0.154488	6.6843e-06	0.00157821
ACOX1	1	17:73974872-73975515	0	0	-0.411765	-0.153846	-0.153846	0.153846	8.54063e-05	0.00901412
ACOX1	1	17:73974872-73975515	-174	0	0.411765	0.153846	0.153846	0.153846	8.65652e-05	0.00908525
ARHGAP5	1	14:32546188-32546641	-382	0.357239	0.153484	0.0736264	0.153484	0.153484	7.28745e-05	0.00794119
ARHGAP5	1	14:32546188-32546641	0	-0.357239	-0.153484	-0.0736264	-0.153484	0.153484	7.28743e-05	0.00794119
CCDC9	5	19:47763845-47764096	0	0.0555556	0.25	NA	0.152778	0.152778	5.50101e-05	0.00647826
CCDC88C	21	14:91773382-91773570	-76	NA	0.304348	0	0.152174	0.152174	0.000342492	0.0218537
CCDC88C	21	14:91773382-91773570	0	NA	-0.304348	0	-0.152174	0.152174	0.000346086	0.0218628
DNAJB12	9	10:74094810-74095689	-728	-0.390476	-0.0374384	-0.151012	-0.151012	0.151012	0.000434425	0.0253576
ARID4B	18	1:235377084-235377341	-108	0.154333	0.0518607	0.150496	0.150496	0.150496	2.6876e-05	0.00395671
ARID4B	18	1:235377084-235377341	0	-0.154333	-0.0518607	-0.150496	-0.150496	0.150496	2.68787e-05	0.00395671
MTHFS	8	15:80189214-80189391	0	0.0894491	0.149268	0.168063	0.149268	0.149268	1.19331e-06	0.000417198
MTHFS	8	15:80189214-80189391	81	-0.0620915	-0.149268	-0.177409	-0.149268	0.149268	1.87693e-06	0.000611604
ILKAP	4	2:239098494-239098613	-10	-0.14891	-0.239336	-0.131246	-0.14891	0.14891	3.47909e-07	0.000147808
ZRANB3	1	2:136288697-136288806	-33	0.0824176	NA	0.214286	0.148352	0.148352	0.000634047	0.0321458
GCN1L1	37	12:120587410-120587524	-55	0	-0.294118	NA	-0.147059	0.147059	0.00116874	0.0478957
STXBP3	9	1:109318955-109319045	0	NA	0.294118	0	0.147059	0.147059	0.000319932	0.021096
STXBP3	9	1:109318955-109319045	14	NA	-0.294118	0	-0.147059	0.147059	0.000316511	0.0209528
GCN1L1	37	12:120587410-120587524	0	0	0.294118	NA	0.147059	0.147059	0.00118289	0.0482986
RHBDF2	12	17:74470742-74470886	0	-0.0735931	-0.146341	-0.367347	-0.146341	0.146341	9.0868e-05	0.00932958
RHBDF2	12	17:74470742-74470886	-70	0.0735931	0.146341	0.367347	0.146341	0.146341	9.08969e-05	0.00932958
PTOV1	12	19:50363243-50363440	-27	-0.256341	-0.144892	-0.11526	-0.144892	0.144892	1.73134e-08	1.11757e-05
PTOV1	12	19:50363243-50363440	0	0.256341	0.144892	0.11526	0.144892	0.144892	1.73149e-08	1.11757e-05
RPL7L1	2	6:42848599-42848820	0	-0.143802	-0.0925982	-0.221979	-0.143802	0.143802	1.38557e-11	1.78861e-08
RPL7L1	2	6:42848599-42848820	-116	0.143802	0.0925982	0.212888	0.143802	0.143802	4.43714e-11	5.51569e-08
ERCC5	10	13:103518017-103518261	-16	-0.0788153	-0.255519	-0.143665	-0.143665	0.143665	3.5266e-06	0.000939392
PEX1	22	7:92119028-92119225	0	0.08	0.142857	0.285714	0.142857	0.142857	6.79452e-05	0.00757623
SH3YL1	16	2:230547-231191	-476	-0.226891	-0.142857	-0.137931	-0.142857	0.142857	0.000720256	0.0346829
AC087749.3	7	17:73620255-73620349	-20	-0.147287	-0.101695	-0.142857	-0.142857	0.142857	0.00014554	0.0123932
AC087749.3	7	17:73620255-73620349	0	0.147287	0.101695	0.142857	0.142857	0.142857	0.000150604	0.0127323
EHD4	1	15:42264457-42264755	0	NA	0	0.285714	0.142857	0.142857	0.00089998	0.0406197
EIF2B5	8	3:183858206-183858518	-115	-0.0666667	-0.142857	-0.210526	-0.142857	0.142857	6.66827e-06	0.00157821
MYO15B	57	17:73620255-73620349	-20	-0.147287	-0.101695	-0.142857	-0.142857	0.142857	0.00014554	0.0123932
MYO15B	57	17:73620255-73620349	0	0.147287	0.101695	0.142857	0.142857	0.142857	0.000150604	0.0127323
DNMT1	30	19:10252704-10252896	0	0.142589	0	0.193548	0.142589	0.142589	0.000865635	0.0393676
LRDD	13	11:800333-800451	0	-0.141369	-0.627273	-0.101358	-0.141369	0.141369	0.00105876	0.0446422
LRDD	13	11:800333-800451	-51	0.141369	0.627273	0.101358	0.141369	0.141369	0.00105876	0.0446422
RNF13	6	3:149613260-149613357	-10	0.140199	0.611345	-0.0208333	0.140199	0.140199	0.000690059	0.0336918
RNF13	6	3:149613260-149613357	0	-0.140199	-0.611345	0.0208333	-0.140199	0.140199	0.000690055	0.0336918
DNMT1	37	19:10247752-10247956	0	0.222222	0.139846	0.100737	0.139846	0.139846	0.000586813	0.0305634
DNMT1	37	19:10247752-10247956	-9	-0.222222	-0.139846	-0.100737	-0.139846	0.139846	0.000586829	0.0305634
CUTA	1	6:33385736-33386065	90	-0.134309	-0.1376	-0.0868459	-0.134309	0.134309	1.20304e-12	2.2432e-09
MSRA	1	8:9911779-9912168	-333	-0.258065	0	-0.133333	-0.133333	0.133333	2.49782e-05	0.00382805
MSRA	1	8:9911779-9912168	0	0.258065	0	0.133333	0.133333	0.133333	2.54066e-05	0.00387265
ALG13	1	X:110924346-110924652	-125	0.132855	0.083887	0.182669	0.132855	0.132855	0.000141984	0.012219
ALG13	1	X:110924346-110924652	0	-0.132855	-0.083887	-0.182669	-0.132855	0.132855	0.000141984	0.012219
YWHAE	4	17:1265196-1265302	0	0.13767	0.031945	0.13253	0.13253	0.13253	2.22045e-16	8.28054e-13
YWHAE	4	17:1265196-1265302	-28	-0.13767	-0.0342652	-0.13253	-0.13253	0.13253	0	0
MDM1	11	12:68707424-68707533	0	-0.263158	NA	0	-0.131579	0.131579	0.000543834	0.0292981
MDM1	11	12:68707424-68707533	-4	0.263158	NA	0	0.131579	0.131579	0.000536002	0.0290158
ATP2C1	12	3:130674948-130675023	0	-0.131148	-0.0285714	-0.208333	-0.131148	0.131148	0.000589176	0.0305634
ATP2C1	12	3:130674948-130675023	11	0.131148	0.0285714	0.208333	0.131148	0.131148	0.000580804	0.0303934
SNRNP70	8	19:49605371-49605442	-17	0.258065	NA	0	0.129032	0.129032	0.000400044	0.0239735
CCNL2	1	1:1334399-1334718	31	0.0695755	0.129032	0.321429	0.129032	0.129032	2.97267e-05	0.00428251
CCNL2	1	1:1334399-1334718	0	-0.0695755	-0.129032	-0.321429	-0.129032	0.129032	2.97299e-05	0.00428251
OS9	11	12:58111929-58112204	0	-0.136543	-0.127686	-0.0784264	-0.127686	0.127686	5.31055e-09	4.14042e-06
OS9	11	12:58111929-58112204	-45	0.129574	0.127686	0.0850931	0.127686	0.127686	3.84841e-09	3.2291e-06
RSPRY1	1	16:57220240-57220962	0	0.127425	0.0928571	0.311594	0.127425	0.127425	5.24813e-05	0.00629082
MAGED1	5	X:51638149-51638856	0	NA	-0.115385	-0.136364	-0.125874	0.125874	0.000466835	0.0266926
CSTF1	1	20:54967427-54967871	-102	0.125212	0.03028	0.266369	0.125212	0.125212	0.000373374	0.0228678
MRPS27	9	5:71522877-71524195	0	-0.1875	0.0151515	-0.125	-0.125	0.125	0.000378291	0.0230203
MRPS27	9	5:71522877-71524195	-1216	0.1875	-0.0151515	0.125	0.125	0.125	0.000378608	0.0230203
CCDC9	5	19:47763845-47764096	-176	0	-0.25	NA	-0.125	0.125	0.000241006	0.0174611
MTCH1	8	6:36940428-36940572	0	-0.124939	-0.123333	-0.139037	-0.124939	0.124939	0.00028506	0.019861
GNAS	7	20:57464155-57464408	-21	0.170213	0.123904	0.0655885	0.123904	0.123904	0.000141965	0.012219
C12orf44	1	12:52463758-52464026	0	-0.360039	-0.123418	-0.0944118	-0.123418	0.123418	7.25148e-05	0.00794119
MTCH1	8	6:36940428-36940572	-51	0.113703	0.123333	0.139037	0.123333	0.123333	0.000424193	0.0249338
SCAMP3	8	1:155226465-155226582	0	-0.0307692	-0.186047	-0.123288	-0.123288	0.123288	2.17695e-07	9.48895e-05
SCAMP3	8	1:155226465-155226582	32	0.0307692	0.186047	0.123288	0.123288	0.123288	2.12091e-07	9.36632e-05
MBD4	7	3:129151346-129151449	-53	-0.074618	-0.122472	-0.18863	-0.122472	0.122472	9.65633e-06	0.00200742
MBD4	7	3:129151346-129151449	0	0.074618	0.122472	0.18863	0.122472	0.122472	9.65725e-06	0.00200742
ZNF276	12	16:89804129-89804313	0	0.170732	0.121212	0	0.121212	0.121212	0.000294852	0.0200301
ZNF276	12	16:89804129-89804313	-84	-0.121951	-0.121212	0	-0.121212	0.121212	0.000981531	0.0430067
MRPL37	1	1:54665840-54666910	-648	-0.152325	-0.119658	0	-0.119658	0.119658	2.76561e-05	0.00405337
NUP98	10	11:3781718-3781856	-75	0.1	0.12766	0.119048	0.119048	0.119048	4.5236e-05	0.00564408
HNRNPC	5	14:21699117-21699231	0	0.118918	0.128774	-0.00131132	0.118918	0.118918	7.9264e-07	0.000295593
HNRNPC	5	14:21699117-21699231	-39	-0.118668	-0.127689	-0.00230314	-0.118668	0.118668	8.7891e-07	0.00031211
NDST2	13	10:75562730-75562839	-37	-0.0909091	-0.116279	-0.148148	-0.116279	0.116279	3.07019e-05	0.00438489
ARHGEF7	21	13:111932885-111933024	0	0.116279	0.193548	0	0.116279	0.116279	8.91482e-05	0.0092437
NDST2	13	10:75562730-75562839	0	0.0909091	0.116279	0.148148	0.116279	0.116279	3.13862e-05	0.00446362
NMD3	1	3:160939095-160939197	0	0.0115051	0.116195	0.189901	0.116195	0.116195	0.000787919	0.037176
NMD3	1	3:160939095-160939197	-78	-0.0115051	-0.116195	-0.189901	-0.116195	0.116195	0.000787918	0.037176
ERLIN2	1	8:37594097-37594525	0	-0.115385	0	-0.147059	-0.115385	0.115385	4.09729e-05	0.00540821
ERLIN2	1	8:37594097-37594525	-329	0.115385	0	0.147059	0.115385	0.115385	4.19083e-05	0.00543077
RAP1B	1	12:69004652-69004832	0	0.00607381	0.127453	0.113548	0.113548	0.113548	0.000301104	0.020303
CSNK1G2	9	19:1979494-1979642	-25	0.125965	0.0424403	0.113538	0.113538	0.113538	9.27229e-08	4.51023e-05
CSNK1G2	9	19:1979494-1979642	0	-0.108266	-0.0424403	-0.113538	-0.108266	0.108266	7.06227e-07	0.000269353
TAX1BP1	15	7:27855968-27856139	0	0.04	0.252874	0.108059	0.108059	0.108059	0.000114992	0.0107507
TAX1BP1	15	7:27855968-27856139	-126	-0.09	-0.252874	-0.108059	-0.108059	0.108059	2.15819e-05	0.00341821
NDRG1	8	8:134269020-134269106	-38	-0.0769231	NA	-0.136364	-0.106643	0.106643	0.000722598	0.0347458
ZRSR2	6	X:15822234-15822320	0	0.0289855	0.155556	0.106061	0.106061	0.106061	2.62527e-06	0.000763755
ZRSR2	6	X:15822234-15822320	53	-0.0289855	-0.155556	-0.106061	-0.106061	0.106061	2.53632e-06	0.000753332
FBXL3	1	13:77600962-77601331	-274	0.104843	0.169231	0	0.104843	0.104843	0.000633605	0.0321458
CLCC1	1	1:109505983-109506111	-40	0.148936	0	0.104167	0.104167	0.104167	7.51178e-05	0.0081057
CLCC1	1	1:109505983-109506111	0	-0.126209	-0.03125	-0.104167	-0.104167	0.104167	0.000372443	0.0228525
IRF3	2	19:50167700-50168103	-231	-0.15	-0.103328	-0.0795918	-0.103328	0.103328	3.46149e-05	0.004771
TH1L	7	20:57564913-57565043	0	0.102564	0.125	0.1	0.102564	0.102564	6.4897e-08	3.20314e-05
TH1L	7	20:57564913-57565043	244	-0.102564	-0.125	-0.1	-0.102564	0.102564	6.26298e-08	3.13738e-05
C16orf5	5	16:4563697-4563852	0	0	NA	0.2	0.1	0.1	0.000652855	0.0327092
C16orf5	5	16:4563697-4563852	-126	0	NA	-0.2	-0.1	0.1	0.000643474	0.0324278
PSME4	18	2:54148026-54148241	-134	-0.1	-0.107143	-0.0714286	-0.1	0.1	0.000505334	0.0280339
PSME4	18	2:54148026-54148241	0	0.1	0.107143	0.0714286	0.1	0.1	0.000515235	0.0282562
ASXL1	8	20:31015931-31016051	-19	0.0520833	0.1	0.194444	0.1	0.1	0.000268633	0.0189414

## Sheet: mutually_exclusive
gene symbol	regulated exon	coordinates	flanking exons	deltaPSI_R1	deltaPSI_R2	deltaPSI_R3	deltaPSI	abs value_deltaPSI	pvalue_glm	adjusted_pvalue_glm
PRMT1	4:5	19:50183129-50183182;19:50183390-50183510	3:6	-0.256071	-0.246629	-0.113515	-0.246629	0.246629	7.07986e-06	0.000226555
C7orf44	2:3	7:43705257-43705321;7:43690092-43690311	1:4	-0.032541	-0.166667	-0.215801	-0.166667	0.166667	0.00267118	0.0341911
RAB6A	5:6	11:73429830-73429935;11:73429658-73429763	4:7	-0.31113	-0.119652	-0.0106952	-0.119652	0.119652	0.000260096	0.00554871
DNM2	12:13	19:10906737-10906875;19:10908056-10908194	11:14	0.106243	0.21517	0.115215	0.115215	0.115215	4.67494e-08	2.99196e-06

## Sheet: multi_exon_skipping
gene_symbol	regulated exons	coordinates	flanking exons	deltaPSI_R1	deltaPSI_R2	deltaPSI_R3	deltaPSI	abs value_deltaPSI	pvalue_glm	adjusted_pvalue_glm
ST6GALNAC6	2:3	9:130661782-130661893;9:130660235-130660289	1:5	0.8	0.653986	NA	0.726993	0.726993	7.65374e-06	0.00132053
HDAC9	4:5	7:18535362-18535477;7:18535601-18535646	3:6	0.710884	0.880952	0.601361	0.710884	0.710884	0	0
MAPKAP1	11:12	9:128283744-128284044;9:128268443-128268696	10:13	NA	-0.357143	-0.529138	-0.44314	0.44314	3.32635e-06	0.000697944
MRRF	6:7	9:125048059-125048225;9:125048318-125048445	5:8	-0.38961	NA	-0.480676	-0.435143	0.435143	1.48193e-10	7.19108e-08
MBNL1	2:3:4	3:152016771-152017043;3:152017194-152018156;3:152019708-152020238	1:5	-0.45098	NA	-0.403846	-0.427413	0.427413	2.31731e-05	0.00293431
PRMT2	9:10:11:12	21:48078657-48078832;21:48080745-48080874;21:48081712-48081848;21:48083295-48083466	7:13	-0.259259	-0.591503	NA	-0.425381	0.425381	6.29183e-05	0.00603083
DLGAP4	12:13	20:35127645-35127724;20:35127991-35128079	11:14	0.537037	NA	0.3125	0.424769	0.424769	5.57661e-05	0.00564013
MTA1	4:5	14:105912004-105912189;14:105915696-105915746	3:6	-0.281586	-0.508235	-0.363636	-0.363636	0.363636	5.85095e-09	2.52371e-06
FRG1	5:6	4:190874223-190874280;4:190876192-190876310	4:7	0.328013	0.363432	0.459774	0.363432	0.363432	0	0
WIPF1	3:4	2:175462899-175462934;2:175462329-175462586	2:5	0.362522	0.319135	0.360642	0.360642	0.360642	3.77809e-13	2.86725e-10
RAG1AP1	3:4	1:155109304-155109427;1:155110037-155110198	2:5	-0.376911	-0.359259	-0.0797258	-0.359259	0.359259	1.17018e-13	1.00947e-10
C17orf62	2:3:4	17:80407307-80407356;17:80407046-80407168;17:80405456-80406119	1:5	0.281286	0.350515	0.45	0.350515	0.350515	4.96525e-12	2.75359e-09
PLDN	4:5:6	15:45890078-45891760;15:45893432-45893605;15:45895298-45895385	3:7	0.409814	0.256944	NA	0.333379	0.333379	0.000115111	0.00911958
MANBAL	2:3:4	20:35925699-35925937;20:35927166-35927282;20:35929574-35929816	1:5	0.323077	0.0178571	0.453431	0.323077	0.323077	5.58906e-05	0.00564013
ARPC4	6:7	3:9847894-9848790;3:9851640-9852078	5:8	0.323067	0.363217	0.254348	0.323067	0.323067	0	0
RP11-266J6.1	6:7	3:9847894-9848790;3:9851640-9852078	5:8	0.323067	0.363217	0.254348	0.323067	0.323067	0	0
CIRBP	7:8	19:1272426-1273171;19:1273493-1273714	6:9	0.27808	0.321722	0.369263	0.321722	0.321722	1.54428e-11	7.99317e-09
FAM159A	4:5	1:53122462-53122739;1:53125073-53125252	3:6	0.461538	0.196759	0.307879	0.307879	0.307879	6.1049e-07	0.000142519
AFTPH	7:8	2:64806620-64806680;2:64808324-64808407	6:9	0.302198	0.325974	0.0757576	0.302198	0.302198	0.000873602	0.0363044
PGM2	3:4:5	4:37836240-37836346;4:37839151-37839235;4:37841139-37841305	2:6	0	-0.3	-0.373077	-0.3	0.3	4.48306e-05	0.00504441
RABGAP1L	26:27:28	1:174843596-174843644;1:174844684-174844851;1:174846530-174846743	25:29	0.191558	0.283814	0.26462	0.26462	0.26462	3.33663e-07	8.93298e-05
ARHGAP9	7:8	12:57872061-57872120;12:57871568-57871732	6:9	-0.246828	-0.287255	-0.134878	-0.246828	0.246828	0.00128262	0.0450599
KRIT1	2:3:4	7:91874741-91874909;7:91874216-91874485;7:91873316-91873463	1:5	-0.538462	-0.2	-0.238866	-0.238866	0.238866	1.06812e-07	3.45537e-05
SMC4	2:3:4	3:160118416-160118757;3:160119703-160119881;3:160120464-160120655	1:5	-0.157895	-0.315789	NA	-0.236842	0.236842	0.000366425	0.0203209
MIER1	3:4	1:67394570-67394646;1:67395926-67396083	2:5	0.297659	0.130631	0.223423	0.223423	0.223423	6.26491e-05	0.00603083
CINP	5:6	14:102816256-102816385;14:102814616-102815096	4:7	0.227273	0.222222	0	0.222222	0.222222	7.28461e-06	0.0012854
H2AFY	7:8	5:134688636-134688735;5:134686513-134686603	6:9	0.17355	0.222222	0.222222	0.222222	0.222222	1.1315e-07	3.514e-05
C13orf18	6:7:8	13:46952025-46952140;13:46950627-46950719;13:46946076-46946732	4:9	-0.218494	-0.215774	-0.154545	-0.215774	0.215774	0.000180738	0.0123132
KRIT1	2:3	7:91874741-91874909;7:91874216-91874485	1:4	-0.166667	-0.206522	-0.277778	-0.206522	0.206522	0.000107744	0.00887015
CCDC82	2:3	11:96121859-96121993;11:96120694-96120777	1:4	0.205952	-0.107143	0.379386	0.205952	0.205952	0.000765651	0.0328426
EDEM2	6:7	20:33722541-33722752;20:33721908-33721958	5:8	-0.230769	-0.161836	NA	-0.196302	0.196302	0.000258094	0.0161113
ACP1	4:5	2:272192-272305;2:275140-275201	3:6	0.195429	0.293994	0.0284986	0.195429	0.195429	5.6612e-05	0.00564013
CLDN12	3:4	7:89983772-89983863;7:89984400-89984544	2:5	0.190476	0.0676329	0.318182	0.190476	0.190476	0.000109836	0.00887015
PHKG2	7:8	16:30767503-30767593;16:30767676-30767841	6:9	-0.189189	0	-0.230769	-0.189189	0.189189	0.000230299	0.0150256
C12orf65	2:3	12:123718291-123718441;12:123738194-123739580	1:4	-0.2	-0.04	-0.189189	-0.189189	0.189189	0.00020921	0.0137912
ZNF644	2:3	1:91486830-91487030;1:91447867-91447927	1:4	NA	0	0.375	0.1875	0.1875	3.20039e-05	0.00382274
CDK14	4:5:6	7:90338712-90338924;7:90339147-90339271;7:90355871-90356126	3:7	0.230769	0.142857	NA	0.186813	0.186813	0.00084697	0.0358131
TRAPPC6B	3:4	14:39627489-39627606;14:39623415-39623498	2:5	0.210526	0.160526	NA	0.185526	0.185526	0.000433368	0.0230457
DENND3	4:5:6:7:8	8:142151302-142151423;8:142152399-142153103;8:142154247-142154358;8:142160933-142161052;8:142161718-142161936	3:9	NA	0	-0.368421	-0.184211	0.184211	0.00014695	0.0109704
NUBP1	9:10	16:10855614-10855716;16:10857398-10857691	8:11	-0.195122	-0.0454545	-0.181818	-0.181818	0.181818	0.000557036	0.0268623
PABPC1L	14:15:16	20:43567315-43567389;20:43567767-43567962;20:43581284-43581345	13:18	0.125	0.178571	0.36	0.178571	0.178571	0.000311259	0.0179009
UBAP2	2:3	9:34017048-34017187;9:34011625-34011662	1:4	0.00456323	0.277778	0.176471	0.176471	0.176471	2.3389e-05	0.00293431
AIMP1	2:3	4:107236853-107237501;4:107237664-107237751	1:4	-0.0167636	-0.173692	-0.276596	-0.173692	0.173692	0.000438026	0.0231349
C17orf62	2:3:4:5	17:80407307-80407356;17:80407046-80407168;17:80405456-80406119;17:80404499-80404572	1:6	0.173373	0.181795	0.170898	0.173373	0.173373	7.05523e-06	0.00127388
UIMC1	9:10	5:176396598-176396707;5:176395556-176396292	8:11	-0.172727	-0.0687332	-0.388889	-0.172727	0.172727	0.000284264	0.0172424
SMC4	2:3:4:5	3:160118416-160118757;3:160119703-160119881;3:160120464-160120655;3:160122116-160122292	1:6	0.277126	0.166667	0.166667	0.166667	0.166667	0.000532623	0.0258455
MFF	3:4:5	2:228193394-228193505;2:228194322-228194499;2:228195342-228195562	1:6	-0.151236	-0.326923	-0.163286	-0.163286	0.163286	0.000400134	0.0215739
EWSR1	10:11	22:29685504-29686670;22:29687551-29687588	9:12	0.168852	0.161064	0.114434	0.161064	0.161064	4.65499e-05	0.00511874
TET2	4:5	4:106155054-106158508;4:106162496-106162586	3:6	-0.318182	NA	0	-0.159091	0.159091	0.000990498	0.0383491
TRA2B	2:3	3:185652217-185655208;3:185649365-185649640	1:4	-0.158309	-0.0808794	-0.198529	-0.158309	0.158309	1.11022e-16	1.43663e-13
MARK2	19:20	11:63673560-63673586;11:63675732-63675776	18:21	0.153846	0.193548	0.047619	0.153846	0.153846	2.27679e-05	0.00293431
ZNF121	3:4	19:9678771-9678851;19:9678324-9678381	2:5	-0.05	0.7	0.153846	0.153846	0.153846	0.000716812	0.0323566
APLP2	14:15	11:130005458-130005610;11:130007151-130007186	13:16	-0.0777311	-0.151515	-0.153846	-0.151515	0.151515	0.000333215	0.0190227
JAK3	10:11	19:17950286-17950472;19:17949989-17950102	9:12	-0.298548	0	NA	-0.149274	0.149274	0.000247217	0.0157327
TMEM214	14:15	2:27262609-27262705;2:27262898-27263066	13:16	0.142857	0	0.173913	0.142857	0.142857	8.50317e-05	0.00750211
LGMN	14:15	14:93172828-93172998;14:93170985-93171052	13:16	0.16	NA	0.117647	0.138824	0.138824	0.00019124	0.0129112
MTF2	2:3	1:93575787-93575989;1:93576102-93576187	1:4	-0.191031	-0.0182073	-0.136486	-0.136486	0.136486	7.58622e-05	0.00692935
PRPF38A	3:4	1:52874241-52874362;1:52876787-52876872	2:5	0.133929	0.16	-0.0133333	0.133929	0.133929	4.92862e-07	0.000127553
PLDN	2:3:4:5	15:45879789-45879994;15:45884333-45884474;15:45890078-45891760;15:45893432-45893605	1:6	-0.333333	-0.133333	-0.0928571	-0.133333	0.133333	0.00120884	0.0430524
MTA1	3:4:5	14:105911755-105911848;14:105912004-105912189;14:105915696-105915746	2:6	-0.133333	-0.025641	-0.172414	-0.133333	0.133333	0.000763241	0.0328426
FIS1	2:3	7:100888241-100888371;7:100887288-100887420	1:4	0.105092	0.161039	0.128599	0.128599	0.128599	7.70939e-13	4.98797e-10
PHF20L1	5:6	8:133811018-133811106;8:133811341-133811418	4:7	0.125	0	0.388889	0.125	0.125	0.000160141	0.0116794
DEDD	2:4	1:161102181-161102266;1:161100605-161100637	1:5	0.258836	0.0389555	0.124927	0.124927	0.124927	5.66628e-05	0.00564013
ACTR10	5:6	14:58678010-58678128;14:58680349-58680416	4:7	0.161622	0.0652081	0.121212	0.121212	0.121212	0.000129728	0.0101738
LMF2	8:9	22:50943658-50943763;22:50943486-50943582	7:10	0.0909091	0.16129	0.121212	0.121212	0.121212	0.000776143	0.0331097
RPS24	5:6	10:79797197-79797740;10:79799962-79799983	4:7	-0.0983282	-0.16249	-0.119043	-0.119043	0.119043	0	0
ANKRD11	5:6	16:89383341-89383486;16:89379725-89379997	3:7	0	-0.219512	-0.114286	-0.114286	0.114286	0.000259478	0.0161113
COPS8	2:3	2:237995375-237995439;2:237995770-237995840	1:4	0.275397	0.114286	0.0606061	0.114286	0.114286	1.72553e-06	0.000382773
HNRNPC	2:3	14:21731470-21731988;14:21730760-21730927	1:4	0.125438	0.0384647	0.113716	0.113716	0.113716	5.47164e-07	0.000132756
KIAA1429	3:4	8:95550488-95550574;8:95549331-95549379	2:5	0.111111	0.157895	0.105263	0.111111	0.111111	3.41734e-05	0.00396003
MAPKAP1	2:3	9:128434595-128434933;9:128432097-128432186	1:4	0	-0.12987	-0.111111	-0.111111	0.111111	2.31655e-05	0.00293431
NGDN	5:6	14:23944767-23944851;14:23944935-23944987	4:7	0.0699216	0.111111	0.115534	0.111111	0.111111	4.68097e-05	0.00511874
MBNL1	4:5:6	3:152019708-152020238;3:152052900-152053019;3:152113956-152114013	3:7	-0.0735013	-0.110617	-0.142917	-0.110617	0.110617	1.1658e-09	5.32427e-07
FASTK	8:9	7:150774188-150774323;7:150774000-150774114	7:10	-0.105263	-0.246732	-0.0148936	-0.105263	0.105263	0.00094829	0.0375639
ASH2L	14:15	8:37990972-37991064;8:37993186-37993284	13:16	0	-0.139535	-0.105263	-0.105263	0.105263	0.000748442	0.0324658
CCAR1	4:5	10:70497602-70497646;10:70500386-70500418	3:6	0	0.104618	0.108582	0.104618	0.104618	0.000638228	0.0302146
RABGGTB	4:5:6	1:76255637-76255742;1:76255837-76255959;1:76256131-76256202	3:7	0.103448	0.103448	0.15873	0.103448	0.103448	1.93423e-12	1.15518e-09
PEF1	2:3	1:32100823-32101123;1:32099887-32100544	1:4	-0.0845818	-0.176471	-0.102041	-0.102041	0.102041	0.000304155	0.0177553
ILF3	18:19	19:10795092-10795152;19:10798022-10798790	17:20	-0.101263	-0.15942	-0.0919549	-0.101263	0.101263	1.35101e-08	4.99489e-06
ZDHHC5	11:12	11:57464233-57464345;11:57466031-57466890	10:13	0	0.116279	0.1	0.1	0.1	5.91408e-05	0.00581227

## Sheet: Parameters
Thu Oct 20 11:02:11 2016
Used parameters :
deltaPSI threshold	0.1
pvalue threshold	0.05
Type of analysis	paired
