# Supplementary material for: Modulation of alternative splicing during early infection of human primary B lymphocytes with Epstein-Barr virus (EBV): a novel function for the viral EBNA-LP protein
Source: Nucleic Acids Res. 2021 Sep 16;49(18):10657–76. doi: 10.1093/nar/gkab787 (PMC8501971; doi:10.1093/nar/gkab787)
Supplement: gkab787_Supplemental_Files [file gkab787_supplemental_files.zip › Sup table 2_revised.xls]

## Sheet: events number
Type of events	Pvalue<=0.05 & deltaPSI>=10%	ALL
exon_skipping	486	15733
acceptor	364	28743
donor	375	39477
mutually_exclusive	7	85
multi_exon_skipping	138	8994

## Sheet: exon_skipping
gene symbol	regulated exon	exon coordinates	flanking exons	deltaPSI_R1	deltaPSI_R2	deltaPSI_R3	deltaPSI	absolute value_deltaPSI	pvalue_glm	adjusted_pvalue_glm
PER1	18	17:8049276-8049455	17:19	0.857639	0.816068	0.64532	0.816068	0.816068	7.9787e-11	1.46432e-08
PTS	3	11:112100931-112100953	2:4	0.557181	0.646424	0.324786	0.557181	0.557181	4.25338e-12	9.98781e-10
C14orf104	2	14:50094730-50094873	1:3	0.408654	0.645933	NA	0.527293	0.527293	0.000511116	0.00964195
RBM5	6	3:50137965-50138038	5:7	0.5	0.234336	0.592593	0.5	0.5	0.000867996	0.0143749
RBM6	31	3:50137965-50138038	30:32	0.5	0.234336	0.592593	0.5	0.5	0.000867996	0.0143749
SNRNP70	8	19:49605371-49605442	7:9	-0.520217	-0.332418	-0.474973	-0.474973	0.474973	0	0
VEZT	7	12:95650326-95650398	6:8	-0.638211	-0.394231	-0.461353	-0.461353	0.461353	5.15098e-09	5.87249e-07
SFRS7	4	2:38976040-38976488	3:5	-0.548871	-0.434304	-0.460234	-0.460234	0.460234	0	0
MS4A1	2	11:60228545-60228633	1:3	-0.450358	-0.385345	-0.47412	-0.450358	0.450358	0	0
AFF3	6	2:100627959-100628033	5:7	0.210483	0.435317	0.547264	0.435317	0.435317	0.000127364	0.00340785
SMC5	19	9:72961495-72961565	18:20	-0.386733	-0.431322	-0.518681	-0.431322	0.431322	4.83161e-08	4.23244e-06
TLR10	3	4:38777396-38777584	2:4	-0.288761	-0.424134	-0.520513	-0.424134	0.424134	1.37559e-05	0.000568037
MTRR	3	5:7873486-7873639	2:4	0.421826	0.451852	0.354248	0.421826	0.421826	7.36078e-14	2.75731e-11
AHCTF1	36	1:247007097-247007230	35:37	0.419697	0.506394	0.247731	0.419697	0.419697	3.63112e-10	5.60083e-08
PPP1R12A	15	12:80199946-80200113	14:16	-0.341287	-0.573846	-0.413333	-0.413333	0.413333	2.96863e-12	7.29772e-10
C20orf72	4	20:17956327-17956546	2:5	0.197516	0.412952	0.411278	0.411278	0.411278	1.23783e-07	9.64095e-06
ALOX5	15	10:45939564-45939734	14:16	-0.406957	-0.458017	-0.374747	-0.406957	0.406957	5.86152e-08	4.98959e-06
HRAS	5	11:533277-533358	4:6	-0.50098	-0.351034	-0.397491	-0.397491	0.397491	4.61286e-08	4.10023e-06
IVNS1ABP	8	1:185275617-185275757	7:9	-0.265335	-0.396488	-0.398521	-0.396488	0.396488	9.71112e-13	2.7283e-10
AC093726.6	6	7:154739403-154739483	5:7	-0.778075	-0.0124069	NA	-0.395241	0.395241	0.000133778	0.00352551
TMEM126B	3	11:85342189-85342360	2:4	-0.388889	-0.394737	NA	-0.391813	0.391813	0.000147949	0.00382842
OBFC2A	4	2:192547218-192547321	3:5	-0.48216	-0.279445	-0.389803	-0.389803	0.389803	1.82077e-14	7.16153e-12
PRMT1	5	19:50183390-50183510	4:6	-0.387662	-0.565843	-0.328571	-0.387662	0.387662	0	0
ARHGAP17	17	16:24950685-24950918	16:18	0.464845	0.385676	0.329182	0.385676	0.385676	0	0
RASSF1	4	3:50374604-50375003	3:5	0.380065	-0.0071736	0.487923	0.380065	0.380065	0.000940569	0.0153194
CCR6	2	6:167536241-167536711	1:3	-0.392231	-0.34107	-0.379527	-0.379527	0.379527	8.50431e-14	3.11159e-11
ATF2	6	2:175986172-175986268	5:7	-0.464286	-0.29249	NA	-0.378388	0.378388	0.00218756	0.0281023
GPCPD1	5	20:5566840-5566915	4:6	0.375	0.176119	0.613636	0.375	0.375	0.000303482	0.00667788
TOMM34	5	20:43577371-43577518	4:6	0.212474	0.527743	NA	0.370108	0.370108	3.85337e-10	5.88594e-08
ZNF43	6	19:22001897-22002023	5:7	0.451613	0.271978	0.365112	0.365112	0.365112	2.91044e-08	2.75843e-06
NUMB	11	14:73745989-73746132	10:12	0.577381	0.364253	0.3375	0.364253	0.364253	1.51719e-07	1.16438e-05
TBRG4	5	7:45143698-45143855	4:6	0.0381016	0.482456	0.358447	0.358447	0.358447	1.51022e-05	0.000607679
ARNT	6	1:150814900-150814944	5:7	0.11433	0.353947	0.442377	0.353947	0.353947	0.00015471	0.00395782
KIAA1191	3	5:175786484-175786570	2:4	0.00740741	-0.35	-0.47619	-0.35	0.35	0.000444216	0.0087031
APP	20	21:27277336-27277389	19:21	0.0888889	0.468718	0.346604	0.346604	0.346604	5.31455e-08	4.59416e-06
SFRS17A	5	X:1719031-1719100	4:6	-0.165546	-0.368889	-0.344444	-0.344444	0.344444	5.96084e-06	0.000280784
C19orf2	3	19:30462100-30462134	2:4	0.197917	0.415541	0.343791	0.343791	0.343791	1.12708e-08	1.19432e-06
MTIF3	5	13:28015154-28015214	4:6	-0.289227	-0.638333	-0.340793	-0.340793	0.340793	2.8475e-06	0.000150841
THYN1	7	11:134118703-134118853	6:8	-0.268439	-0.393971	NA	-0.331205	0.331205	0.00247407	0.0308191
IRF4	2	6:393098-393368	1:3	0.204606	0.590385	0.327781	0.327781	0.327781	7.1237e-07	4.40214e-05
ATG13	2	11:46639875-46639925	1:4	0.0904762	0.325	0.483709	0.325	0.325	0.00460083	0.047937
USP15	4	12:62698454-62698803	3:5	-0.27657	-0.323139	-0.373185	-0.323139	0.323139	0	0
KLF6	3	10:3822298-3822421	2:4	0.322449	0.393013	0.252857	0.322449	0.322449	0	0
RCOR3	13	1:211485579-211485829	12:14	-0.205592	-0.516746	-0.318859	-0.318859	0.318859	9.39859e-05	0.00271317
C3orf19	8	3:14708931-14709025	7:9	0.389453	0.317308	-0.00395844	0.317308	0.317308	0.00113667	0.0172995
CCBL2	2	1:89453935-89454034	1:3	-0.280702	-0.4	-0.317073	-0.317073	0.317073	6.64597e-08	5.53233e-06
RBMXL1	2	1:89453935-89454034	1:3	-0.280702	-0.4	-0.317073	-0.317073	0.317073	6.64597e-08	5.53233e-06
DNAJC2	5	7:102967779-102967825	4:6	-0.337209	-0.315476	-0.134433	-0.315476	0.315476	0.000627198	0.0112774
TTC7A	16	2:47249001-47249118	15:17	0.366667	0.309524	0.307692	0.309524	0.309524	1.45377e-09	1.92203e-07
NR4A3	3	9:102589005-102589083	2:4	NA	0.166667	0.444444	0.305556	0.305556	0.000839657	0.0140237
ZNF638	3	2:71575557-71577401	2:4	0.304816	0.265621	0.339312	0.304816	0.304816	8.38835e-07	5.09552e-05
NUDT2	2	9:34336227-34336339	1:3	-0.378118	NA	-0.23037	-0.304244	0.304244	7.84824e-05	0.00236545
CBY1	5	22:39067075-39067193	4:6	0.25	NA	0.357143	0.303571	0.303571	0.00166159	0.0228869
UHRF2	12	9:6495585-6497103	11:13	-0.302772	-0.586111	-0.143939	-0.302772	0.302772	0.00351331	0.039709
YIPF1	3	1:54354917-54355136	2:4	-0.247253	-0.323314	-0.300866	-0.300866	0.300866	4.83318e-07	3.15521e-05
GYLTL1B	14	11:45949728-45949923	13:15	-0.25	NA	-0.347973	-0.298986	0.298986	4.64796e-05	0.00156253
KIAA0319L	23	1:35907847-35907937	22:24	0.259259	NA	0.333333	0.296296	0.296296	7.7806e-08	6.3426e-06
HMGN1	7	21:40717756-40719218	6:8	-0.280665	-0.335227	-0.295491	-0.295491	0.295491	2.72625e-07	1.88123e-05
SMNDC1	3	10:112060305-112060494	2:4	-0.293062	-0.243243	-0.314465	-0.293062	0.293062	6.50749e-06	0.000302554
DHX9	7	1:182824712-182824848	6:8	-0.293015	-0.34	-0.167744	-0.293015	0.293015	2.16159e-11	4.53445e-09
PMM2	5	16:8904936-8905035	4:6	0.289855	0.578571	0.0420779	0.289855	0.289855	7.47859e-05	0.00227584
ACAA1	7	3:38173087-38173129	6:8	0.288597	0.358868	0.272004	0.288597	0.288597	0	0
C16orf67	2	16:31712984-31713179	1:3	0.202871	0.288499	0.289947	0.288499	0.288499	0.000330894	0.00710227
ULK4	9	3:41957469-41957544	8:10	0.106918	0.287879	0.363525	0.287879	0.287879	0.000576414	0.0105356
MAPK12	23	22:50687532-50687597	22:24	0.222222	NA	0.352941	0.287582	0.287582	0.000616109	0.0111161
HDAC10	8	22:50687532-50687597	7:9	0.222222	NA	0.352941	0.287582	0.287582	0.000616109	0.0111161
CPM	4	12:69279572-69279669	3:5	0.539078	0.0337662	NA	0.286422	0.286422	1.2645e-07	9.80018e-06
PPP1R12A	16	12:80199372-80199548	15:17	0.34009	0.28625	0.215625	0.28625	0.28625	1.39555e-11	3.0077e-09
FBXW11	11	5:171299876-171299994	10:12	0.0909091	0.285714	0.3	0.285714	0.285714	7.06513e-08	5.8503e-06
PUM2	14	2:20478344-20478580	13:15	0.285714	0.147157	0.286207	0.285714	0.285714	0.000690512	0.0121248
C9orf16	2	9:130924283-130925231	1:3	0.166334	0.555556	0.280419	0.280419	0.280419	2.44582e-13	8.18726e-11
CELF2	8	10:11308561-11308640	7:9	0.416084	0.276628	0.18001	0.276628	0.276628	1.25781e-08	1.31739e-06
CHD1L	11	1:146742593-146742666	10:12	0.373772	0.214861	0.276357	0.276357	0.276357	1.0883e-05	0.000467821
EYA3	13	1:28324795-28324862	12:14	-0.27451	-0.326625	-0.0388889	-0.27451	0.27451	0.000435957	0.00860591
HACL1	10	3:15616484-15616589	9:11	0.274359	0.1875	0.337995	0.274359	0.274359	1.40308e-06	8.02714e-05
TSPO	2	22:43555216-43555426	1:3	-0.297845	-0.186081	-0.274138	-0.274138	0.274138	0.000576569	0.0105356
YIPF2	4	19:11038306-11038392	3:5	-0.193548	NA	-0.35	-0.271774	0.271774	0.00120139	0.0179843
RUFY3	22	4:71670065-71670133	21:23	-0.128676	-0.411765	NA	-0.270221	0.270221	5.44757e-05	0.00178555
BEND5	5	1:49208295-49208451	4:6	0.268079	0.286706	0.268778	0.268778	0.268778	0.000391163	0.00798207
AHI1	3	6:135816952-135817036	2:4	0.178012	0.266862	0.336318	0.266862	0.266862	1.59998e-06	8.99015e-05
ZDHHC13	2	11:19164525-19164670	1:3	-0.265625	-0.360246	-0.11121	-0.265625	0.265625	2.34321e-07	1.69109e-05
HNRNPH3	3	10:70097615-70097753	2:4	0.335747	0.250398	0.2653	0.2653	0.2653	0	0
NFRKB	2	11:129764254-129764333	1:3	0.16692	0.264895	0.536109	0.264895	0.264895	2.12673e-06	0.00011618
MGRN1	15	16:4730033-4730098	14:16	-0.0628019	-0.264286	-0.266667	-0.264286	0.264286	3.62385e-07	2.4897e-05
BTBD1	3	15:83718825-83718930	2:4	0.262821	0.269686	0.165826	0.262821	0.262821	0.000935135	0.0152619
PLSCR3	4	17:7296920-7297155	3:5	-0.261364	0.0833333	-0.501905	-0.261364	0.261364	0.00249374	0.0309052
RBCK1	3	20:391056-391407	2:4	0.0674232	0.261111	0.272493	0.261111	0.261111	1.64333e-06	9.20091e-05
ASB1	3	2:239344352-239344654	2:4	NA	-0.486486	-0.0310559	-0.258771	0.258771	0.00205926	0.0267977
RBM10	6	X:47034418-47034491	5:7	0.172414	0.26087	0.257331	0.257331	0.257331	1.34635e-06	7.73071e-05
RP11-431I8.2	2	3:160166514-160166583	1:3	0.256989	0.218919	0.520468	0.256989	0.256989	4.95153e-11	9.61758e-09
IFT80	2	3:160166514-160166583	1:3	0.256989	0.218919	0.520468	0.256989	0.256989	4.95153e-11	9.61758e-09
TRIM59	2	3:160166514-160166583	1:3	0.256989	0.218919	0.520468	0.256989	0.256989	4.95153e-11	9.61758e-09
KIAA0090	16	1:19557755-19557916	15:17	0.3125	NA	0.198758	0.255629	0.255629	0.00109351	0.0168668
SAPS2	18	22:50875417-50875497	17:19	0.25538	0.120553	0.35566	0.25538	0.25538	0.000126947	0.00340247
UTP6	12	17:30205721-30205800	11:13	0.239458	0.252054	0.354008	0.252054	0.252054	0	0
LUC7L	5	16:258600-259774	4:6	-0.251386	-0.284198	-0.251389	-0.251389	0.251389	3.80962e-12	9.08132e-10
SLC12A6	9	15:34549843-34549989	8:10	0.266667	0.235294	NA	0.25098	0.25098	0.00339908	0.0388323
TNFSF12	11	17:7463163-7463210	10:12	-0.0918004	-0.266667	-0.25	-0.25	0.25	3.91947e-07	2.62404e-05
TNFSF13	3	17:7463163-7463210	2:4	-0.0918004	-0.266667	-0.25	-0.25	0.25	3.91947e-07	2.62404e-05
C12orf49	3	12:117158101-117158252	2:4	0.25	0	0.279167	0.25	0.25	0.000231955	0.00540644
C19orf60	3	19:18700191-18700493	2:4	-0.25	-0.27027	-0.212766	-0.25	0.25	4.82137e-10	7.08922e-08
TNFSF12-TNFSF13	11	17:7463163-7463210	10:12	-0.0918004	-0.266667	-0.25	-0.25	0.25	3.91947e-07	2.62404e-05
ZFYVE19	3	15:41101317-41101438	1:4	0	0.266667	0.25	0.25	0.25	3.12563e-05	0.00112311
THUMPD2	7	2:39984388-39984508	6:8	-0.0506073	-0.449275	NA	-0.249941	0.249941	4.86233e-05	0.00162282
WIPI2	2	7:5232749-5232976	1:3	0.483125	0.0416667	0.249872	0.249872	0.249872	0.000806472	0.0135742
GALK2	10	15:49574184-49574282	9:11	-0.117647	-0.380952	NA	-0.2493	0.2493	0.0019728	0.0261044
PHKB	2	16:47497793-47497904	1:3	0.331282	0.249226	0.170588	0.249226	0.249226	0.000406862	0.00817517
PIKFYVE	4	2:209138745-209138777	3:5	0.142857	NA	0.352941	0.247899	0.247899	4.31643e-05	0.001486
ATXN3	4	14:92560090-92560194	3:5	0.247569	0.19774	0.299569	0.247569	0.247569	7.29929e-07	4.48593e-05
SF1	14	11:64533423-64533627	13:15	-0.167641	-0.278801	-0.245376	-0.245376	0.245376	4.21641e-06	0.000208429
PSD4	15	2:113956317-113956461	14:16	-0.244932	-0.0437352	-0.260915	-0.244932	0.244932	0.000924207	0.0151464
BYSL	3	6:41897870-41898008	2:4	0.388889	NA	0.0977795	0.243334	0.243334	1.14642e-06	6.70508e-05
KIN	2	10:7825044-7825138	1:3	0.240245	0.191195	0.243143	0.240245	0.240245	2.4033e-09	3.00089e-07
CD1C	5	1:158263002-158263092	4:6	0.239428	0.287243	0.208625	0.239428	0.239428	0.00200297	0.0263705
HDAC8	7	X:71710775-71710856	6:8	-0.235294	-0.235294	NA	-0.235294	0.235294	0.00133066	0.0193845
ZC3H4	15	19:47572349-47572600	14:16	-0.4618	-0.145602	-0.233333	-0.233333	0.233333	1.00088e-05	0.00043741
MRS2	11	6:24423165-24423278	10:12	0.231638	0.0666667	0.245245	0.231638	0.231638	2.71265e-05	0.00100656
FAM49B	4	8:130916745-130916832	3:5	-0.231054	-0.143061	-0.294559	-0.231054	0.231054	1.08547e-05	0.000467821
FAM114A2	2	5:153417853-153417994	1:3	0.189304	0.231034	0.464061	0.231034	0.231034	0.000339141	0.00721294
SYNRG	23	17:35880282-35880317	22:24	-0.230651	-0.310053	-0.174242	-0.230651	0.230651	0.000867217	0.0143749
UPF3A	4	13:115051777-115051875	3:5	-0.271286	-0.136967	-0.230645	-0.230645	0.230645	7.85238e-06	0.000355146
MPDU1	5	17:7490217-7490335	4:6	0.0514706	0.22962	0.284722	0.22962	0.22962	2.91763e-05	0.00106012
IRF4	7	6:398828-398935	6:8	0.131699	0.398703	0.226908	0.226908	0.226908	2.22045e-16	1.0917e-13
MPI	7	15:75189352-75189560	6:8	0.371408	0.226786	0.133999	0.226786	0.226786	0.000225314	0.00528295
RAG1AP1	3	1:155109304-155109427	2:4	-0.224641	-0.206495	-0.359601	-0.224641	0.224641	8.46661e-10	1.16847e-07
SMEK1	11	14:91932605-91932760	10:12	-0.224271	-0.0565111	-0.343874	-0.224271	0.224271	0.000453512	0.00882845
N4BP1	4	16:48585297-48585393	3:5	0.317857	0.128472	NA	0.223165	0.223165	0.000123842	0.00333062
SH2D3A	3	19:6760649-6760998	2:4	0.026738	-0.333333	-0.222222	-0.222222	0.222222	0.00218784	0.0281023
SCAP	9	3:47465423-47465535	8:10	0.235294	0.222222	0	0.222222	0.222222	4.26384e-05	0.00147192
C6orf48	3	6:31804201-31804294	2:4	0.220025	0.12314	0.308556	0.220025	0.220025	4.87971e-10	7.10856e-08
SIRT2	2	19:39389019-39389065	1:3	0.120572	0.264238	0.219968	0.219968	0.219968	3.33743e-06	0.00017048
KIAA1109	22	4:123147862-123147990	21:23	-0.206379	NA	-0.233083	-0.219731	0.219731	0.000540148	0.0100618
SRSF2	3	17:74731854-74731957	2:4	-0.337195	-0.21767	-0.210034	-0.21767	0.21767	3.33067e-16	1.58792e-13
TRIP11	15	14:92461696-92461859	14:16	0.3	0.217391	0.153846	0.217391	0.217391	2.58829e-05	0.000967257
SLC9A7	13	X:46495024-46495083	12:14	0.390492	0.217195	0.113636	0.217195	0.217195	0.000812636	0.0136158
ZNF207	10	17:30693684-30693776	9:11	-0.217152	-0.180994	-0.394207	-0.217152	0.217152	9.4052e-10	1.28671e-07
EIF2B5	14	3:183861230-183861353	13:15	0.163636	0.272727	0.216216	0.216216	0.216216	1.73917e-08	1.73179e-06
FGFR1OP2	5	12:27113448-27113561	4:6	0.215213	0.26	0.138128	0.215213	0.215213	6.60619e-05	0.0020846
EDEM2	7	20:33721908-33721958	6:8	-0.185816	-0.2151	-0.216734	-0.2151	0.2151	0.00120627	0.0180402
ACIN1	4	14:23559191-23559310	3:5	-0.189388	-0.270677	-0.214286	-0.214286	0.214286	0.00424863	0.0452564
SYNGAP1	15	6:33410230-33410271	14:16	0.214286	0	0.285714	0.214286	0.214286	0.00116317	0.0175288
PPIL2	3	22:22024588-22024649	2:4	-0.214286	-0.0714286	-0.315789	-0.214286	0.214286	0.000240432	0.00556283
SREBF2	10	22:42274663-42274762	9:11	-0.223871	-0.213995	-0.0789474	-0.213995	0.213995	3.73136e-07	2.54137e-05
PPP2R3C	2	14:35585816-35585943	1:3	0.300866	0.18022	0.212878	0.212878	0.212878	2.0795e-07	1.52882e-05
SKA2	3	17:57196680-57196856	2:4	-0.211369	-0.354098	-0.187761	-0.211369	0.211369	0.000415689	0.00831008
ATP6V0A1	13	17:40647052-40647206	12:14	0.255814	NA	0.166667	0.21124	0.21124	0.00191947	0.0255923
COPS7A	3	12:6837092-6837167	2:4	0.20979	0.551648	0.0242165	0.20979	0.20979	0.00162202	0.0224839
NUMA1	20	11:71723447-71723488	19:21	-0.209569	-0.144429	-0.212245	-0.209569	0.209569	0.000783748	0.0133161
INPP1	5	2:191227353-191227413	4:6	0.285714	0.133333	NA	0.209524	0.209524	6.77188e-05	0.00211872
TTC21B	4	2:166802034-166802200	3:5	-0.0833333	-0.333333	NA	-0.208333	0.208333	0.00110585	0.0169906
GALT	7	9:34648331-34648453	6:8	0.115385	0.208333	0.388889	0.208333	0.208333	0.000107685	0.00298801
CCDC25	7	8:27606012-27606115	6:8	0.207772	0.211193	0.121281	0.207772	0.207772	1.26439e-08	1.31739e-06
YLPM1	5	14:75264283-75266400	4:6	-0.133333	-0.214286	-0.207237	-0.207237	0.207237	0.000672718	0.0119054
ANAPC5	9	12:121769150-121769231	8:10	0.256881	0.206982	0.166484	0.206982	0.206982	0	0
POLR3H	3	22:41935163-41936799	2:5	0	0.413793	NA	0.206897	0.206897	0.000288668	0.00643434
EAF2	6	3:121573534-121573670	5:7	0.494699	0.147794	0.206351	0.206351	0.206351	0.000948216	0.0154114
CAPN10	9	2:241536098-241536359	8:10	0.190476	NA	0.222222	0.206349	0.206349	0.000710889	0.0123628
ACIN1	12	14:23536523-23537880	11:13	-0.245121	-0.0573123	-0.206071	-0.206071	0.206071	2.01694e-06	0.000110953
AARSD1	18	17:41105741-41105795	17:19	0.0848997	0.426145	0.205759	0.205759	0.205759	2.34983e-10	3.69698e-08
MATR3	9	5:138642928-138644016	8:10	0.204631	0.227255	0.111107	0.204631	0.204631	0	0
BLNK	8	10:97975077-97975145	7:9	-0.117608	-0.204539	-0.282623	-0.204539	0.204539	0.00194389	0.0258943
APLP2	8	11:129993507-129993674	7:9	-0.234778	-0.0811404	-0.203849	-0.203849	0.203849	0.000680073	0.0119951
DNAJC19	5	3:180704731-180704810	4:6	0.280896	0.123648	0.203779	0.203779	0.203779	1.19844e-07	9.38066e-06
SLC4A7	14	3:27450847-27451021	13:15	0.304075	NA	0.103226	0.203651	0.203651	0.00373316	0.0415667
RPS6KB2	10	11:67200597-67200691	9:11	-0.0428571	0.275862	0.201243	0.201243	0.201243	0.00105038	0.0164927
SENP2	4	3:185316200-185316337	3:5	0.1875	0.214286	NA	0.200893	0.200893	0.000655497	0.0116927
ZNF639	3	3:179042830-179043110	1:4	-0.243636	-0.200855	-0.0166667	-0.200855	0.200855	0.00472703	0.04896
ZC3H18	4	16:88653950-88654021	3:5	0.200067	0.286472	0.0586171	0.200067	0.200067	0.000212745	0.00505295
CKLF	3	16:66597025-66597120	2:4	NA	0.2	0.2	0.2	0.2	0.00220301	0.0282477
LY6G6E	8	6:31669051-31669117	7:9	0.242704	0.2	0	0.2	0.2	0.00227267	0.0288821
SLC38A2	13	12:46756804-46756928	12:14	0.154487	0.3125	0.2	0.2	0.2	2.80176e-08	2.67152e-06
NEK4	12	3:52777368-52777477	11:13	0.2	0.317532	0.137931	0.2	0.2	0.000569462	0.0104788
SENP1	3	12:48495252-48495299	2:4	0.0666667	0.333333	NA	0.2	0.2	0.000403022	0.0081396
BAT5	4	6:31669051-31669117	3:5	0.242704	0.2	0	0.2	0.2	0.00227267	0.0288821
NT5C3L	2	17:39991840-39991934	1:3	-0.266026	-0.151732	-0.199259	-0.199259	0.199259	1.05383e-07	8.41621e-06
RABL5	4	7:100961405-100961494	3:5	-0.047619	NA	-0.35	-0.19881	0.19881	0.00113794	0.0172995
FCRL2	6	1:157737021-157737299	5:7	NA	0	-0.395966	-0.197983	0.197983	3.12302e-05	0.00112311
MINA	7	3:97670996-97671204	6:8	-0.213939	NA	-0.181171	-0.197555	0.197555	8.00429e-11	1.46432e-08
KDM5C	11	X:53239858-53240039	10:12	-0.214286	-0.0909091	-0.196496	-0.196496	0.196496	0.000486037	0.00925764
SMAD2	2	18:45456732-45456926	1:3	0.196321	0.0373377	0.221273	0.196321	0.196321	0.000815596	0.0136363
ZCCHC10	4	5:132335824-132335865	3:5	0.195602	0.304348	-0.101695	0.195602	0.195602	0.0011362	0.0172995
RFXANK	5	19:19307995-19308060	4:6	-0.309943	-0.100165	-0.195475	-0.195475	0.195475	0.000275765	0.00623363
SEC31A	20	4:83782784-83782861	19:21	-0.205882	-0.1	-0.193548	-0.193548	0.193548	0.00404366	0.0439952
HPS1	10	10:100189548-100189646	9:11	-0.193491	-0.391817	-0.101852	-0.193491	0.193491	2.93055e-06	0.000153688
PRPF3	4	1:150300016-150300111	3:5	-0.193306	-0.183301	-0.336957	-0.193306	0.193306	5.45143e-10	7.86856e-08
TRAPPC4	3	11:118890860-118890963	2:4	0.193224	0.232036	0.125079	0.193224	0.193224	7.99361e-15	3.30956e-12
RBMX	9	X:135955405-135956611	8:10	0.117207	0.192989	0.204015	0.192989	0.192989	3.96426e-09	4.55254e-07
HNRNPH1	5	5:179046270-179046408	4:6	0.259217	0.0803914	0.192469	0.192469	0.192469	1.23309e-11	2.69448e-09
RNF111	10	15:59376301-59376453	9:11	0.181818	NA	0.202797	0.192308	0.192308	0.00040168	0.00812292
RLTPR	36	16:67690704-67690784	35:37	-0.176978	-0.209653	-0.190812	-0.190812	0.190812	2.10738e-09	2.65244e-07
GPBP1L1	2	1:46151248-46151292	1:3	0.190741	0.121658	0.202227	0.190741	0.190741	6.36106e-08	5.35179e-06
ANKZF1	11	2:220100196-220100307	10:12	0.153739	0.190505	0.339286	0.190505	0.190505	1.95398e-05	0.000759059
FANCA	38	16:89809208-89809346	37:39	-0.210526	-0.190476	-0.104575	-0.190476	0.190476	0.00481233	0.0494206
C14orf106	8	14:45701712-45701830	7:9	-0.0924765	-0.263158	-0.190476	-0.190476	0.190476	0.000768286	0.0131385
CCL4	2	17:34431921-34432035	1:3	0.143288	0.237179	NA	0.190234	0.190234	3.57123e-09	4.19299e-07
LARP4	2	12:50806188-50806236	1:3	0.00139573	0.241374	0.190102	0.190102	0.190102	0.000380195	0.00781909
BCLAF1	11	6:136590279-136590441	10:12	-0.22462	-0.180769	-0.189922	-0.189922	0.189922	4.18554e-14	1.60612e-11
TRNAU1AP	4	1:28887380-28887772	3:5	-0.228986	-0.123077	-0.189803	-0.189803	0.189803	0.000363963	0.00764718
PSMC6	14	14:53188218-53190592	13:15	-0.333333	-0.189583	-0.175926	-0.189583	0.189583	1.20015e-13	4.29136e-11
CCDC88B	26	11:64121476-64121642	25:27	-0.330593	-0.188889	-0.103511	-0.188889	0.188889	8.54794e-09	9.21129e-07
ATG5	4	6:106756239-106756366	3:5	-0.30137	0.078125	-0.188811	-0.188811	0.188811	0.000694713	0.012185
C16orf13	2	16:685612-685774	1:3	-0.188746	-0.206845	-0.105067	-0.188746	0.188746	0.00163879	0.0226764
KIDINS220	27	2:8889501-8889551	26:28	-0.25	0	-0.1875	-0.1875	0.1875	0.0032946	0.0378626
TCHP	11	12:110350796-110350877	10:12	0.047619	0.1875	0.228618	0.1875	0.1875	2.78741e-05	0.00102771
FAM36A	2	1:245005246-245005360	1:3	0.0991009	0.189747	0.187296	0.187296	0.187296	7.88106e-05	0.0023708
BCLAF1	13	6:136588167-136588313	12:14	-0.191617	-0.0470233	-0.187043	-0.187043	0.187043	8.05554e-08	6.53287e-06
SMARCD1	5	12:50481146-50481268	4:6	-0.190476	-0.186688	-0.070339	-0.186688	0.186688	0.0008883	0.0146342
ARAP1	34	11:72403798-72403830	33:35	-0.332826	-0.0698825	-0.186542	-0.186542	0.186542	0.00317841	0.0370414
NFU1	4	2:69650714-69650849	3:5	0.14902	0.238312	0.186058	0.186058	0.186058	1.11022e-16	5.82238e-14
CCDC53	8	12:102411498-102411583	7:9	-0.102041	-0.196429	-0.18601	-0.18601	0.18601	0.00212554	0.0275462
C16orf13	4	16:684889-684956	3:5	-0.184714	-0.21907	0.0335145	-0.184714	0.184714	0.0024875	0.0308642
GAPVD1	20	9:128104498-128104578	19:21	0.184435	0.30303	0.165584	0.184435	0.184435	1.80572e-09	2.34789e-07
TSR1	2	17:2239331-2239434	1:3	0.183979	0.258065	0.15021	0.183979	0.183979	0	0
CEP164	4	11:117206321-117206396	3:5	0.189139	0.137572	0.182977	0.182977	0.182977	3.56493e-13	1.14463e-10
ITGB1BP1	7	2:9547578-9547727	6:8	-0.289409	-0.182247	-0.0517078	-0.182247	0.182247	5.99924e-06	0.000281749
ANKRD13D	8	11:67066529-67066868	7:9	0.181818	0.253731	0.100826	0.181818	0.181818	4.02078e-05	0.00140621
QRSL1	6	6:107100084-107100259	5:7	0.18123	0.242401	0.104806	0.18123	0.18123	0.00107772	0.0167216
TCERG1	22	5:145889630-145889723	21:23	-0.328776	-0.180952	-0.103289	-0.180952	0.180952	6.93197e-05	0.0021527
OFD1	21	X:13781864-13781974	20:22	-0.180484	-0.0950455	-0.305241	-0.180484	0.180484	1.02868e-07	8.25726e-06
TAF8	7	6:42034050-42034197	6:8	0.0666667	0.294118	NA	0.180392	0.180392	0.0019819	0.0261588
L3MBTL2	17	22:41625544-41625660	16:18	-0.028169	0.180392	0.208333	0.180392	0.180392	5.53003e-05	0.00180506
TMEM39A	9	3:119153609-119153729	8:10	-0.047619	NA	-0.3125	-0.18006	0.18006	0.00479745	0.0493322
BRD8	9	5:137504159-137504377	8:10	-0.179654	-0.12	-0.391304	-0.179654	0.179654	6.95988e-05	0.00215551
KLHL20	9	1:173735285-173735428	8:10	-0.192308	-0.133333	-0.179487	-0.179487	0.179487	1.695e-05	0.000675125
TMEM9B	3	11:8983639-8983730	2:4	-0.266456	-0.0237772	-0.179346	-0.179346	0.179346	0.00262315	0.0320669
ABHD10	2	3:111700631-111700814	1:3	0.111309	0.240166	0.178618	0.178618	0.178618	5.0645e-08	4.4022e-06
POP5	3	12:121017577-121017726	2:4	0.0844188	0.178437	0.247961	0.178437	0.178437	7.20216e-11	1.34895e-08
GAK	26	4:862327-863320	21:27	-0.0758765	-0.1875	-0.177314	-0.177314	0.177314	0.000932506	0.0152348
ACLY	14	17:40052873-40052902	13:15	-0.120192	-0.285714	-0.177215	-0.177215	0.177215	4.14157e-05	0.00144158
RBM39	3	20:34328447-34328519	2:4	-0.252651	-0.176797	-0.176877	-0.176877	0.176877	1.45661e-13	5.09264e-11
RGS19	3	20:62708210-62708307	2:4	0.0728758	0.180556	0.176715	0.176715	0.176715	0.000201615	0.00485758
SCOC	6	4:141300723-141300806	5:7	-0.162037	-0.202574	-0.176708	-0.176708	0.176708	8.69921e-05	0.00257264
TM7SF3	13	12:27128712-27130759	11:14	0.130435	0.176471	0.192308	0.176471	0.176471	8.10958e-05	0.00243025
PTPN18	14	2:131130446-131130520	13:15	-0.176471	-0.192063	0	-0.176471	0.176471	4.02858e-06	0.000200575
PPM1K	2	4:89199296-89199794	1:3	-0.175945	-0.0789474	-0.215539	-0.175945	0.175945	8.85635e-05	0.00259957
PDXDC1	5	16:15095633-15095713	4:6	-0.175251	-0.140741	-0.228697	-0.175251	0.175251	8.05133e-05	0.00241739
PHKG2	7	16:30767503-30767593	6:8	0.175	0.3125	-0.0465116	0.175	0.175	1.02733e-05	0.000447726
MED17	8	11:93530701-93530885	7:9	0.111008	0.238095	NA	0.174552	0.174552	5.65973e-05	0.00182843
PEX19	2	1:160253320-160253429	1:3	0.174133	0.166029	0.255486	0.174133	0.174133	3.29111e-09	3.92266e-07
GFM2	14	5:74034327-74034467	13:15	-0.173913	-0.285714	-0.121951	-0.173913	0.173913	0.000110628	0.00305354
MEMO1	5	2:32235256-32235417	3:7	0.100859	0.193319	0.17381	0.17381	0.17381	4.86856e-05	0.00162282
IDH3G	10	X:153052256-153052402	9:11	-0.101608	-0.18497	-0.173805	-0.173805	0.173805	1.02779e-06	6.10195e-05
SMURF2	4	17:62590109-62590222	3:5	-0.333333	-0.013986	NA	-0.17366	0.17366	0.000311401	0.00679141
RSRC2	5	12:123005051-123005128	4:6	-0.209829	-0.150182	-0.173428	-0.173428	0.173428	8.09159e-10	1.13457e-07
SRPK2	20	7:104766229-104766321	19:21	0.131868	NA	0.208571	0.17022	0.17022	0.000295395	0.00655185
POLDIP3	3	22:42997976-42998113	2:4	0.0979428	0.417367	0.16875	0.16875	0.16875	4.3491e-07	2.87497e-05
IFT20	2	17:26659172-26659408	1:3	0.167701	0.13	0.362859	0.167701	0.167701	0.00221107	0.028328
ATXN2L	23	16:28847647-28847811	22:24	0.195202	0.118188	0.167678	0.167678	0.167678	4.61656e-10	6.85211e-08
VPS29	3	12:110936625-110936664	2:4	-0.130384	-0.168666	-0.167522	-0.167522	0.167522	0	0
IDI1	5	10:1089939-1092402	1:6	0.0914753	0.167377	0.182181	0.167377	0.167377	8.61378e-12	1.93601e-09
OGG1	4	3:9796388-9796569	3:5	-0.167308	-0.0666667	-0.2	-0.167308	0.167308	0.000721713	0.0125064
IVD	9	15:40707088-40707181	7:10	0.166667	0.375	-0.00325309	0.166667	0.166667	9.28303e-05	0.00269517
TRMT61B	3	2:29083984-29084174	2:4	0.333333	NA	0	0.166667	0.166667	0.00475012	0.0491175
BCKDK	8	16:31122009-31122082	7:9	0.09375	0.166667	0.230826	0.166667	0.166667	2.79905e-09	3.41375e-07
TNFRSF13B	16	17:16829738-16829803	15:17	-0.0112045	0.166667	0.25	0.166667	0.166667	0.00265648	0.0323168
SLC5A6	18	2:27424218-27424321	17:19	0	NA	0.333333	0.166667	0.166667	1.69944e-05	0.000675183
COQ3	3	6:99828065-99828217	2:4	-0.0222222	NA	0.352941	0.165359	0.165359	0.00076489	0.0131089
PRMT7	4	16:68349800-68349977	3:5	0.164934	0	0.238095	0.164934	0.164934	3.47539e-05	0.00123706
NOL8	6	9:95082225-95082661	5:7	-0.125149	-0.380201	-0.164502	-0.164502	0.164502	1.30946e-07	1.00989e-05
PPP6R3	2	11:68272613-68272739	1:3	0.164025	0.0940489	0.179744	0.164025	0.164025	1.49798e-06	8.44721e-05
AFG3L2	4	18:12367275-12367381	3:5	0.198635	-0.0149254	0.162791	0.162791	0.162791	3.26765e-06	0.000168006
PMPCB	7	7:102948043-102948155	6:8	0.162491	0.0777638	0.225146	0.162491	0.162491	5.18712e-06	0.000248808
CR1	47	1:207803862-207803966	46:48	-0.162338	-0.0118778	-0.288645	-0.162338	0.162338	0.000139383	0.00364272
TIAL1	7	10:121339983-121340358	6:8	-0.162237	-0.0626374	-0.230442	-0.162237	0.162237	0.00119114	0.0178648
UBE2I	4	16:1362348-1362668	3:5	0.0204832	0.162167	0.19091	0.162167	0.162167	0.00189885	0.0254252
IFI44	7	1:79126239-79126339	6:9	0.243927	0.162144	0.118298	0.162144	0.162144	0.000105797	0.00296174
REXO4	4	9:136277419-136277612	3:5	0.168485	0.16129	0	0.16129	0.16129	9.7338e-05	0.00279456
SLC25A19	3	17:73284469-73284542	2:4	0.118926	0.275	0.159972	0.159972	0.159972	0.000379616	0.0078174
CDK5RAP1	6	20:31975129-31975339	5:7	0.113122	0.159229	0.250255	0.159229	0.159229	7.54675e-05	0.00229214
ACSS1	8	20:25000646-25000783	7:10	0	-0.318182	NA	-0.159091	0.159091	6.51117e-06	0.000302554
GGCT	2	7:30540152-30540297	1:4	-0.0680672	-0.15814	-0.196027	-0.15814	0.15814	0.000406037	0.00816903
HSD17B4	26	5:118866961-118867099	25:27	0.125	0.157895	0.266667	0.157895	0.157895	2.2105e-10	3.51291e-08
KLHDC10	2	7:129736761-129736847	1:3	0.0697674	0.275862	0.157895	0.157895	0.157895	4.37663e-05	0.00150344
CLK3	5	15:74914461-74914557	4:6	0.0451389	0.157143	0.307815	0.157143	0.157143	0.000254542	0.00582926
SUN2	9	22:39146903-39147040	8:10	0.0612245	-0.375	NA	-0.156888	0.156888	0.00276132	0.0332393
PARP12	10	7:139727076-139727206	9:11	-0.280051	-0.156863	-0.125	-0.156863	0.156863	1.6858e-05	0.000673165
CARS2	16	13:111296412-111296529	15:18	-0.26986	-0.156637	-0.0821622	-0.156637	0.156637	0.000256002	0.00584569
NDE1	13	16:15793016-15794487	12:15	0.156429	0.246552	0.0786452	0.156429	0.156429	0.000371516	0.00776237
MAP3K5	12	6:136972122-136972229	11:13	NA	0.3125	0	0.15625	0.15625	0.00164669	0.0227457
FUBP1	21	1:78412215-78414459	20:22	0	0.194444	0.15625	0.15625	0.15625	1.95177e-05	0.000759059
ACADM	3	1:76194074-76194173	1:4	0.187779	0.154041	0.0695686	0.154041	0.154041	0.000173755	0.00435718
SCRN2	3	17:45917557-45917738	2:4	-0.153846	-0.291667	-0.017094	-0.153846	0.153846	0.000147275	0.00381727
PEX6	11	6:42933980-42934185	10:12	0	0.153846	0.157895	0.153846	0.153846	0.00342563	0.0390264
MPND	11	19:4357948-4358169	10:12	-0.142857	-0.166667	-0.153846	-0.153846	0.153846	0.000340522	0.00722027
DUSP5	2	10:112262479-112262627	1:3	0	0.153846	0.154048	0.153846	0.153846	5.73696e-08	4.93221e-06
ST6GALNAC4	2	9:130678687-130678773	1:3	0.321239	0.118644	0.153153	0.153153	0.153153	3.89297e-05	0.00136714
SPEN	3	1:16202697-16203173	2:4	-0.152993	0	-0.204545	-0.152993	0.152993	0.000666136	0.0118253
TRIM26	3	6:30172433-30172543	2:4	0.220588	0.137355	0.152778	0.152778	0.152778	2.54935e-08	2.46067e-06
GPATCH4	3	1:156568213-156568286	2:4	0.0281046	0.264802	0.1525	0.1525	0.1525	2.67292e-08	2.56421e-06
MTERF	3	7:91506192-91506292	2:4	-0.225753	NA	-0.0755602	-0.150656	0.150656	0.00299341	0.0352399
MAPK1IP1L	2	14:55528398-55528419	1:3	0.149624	0.156675	0.0114923	0.149624	0.149624	0.000240201	0.00556283
IRF7	7	11:613951-614037	6:8	-0.184211	-0.110952	-0.149351	-0.149351	0.149351	0.000189473	0.00460738
CYBASC3	4	11:61124675-61124843	3:5	-0.202899	-0.149254	-0.1	-0.149254	0.149254	0.000332663	0.00713051
MED31	3	17:6553302-6553398	2:4	-0.148385	-0.28953	-0.104179	-0.148385	0.148385	4.15958e-05	0.00144465
FUS	7	16:31198123-31198157	6:8	0.351447	0.130987	0.148265	0.148265	0.148265	0	0
TBCE	3	1:235564818-235564902	2:4	0.148024	0.0333333	0.217903	0.148024	0.148024	0.000205266	0.00491546
C15orf44	2	15:65899497-65899780	1:3	-0.147876	-0.213483	-0.121019	-0.147876	0.147876	1.22688e-06	7.09649e-05
ADCK4	9	19:41209620-41209760	8:10	-0.2	NA	-0.0952381	-0.147619	0.147619	0.000121551	0.0032802
BEX4	2	X:102470610-102470692	1:3	0.147253	0.0747676	0.246206	0.147253	0.147253	1.23833e-10	2.16475e-08
ZRANB1	9	10:126672028-126672257	8:10	0.147059	0	0.2	0.147059	0.147059	0.000106263	0.0029695
NUP160	4	11:47861395-47861617	3:5	0	0.147059	0.16	0.147059	0.147059	0.000171066	0.00430622
PPP3CA	14	4:101950323-101950352	13:15	-0.122807	-0.147059	-0.21798	-0.147059	0.147059	0.00170033	0.023325
MLH1	11	3:37055923-37056039	10:12	0.147059	0	0.163971	0.147059	0.147059	0.000330075	0.00709437
MEF2D	5	1:156450626-156450763	4:6	0.147059	0	0.157895	0.147059	0.147059	0.000339364	0.00721294
NDUFAF1	4	15:41686303-41686556	3:5	-0.146667	-0.27326	-0.136148	-0.146667	0.146667	4.88581e-06	0.000235793
RBM5	17	3:50147812-50147896	16:18	0.14613	0.183852	0.111111	0.14613	0.14613	2.88714e-06	0.000151918
RBM6	42	3:50147812-50147896	41:43	0.14613	0.183852	0.111111	0.14613	0.14613	2.88714e-06	0.000151918
MAX	2	14:65568264-65568290	1:3	0.145593	0.141276	0.162017	0.145593	0.145593	1.08369e-12	2.9396e-10
DAZAP1	7	19:1425877-1425959	6:8	0.145231	-0.0228081	0.148784	0.145231	0.145231	0.00272939	0.0329594
CRCP	5	7:65599267-65599361	4:6	0.04	0.25	NA	0.145	0.145	0.000786609	0.0133437
METTL1	3	12:58163555-58163739	2:4	-0.178571	NA	-0.111111	-0.144841	0.144841	0.000327043	0.00705811
TMX3	10	18:66356924-66357218	9:11	-0.217391	NA	-0.0714286	-0.14441	0.14441	0.00272053	0.0329247
PTBP1	9	19:805492-805569	8:10	-0.179223	-0.0292004	-0.144133	-0.144133	0.144133	0.00195924	0.0260224
GNPDA2	2	4:44724101-44724259	1:3	-0.121993	-0.189655	-0.14351	-0.14351	0.14351	0.000377193	0.00778341
KIAA0125	4	14:106388400-106388502	3:5	-0.06027	NA	-0.226357	-0.143314	0.143314	0.00183761	0.0248377
REV1	4	2:100067807-100067963	3:5	0.210294	NA	0.075431	0.142863	0.142863	0.00218188	0.0280913
AP1G1	20	16:71782154-71782281	19:21	0	NA	0.285714	0.142857	0.142857	0.00248094	0.0308479
NCAPD2	9	12:6623939-6624086	8:10	0.142857	0.3125	0	0.142857	0.142857	0.000629281	0.0113019
WDR89	3	14:64091646-64091751	2:4	0	0.285714	NA	0.142857	0.142857	0.00102841	0.0163104
TFIP11	3	22:26907085-26907161	2:4	-0.0254873	-0.142857	-0.206061	-0.142857	0.142857	0.00483546	0.0495787
MYLIP	5	6:16143930-16144094	4:6	0.0943396	0.169811	0.142857	0.142857	0.142857	0.00382328	0.0423603
FOXP4	4	6:41545724-41545819	2:5	0	0.210526	0.142857	0.142857	0.142857	0.00450641	0.0472444
SDAD1	7	4:76895229-76895286	6:8	0.144444	0.142857	0.133333	0.142857	0.142857	1.20401e-05	0.000505136
ERCC1	8	19:45917221-45917292	7:9	-0.142673	-0.188062	-0.0768473	-0.142673	0.142673	0.000110179	0.00305183
SP110	3	2:231084589-231084827	2:4	0.103659	0.142009	0.144049	0.142009	0.142009	1.92459e-09	2.48193e-07
OTUD6B	4	8:92088820-92088959	3:5	-0.11	NA	-0.173077	-0.141538	0.141538	0.000634132	0.0113519
TMC6	12	17:76117637-76117792	11:13	0.228571	0.121951	0.140845	0.140845	0.140845	8.18543e-05	0.0024435
CD40	6	20:44754182-44755380	5:7	0.140652	0.183594	0.1	0.140652	0.140652	2.60352e-07	1.84504e-05
MSH4	3	1:76255637-76255742	2:4	0.130435	0.157895	0.14057	0.14057	0.14057	5.22349e-09	5.91231e-07
FASTK	9	7:150774000-150774114	8:10	-0.140171	-0.2	-0.0842079	-0.140171	0.140171	7.46437e-06	0.000339413
C13orf18	12	13:46936673-46936733	11:13	0.142857	0.0888889	0.14	0.14	0.14	1.04179e-05	0.000452777
ARFRP1	2	20:62338351-62338449	1:3	0.132059	0.197391	0.139385	0.139385	0.139385	1.33227e-14	5.3745e-12
COQ2	7	4:84188243-84188361	6:8	NA	-0.214286	-0.0638821	-0.139084	0.139084	0.000164215	0.00416039
TP53BP1	21	15:43713223-43713372	20:22	0.222222	0.0555556	NA	0.138889	0.138889	0.00287567	0.0342714
BAT2L	21	9:134357758-134357949	20:22	0.0645161	0.138889	0.225806	0.138889	0.138889	0.000129145	0.00343217
RBM38	3	20:55968335-55968389	2:4	0.138723	0.0796395	0.144227	0.138723	0.138723	7.07992e-07	4.40214e-05
CDYL	8	6:4935749-4936005	7:9	0.137931	0.190476	0	0.137931	0.137931	0.000483648	0.00922331
MALT1	7	18:56378153-56378185	6:8	0.186813	0.137764	0.0277778	0.137764	0.137764	0.000212935	0.00505295
DLST	2	14:75349294-75349327	1:3	0.127273	0.263889	0.137592	0.137592	0.137592	0.000335379	0.00716918
GRIPAP1	18	X:48838207-48838284	17:19	-0.197889	-0.137571	0.0440459	-0.137571	0.137571	0.000166631	0.0042148
ANXA7	2	10:75160561-75160615	1:3	-0.0344835	-0.159676	-0.137039	-0.137039	0.137039	0.00119313	0.0178777
GATAD2A	14	19:19612778-19612852	13:15	0.294118	-0.0208333	NA	0.136642	0.136642	0.00264825	0.0322734
RNF19A	9	8:101276262-101276423	8:10	0.0615385	0.136364	0.277778	0.136364	0.136364	4.80519e-08	4.23244e-06
NOP58	10	2:203160397-203160560	9:11	0.135832	0.167282	0.0294118	0.135832	0.135832	2.31148e-13	7.90578e-11
HARS2	7	5:140075688-140075786	6:8	0.3	-0.0285714	NA	0.135714	0.135714	0.000105728	0.00296174
CCNH	9	5:86690222-86690301	8:10	0.135649	0.0454545	0.191584	0.135649	0.135649	0.00452208	0.0473359
PMM2	3	16:8898624-8898700	2:4	0.173309	0.106713	0.135329	0.135329	0.135329	1.89397e-07	1.43259e-05
MRPL42	3	12:93864262-93864366	2:4	0.00632911	-0.135135	-0.228166	-0.135135	0.135135	5.86713e-08	4.98959e-06
TMX2	3	11:57505308-57505498	2:4	-0.197229	-0.13399	-0.094979	-0.13399	0.13399	0.000114198	0.00314655
CAMLG	2	5:134076753-134077213	1:3	-0.098749	-0.133845	-0.141473	-0.133845	0.133845	0.000101256	0.002863
REXO2	4	11:114315263-114315374	3:5	0.133609	0.235294	0.0833333	0.133609	0.133609	1.54625e-08	1.55944e-06
PPRC1	3	10:103898376-103898522	2:4	NA	0	0.266667	0.133333	0.133333	0.00128407	0.0189693
MTR	21	1:237024425-237024577	20:22	0.24	0	0.133333	0.133333	0.133333	0.00377289	0.0418905
TELO2	10	16:1551421-1551500	9:11	-0.0333333	-0.230769	-0.133333	-0.133333	0.133333	0.000471013	0.00907031
GOSR2	5	17:45012395-45012535	4:6	-0.0434783	0.243326	0.133306	0.133306	0.133306	0.00471353	0.0488524
SFRS13A	6	1:24296869-24297929	5:7	-0.0970563	-0.184159	-0.132979	-0.132979	0.132979	0.00161952	0.0224691
DPH5	5	1:101479266-101479374	4:6	-0.110434	-0.132392	-0.152703	-0.132392	0.132392	0.0041988	0.0450305
STAT6	3	12:57503860-57504090	2:4	0.132311	0.243995	0.0731974	0.132311	0.132311	0.000617362	0.011126
AVL9	15	7:32619831-32619884	14:16	-0.0555556	NA	-0.208333	-0.131944	0.131944	9.69112e-06	0.000427088
CD84	2	1:160535194-160535535	1:3	-0.131579	-0.259259	-0.0714286	-0.131579	0.131579	4.94022e-05	0.00163976
MRPL49	2	11:64891974-64892124	1:3	0.131373	0.0085389	0.15	0.131373	0.131373	0.00421157	0.0450724
TRIP4	8	15:64706284-64706410	7:9	0.273077	NA	-0.0119048	0.130586	0.130586	0.00103616	0.0163481
DPAGT1	8	11:118968174-118968261	7:9	0.0769231	0.192308	0.130435	0.130435	0.130435	2.34114e-05	0.000881211
MORF4L2	4	X:102939609-102939657	3:5	0.200928	0.130307	0.0770621	0.130307	0.130307	0.000298492	0.00660503
NCOR1	10	17:16054904-16054930	9:11	0.174621	0.0896287	0.129854	0.129854	0.129854	2.15022e-05	0.0008211
TRIM5	8	11:5687211-5687311	7:9	0.048495	0.243386	0.129808	0.129808	0.129808	0.000847416	0.0141084
WDHD1	2	14:55493429-55493521	1:3	0.0805488	0.297961	0.12963	0.12963	0.12963	0.000204091	0.00490973
ME2	14	18:48465940-48466010	13:15	0.129535	0.132884	0.117098	0.129535	0.129535	0.000443109	0.00869255
TREX2	3	X:152730446-152730513	2:4	0.041067	0.332923	0.129344	0.129344	0.129344	1.13556e-05	0.000482858
PCK2	7	14:24568258-24568445	6:8	0.129226	0.151666	0.0070492	0.129226	0.129226	0.000367821	0.00769539
ATR	30	3:142222204-142222295	29:31	0.153846	0.129032	0	0.129032	0.129032	0.000120417	0.0032608
ITGAE	28	17:3626582-3626677	27:29	-0.204395	-0.126779	-0.128998	-0.128998	0.128998	7.09685e-05	0.00218503
QARS	23	3:49135425-49135550	22:24	-0.150617	-0.128671	-0.0957447	-0.128671	0.128671	1.67579e-06	9.34939e-05
MAP4K2	9	11:64568372-64568503	8:10	-0.128049	-0.091954	-0.372222	-0.128049	0.128049	0.000359974	0.00760198
TTF1	2	9:135276842-135278215	1:3	0.0396424	0.215609	0.127997	0.127997	0.127997	0.0044067	0.0465831
VPS37A	11	8:17141982-17142125	10:12	0	NA	-0.255814	-0.127907	0.127907	0.00249473	0.0309052
EIF4A3	4	17:78115118-78115180	3:5	0.12766	0.222222	0	0.12766	0.12766	1.13109e-08	1.19432e-06
HSPH1	2	13:31735613-31735846	1:3	0.211688	0.126923	0.02884	0.126923	0.126923	0.000282025	0.00634778
USP34	40	2:61507379-61507483	39:41	-0.09375	NA	-0.16	-0.126875	0.126875	0.00154153	0.0215773
PPP5C	6	19:46884773-46886733	5:7	0.126303	0.0435074	0.307447	0.126303	0.126303	8.48311e-06	0.000381328
RC3H1	20	1:173912580-173912753	19:21	0.126218	0.187857	0.0754717	0.126218	0.126218	0.000156168	0.00398329
MYO9B	15	19:17291736-17291849	14:16	-0.145614	-0.12619	-0.0277778	-0.12619	0.12619	6.84773e-05	0.00213761
MTX2	2	2:177134944-177135147	1:3	-0.0451923	-0.22913	-0.125785	-0.125785	0.125785	6.37204e-06	0.000298367
IQCB1	12	3:121507131-121507279	11:13	0.125467	0.209835	0.0909091	0.125467	0.125467	4.56515e-05	0.00154792
ING4	2	12:6765893-6765964	1:3	-0.14417	-0.0882353	-0.125	-0.125	0.125	2.96573e-08	2.794e-06
DDX3X	18	X:41206112-41206265	17:19	0.114943	0.172043	0.125	0.125	0.125	1.01762e-09	1.36839e-07
KIF5B	5	10:32327706-32327754	4:6	0.125	0.35	0.0434783	0.125	0.125	2.12876e-10	3.47042e-08
OXCT1	13	5:41794779-41794851	12:16	-0.0253165	0.125	0.267091	0.125	0.125	0.000339718	0.00721294
IKBKB	16	8:42177103-42177164	15:17	0.125	0.341463	0.105114	0.125	0.125	0.000176222	0.00440374
TET2	4	4:106155054-106158508	3:5	-0.25	0	NA	-0.125	0.125	0.00450828	0.0472444
MPI	5	15:75185479-75185661	4:6	0	-0.195122	-0.125	-0.125	0.125	0.00031724	0.00689434
IRF7	6	11:614174-614399	5:7	0.124693	0.0322727	0.206156	0.124693	0.124693	0.00071693	0.0124497
NFYC	18	1:41232590-41232646	17:19	-0.167078	-0.124686	-0.0840081	-0.124686	0.124686	1.23656e-10	2.16475e-08
GDAP1	2	8:75263509-75263701	1:3	0.111111	0.123641	0.25	0.123641	0.123641	0.00338277	0.0386781
NOL8	4	9:95085518-95085633	3:5	-0.186333	-0.0154412	-0.122025	-0.122025	0.122025	0.00107312	0.0166979
TAPBPL	6	12:6567811-6568113	5:7	0	-0.157895	-0.121951	-0.121951	0.121951	0.00188764	0.0253182
C19orf66	4	19:10199787-10200054	3:5	-0.121692	-0.153595	-0.104469	-0.121692	0.121692	6.87786e-06	0.000315479
TMEM183A	6	1:202986884-202987047	5:7	-0.121607	-0.333333	-0.029502	-0.121607	0.121607	0.00275366	0.0331726
NUMB	9	14:73750789-73751082	7:10	-0.0101382	-0.375479	-0.121552	-0.121552	0.121552	0.00199624	0.026326
MAP4K2	28	11:64557866-64557934	27:29	-0.121377	-0.101247	-0.134146	-0.121377	0.121377	0.00413089	0.0445451
YLPM1	18	14:75290959-75291010	17:19	0.121118	0.0592246	0.200937	0.121118	0.121118	0.000160985	0.00408512
ACOT9	6	X:23752458-23752484	5:7	-0.157205	0.0172811	-0.120833	-0.120833	0.120833	0.000788427	0.0133523
KIAA0907	6	1:155896467-155896630	5:7	0.0490196	0.136364	0.12	0.12	0.12	0.0022419	0.028653
CLEC16A	7	16:11071082-11071256	6:8	0	0.164835	0.12	0.12	0.12	0.00392411	0.0431131
DNM2	13	19:10908056-10908194	12:14	0.119318	0.241537	0.0955335	0.119318	0.119318	0.000107325	0.00298801
C1orf43	4	1:154185825-154186422	3:5	0.038999	0.119224	0.172261	0.119224	0.119224	0.000429093	0.00850019
RLIM	2	X:73832417-73832478	1:3	0.119178	0.136667	0.108974	0.119178	0.119178	0.000787066	0.0133437
ATP2B1	16	12:89997489-89997702	15:17	0.119048	0.241379	0	0.119048	0.119048	5.18434e-05	0.00170996
SF1	4	11:64540902-64540977	3:5	0.134854	0.0279901	0.118589	0.118589	0.118589	2.50669e-09	3.10533e-07
SUSD3	5	9:95841753-95841884	4:6	-0.118128	-0.121795	-0.0709536	-0.118128	0.118128	5.44611e-06	0.000258863
TLR10	2	4:38777731-38778047	1:3	0.010938	0.158537	0.117974	0.117974	0.117974	0.00024272	0.00559929
LGTN	10	1:206772817-206772966	9:11	-0.117828	-0.153846	-0.0544207	-0.117828	0.117828	0.00052909	0.00992155
ELOVL5	3	6:53158890-53159289	2:4	-0.162178	-0.117799	-0.106731	-0.117799	0.117799	2.85128e-05	0.00103841
WDR75	7	2:190322037-190322107	6:8	NA	0.235294	0	0.117647	0.117647	9.9109e-05	0.00283506
ELP2	12	18:33726213-33726344	11:13	-0.0789474	-0.117647	-0.129032	-0.117647	0.117647	2.06995e-05	0.000794307
FGFR1OP	4	6:167417211-167417299	3:5	0.0733753	0.238095	0.117647	0.117647	0.117647	9.47151e-05	0.00272922
AKR1A1	7	1:46034157-46034356	6:8	0.116561	0.162505	0.107292	0.116561	0.116561	8.14887e-10	1.13457e-07
OCIAD2	6	4:48894789-48894906	5:7	-0.116279	-0.380726	-0.0535793	-0.116279	0.116279	0.00440758	0.0465831
PHF14	3	7:11021999-11022786	2:4	0.13445	0.05	0.115547	0.115547	0.115547	7.63599e-05	0.00231478
ARHGAP9	22	12:57867386-57867491	21:23	-0.127975	-0.115545	-0.0675619	-0.115545	0.115545	0.000107589	0.00298801
HNRPDL	8	4:83346716-83346820	7:9	-0.211853	-0.115472	-0.103085	-0.115472	0.115472	1.43419e-12	3.76067e-10
ADPRHL2	2	1:36556845-36556941	1:3	0	NA	0.230769	0.115385	0.115385	0.000930997	0.015226
CCNL1	7	3:156869518-156869719	6:9	-0.0479937	-0.115079	-0.176075	-0.115079	0.115079	0.00296504	0.035048
RP11-658F2.1	6	11:66410921-66411611	5:7	0.104088	0.115018	0.136402	0.115018	0.115018	0.00012805	0.00340881
RBM14	6	11:66410921-66411611	5:7	0.104088	0.115018	0.136402	0.115018	0.115018	0.00012805	0.00340881
RBM4	3	11:66410921-66411611	2:4	0.104088	0.115018	0.136402	0.115018	0.115018	0.00012805	0.00340881
SFRS6	3	20:42087793-42088060	2:4	-0.313174	-0.114362	-0.111682	-0.114362	0.114362	0.0011169	0.0171268
DTNBP1	8	6:15593290-15593312	7:9	0.113208	0.136364	0.057971	0.113208	0.113208	5.73892e-07	3.67034e-05
ZNF485	3	10:44104062-44104188	2:4	0.0196078	NA	0.206767	0.113187	0.113187	0.00228792	0.0289685
MEMO1	12	2:32108455-32108531	11:13	0.112745	0.147993	0.0130074	0.112745	0.112745	0.00390682	0.0429531
BCL2A1	2	15:80259979-80260034	1:3	0.0715253	0.112385	0.12916	0.112385	0.112385	0.000100393	0.00285779
SFRS8	12	12:132249001-132249231	11:13	-0.0328375	-0.111605	-0.186671	-0.111605	0.111605	0.000306583	0.00671792
FRG1B	3	20:29613033-29613061	2:4	-0.0404823	-0.346591	-0.111538	-0.111538	0.111538	0.00225486	0.0287613
C10orf125	4	10:135170144-135170242	3:5	0.111111	0.113636	0	0.111111	0.111111	0.00164211	0.0227023
NCOR2	28	12:124839024-124839128	27:29	-0.185606	-0.111111	-0.047619	-0.111111	0.111111	0.00178586	0.0242843
ZNF322A	2	6:26658786-26658874	1:3	0.148936	0.1	0.111111	0.111111	0.111111	2.77481e-05	0.0010272
GALNT10	6	5:153755837-153756022	4:7	-0.111111	0	-0.111111	-0.111111	0.111111	0.00381307	0.0422769
KIAA1429	5	8:95547067-95547235	4:6	-0.05	0.111111	0.210526	0.111111	0.111111	0.00353964	0.0399492
ATR	6	3:142279105-142279296	5:7	-0.1	-0.111111	-0.333333	-0.111111	0.111111	6.2474e-05	0.00199777
STK40	4	1:36824338-36824438	3:5	0.110661	0.129032	0.0555556	0.110661	0.110661	0.000182934	0.00449002
AP000295.9	14	21:34648901-34649058	13:15	-0.110368	-0.0731707	-0.131579	-0.110368	0.110368	0.00106088	0.0165493
IL10RB	3	21:34648901-34649058	2:4	-0.110368	-0.0731707	-0.131579	-0.110368	0.110368	0.00106088	0.0165493
IFNAR2	14	21:34648901-34649058	13:15	-0.110368	-0.0731707	-0.131579	-0.110368	0.110368	0.00106088	0.0165493
NOC4L	10	12:132635526-132635586	9:11	0.109804	0.318182	0.0555556	0.109804	0.109804	1.17178e-05	0.000494252
CCDC53	3	12:102443967-102444069	2:4	-0.108653	-0.126984	0.0034188	-0.108653	0.108653	0.000319087	0.00692442
SP140	30	2:231193472-231193546	29:31	0.0646502	0.108108	0.10875	0.108108	0.108108	0.00225795	0.0287647
LETMD1	9	12:51451789-51451911	8:10	0.0425532	0.111111	0.108108	0.108108	0.108108	3.31281e-05	0.00118187
RERE	22	1:8419824-8420046	21:23	0.107692	0.0919791	0.133333	0.107692	0.107692	0.000101542	0.002863
CCNDBP1	3	15:43478352-43478431	2:4	0.107293	-0.00333333	0.11244	0.107293	0.107293	0.000252626	0.00580228
AP1G2	7	14:24035025-24035101	6:8	-0.205882	-0.107189	-0.105263	-0.107189	0.107189	1.46568e-05	0.000596998
MYO7B	41	2:128392695-128392801	40:42	-0.0526316	-0.387097	-0.107143	-0.107143	0.107143	1.35207e-08	1.39948e-06
XPNPEP1	2	10:111674769-111674857	1:3	0.114706	0.107143	0	0.107143	0.107143	0.00234888	0.0295526
DGKA	23	12:56345819-56345883	22:24	0.106918	0.0245902	0.115277	0.106918	0.106918	3.2816e-05	0.0011734
NUDT1	2	7:2282560-2282683	1:3	0.0604293	0.119162	0.106739	0.106739	0.106739	5.06695e-12	1.17233e-09
CIRH1A	10	16:69188296-69188360	9:11	0.106132	0.158402	0	0.106132	0.106132	0.00021152	0.00504219
C6orf136	2	6:30615198-30615623	1:3	-0.105943	-0.068525	-0.291667	-0.105943	0.105943	0.00350536	0.0396762
CCDC25	9	8:27597989-27598034	8:10	0.105676	0	0.2	0.105676	0.105676	0.000205211	0.00491546
VHL	3	3:10188186-10188320	2:4	-0.142857	-0.105263	-0.0277778	-0.105263	0.105263	0.000301183	0.00664587
DENND5A	20	11:9164950-9165032	19:21	0.0764706	0.105263	0.25	0.105263	0.105263	0.0032128	0.0373315
AARS2	21	6:44268893-44269003	20:22	0.105263	0.15	0.0714286	0.105263	0.105263	0.00390643	0.0429531
JAK3	3	19:17954586-17954709	2:4	-0.0772105	NA	-0.132107	-0.104659	0.104659	0.00100311	0.0160385
ILK	3	11:6629276-6629441	2:4	0.236949	0.104489	-0.013986	0.104489	0.104489	8.72406e-05	0.00257515
TNK2	19	3:195594040-195594135	18:20	-0.103448	-0.21875	-0.0434783	-0.103448	0.103448	1.07708e-07	8.51543e-06
CEP110	3	9:123850574-123850821	2:4	-0.103448	-0.32	0	-0.103448	0.103448	3.7184e-06	0.000187505
C6orf211	2	6:151775683-151775788	1:3	0.103448	0.172414	0.0245726	0.103448	0.103448	0.0010421	0.0164118
MBOAT7	4	19:54691043-54691169	3:5	-0.116279	-0.0434783	-0.103448	-0.103448	0.103448	0.00256549	0.0315581
CLN3	4	16:28502803-28502881	3:5	-0.102927	0.0117241	-0.160405	-0.102927	0.102927	0.00188531	0.0253085
PTPN22	10	1:114394649-114394726	9:11	-0.0876623	-0.243243	-0.102564	-0.102564	0.102564	0.000121774	0.0032806
ZNF692	7	1:249150483-249150621	6:8	-0.147059	-0.0194846	-0.102564	-0.102564	0.102564	0.000188689	0.00459541
ASH1L	2	1:155531944-155532086	1:3	0.102198	0.127306	0.0715526	0.102198	0.102198	3.15689e-06	0.000163379
GTF3A	6	13:28006868-28006941	5:7	0.0402123	0.102128	0.17024	0.102128	0.102128	3.71984e-07	2.54137e-05
MED16	9	19:876974-877180	8:10	-0.166667	NA	-0.037037	-0.101852	0.101852	0.00135616	0.0196831
COPS3	12	17:17150794-17150874	11:13	-0.00614925	0.10183	0.139741	0.10183	0.10183	3.22776e-05	0.00115677
BRMS1	10	11:66105714-66105753	9:11	0.101496	-0.00806452	0.137821	0.101496	0.101496	0.000398692	0.00809418
IDH3A	9	15:78457334-78457418	8:10	0.105263	0.0137363	0.101453	0.101453	0.101453	0.000116601	0.0031861
C1orf52	2	1:85724618-85724744	1:3	-0.178571	-0.0803922	-0.101345	-0.101345	0.101345	0.0014881	0.0211638
RALY	5	20:32661625-32661672	4:6	0.163514	0.100155	0.0803682	0.100155	0.100155	0.00273217	0.0329642
SCFD2	4	4:54139993-54140168	3:5	0.1	0.333333	0.0633028	0.1	0.1	2.09e-07	1.52939e-05
CEP135	7	4:56830440-56830568	6:8	0.2	0	NA	0.1	0.1	0.00387411	0.0427471
KIAA0922	17	4:154512205-154512346	16:18	0.111111	0.1	0	0.1	0.1	1.30363e-05	0.00054116
NSUN2	4	5:6625677-6625782	3:5	-0.0288462	0.1	0.134799	0.1	0.1	0.000688611	0.0121049
MFSD1	11	3:158539773-158539929	10:12	0.1	0.0812369	0.224152	0.1	0.1	2.21853e-05	0.000841062
DPAGT1	7	11:118968565-118968753	6:8	-0.169811	-0.1	-0.0196078	-0.1	0.1	0.00202183	0.026526
RSPRY1	7	16:57250019-57250085	6:8	0.05	0.157895	0.1	0.1	0.1	0.000634227	0.0113519
CDC16	15	13:115027362-115027423	14:16	0.147541	-0.031746	0.1	0.1	0.1	0.00151969	0.0214436
AP4B1	3	1:114445260-114445484	2:4	0.265714	0	0.1	0.1	0.1	5.68305e-05	0.0018322

## Sheet: acceptor
gene symbol	regulated exon	coordinates	length difference	deltaPSI_R1	deltaPSI_R2	deltaPSI_R3	deltaPSI	abs value_deltaPSI	pvalue_glm	adjusted_pvalue_glm
SPHK2	9	19:49131938-49133973	0	0.397436	0.55	NA	0.473718	0.473718	5.33451e-07	9.40674e-05
SPHK2	9	19:49131938-49133973	1753	-0.397436	-0.55	NA	-0.473718	0.473718	5.3345e-07	9.40674e-05
FAM119A	6	2:208446079-208446884	214	0.338164	0.534362	NA	0.436263	0.436263	0.00136126	0.0359721
FAM119A	6	2:208446079-208446884	0	-0.338164	-0.534362	NA	-0.436263	0.436263	0.00136127	0.0359721
IL18BP	2	11:71710305-71711058	668	0.527244	-0.104348	0.422069	0.422069	0.422069	0.000385806	0.0149652
FCGR2B	4	1:161559352-161559714	3	0.41775	0.55	0.343537	0.41775	0.41775	8.33426e-09	2.81826e-06
FCGR2B	4	1:161559352-161559714	0	-0.41775	-0.55	-0.343537	-0.41775	0.41775	8.33427e-09	2.81826e-06
SDAD1	3	4:76902525-76902698	0	-0.562594	-0.229708	-0.412	-0.412	0.412	0	0
SRSF1	4	17:56078282-56082961	0	0.41337	0.405471	0.298933	0.405471	0.405471	0	0
SRSF1	4	17:56078282-56082961	1599	-0.41337	-0.405471	-0.298933	-0.405471	0.405471	0	0
SDAD1	3	4:76902525-76902698	75	0.562594	0.229708	0.404	0.404	0.404	1.11022e-16	1.77284e-13
RNF216	5	7:5778907-5779256	273	0.248792	0.400735	0.5	0.400735	0.400735	1.10375e-10	6.64988e-08
TRPT1	7	11:63991572-63991685	3	-0.363258	-0.384973	-0.44285	-0.384973	0.384973	0	0
TNFRSF13B	17	17:16829160-16829451	-3	-0.2325	-0.53125	NA	-0.381875	0.381875	4.86418e-06	0.00060008
DOM3Z	2	6:31939097-31939502	44	-0.473262	NA	-0.285714	-0.379488	0.379488	4.0708e-06	0.000529443
TM2D2	2	8:38852837-38853313	389	0.377566	0.278117	0.533561	0.377566	0.377566	0	0
AC093726.6	7	7:154739608-154739800	0	-0.762458	0.0333333	NA	-0.364563	0.364563	2.51114e-08	6.83408e-06
AC093726.6	7	7:154739608-154739800	5	0.762458	-0.0333333	NA	0.364563	0.364563	2.51126e-08	6.83408e-06
NCR3	5	6:31556660-31557008	55	-0.349398	NA	-0.363636	-0.356517	0.356517	0.000158417	0.00823833
NCR3	5	6:31556660-31557008	0	0.349398	NA	0.363636	0.356517	0.356517	0.00015844	0.00823833
DUS3L	9	19:5786760-5786856	-74	NA	-0.27451	-0.429699	-0.352104	0.352104	3.95489e-05	0.0028706
DUS3L	9	19:5786760-5786856	0	NA	0.27451	0.429699	0.352104	0.352104	3.9549e-05	0.0028706
SRP19	5	5:112203069-112203604	32	0.0171764	0.361111	0.34711	0.34711	0.34711	2.52576e-13	2.41993e-10
FAM48A	8	13:37619384-37619513	0	0.244048	NA	0.45	0.347024	0.347024	0.000319074	0.013258
FAM48A	8	13:37619384-37619513	3	-0.244048	NA	-0.45	-0.347024	0.347024	0.00031908	0.013258
TM2D2	2	8:38852837-38853313	0	-0.327548	-0.345684	-0.408308	-0.345684	0.345684	5.24025e-14	5.57854e-11
INO80E	6	16:30012533-30012851	202	0.44237	0.275635	0.345098	0.345098	0.345098	0	0
DDIT3	3	12:57911052-57911378	171	0.0204678	0.344118	0.365854	0.344118	0.344118	0.00139695	0.0366365
DNAJC10	12	2:183604272-183605115	754	0.394486	0.0607143	0.337644	0.337644	0.337644	0.000404508	0.0154302
DNAJC10	12	2:183604272-183605115	0	-0.394486	-0.0607143	-0.337644	-0.337644	0.337644	0.000404506	0.0154302
DOM3Z	2	6:31939097-31939502	0	0.441176	NA	0.228571	0.334874	0.334874	1.54082e-05	0.00149117
GOLGA2B	5	12:100550943-100551223	0	-0.39418	-0.333333	-0.17437	-0.333333	0.333333	2.99777e-05	0.0024137
HPS3	15	3:148884821-148885027	0	0.04	0.413793	0.333333	0.333333	0.333333	2.45921e-05	0.00212268
GOLGA2B	5	12:100550943-100551223	189	0.39418	0.333333	0.17437	0.333333	0.333333	2.99791e-05	0.0024137
AC010203.2	14	12:100550943-100551223	189	0.39418	0.333333	0.17437	0.333333	0.333333	2.99791e-05	0.0024137
HPS3	15	3:148884821-148885027	31	-0.04	-0.413793	-0.333333	-0.333333	0.333333	2.434e-05	0.00210724
AC010203.2	14	12:100550943-100551223	0	-0.39418	-0.333333	-0.17437	-0.333333	0.333333	2.99777e-05	0.0024137
INO80E	6	16:30012533-30012851	0	-0.41112	-0.305221	-0.331558	-0.331558	0.331558	0	0
HSD17B7	4	1:162767592-162768725	26	-0.408537	-0.240409	NA	-0.324473	0.324473	0.00052609	0.018761
HSD17B7	4	1:162767592-162768725	0	0.408537	0.240409	NA	0.324473	0.324473	0.00052609	0.018761
BRD1	13	22:50181038-50181535	0	-0.130952	-0.48	-0.319838	-0.319838	0.319838	0.000342124	0.0138465
BRD1	13	22:50181038-50181535	393	0.166667	0.48	0.319838	0.319838	0.319838	0.000211553	0.0101146
SRP19	5	5:112203069-112203604	0	-0.0171764	-0.361111	-0.30711	-0.30711	0.30711	1.49414e-12	1.19294e-09
ZNF23	4	16:71512782-71513003	95	0.351449	NA	0.25641	0.30393	0.30393	0.000203059	0.00982579
ZNF19	4	16:71512782-71513003	95	0.351449	NA	0.25641	0.30393	0.30393	0.000203059	0.00982579
JMJD7-PLA2G4B	3	15:42126938-42127091	154	-0.204545	NA	-0.380952	-0.292749	0.292749	3.32553e-05	0.00259718
JMJD7	3	15:42126938-42127091	154	-0.204545	NA	-0.380952	-0.292749	0.292749	3.32553e-05	0.00259718
JMJD7-PLA2G4B	3	15:42126938-42127091	0	0.204545	NA	0.380952	0.292749	0.292749	3.36135e-05	0.00259718
JMJD7	3	15:42126938-42127091	0	0.204545	NA	0.380952	0.292749	0.292749	3.36135e-05	0.00259718
ATP13A1	15	19:19764778-19764953	0	0.22399	0.336594	0.287701	0.287701	0.287701	1.92796e-08	5.71293e-06
ATP13A1	15	19:19764778-19764953	70	-0.22399	-0.336594	-0.287701	-0.287701	0.287701	1.92796e-08	5.71293e-06
KIAA0406	5	20:36631030-36631178	-17	-0.272381	-0.301075	NA	-0.286728	0.286728	1.0994e-05	0.00116619
KIAA0406	5	20:36631030-36631178	0	0.272381	0.301075	NA	0.286728	0.286728	1.09953e-05	0.00116619
CTNNB1	19	3:41281151-41281939	159	0.211622	0.2829	0.392544	0.2829	0.2829	3.84615e-12	2.9092e-09
CTNNB1	19	3:41281151-41281939	0	-0.211622	-0.2829	-0.405702	-0.2829	0.2829	2.14395e-12	1.6655e-09
FAM136A	2	2:70527972-70528735	623	0.282043	0.353773	0.233112	0.282043	0.282043	0	0
FAM136A	2	2:70527972-70528735	0	-0.282043	-0.353773	-0.233112	-0.282043	0.282043	0	0
TRPT1	7	11:63991572-63991685	80	0.295082	0.171875	0.276596	0.276596	0.276596	3.33067e-15	3.98889e-12
ATP13A2	9	1:17326895-17327029	27	NA	0.204167	0.347826	0.275996	0.275996	0.000319175	0.013258
ATP13A2	9	1:17326895-17327029	0	NA	-0.204167	-0.347826	-0.275996	0.275996	0.000319191	0.013258
ARPC1B	2	7:98974979-98975078	-18	0.272998	0.342373	-0.0186813	0.272998	0.272998	0.00147054	0.0378403
ARPC1A	14	7:98974979-98975078	-18	0.272998	0.342373	-0.0186813	0.272998	0.272998	0.00147054	0.0378403
C1orf66	8	1:156706424-156706751	-13	0.357143	0.27027	-0.00709677	0.27027	0.27027	0.000857688	0.0262105
C1orf66	8	1:156706424-156706751	0	-0.357143	-0.27027	0.00709677	-0.27027	0.27027	0.000857722	0.0262105
ZMAT3	7	3:178735011-178743016	3	-0.261364	-0.339394	0.0133333	-0.261364	0.261364	0.00140556	0.0366365
ZMAT3	7	3:178735011-178743016	0	0.261364	0.339394	-0.0133333	0.261364	0.261364	0.00140554	0.0366365
DUSP12	2	1:161721445-161721571	13	0.261261	0.255487	0.20451	0.255487	0.255487	3.88582e-09	1.4892e-06
DUSP12	2	1:161721445-161721571	0	-0.281532	-0.255487	-0.20451	-0.255487	0.255487	1.44484e-09	7.03881e-07
PPP6R3	17	11:68355395-68355492	0	0.261181	0.247984	0.171429	0.247984	0.247984	8.4981e-05	0.00511349
CDC2L5	15	7:40132384-40132836	0	-0.247619	0.0521739	-0.464809	-0.247619	0.247619	2.85979e-05	0.00235529
CDC2L5	15	7:40132384-40132836	180	0.247619	-0.0521739	0.464809	0.247619	0.247619	2.85982e-05	0.00235529
CCDC22	3	X:49098482-49098614	0	0.105263	NA	0.388889	0.247076	0.247076	0.00101683	0.0291875
CCDC22	3	X:49098482-49098614	50	-0.105263	NA	-0.388889	-0.247076	0.247076	0.00100791	0.0291314
FAM122B	13	X:133903597-133906313	929	-0.34058	-0.227513	-0.244633	-0.244633	0.244633	2.33621e-05	0.00206499
FAM122B	13	X:133903597-133906313	0	0.34058	0.227513	0.244633	0.244633	0.244633	2.33621e-05	0.00206499
PSPC1	11	13:20248896-20249793	669	-0.304565	NA	-0.184265	-0.244415	0.244415	0.000442161	0.0165267
PSPC1	11	13:20248896-20249793	0	0.304565	NA	0.184265	0.244415	0.244415	0.000442162	0.0165267
TCF12	21	15:57565228-57565460	0	-0.25	-0.243243	-0.0909091	-0.243243	0.243243	4.68442e-06	0.00058541
TCF12	21	15:57565228-57565460	3	0.25	0.243243	0.0909091	0.243243	0.243243	4.62214e-06	0.000582694
CD320	3	19:8368739-8368972	115	-0.10582	-0.375	-0.237255	-0.237255	0.237255	2.60295e-08	6.92747e-06
METT11D1	4	14:21460251-21460364	32	0.296939	0.0928437	0.237125	0.237125	0.237125	3.16691e-07	6.54867e-05
METT11D1	4	14:21460251-21460364	0	-0.296939	-0.0928437	-0.237125	-0.237125	0.237125	3.16689e-07	6.54867e-05
APTX	6	9:32988081-32988127	0	0.118103	0.317778	0.236518	0.236518	0.236518	5.28826e-09	1.94873e-06
APTX	6	9:32988081-32988127	5	-0.118103	-0.317778	-0.236518	-0.236518	0.236518	5.28826e-09	1.94873e-06
SETDB2	14	13:50062426-50062766	0	0.235294	0	0.380952	0.235294	0.235294	1.9701e-05	0.00180944
SETDB2	14	13:50062426-50062766	-54	-0.235294	0	-0.380952	-0.235294	0.235294	1.94902e-05	0.00180925
EIF1AD	2	11:65767774-65767952	0	-0.234122	-0.461538	-0.112851	-0.234122	0.234122	0.000649592	0.0217613
ERCC5	9	13:103514380-103515453	55	-0.231481	-0.315789	-0.0815217	-0.231481	0.231481	0.000403432	0.0154302
ERCC5	9	13:103514380-103515453	0	0.231481	0.315789	0.0815217	0.231481	0.231481	0.000403474	0.0154302
HNRNPC	2	14:21731470-21731988	493	0.238	0.229291	0.187394	0.229291	0.229291	0	0
HNRNPC	2	14:21731470-21731988	0	-0.238	-0.229291	-0.187394	-0.229291	0.229291	0	0
ARL16	4	17:79649064-79649705	526	0.228395	0.420091	0.0743338	0.228395	0.228395	2.10196e-08	6.04124e-06
ARL16	4	17:79649064-79649705	0	-0.228395	-0.420091	-0.0743338	-0.228395	0.228395	2.10196e-08	6.04124e-06
MUTYH	6	1:45799085-45799275	39	0.0625	0.227273	0.464286	0.227273	0.227273	0.000163996	0.00844757
POLL	10	10:103338638-103339574	-21	-0.249216	0	-0.227273	-0.227273	0.227273	0.000535953	0.0189284
POLL	10	10:103338638-103339574	0	0.249216	0	0.227273	0.227273	0.227273	0.000536051	0.0189284
CAPN12	17	19:39224343-39224580	0	-0.179487	NA	-0.271186	-0.225337	0.225337	0.00209785	0.0481482
CAPN12	17	19:39224343-39224580	159	0.179487	NA	0.271186	0.225337	0.225337	0.00209894	0.0481482
PAPD5	11	16:50259009-50259196	0	-0.356481	-0.0892308	NA	-0.222856	0.222856	0.000610295	0.0208803
PAPD5	11	16:50259009-50259196	141	0.356481	0.0892308	NA	0.222856	0.222856	0.000610293	0.0208803
FCF1	4	14:75182524-75182802	130	0.352941	0.0888889	NA	0.220915	0.220915	0.000408283	0.0155434
C21orf2	8	21:45750346-45750802	3	0.217922	0.135084	0.259908	0.217922	0.217922	0.00178267	0.0432765
C21orf2	8	21:45750346-45750802	0	-0.217922	-0.135084	-0.259908	-0.217922	0.217922	0.00178267	0.0432765
CD320	3	19:8368739-8368972	0	0.116402	0.285256	0.217647	0.217647	0.217647	4.45819e-05	0.00317183
MPP6	3	7:24663285-24663403	0	0.547619	0.215517	0.025	0.215517	0.215517	0.000606629	0.0208569
MPP6	3	7:24663285-24663403	-3	-0.547619	-0.215517	-0.025	-0.215517	0.215517	0.000606613	0.0208569
MUS81	13	11:65632488-65632616	98	-0.134722	-0.215385	-0.260771	-0.215385	0.215385	0.000259038	0.0115078
MUS81	13	11:65632488-65632616	0	0.134722	0.215385	0.260771	0.215385	0.215385	0.000259039	0.0115078
TM9SF4	19	20:30753098-30755061	0	-0.260972	-0.166667	NA	-0.213819	0.213819	0.000182574	0.0091424
TM9SF4	19	20:30753098-30755061	1678	0.260972	0.166667	NA	0.213819	0.213819	0.000182568	0.0091424
NCBP2	5	3:196664381-196664519	17	0.232047	0.213273	0.148685	0.213273	0.213273	1.77636e-15	2.43132e-12
NCBP2	5	3:196664381-196664519	0	-0.232047	-0.213273	-0.148685	-0.213273	0.213273	1.77636e-15	2.43132e-12
TBC1D10C	6	11:67173374-67173488	0	0.213251	0.176923	0.267815	0.213251	0.213251	3.50784e-05	0.00265331
EML3	22	11:62370231-62370361	110	0.209302	0.0606061	0.333333	0.209302	0.209302	4.1555e-07	7.96276e-05
LARP4	4	12:50822700-50822873	18	0.208791	-0.0223502	0.240314	0.208791	0.208791	1.95762e-05	0.00180925
LARP4	4	12:50822700-50822873	0	-0.208791	0.0223502	-0.240314	-0.208791	0.208791	1.95749e-05	0.00180925
EIF1AD	2	11:65767774-65767952	75	0.206725	0.423077	0.200913	0.206725	0.206725	0.000242392	0.0110916
ZNF76	11	6:35260317-35260564	0	-0.204991	-0.8	-0.172619	-0.204991	0.204991	1.17061e-08	3.6575e-06
ZNF76	11	6:35260317-35260564	14	0.204991	0.8	0.172619	0.204991	0.204991	1.17069e-08	3.6575e-06
TIA1	6	2:70454867-70454954	0	0.211538	0.0739065	0.2	0.2	0.2	0.00044986	0.0167709
VEZF1	4	17:56057964-56058165	18	0.196053	0.2	0.235063	0.2	0.2	0.00030366	0.0127791
GDE1	2	16:19528336-19528511	0	0.000744048	0.273399	0.2	0.2	0.2	0.000920888	0.0274007
GDE1	2	16:19528336-19528511	4	-0.000744048	-0.273399	-0.2	-0.2	0.2	0.000920865	0.0274007
TIA1	6	2:70454867-70454954	31	-0.211538	-0.0739065	-0.2	-0.2	0.2	0.000449815	0.0167709
VEZF1	4	17:56057964-56058165	0	-0.196053	-0.2	-0.235063	-0.2	0.2	0.000303659	0.0127791
C1orf131	3	1:231364896-231364955	0	0	0.259673	0.198718	0.198718	0.198718	0.00173506	0.0425157
C1orf131	3	1:231364896-231364955	3	0	-0.259673	-0.198718	-0.198718	0.198718	0.00173506	0.0425157
SMNDC1	5	10:112057325-112057503	0	-0.225	-0.0714901	-0.198381	-0.198381	0.198381	2.36673e-06	0.000345392
SMNDC1	5	10:112057325-112057503	17	0.225	0.0714901	0.198381	0.198381	0.198381	2.36726e-06	0.000345392
G6PD	7	X:153762553-153762711	0	-0.146341	-0.22	-0.196496	-0.196496	0.196496	1.61584e-07	3.54535e-05
G6PD	7	X:153762553-153762711	-3	0.146341	0.22	0.196496	0.196496	0.196496	1.61517e-07	3.54535e-05
TBC1D10C	6	11:67173374-67173488	4	-0.195859	-0.138462	-0.230432	-0.195859	0.195859	0.00025584	0.0114385
METT11D1	15	14:21464944-21465192	100	-0.195055	-0.142857	-0.193651	-0.193651	0.193651	3.59736e-05	0.00271388
CEP170	16	1:243319523-243319757	108	0.12	NA	0.266667	0.193333	0.193333	7.04195e-05	0.00448091
CEP170	16	1:243319523-243319757	0	-0.12	NA	-0.266667	-0.193333	0.193333	7.04261e-05	0.00448091
HSPBP1	7	19:55776646-55776757	0	-0.153846	-0.229167	NA	-0.191506	0.191506	1.71574e-08	5.19112e-06
NSUN5	7	7:72718219-72718405	0	0.264347	0.117302	NA	0.190824	0.190824	0.000159998	0.00827129
NSUN5	7	7:72718219-72718405	4	-0.264347	-0.117302	NA	-0.190824	0.190824	0.000159996	0.00827129
RNF216	5	7:5778907-5779256	0	-0.189614	-0.139706	-0.5	-0.189614	0.189614	4.7634e-07	8.72067e-05
BUB3	8	10:124923336-124924886	1227	0.288211	0.18882	0.046148	0.18882	0.18882	6.56668e-05	0.00425104
BUB3	8	10:124923336-124924886	0	-0.288211	-0.18882	-0.046148	-0.18882	0.18882	6.56669e-05	0.00425104
RIOK1	3	6:7395254-7395376	0	-0.194679	-0.188017	-0.0512438	-0.188017	0.188017	6.00268e-06	0.000721904
RIOK1	3	6:7395254-7395376	32	0.194679	0.188017	0.073466	0.188017	0.188017	2.65643e-06	0.000378459
CCDC106	2	19:56160124-56160443	0	0	NA	-0.375	-0.1875	0.1875	0.000530199	0.0188608
RAP1GDS1	2	4:99214556-99214666	0	-0.216501	-0.184854	-0.117285	-0.184854	0.184854	5.33427e-05	0.00370346
RAP1GDS1	2	4:99214556-99214666	3	0.216501	0.184854	0.117285	0.184854	0.184854	5.33428e-05	0.00370346
PHRF1	12	11:605605-605724	0	-0.126959	-0.184211	-0.2	-0.184211	0.184211	0.000521198	0.0186328
PHRF1	12	11:605605-605724	3	0.126959	0.184211	0.2	0.184211	0.184211	0.000521138	0.0186328
GOLGA1	17	9:127651713-127651815	0	-0.05	-0.318182	NA	-0.184091	0.184091	2.64944e-05	0.00223979
GOLGA1	17	9:127651713-127651815	4	0.05	0.318182	NA	0.184091	0.184091	2.61498e-05	0.00222374
ALKBH2	2	12:109530312-109530742	0	-0.217857	-0.183599	-0.073829	-0.183599	0.183599	0.000348454	0.0139699
RALB	3	2:121036194-121036354	-3	-0.244088	-0.0254902	-0.183362	-0.183362	0.183362	0.000379971	0.0148153
RALB	3	2:121036194-121036354	0	0.244088	0.0254902	0.183362	0.183362	0.183362	0.000379973	0.0148153
C1orf103	2	1:111493910-111495437	8	0.182663	0.047619	0.310345	0.182663	0.182663	0.000936582	0.0277552
C1orf103	2	1:111493910-111495437	0	-0.182663	-0.047619	-0.310345	-0.182663	0.182663	0.000936665	0.0277552
UFSP2	10	4:186326934-186327113	103	0.197436	0.166667	NA	0.182051	0.182051	0.000196176	0.00962234
UFSP2	10	4:186326934-186327113	0	-0.197436	-0.166667	NA	-0.182051	0.182051	0.000196145	0.00962234
PPFIBP2	26	11:7672071-7672196	0	0.181818	0	0.294118	0.181818	0.181818	0.000342822	0.0138465
PPFIBP2	26	11:7672071-7672196	19	-0.181818	0	-0.294118	-0.181818	0.181818	0.000338913	0.0138033
CDV3	6	3:133306003-133309116	0	0.00642468	-0.216412	-0.180616	-0.180616	0.180616	1.49679e-06	0.00023018
ZDHHC13	2	11:19164525-19164670	0	0.236383	0.0781596	0.180502	0.180502	0.180502	8.01544e-05	0.00490187
ZDHHC13	2	11:19164525-19164670	5	-0.236383	-0.0781596	-0.180502	-0.180502	0.180502	8.01436e-05	0.00490187
ALKBH2	2	12:109530312-109530742	150	0.217857	0.178947	0.073829	0.178947	0.178947	0.000404771	0.0154302
C1GALT1	4	7:7283155-7288251	113	0.25	NA	0.107143	0.178571	0.178571	6.21323e-05	0.00413395
C1GALT1	4	7:7283155-7288251	0	-0.25	NA	-0.107143	-0.178571	0.178571	6.27294e-05	0.00414653
ATP6V1A	14	3:113517090-113517293	68	-0.0833333	-0.24	-0.176471	-0.176471	0.176471	3.54635e-07	7.02985e-05
ATP6V1A	14	3:113517090-113517293	0	0.0833333	0.24	0.176471	0.176471	0.176471	3.61991e-07	7.12651e-05
CELF1	18	11:47487491-47493654	0	-0.229612	-0.125024	-0.175177	-0.175177	0.175177	6.10838e-05	0.0040831
SFXN1	3	5:174936035-174936205	29	-0.0113652	-0.174736	-0.185717	-0.174736	0.174736	2.54029e-07	5.40983e-05
SFXN1	3	5:174936035-174936205	0	0.0113652	0.174736	0.185717	0.174736	0.174736	2.54089e-07	5.40983e-05
CELF1	18	11:47487491-47493654	1547	0.223101	0.0950147	0.173901	0.173901	0.173901	0.000231109	0.0108542
UBAP2L	31	1:154242676-154243989	0	-0.21809	-0.173469	-0.122222	-0.173469	0.173469	1.1973e-07	2.66775e-05
UBAP2L	31	1:154242676-154243989	681	0.182162	0.173469	0.116931	0.173469	0.173469	1.07321e-06	0.000169491
BSDC1	4	1:32849431-32849649	51	0.0954208	0.214079	0.172594	0.172594	0.172594	2.07364e-07	4.4814e-05
COX11	4	17:53038480-53040276	1603	0.047619	0.294118	NA	0.170868	0.170868	0.000376431	0.0147703
AURKB	6	17:8110058-8110252	46	NA	-0.196429	-0.143849	-0.170139	0.170139	0.00164066	0.0407936
AURKB	6	17:8110058-8110252	0	NA	0.196429	0.143849	0.170139	0.170139	0.00164062	0.0407936
FAM45A	3	10:120867460-120867676	20	0.450067	0.170008	0.168569	0.170008	0.170008	0.000106321	0.00607551
FAM45A	3	10:120867460-120867676	0	-0.450067	-0.170008	-0.168569	-0.170008	0.170008	0.000106321	0.00607551
PCNP	2	3:101298634-101298848	0	0.214595	0.092184	0.169077	0.169077	0.169077	0	0
PPP6R3	17	11:68355395-68355492	18	-0.169052	-0.0625	-0.242857	-0.169052	0.169052	0.000714612	0.0233676
ASNS	4	7:97498220-97498491	74	-0.184147	-0.0722053	-0.168421	-0.168421	0.168421	9.38144e-06	0.00101775
ASNS	4	7:97498220-97498491	0	0.184147	0.0722053	0.168421	0.168421	0.168421	9.38332e-06	0.00101775
SGSM3	22	22:40805686-40806293	450	0.0645769	0.222222	0.168367	0.168367	0.168367	3.5161e-07	7.0275e-05
SGSM3	22	22:40805686-40806293	0	-0.0578201	-0.190307	-0.168367	-0.168367	0.168367	1.73815e-05	0.0016543
PCNP	2	3:101298634-101298848	52	-0.215901	-0.0930981	-0.167655	-0.167655	0.167655	0	0
NAF1	11	4:164049825-164050500	0	NA	0	0.333333	0.166667	0.166667	0.000178745	0.00908231
PTPN7	3	1:202127246-202127429	0	0.190476	0.111111	0.166667	0.166667	0.166667	4.52193e-06	0.000575105
PTPN7	3	1:202127246-202127429	53	-0.190476	-0.111111	-0.166667	-0.166667	0.166667	4.51779e-06	0.000575105
ZDHHC21	4	9:14674185-14674383	0	0	0.291667	0.166667	0.166667	0.166667	0.000738223	0.0238681
ZDHHC21	4	9:14674185-14674383	169	0	-0.291667	-0.166667	-0.166667	0.166667	0.000729446	0.0236494
CDC27	18	17:45199810-45199966	64	0.166667	0	0.238095	0.166667	0.166667	0.000541706	0.0190812
NAF1	11	4:164049825-164050500	6	NA	0	-0.333333	-0.166667	0.166667	0.000176339	0.00901872
ZDHHC16	10	10:99215359-99215540	112	0.174603	0.166667	0.0901451	0.166667	0.166667	0.00212472	0.0485461
RARS2	14	6:88229898-88229974	4	-0.0909091	-0.353925	-0.166409	-0.166409	0.166409	6.91466e-08	1.65653e-05
RARS2	14	6:88229898-88229974	0	0.0909091	0.353925	0.166409	0.166409	0.166409	6.91588e-08	1.65653e-05
LASS4	12	19:8321833-8321961	-58	-0.166317	-0.169492	0.0144455	-0.166317	0.166317	0.00112294	0.0312472
C6orf153	5	6:42994916-42994990	-48	-0.0242771	-0.307692	NA	-0.165985	0.165985	1.07137e-12	9.05713e-10
JKAMP	3	14:59953399-59953522	50	0.265668	0.126092	0.164808	0.164808	0.164808	2.53736e-08	6.83408e-06
EBF1	16	5:158122924-158126150	0	0.163636	0.0714286	0.227273	0.163636	0.163636	2.15561e-09	8.97954e-07
EBF1	16	5:158122924-158126150	827	-0.163636	-0.0714286	-0.227273	-0.163636	0.163636	2.09862e-09	8.87068e-07
SIPA1L1	23	14:72204958-72205042	0	0.0194518	-0.162329	-0.259259	-0.162329	0.162329	0.000698658	0.0229503
SIPA1L1	23	14:72204958-72205042	3	-0.0194518	0.162329	0.259259	0.162329	0.162329	0.000698656	0.0229503
AGFG1	13	2:228418420-228418511	0	0.210294	0.133333	0.160714	0.160714	0.160714	0.000339524	0.0138033
AGFG1	13	2:228418420-228418511	6	-0.210294	-0.133333	-0.160714	-0.160714	0.160714	0.000339522	0.0138033
AC023024.2	7	15:101811214-101811850	459	-0.133333	-0.187259	NA	-0.160296	0.160296	2.64241e-05	0.00223979
MAPKAPK5	11	12:112326292-112326422	4	-0.0852381	-0.16	-0.239373	-0.16	0.16	8.15548e-08	1.90693e-05
UBR4	44	1:19481412-19481572	3	-0.0526316	-0.222222	-0.16	-0.16	0.16	2.60935e-05	0.00222374
UBR4	44	1:19481412-19481572	0	0.0526316	0.222222	0.16	0.16	0.16	2.57751e-05	0.00220492
MAPKAPK5	11	12:112326292-112326422	0	0.0852381	0.16	0.239373	0.16	0.16	8.16034e-08	1.90693e-05
JKAMP	3	14:59953399-59953522	32	-0.257264	-0.1598	-0.0609119	-0.1598	0.1598	7.00241e-06	0.000814859
GALT	3	9:34647489-34647564	0	0.0810811	NA	0.235294	0.158188	0.158188	0.00197678	0.0463069
AZIN1	3	8:103862227-103862372	-21	0.157895	0.0434783	0.208333	0.157895	0.157895	0.000380395	0.0148153
AZIN1	3	8:103862227-103862372	0	-0.157895	-0.0434783	-0.208333	-0.157895	0.157895	0.000385196	0.0149617
CCNL2	6	1:1326146-1328183	1938	0.0321678	0.157576	0.353823	0.157576	0.157576	0.00179516	0.0434694
CORO7	33	16:4391369-4391584	79	0.225288	-0.0192541	0.157436	0.157436	0.157436	6.27293e-06	0.000745053
PTCD3	20	2:86361415-86361500	0	0.157146	-0.0256644	0.200185	0.157146	0.157146	3.95148e-05	0.0028706
NCOA3	10	20:46262762-46262939	30	-0.156522	-0.308333	0	-0.156522	0.156522	0.000884197	0.0265842
NCOA3	10	20:46262762-46262939	51	0.156522	0.308333	0	0.156522	0.156522	0.00088405	0.0265842
TXNL4B	5	16:72118758-72120701	1627	NA	0.117647	0.195122	0.156385	0.156385	0.000277199	0.0119993
TXNL4B	5	16:72118758-72120701	0	NA	-0.117647	-0.195122	-0.156385	0.156385	0.000280674	0.0121193
MARS	15	12:57906019-57906136	0	0.156308	0.245545	0.0416951	0.156308	0.156308	1.03362e-13	1.02446e-10
MARS	15	12:57906019-57906136	67	-0.156308	-0.245545	-0.0416951	-0.156308	0.156308	1.03362e-13	1.02446e-10
PHKG2	8	16:30767676-30767841	0	0.163265	0.105263	0.15625	0.15625	0.15625	4.67173e-06	0.00058541
PHKG2	8	16:30767676-30767841	12	-0.163265	-0.105263	-0.15625	-0.15625	0.15625	4.74426e-06	0.000590321
SFPQ	13	1:35641981-35642075	0	0.172753	0.152686	0.141936	0.152686	0.152686	4.12457e-10	2.19542e-07
SFPQ	13	1:35641981-35642075	3	-0.172753	-0.152686	-0.141936	-0.152686	0.152686	4.12443e-10	2.19542e-07
TMX2	3	11:57505308-57505498	77	0.214205	0.0982483	0.151873	0.151873	0.151873	1.9399e-09	8.32217e-07
TMX2	3	11:57505308-57505498	0	-0.198076	-0.040556	-0.151873	-0.151873	0.151873	7.5969e-08	1.80461e-05
TCOF1	25	5:149775845-149776405	0	0.151766	0.221852	0.119056	0.151766	0.151766	1.78111e-09	7.75672e-07
TCOF1	25	5:149775845-149776405	461	-0.151766	-0.221852	-0.119056	-0.151766	0.151766	1.78109e-09	7.75672e-07
FAM133B	8	7:92206969-92207031	0	0.171078	0.151457	0.106785	0.151457	0.151457	4.70888e-07	8.67611e-05
FAM133B	8	7:92206969-92207031	41	-0.171078	-0.151457	-0.106785	-0.151457	0.151457	4.70838e-07	8.67611e-05
NCBP1	8	9:100410290-100410505	92	-0.132184	-0.222222	-0.15	-0.15	0.15	7.41066e-06	0.000852452
NCBP1	8	9:100410290-100410505	0	0.132184	0.222222	0.15	0.15	0.15	7.41444e-06	0.000852452
WDFY4	60	10:50177109-50177293	21	0.0386064	-0.250399	-0.149387	-0.149387	0.149387	0.000127378	0.00693049
WDFY4	60	10:50177109-50177293	0	-0.0386064	0.192185	0.149387	0.149387	0.149387	0.00179983	0.0435459
NOLC1	3	10:103916943-103917085	0	0.241155	0.137467	0.149094	0.149094	0.149094	7.56202e-11	4.72514e-08
NOLC1	3	10:103916943-103917085	3	-0.241155	-0.137467	-0.149094	-0.149094	0.149094	7.56207e-11	4.72514e-08
USP39	7	2:85850749-85850905	20	0.146313	0.148539	0.0512266	0.146313	0.146313	0.000148755	0.00781656
USP39	7	2:85850749-85850905	0	-0.146313	-0.148539	-0.0512266	-0.146313	0.146313	0.000148723	0.00781656
RAB9A	2	X:13721933-13722021	-79	-0.145588	-0.153846	-0.115115	-0.145588	0.145588	2.35242e-09	9.52901e-07
RAB9A	2	X:13721933-13722021	0	0.145588	0.153846	0.115115	0.145588	0.145588	2.35383e-09	9.52901e-07
GNPAT	7	1:231401458-231401533	0	0.1	0.208333	0.142857	0.142857	0.142857	8.53607e-06	0.000962166
GNPAT	7	1:231401458-231401533	34	-0.1	-0.208333	-0.142857	-0.142857	0.142857	8.37914e-06	0.000948195
ATXN7	5	3:63898833-63898901	0	0.194444	0	0.142857	0.142857	0.142857	0.00145668	0.0376184
ATXN7	5	3:63898833-63898901	6	-0.194444	0	-0.142857	-0.142857	0.142857	0.00143773	0.0372965
IGSF8	8	1:160061131-160061421	0	0.148088	-0.019971	0.141908	0.141908	0.141908	2.67475e-06	0.000378459
IGSF8	8	1:160061131-160061421	23	-0.148088	0.019971	-0.141908	-0.141908	0.141908	2.67547e-06	0.000378459
CDV3	6	3:133306003-133309116	737	-0.0288684	0.151502	0.14136	0.14136	0.14136	0.000784781	0.0249248
USP5	15	12:6972350-6972541	-41	0.0142857	0.140625	0.155172	0.140625	0.140625	5.29209e-05	0.003692
USP5	15	12:6972350-6972541	0	-0.0142857	-0.140625	-0.155172	-0.140625	0.140625	5.40066e-05	0.00373329
SKIV2L	25	6:31936400-31936573	63	0.138889	0.214286	0.0654122	0.138889	0.138889	0.00162603	0.0405
NME7	2	1:169293631-169293738	0	0.138599	0.17781	0	0.138599	0.138599	0.000613068	0.0208803
NME7	2	1:169293631-169293738	31	-0.138599	-0.17781	0	-0.138599	0.138599	0.000612997	0.0208803
CXorf38	3	X:40498261-40499572	1148	-0.0952381	-0.166667	-0.137931	-0.137931	0.137931	1.67324e-05	0.0015978
TMC8	4	17:76128440-76128589	0	-0.364394	-0.0670144	-0.136905	-0.136905	0.136905	0.00114789	0.0316389
C6orf153	5	6:42994916-42994990	0	0.00300055	0.270309	NA	0.136655	0.136655	1.07359e-08	3.5066e-06
DDIT3	3	12:57911052-57911378	0	-0.315789	-0.135294	-0.111111	-0.135294	0.135294	0.000633474	0.0213708
EML3	22	11:62370231-62370361	0	-0.135228	-0.121212	-0.311688	-0.135228	0.135228	7.12632e-05	0.00450238
ZRSR2	3	X:15817995-15818076	11	-0.180916	-0.0527031	-0.134848	-0.134848	0.134848	5.3799e-06	0.000652595
ZRSR2	3	X:15817995-15818076	0	0.180916	0.0527031	0.134848	0.134848	0.134848	5.38097e-06	0.000652595
MECR	11	1:29522453-29522525	-29	-0.266667	NA	0	-0.133333	0.133333	0.00066329	0.0221171
TEX10	13	9:103072581-103072661	4	0	-0.266667	NA	-0.133333	0.133333	2.93701e-05	0.00239825
MECR	11	1:29522453-29522525	0	0.266667	NA	0	0.133333	0.133333	0.000674978	0.0223513
TEX10	13	9:103072581-103072661	0	0	0.266667	NA	0.133333	0.133333	3.01963e-05	0.00242439
PPID	5	4:159636714-159636836	16	-0.0664414	-0.129853	-0.136516	-0.129853	0.129853	2.29332e-06	0.000341538
PPID	5	4:159636714-159636836	0	0.059497	0.129853	0.131388	0.129853	0.129853	1.14813e-05	0.00121326
MAP4	15	3:47917175-47917390	0	0.0100806	0.175	0.129032	0.129032	0.129032	2.76388e-06	0.000384263
TNPO2	18	19:12816496-12816582	0	-0.0204082	0.359375	0.128105	0.128105	0.128105	0.000178176	0.00908035
TNPO2	18	19:12816496-12816582	-62	0.0204082	-0.359375	-0.128105	-0.128105	0.128105	0.000178166	0.00908035
CDC42SE2	6	5:130727522-130730380	89	-0.0329045	-0.127731	-0.184044	-0.127731	0.127731	0.000230705	0.0108542
CDC42SE2	6	5:130727522-130730380	0	0.0329045	0.127731	0.184044	0.127731	0.127731	0.000230712	0.0108542
TRIM61	2	4:165897840-165897977	0	-0.0714286	-0.133333	-0.12766	-0.12766	0.12766	0.00105661	0.0298624
TRIM61	2	4:165897840-165897977	5	0.0714286	0.133333	0.12766	0.12766	0.12766	0.00104335	0.029617
SNHG12	5	1:28906045-28906493	0	0.125005	0.214149	0.127343	0.127343	0.127343	1.20008e-10	6.89879e-08
SNHG12	5	1:28906045-28906493	394	-0.125005	-0.214149	-0.127343	-0.127343	0.127343	1.20008e-10	6.89879e-08
OTUD6B	3	8:92086059-92086139	4	-0.127273	-0.199495	-0.0833333	-0.127273	0.127273	0.00100928	0.0291314
OTUD6B	3	8:92086059-92086139	0	0.127273	0.199495	0.0833333	0.127273	0.127273	0.00100946	0.0291314
PEMT	4	17:17480234-17480341	0	0.166667	NA	0.0869565	0.126812	0.126812	0.000199816	0.00973443
PEMT	4	17:17480234-17480341	4	-0.166667	NA	-0.0869565	-0.126812	0.126812	0.000194962	0.00959552
TRPT1	7	11:63991572-63991685	51	0.0840489	0.213098	0.12568	0.12568	0.12568	4.86444e-06	0.00060008
TAF1D	8	11:93466516-93466671	108	-0.0901913	-0.125538	-0.180261	-0.125538	0.125538	1.63461e-09	7.34196e-07
HSPBP1	7	19:55776646-55776757	22	0.115385	0.135417	NA	0.125401	0.125401	5.49515e-06	0.000663644
MED14	31	X:40507558-40511131	2207	-0.206897	-0.125	0	-0.125	0.125	5.71783e-05	0.00391304
BIRC6	53	2:32735593-32735701	60	0.0416667	0.125	0.136364	0.125	0.125	0.00114808	0.0316389
USP48	20	1:22030755-22030885	0	0.275862	0.125	0.12	0.125	0.125	8.1651e-07	0.000135659
FAM49A	9	2:16742429-16742545	0	0.125	0	0.266667	0.125	0.125	0.00113659	0.0315149
CHFR	16	12:133424671-133424843	102	-0.125	-0.147059	-0.0769231	-0.125	0.125	0.000138605	0.00739131
BIRC6	53	2:32735593-32735701	0	-0.0416667	-0.125	-0.136364	-0.125	0.125	0.00116244	0.0319733
USP48	20	1:22030755-22030885	5	-0.275862	-0.125	-0.12	-0.125	0.125	8.01382e-07	0.000134092
MED14	31	X:40507558-40511131	0	0.206897	0.125	0	0.125	0.125	5.81933e-05	0.00393565
FAM49A	9	2:16742429-16742545	4	-0.125	0	-0.266667	-0.125	0.125	0.00111748	0.0311841
DPH5	6	1:101467023-101467143	0	-0.1412	-0.124628	-0.0831883	-0.124628	0.124628	0.00024317	0.0110916
TAF1D	8	11:93466516-93466671	86	0.105006	0.120161	0.180261	0.120161	0.120161	4.2343e-10	2.21285e-07
GGA3	19	17:73232695-73234470	0	-0.11129	NA	-0.129032	-0.120161	0.120161	0.000119588	0.00657332
CSNK1A1	12	5:148875175-148878856	0	-0.119538	-0.136541	-0.101857	-0.119538	0.119538	1.09793e-08	3.50797e-06
CSNK1A1	12	5:148875175-148878856	2433	0.119538	0.136541	0.101857	0.119538	0.119538	1.09841e-08	3.50797e-06
CCDC137	3	17:79637255-79637483	5	-0.119446	-0.0332088	-0.171053	-0.119446	0.119446	0.000510666	0.0185168
CCDC137	3	17:79637255-79637483	0	0.119446	0.0332088	0.171053	0.119446	0.119446	0.000510742	0.0185168
KLK1	6	19:51322404-51322605	0	0.0657115	0.119189	0.136992	0.119189	0.119189	0.00208789	0.0480483
KLK1	6	19:51322404-51322605	104	-0.0657115	-0.119189	-0.136992	-0.119189	0.119189	0.00208782	0.0480483
PTCD3	20	2:86361415-86361500	31	-0.118644	0.0243902	-0.13122	-0.118644	0.118644	0.000439034	0.0165267
MRPL42	2	12:93862965-93863131	3	-0.13167	-0.0159544	-0.118273	-0.118273	0.118273	0.00165637	0.0410423
TNFRSF14	7	1:2492933-2493254	0	-0.117959	-0.0759615	-0.122951	-0.117959	0.117959	0.00011062	0.00618588
RP11-1280I22.1	2	5:138724150-138724356	82	0.105619	0.141098	0.115584	0.115584	0.115584	3.36403e-07	6.80932e-05
DPP9	24	19:4675237-4676668	0	0.208333	0.115385	-0.037037	0.115385	0.115385	0.000627086	0.0211802
MLL2	28	12:49435872-49436113	21	0.115385	0.179487	-0.0217391	0.115385	0.115385	7.13785e-05	0.00450238
MLL2	28	12:49435872-49436113	0	-0.115385	-0.179487	0.0217391	-0.115385	0.115385	7.14291e-05	0.00450238
SEC13	11	3:10342617-10344779	1721	-0.114308	-0.179199	-0.097147	-0.114308	0.114308	8.6154e-08	1.98106e-05
SEC13	11	3:10342617-10344779	1948	0.114308	0.179199	0.097147	0.114308	0.114308	8.61484e-08	1.98106e-05
MRPL42	2	12:93862965-93863131	0	0.13167	0.0159544	0.112916	0.112916	0.112916	0.00204031	0.0472942
TMEM218	5	11:124971097-124971417	265	0.0392157	0.181818	0.112903	0.112903	0.112903	0.000151772	0.00796053
TMEM216	4	11:61165246-61165447	-46	-0.112836	-0.0486258	-0.324153	-0.112836	0.112836	3.14214e-07	6.54867e-05
TMEM216	4	11:61165246-61165447	0	0.112836	0.0486258	0.324153	0.112836	0.112836	3.14237e-07	6.54867e-05
IDH3A	7	15:78455849-78455951	-37	-0.137255	0	-0.112472	-0.112472	0.112472	1.03374e-06	0.000164159
ATXN2L	10	16:28842283-28842393	23	-0.0647059	-0.111905	-0.164706	-0.111905	0.111905	4.35074e-07	8.23267e-05
ATXN2L	10	16:28842283-28842393	0	0.0647059	0.111905	0.164706	0.111905	0.111905	4.35364e-07	8.23267e-05
ETV3	2	1:157106099-157106157	3	-0.111326	-0.144444	-0.0882353	-0.111326	0.111326	0.000683135	0.0225694
ERCC3	3	2:128049068-128050422	0	0.0740741	0.214286	0.111111	0.111111	0.111111	0.000145053	0.00766406
ERCC3	3	2:128049068-128050422	142	-0.0740741	-0.214286	-0.111111	-0.111111	0.111111	0.0001428	0.00757286
EHMT1	30	9:140729225-140730576	693	0.153846	0.103448	0.111111	0.111111	0.111111	0.000295749	0.012575
CYC1	2	8:145150736-145150932	0	0	0.222222	NA	0.111111	0.111111	2.39781e-05	0.00208849
CYC1	2	8:145150736-145150932	-22	0	-0.222222	NA	-0.111111	0.111111	2.34245e-05	0.00206499
PBRM1	23	3:52621369-52621526	0	0	0.217391	NA	0.108696	0.108696	0.0013788	0.0363253
AMBRA1	3	11:46569796-46570050	46	0	NA	0.217391	0.108696	0.108696	0.000126532	0.00690115
AMBRA1	3	11:46569796-46570050	0	0	NA	-0.217391	-0.108696	0.108696	0.000127793	0.00693049
PBRM1	23	3:52621369-52621526	75	0	-0.217391	NA	-0.108696	0.108696	0.00136344	0.0359865
C10orf2	3	10:102749401-102749641	62	0.0684932	0.148649	NA	0.108571	0.108571	0.000127695	0.00693049
C10orf2	3	10:102749401-102749641	0	-0.0684932	-0.148649	NA	-0.108571	0.108571	0.000130108	0.00702949
CXorf38	3	X:40498261-40499572	1192	0.043956	0.166667	0.108519	0.108519	0.108519	0.00211241	0.0483415
RAD23A	7	19:13060089-13060222	0	0.128893	0.0379922	0.107886	0.107886	0.107886	0.000423103	0.0160016
RAD23A	7	19:13060089-13060222	3	-0.128893	-0.0379922	-0.107886	-0.107886	0.107886	0.000423103	0.0160016
EXOSC8	7	13:37580057-37580162	37	-0.179502	-0.0882353	-0.107692	-0.107692	0.107692	1.11051e-10	6.64988e-08
STRBP	21	9:125883910-125887952	0	0.199273	-0.00558411	0.106866	0.106866	0.106866	7.23937e-05	0.00454326
ARMC8	2	3:137907243-137907372	0	0.117866	-0.269676	-0.106431	-0.106431	0.106431	0.00108896	0.0306376
ARMC8	2	3:137907243-137907372	54	-0.117866	0.269676	0.106431	0.106431	0.106431	0.00108902	0.0306376
ATHL1	10	11:293594-293727	0	-0.0692641	-0.106383	-0.173077	-0.106383	0.106383	0.000104187	0.0059893
DPH5	6	1:101467023-101467143	43	0.1412	0.10576	0.0831883	0.10576	0.10576	0.00043554	0.0164288
CRNKL1	8	20:20024136-20024306	0	0.111111	0.1	NA	0.105556	0.105556	6.12552e-05	0.00408506
CRNKL1	8	20:20024136-20024306	-57	-0.111111	-0.1	NA	-0.105556	0.105556	6.00965e-05	0.00403587
EBF1	9	5:158223353-158223486	0	-0.0535714	-0.208333	-0.104167	-0.104167	0.104167	0.00018355	0.00917527
EBF1	9	5:158223353-158223486	3	0.0535714	0.208333	0.104167	0.104167	0.104167	0.000187964	0.00928289
EXOSC8	7	13:37580057-37580162	0	0.179502	0.0882353	0.103846	0.103846	0.103846	3.11325e-10	1.72085e-07
PDS5B	36	13:33349155-33352158	0	0.0645161	0.156863	0.103448	0.103448	0.103448	2.69923e-06	0.000378459
MTIF3	8	13:28009564-28010030	0	-0.00325309	-0.288462	-0.103448	-0.103448	0.103448	4.60488e-07	8.59469e-05
MTIF3	8	13:28009564-28010030	113	0.00325309	0.288462	0.103448	0.103448	0.103448	4.60328e-07	8.59469e-05
PDS5B	36	13:33349155-33352158	571	-0.0645161	-0.156863	-0.103448	-0.103448	0.103448	2.62795e-06	0.000377677
CBX6	5	22:39260264-39263206	54	0.148515	0.0864198	0.101852	0.101852	0.101852	1.22716e-05	0.00125972
CBX6	5	22:39260264-39263206	0	-0.148515	-0.0864198	-0.101852	-0.101852	0.101852	1.25653e-05	0.00128072
FDPS	3	1:155279834-155279996	21	-0.16882	-0.0821199	-0.101627	-0.101627	0.101627	4.77908e-08	1.22647e-05
FDPS	3	1:155279834-155279996	0	0.16882	0.0821199	0.101627	0.101627	0.101627	4.77908e-08	1.22647e-05
EPC1	5	10:32581916-32582122	0	-0.0714286	-0.363636	-0.101481	-0.101481	0.101481	2.12283e-08	6.04124e-06
EPC1	5	10:32581916-32582122	4	0.0714286	0.227273	0.101481	0.101481	0.101481	6.67328e-06	0.000779716
IDH3A	7	15:78455849-78455951	0	0.137255	0	0.101141	0.101141	0.101141	1.97804e-05	0.00181066
PHF1	12	6:33382732-33382921	11	0.082039	0.100741	0.685119	0.100741	0.100741	8.63346e-05	0.00514837
PHF1	12	6:33382732-33382921	0	-0.082039	-0.100741	-0.685119	-0.100741	0.100741	8.63341e-05	0.00514837
PRKCSH	12	19:11558508-11558604	30	0.100588	0.111653	0.0271605	0.100588	0.100588	7.48095e-05	0.00465444
PRKCSH	12	19:11558508-11558604	0	-0.100588	-0.111653	-0.0271605	-0.100588	0.100588	7.48131e-05	0.00465444
CIRH1A	2	16:69167361-69167521	0	0.10036	-0.00540927	0.109109	0.10036	0.10036	1.26794e-05	0.00128325
CIRH1A	2	16:69167361-69167521	54	-0.10036	0.00540927	-0.109109	-0.10036	0.10036	1.26766e-05	0.00128325
STRBP	21	9:125883910-125887952	3347	-0.199273	0.00558411	-0.100243	-0.100243	0.100243	0.000109896	0.00616644
ZNF800	6	7:127013396-127015088	0	-0.166667	-0.1	-0.0344828	-0.1	0.1	0.000353313	0.0141194
ZNF800	6	7:127013396-127015088	1555	0.166667	0.1	0.0344828	0.1	0.1	0.000348482	0.0139699

## Sheet: donor
gene symbol	regulated exon	coordinates	length difference	deltaPSI_R1	deltaPSI_R2	deltaPSI_R3	deltaPSI	abs value_deltaPSI	pvalue_glm	adjusted_pvalue_glm
WDR4	4	21:44293661-44293801	-52	-0.675466	NA	-0.490435	-0.58295	0.58295	1.11022e-16	1.90558e-13
WDR4	4	21:44293661-44293801	0	0.675466	NA	0.490435	0.58295	0.58295	1.11022e-16	1.90558e-13
NUDT9	1	4:88343735-88344164	0	NA	-0.412121	-0.650794	-0.531457	0.531457	1.662e-05	0.00193542
AC093726.6	5	7:154738303-154738501	22	0.768367	0.0857143	0.51355	0.51355	0.51355	1.83787e-10	1.36893e-07
AC093726.6	5	7:154738303-154738501	0	-0.768367	-0.0857143	-0.51355	-0.51355	0.51355	1.83786e-10	1.36893e-07
C14orf138	2	14:50582787-50582897	-11	-0.314176	-0.599071	NA	-0.456624	0.456624	2.41164e-06	0.000406856
C14orf138	2	14:50582787-50582897	0	0.314176	0.599071	NA	0.456624	0.456624	2.41164e-06	0.000406856
SLC37A1	5	21:43934002-43934827	0	0.562353	NA	0.333333	0.447843	0.447843	0.000224019	0.013993
SLC37A1	5	21:43934002-43934827	-793	-0.562353	NA	-0.333333	-0.447843	0.447843	0.000224019	0.013993
FAM108A1	4	19:1878663-1880114	0	-0.446456	0.047619	-0.533069	-0.446456	0.446456	2.12285e-06	0.000372462
FAM108A1	4	19:1878663-1880114	-1257	0.417044	-0.047619	0.496032	0.417044	0.417044	1.59002e-05	0.00187371
FAM200B	1	4:15683352-15683524	-117	-0.516566	-0.309846	-0.391218	-0.391218	0.391218	1.7829e-11	1.46632e-08
MAP4K5	1	14:50999118-50999376	0	-0.494444	-0.265233	NA	-0.379839	0.379839	0.000146852	0.0101707
MAP4K5	1	14:50999118-50999376	-48	0.494444	0.265233	NA	0.379839	0.379839	0.000146852	0.0101707
CAPN1	2	11:64949150-64949484	0	0.388941	-0.0248697	0.3787	0.3787	0.3787	3.57803e-08	1.18697e-05
MX2	14	21:42775194-42775563	0	-0.286145	-0.546531	-0.373859	-0.373859	0.373859	0	0
MX2	14	21:42775194-42775563	-293	0.286145	0.546531	0.373859	0.373859	0.373859	0	0
GOLGA3	4	12:133393126-133393398	-120	-0.385307	-0.146667	-0.373206	-0.373206	0.373206	0.00044895	0.0225486
GOLGA3	4	12:133393126-133393398	0	0.385307	0.146667	0.373206	0.373206	0.373206	0.00044895	0.0225486
KLHL36	3	16:84690477-84691550	-31	0.368889	NA	0.366667	0.367778	0.367778	0.000371913	0.0200848
FAM200B	1	4:15683352-15683524	0	0.391566	0.149051	0.366693	0.366693	0.366693	1.51493e-07	3.90882e-05
PAXIP1	19	7:154739542-154739713	-66	-0.762987	0.0333333	NA	-0.364827	0.364827	5.94381e-08	1.80184e-05
PAXIP1	19	7:154739542-154739713	-71	0.74026	-0.0333333	NA	0.353463	0.353463	5.94408e-08	1.80184e-05
TRIO	54	5:14496988-14497126	0	0.395349	0.316964	0.339744	0.339744	0.339744	2.30456e-06	0.000395552
TRIO	54	5:14496988-14497126	-12	-0.395349	-0.316964	-0.339744	-0.339744	0.339744	2.3045e-06	0.000395552
KIAA1712	1	4:175204828-175205212	-118	0.411184	NA	0.266304	0.338744	0.338744	0.000802675	0.0337098
SFRS13A	2	1:24305143-24305307	0	-0.386814	-0.338728	-0.331829	-0.338728	0.338728	0	0
SFRS13A	2	1:24305143-24305307	-60	0.392874	0.338728	0.331829	0.338728	0.338728	0	0
GNGT2	1	17:47287806-47287936	44	0.333333	0.507625	0.00716846	0.333333	0.333333	1.79809e-08	6.57254e-06
GNGT2	1	17:47287806-47287936	0	-0.333333	-0.507625	-0.00716846	-0.333333	0.333333	1.7981e-08	6.57254e-06
PDE6B	23	4:661648-661795	-65	-0.370773	-0.291667	NA	-0.33122	0.33122	0.00014092	0.0099049
PDE6B	23	4:661648-661795	0	0.370773	0.291667	NA	0.33122	0.33122	0.000140921	0.0099049
DOK3	2	5:176936803-176936858	44	-0.271552	-0.337971	-0.330149	-0.330149	0.330149	1.05838e-08	4.1368e-06
DOK3	2	5:176936803-176936858	0	0.29454	0.337971	0.330149	0.330149	0.330149	2.51509e-09	1.34173e-06
WDYHV1	1	8:124428965-124429172	-76	0.142415	0.339744	0.325	0.325	0.325	0.000135047	0.00965815
WDYHV1	1	8:124428965-124429172	0	-0.142415	-0.339744	-0.325	-0.325	0.325	0.000135048	0.00965815
MUT	1	6:49430816-49431041	0	-0.025974	-0.424762	-0.322857	-0.322857	0.322857	5.17257e-07	0.000113443
RBBP5	13	1:205064001-205064192	0	NA	0.502717	0.141558	0.322138	0.322138	0.00140861	0.0485656
RBBP5	13	1:205064001-205064192	-114	NA	-0.502717	-0.141558	-0.322138	0.322138	0.0014086	0.0485656
PGGT1B	2	5:114588830-114588952	0	-0.333333	-0.104167	-0.317857	-0.317857	0.317857	0.00013002	0.00941477
PGGT1B	2	5:114588830-114588952	-4	0.333333	0.104167	0.317857	0.317857	0.317857	0.000130023	0.00941477
CUTA	1	6:33385736-33386065	-128	0.30981	0.269385	0.308772	0.308772	0.308772	0	0
MUT	1	6:49430816-49431041	-65	0.00324675	0.424762	0.302857	0.302857	0.302857	2.0405e-06	0.000362994
SMEK1	7	14:91942155-91942310	0	-0.22705	-0.376437	NA	-0.301743	0.301743	0.000217137	0.0137591
SMEK1	7	14:91942155-91942310	-39	0.22705	0.376437	NA	0.301743	0.301743	0.000217137	0.0137591
ANKZF1	10	2:220099548-220100034	-19	-0.117647	-0.30094	-0.302564	-0.30094	0.30094	3.72351e-08	1.21482e-05
NT5C	3	17:73127060-73127200	-80	0.170516	0.295632	0.298353	0.295632	0.295632	1.11022e-15	1.75313e-12
FAM149B1	10	10:74992697-74992921	0	0.299266	0.0248538	0.295455	0.295455	0.295455	3.60369e-07	8.31947e-05
FAM149B1	10	10:74992697-74992921	34	-0.299266	-0.0248538	-0.295455	-0.295455	0.295455	3.60255e-07	8.31947e-05
PCM1	30	8:17849051-17849209	-24	-0.151515	-0.507143	-0.294715	-0.294715	0.294715	2.40296e-06	0.000406856
PCM1	30	8:17849051-17849209	0	0.151515	0.507143	0.294715	0.294715	0.294715	2.40298e-06	0.000406856
ANKRA2	2	5:72858418-72858810	0	0.25	NA	0.334842	0.292421	0.292421	0.00113354	0.042057
LIPE	4	19:42912384-42912474	-26	-0.355297	-0.291667	-0.287879	-0.291667	0.291667	5.79296e-07	0.000122293
LIPE	4	19:42912384-42912474	0	0.383075	0.291667	0.287879	0.291667	0.291667	3.13689e-07	7.32751e-05
TATDN2	1	3:10290177-10290751	0	-0.294118	NA	-0.285714	-0.289916	0.289916	4.50959e-06	0.000692705
TATDN2	1	3:10290177-10290751	-31	0.294118	NA	0.285714	0.289916	0.289916	4.47686e-06	0.000691312
BAT4	1	6:31633336-31634060	-15	0.289613	NA	0.28243	0.286021	0.286021	0.000935598	0.0373031
NAGPA	2	16:5083274-5083729	0	-0.363636	-0.285714	-0.124731	-0.285714	0.285714	9.36101e-05	0.00739089
ANKZF1	10	2:220099548-220100034	0	0.117647	0.283699	0.453846	0.283699	0.283699	1.74348e-08	6.51127e-06
CCDC84	6	11:118881931-118882021	0	-0.16122	-0.281385	-0.286252	-0.281385	0.281385	6.42437e-05	0.00558623
CCDC84	6	11:118881931-118882021	-28	0.16122	0.281385	0.286252	0.281385	0.281385	6.42437e-05	0.00558623
RTEL1	35	20:62326681-62327003	0	-0.279503	-0.755682	-0.0901163	-0.279503	0.279503	7.16974e-07	0.000143675
RTEL1	35	20:62326681-62327003	-170	0.279503	0.755682	0.0901163	0.279503	0.279503	7.16974e-07	0.000143675
LTA	1	6:31539682-31540223	-144	-0.259274	-0.27998	-0.155159	-0.259274	0.259274	4.03698e-09	1.94351e-06
LTA	1	6:31539682-31540223	0	0.259274	0.27998	0.155159	0.259274	0.259274	4.03697e-09	1.94351e-06
TAF6	4	7:99711677-99711891	-30	0.125	0.258865	0.358034	0.258865	0.258865	5.20603e-09	2.3093e-06
TAF6	4	7:99711677-99711891	0	-0.125	-0.258865	-0.369528	-0.258865	0.258865	5.20627e-09	2.3093e-06
C21orf2	8	21:45750346-45750802	-360	0.258523	0.255556	0.332817	0.258523	0.258523	5.77299e-07	0.000122293
C21orf2	8	21:45750346-45750802	0	-0.258523	-0.255556	-0.332817	-0.258523	0.258523	5.77285e-07	0.000122293
ARHGAP5	1	14:32546188-32546641	-382	0.257353	0.372881	0.142857	0.257353	0.257353	5.4598e-07	0.000117869
ARHGAP5	1	14:32546188-32546641	0	-0.257353	-0.372881	-0.142857	-0.257353	0.257353	5.45979e-07	0.000117869
LYRM2	3	6:90347444-90347601	-17	0.121483	0.255666	0.308081	0.255666	0.255666	7.85323e-09	3.16349e-06
LYRM2	3	6:90347444-90347601	0	-0.121483	-0.255666	-0.308081	-0.255666	0.255666	7.85299e-09	3.16349e-06
CRK	2	17:1339914-1340449	-170	0.367647	0.136054	0.255495	0.255495	0.255495	0.00021654	0.0137591
CRK	2	17:1339914-1340449	0	-0.308824	-0.136054	-0.255495	-0.255495	0.255495	0.000628129	0.0285347
TMEM170A	3	16:75485567-75485737	-69	-0.0282967	0.255295	0.461608	0.255295	0.255295	5.01214e-05	0.00466662
TMEM170A	3	16:75485567-75485737	0	0.0282967	-0.255295	-0.461608	-0.255295	0.255295	5.01215e-05	0.00466662
HPS5	1	11:18343493-18343721	-131	0.250335	0.364281	0.0778612	0.250335	0.250335	1.34225e-06	0.000248769
ARHGEF2	29	1:155920060-155920273	0	-0.370892	-0.172264	-0.249905	-0.249905	0.249905	4.21974e-07	9.51902e-05
ARHGEF2	29	1:155920060-155920273	-30	0.342723	0.172264	0.249905	0.249905	0.249905	7.82433e-07	0.000154441
BIRC6	23	2:32678876-32679010	12	-0.0333333	-0.393684	-0.249084	-0.249084	0.249084	0.000114856	0.00862033
BIRC6	23	2:32678876-32679010	0	0.0333333	0.393684	0.249084	0.249084	0.249084	0.000114859	0.00862033
JAK3	20	19:17943328-17943517	85	0.123412	0.368421	NA	0.245917	0.245917	1.93777e-05	0.00217941
MAP3K11	1	11:65380489-65382853	-992	-0.136364	NA	-0.352941	-0.244652	0.244652	1.13252e-05	0.00147068
TFG	1	3:100428134-100428565	0	0.141057	0.24424	0.282313	0.24424	0.24424	4.25684e-07	9.54813e-05
TFG	1	3:100428134-100428565	-290	-0.158974	-0.24424	-0.323129	-0.24424	0.24424	4.39976e-08	1.36763e-05
CUTA	1	6:33385736-33386065	0	-0.236025	-0.243503	-0.259426	-0.243503	0.243503	0	0
ILKAP	4	2:239098494-239098613	-10	-0.331349	-0.222673	-0.242481	-0.242481	0.242481	1.33227e-15	2.02284e-12
NT5C	3	17:73127060-73127200	0	-0.165799	-0.242299	-0.24647	-0.242299	0.242299	2.15872e-12	2.18512e-09
KDM4A	21	1:44169288-44169407	-89	0.163636	0.24053	0.271429	0.24053	0.24053	9.27551e-06	0.00126193
KDM4A	21	1:44169288-44169407	0	-0.163636	-0.24053	-0.271429	-0.24053	0.24053	9.27578e-06	0.00126193
OBFC2A	1	2:192542858-192543431	-464	-0.237778	-0.0693878	-0.250167	-0.237778	0.237778	0.00142892	0.0489665
OBFC2A	1	2:192542858-192543431	0	0.237778	0.0693878	0.250167	0.237778	0.237778	0.00142892	0.0489665
GBF1	33	10:104136692-104136897	0	-0.318798	NA	-0.153571	-0.236185	0.236185	5.60237e-05	0.00505202
CASP8	1	2:202098166-202098345	-68	0.236017	0.354839	0.2	0.236017	0.236017	0.000107186	0.00820033
PION	20	7:76959556-76959684	57	-0.235294	-0.0754717	-0.323529	-0.235294	0.235294	7.72721e-05	0.00636841
PION	20	7:76959556-76959684	0	0.235294	0.0754717	0.323529	0.235294	0.235294	7.86571e-05	0.00645561
C12orf44	1	12:52463758-52464026	-171	0.25	0.106496	0.233077	0.233077	0.233077	3.0974e-05	0.00323481
C17orf95	1	17:74722925-74723295	-334	0.232432	0.0156331	0.262934	0.232432	0.232432	0.000448669	0.0225486
ZNF800	2	7:127032114-127032772	-488	-0.230769	-0.352087	0	-0.230769	0.230769	0.000545485	0.0257277
PTOV1	12	19:50363243-50363440	-27	-0.22759	-0.245902	-0.20288	-0.22759	0.22759	0	0
PTOV1	12	19:50363243-50363440	0	0.22759	0.245902	0.20288	0.22759	0.22759	0	0
NAGPA	2	16:5083274-5083729	-68	0.227273	0.285714	0.0924731	0.227273	0.227273	0.000671789	0.0298988
ARFIP1	1	4:153701089-153701378	0	-0.0958333	-0.226174	-0.240196	-0.226174	0.226174	0.000617906	0.0282327
ARFIP1	1	4:153701089-153701378	-135	0.0958333	0.226174	0.240196	0.226174	0.226174	0.000617905	0.0282327
HPS5	1	11:18343493-18343721	0	-0.320839	-0.225372	-0.170106	-0.225372	0.225372	1.31273e-06	0.000244447
RFC4	1	3:186524079-186524484	0	-0.225275	0.0573182	-0.277829	-0.225275	0.225275	9.30216e-06	0.00126193
RFC4	1	3:186524079-186524484	-135	0.225275	-0.0573182	0.277829	0.225275	0.225275	9.30216e-06	0.00126193
LEPRE1	15	1:43212924-43213083	0	0.0626087	0.347826	0.225	0.225	0.225	0.000389231	0.0206808
LEPRE1	15	1:43212924-43213083	-19	-0.0626087	-0.347826	-0.225	-0.225	0.225	0.000389235	0.0206808
GBF1	33	10:104136692-104136897	-12	0.318798	NA	0.128571	0.223685	0.223685	0.000121299	0.00891719
INTS2	1	17:60005015-60005377	0	0.222659	0.145717	0.43295	0.222659	0.222659	0.000664201	0.0296279
PPCS	1	1:42922165-42922744	-445	-0.222537	-0.229545	-0.0918705	-0.222537	0.222537	1.35227e-05	0.00165404
ZNF673	5	X:46322633-46322743	-15	0.0396825	-0.483202	NA	-0.22176	0.22176	0.000455881	0.0227232
FANCI	1	15:89787194-89787298	0	-0.221667	-0.15	-0.298963	-0.221667	0.221667	1.43878e-05	0.00174229
CAPN1	2	11:64949150-64949484	-231	-0.219072	-0.192554	-0.261099	-0.219072	0.219072	2.50355e-13	2.82379e-10
CASP8	1	2:202098166-202098345	0	-0.219068	-0.354839	-0.2	-0.219068	0.219068	0.000198049	0.0128746
BTAF1	9	10:93718822-93719039	0	-0.218161	-0.32535	-0.0995423	-0.218161	0.218161	6.51011e-05	0.00563595
BTAF1	9	10:93718822-93719039	-128	0.218161	0.32535	0.0995423	0.218161	0.218161	6.5101e-05	0.00563595
NUF2	1	1:163291723-163292002	-146	NA	0.214286	0.221491	0.217888	0.217888	3.33823e-05	0.00343194
NUF2	1	1:163291723-163292002	0	NA	-0.214286	-0.221491	-0.217888	0.217888	3.33831e-05	0.00343194
SLC2A6	4	9:136341355-136341458	0	NA	-0.178733	-0.253333	-0.216033	0.216033	0.000130214	0.00941477
SLC2A6	4	9:136341355-136341458	-4	NA	0.178733	0.253333	0.216033	0.216033	0.000130214	0.00941477
CC2D1B	4	1:52827150-52827288	0	-0.215869	-0.0175439	-0.330303	-0.215869	0.215869	0.000164808	0.0110838
CC2D1B	4	1:52827150-52827288	-35	0.215869	0.0175439	0.330303	0.215869	0.215869	0.00016481	0.0110838
ERLIN1	1	10:101945719-101948091	58	0.182431	0.291667	0.214708	0.214708	0.214708	2.20934e-14	2.70938e-11
ERLIN1	1	10:101945719-101948091	0	-0.182431	-0.291667	-0.214708	-0.214708	0.214708	2.20934e-14	2.70938e-11
JAK3	20	19:17943328-17943517	0	-0.0544465	-0.368421	NA	-0.211434	0.211434	0.00122917	0.0443142
ATP11B	21	3:182598667-182598769	-34	-0.2525	-0.166667	NA	-0.209583	0.209583	6.26692e-05	0.00553491
ATP11B	21	3:182598667-182598769	0	0.2525	0.166667	NA	0.209583	0.209583	6.26721e-05	0.00553491
PRKD2	1	19:47220072-47220384	0	0.314935	0.131169	0.208333	0.208333	0.208333	0.000416521	0.0214101
PRKD2	1	19:47220072-47220384	-136	-0.340909	-0.0766234	-0.208333	-0.208333	0.208333	0.000833653	0.0345694
CELF2	12	10:11356102-11356233	-12	-0.27535	-0.207534	-0.207601	-0.207601	0.207601	1.74835e-08	6.51127e-06
CELF2	12	10:11356102-11356233	0	0.27535	0.207534	0.201232	0.207534	0.207534	2.20084e-08	7.97088e-06
HTATIP2	1	11:20385231-20385458	0	-0.354545	0.057971	-0.207502	-0.207502	0.207502	0.000222023	0.0139567
EPS15L1	4	19:16551673-16551720	0	0.206897	-0.04	0.272727	0.206897	0.206897	0.000630405	0.0285396
EPS15L1	4	19:16551673-16551720	-23	-0.206897	0.04	-0.272727	-0.206897	0.206897	0.000630173	0.0285396
C2orf60	2	2:200813041-200813195	0	0.0461538	0.206731	0.702128	0.206731	0.206731	3.82824e-08	1.21879e-05
C2orf60	2	2:200813041-200813195	-19	-0.0461538	-0.206731	-0.702128	-0.206731	0.206731	3.82831e-08	1.21879e-05
PRPF38A	2	1:52871352-52871511	0	0.222344	0.205128	0	0.205128	0.205128	4.84634e-09	2.22464e-06
PRPF38A	2	1:52871352-52871511	-126	-0.222344	-0.205128	0	-0.205128	0.205128	4.83949e-09	2.22464e-06
GTF3C1	34	16:27475641-27476157	-75	0.262262	0.144928	NA	0.203595	0.203595	5.06385e-05	0.00469431
ILKAP	4	2:239098494-239098613	0	0.343483	0.20211	0.199928	0.20211	0.20211	4.86611e-13	5.33609e-10
FZR1	13	19:3534419-3534520	0	0.222222	NA	0.181818	0.20202	0.20202	0.000911207	0.0367553
FZR1	13	19:3534419-3534520	-9	-0.222222	NA	-0.181818	-0.20202	0.20202	0.000918496	0.036839
LUC7L3	12	17:48827862-48828055	0	0.0868347	NA	0.31366	0.200248	0.200248	9.95283e-08	2.80693e-05
LUC7L3	12	17:48827862-48828055	-53	-0.0868347	NA	-0.31366	-0.200248	0.200248	9.95279e-08	2.80693e-05
LIG1	24	19:48623424-48624579	0	-0.146667	-0.2	-0.274489	-0.2	0.2	2.77737e-10	1.71316e-07
LIG1	24	19:48623424-48624579	-1003	0.132582	0.2	0.274489	0.2	0.2	1.57166e-09	8.49923e-07
ZMYND8	22	20:45867502-45867893	0	-0.326165	-0.199634	-0.0741627	-0.199634	0.199634	0.000998672	0.038466
ZMYND8	22	20:45867502-45867893	-138	0.326165	0.199634	0.0741627	0.199634	0.199634	0.000998688	0.038466
PPCS	1	1:42922165-42922744	0	0.198441	0.216558	0.0913417	0.198441	0.198441	3.87517e-05	0.00383409
MAP3K11	1	11:65380489-65382853	0	0.0837321	NA	0.312941	0.198337	0.198337	0.00128654	0.0456733
NCBP2	4	3:196666122-196666303	-142	0.214731	0.197729	0.141359	0.197729	0.197729	4.76286e-14	5.5301e-11
NCBP2	4	3:196666122-196666303	0	-0.223389	-0.197729	-0.141359	-0.197729	0.197729	2.26485e-14	2.70938e-11
SCLT1	1	4:130014225-130014764	-176	0.133333	NA	0.26087	0.197101	0.197101	0.00143052	0.0489788
ZSWIM7	1	17:15902820-15903008	0	-0.196838	-0.223485	-0.100746	-0.196838	0.196838	0.000387181	0.0206808
SIKE1	1	1:115323058-115323308	-12	-0.0044884	0.196581	0.39798	0.196581	0.196581	4.84848e-06	0.000741873
IFI35	4	17:41165284-41165396	-6	-0.196407	-0.309622	-0.156915	-0.196407	0.196407	2.68319e-09	1.41232e-06
OSGEP	2	14:20920488-20920607	53	-0.221765	-0.19606	-0.0796097	-0.19606	0.19606	6.55229e-11	5.07186e-08
OSGEP	2	14:20920488-20920607	0	0.221765	0.19606	0.0739599	0.19606	0.19606	2.7571e-10	1.71316e-07
COMMD5	2	8:146078224-146078452	-154	-0.195479	-0.286096	-0.0125901	-0.195479	0.195479	0.000458132	0.0227493
COMMD5	2	8:146078224-146078452	0	0.195479	0.286096	0.0125901	0.195479	0.195479	0.000458131	0.0227493
SFRS16	16	19:45571273-45571316	-4	0.194626	0.378596	0.124326	0.194626	0.194626	1.60605e-06	0.000290836
SFRS16	16	19:45571273-45571316	0	-0.194626	-0.378596	-0.124326	-0.194626	0.194626	1.60606e-06	0.000290836
C7orf49	2	7:134853497-134853812	-41	0.187338	0.194194	0.210643	0.194194	0.194194	4.48301e-06	0.000691312
EIF2C1	11	1:36367549-36367671	0	-0.0666667	-0.32	NA	-0.193333	0.193333	4.82601e-05	0.0045578
EIF2C1	11	1:36367549-36367671	9	0.0666667	0.32	NA	0.193333	0.193333	4.78364e-05	0.00452863
IFI35	4	17:41165284-41165396	0	0.190419	0.295438	0.156915	0.190419	0.190419	9.79106e-09	3.86522e-06
LCOR	1	10:98592017-98592156	0	-0.189276	-0.0634409	-0.19391	-0.189276	0.189276	0.000608064	0.0278798
LCOR	1	10:98592017-98592156	-4	0.189276	0.0634409	0.19391	0.189276	0.189276	0.000608036	0.0278798
XAF1	6	17:6665205-6665356	0	-0.224706	-0.1875	-0.145833	-0.1875	0.1875	3.84416e-06	0.000607023
XAF1	6	17:6665205-6665356	4	0.224706	0.1875	0.145833	0.1875	0.1875	3.84304e-06	0.000607023
C9orf142	2	9:139887092-139887152	0	0.186937	0.275	-0.0642857	0.186937	0.186937	0.00139489	0.0484376
C9orf142	2	9:139887092-139887152	4	-0.186937	-0.275	0.0642857	-0.186937	0.186937	0.00139486	0.0484376
C14orf21	2	14:24769614-24770063	-130	-0.294118	NA	-0.0714286	-0.182773	0.182773	2.45347e-06	0.000410406
RPL7L1	2	6:42848599-42848820	0	-0.181899	-0.111424	-0.278797	-0.181899	0.181899	0	0
RPL7L1	2	6:42848599-42848820	-116	0.181899	0.111424	0.278797	0.181899	0.181899	0	0
GTF3C1	34	16:27475641-27476157	0	-0.262262	-0.101449	NA	-0.181856	0.181856	0.000907127	0.0366537
CCDC51	1	3:48481398-48481529	-108	-0.180687	-0.370665	-0.0072324	-0.180687	0.180687	0.000265475	0.015642
CCDC51	1	3:48481398-48481529	0	0.180687	0.370665	0.0072324	0.180687	0.180687	0.000265475	0.015642
WDR83	4	19:12780791-12780911	0	0.191667	0.12928	0.179487	0.179487	0.179487	5.15034e-06	0.00077603
WDR83	4	19:12780791-12780911	-17	-0.191667	-0.12928	-0.179487	-0.179487	0.179487	5.14931e-06	0.00077603
SETX	11	9:135201711-135205886	0	0.305556	0.177778	0.0909091	0.177778	0.177778	1.33064e-05	0.00164156
NDUFB11	2	X:47001983-47002143	0	0.177595	0.157742	0.223144	0.177595	0.177595	0	0
NDUFB11	2	X:47001983-47002143	-30	-0.177595	-0.157742	-0.223144	-0.177595	0.177595	0	0
MVP	7	16:29845256-29845758	0	-0.306522	-0.17556	-0.108889	-0.17556	0.17556	2.87581e-07	6.7981e-05
MVP	7	16:29845256-29845758	-371	0.306522	0.17556	0.128889	0.17556	0.17556	1.75724e-07	4.41851e-05
TASP1	13	20:13509080-13509158	-13	-0.158163	-0.173077	-0.25469	-0.173077	0.173077	0.000595575	0.0275314
TASP1	13	20:13509080-13509158	0	0.158163	0.173077	0.25469	0.173077	0.173077	0.000595583	0.0275314
C11orf67	1	11:77532201-77532287	-4	0.171429	0	0.181818	0.171429	0.171429	0.000118816	0.00883335
C11orf67	1	11:77532201-77532287	0	-0.171429	0	-0.181818	-0.171429	0.171429	0.000120466	0.00887246
MBD4	7	3:129151346-129151449	-53	-0.169355	-0.171164	-0.244186	-0.171164	0.171164	8.38551e-13	8.73221e-10
MBD4	7	3:129151346-129151449	0	0.169355	0.171164	0.244186	0.171164	0.171164	8.4055e-13	8.73221e-10
CSTF1	1	20:54967427-54967871	-102	0.194827	0.111712	0.170658	0.170658	0.170658	1.91161e-06	0.000344588
CCBL2	10	1:89425795-89426970	-1101	-0.130435	NA	-0.210526	-0.170481	0.170481	2.39955e-05	0.00257411
CCBL2	10	1:89425795-89426970	-1055	0.130435	NA	0.210526	0.170481	0.170481	2.43977e-05	0.00261016
NUDT9	1	4:88343735-88344164	-337	-0.011257	0.169697	0.507937	0.169697	0.169697	0.000281969	0.0163455
C7orf68	1	7:128095884-128096077	0	0.16776	0.0526316	0.620098	0.16776	0.16776	0.00095514	0.0377061
C7orf68	1	7:128095884-128096077	-114	-0.16776	-0.0526316	-0.620098	-0.16776	0.16776	0.00095514	0.0377061
WHSC1	23	4:1959660-1959763	0	NA	0.333333	0	0.166667	0.166667	0.00119907	0.0436676
DTX1	1	12:113495495-113496256	-676	-0.166667	-0.166667	NA	-0.166667	0.166667	0.000623007	0.0284329
TAX1BP1	15	7:27855968-27856139	-126	-0.166667	-0.208333	-0.0974026	-0.166667	0.166667	8.97036e-06	0.00124254
WHSC1	23	4:1959660-1959763	-6	NA	-0.333333	0	-0.166667	0.166667	0.0011869	0.0434219
USP19	20	3:49149344-49149481	-65	0	-0.333333	NA	-0.166667	0.166667	0.000117359	0.00874149
SDR39U1	3	14:24911304-24911466	-80	0.190769	0.164775	0.0821566	0.164775	0.164775	0.000317792	0.0178203
MARCH7	1	2:160569000-160569117	0	0.181401	0.164593	0.0340576	0.164593	0.164593	0.000165979	0.0111245
MARCH7	1	2:160569000-160569117	55	-0.165528	-0.164593	-0.0419941	-0.164593	0.164593	0.000254682	0.0152334
RAP1GDS1	3	4:99264290-99264412	0	0.252451	0.164336	0.0750361	0.164336	0.164336	0.000268133	0.0157282
RAP1GDS1	3	4:99264290-99264412	58	-0.252451	-0.164336	-0.0750361	-0.164336	0.164336	0.000268121	0.0157282
TMEM214	16	2:27263213-27263364	0	0	0.162791	0.173913	0.162791	0.162791	3.90988e-06	0.000614942
TMEM214	16	2:27263213-27263364	-35	0	-0.162791	-0.173913	-0.162791	0.162791	3.79393e-06	0.000603924
HEBP2	3	6:138727108-138727288	-118	-0.0416667	-0.175151	-0.1625	-0.1625	0.1625	0.000335418	0.0184969
HEBP2	3	6:138727108-138727288	0	0.0416667	0.175151	0.1625	0.1625	0.1625	0.000335481	0.0184969
CCDC41	14	12:94727258-94727415	0	-0.0702341	-0.2	-0.16129	-0.16129	0.16129	0.000965522	0.0378886
CCDC41	14	12:94727258-94727415	18	0.0702341	0.2	0.16129	0.16129	0.16129	0.000965341	0.0378886
C1orf66	1	1:156698234-156699007	-656	0.159091	NA	0.16129	0.160191	0.160191	0.0005261	0.0250832
C1orf66	1	1:156698234-156699007	0	-0.159091	NA	-0.16129	-0.160191	0.160191	0.000532233	0.0253253
AP2B1	2	17:33914534-33914682	-66	-0.15697	-0.233796	-0.0381232	-0.15697	0.15697	0.000472791	0.0233014
EHBP1L1	9	11:65349010-65351236	0	0.464835	0.154839	0.0904007	0.154839	0.154839	0.00114895	0.0424296
EHBP1L1	9	11:65349010-65351236	-1800	-0.464835	-0.154839	-0.0904007	-0.154839	0.154839	0.00114895	0.0424296
ACOX1	1	17:73974872-73975515	0	0	-0.411765	-0.153846	-0.153846	0.153846	1.35333e-05	0.00165404
ACOX1	1	17:73974872-73975515	-174	0	0.411765	0.153846	0.153846	0.153846	1.37391e-05	0.00167401
RASA2	19	3:141305488-141305597	0	0.151042	0.483585	0.000900901	0.151042	0.151042	0.00145895	0.0495656
RASA2	19	3:141305488-141305597	-3	-0.151042	-0.483585	-0.000900901	-0.151042	0.151042	0.00145896	0.0495656
TAX1BP1	15	7:27855968-27856139	0	0.15	0.208333	0.0194805	0.15	0.15	0.000155813	0.0106789
LIMD2	2	17:61777392-61777546	66	0.104167	0.148936	0.375	0.148936	0.148936	3.63083e-05	0.00367524
LIMD2	2	17:61777392-61777546	0	-0.104167	-0.148936	-0.341667	-0.148936	0.148936	0.000139327	0.009857
GCN1L1	37	12:120587410-120587524	-55	0	-0.294118	NA	-0.147059	0.147059	0.000388305	0.0206808
GCN1L1	37	12:120587410-120587524	0	0	0.294118	NA	0.147059	0.147059	0.000393524	0.0208175
HUWE1	73	X:53570802-53570929	-45	0.143939	0.0471766	0.272771	0.143939	0.143939	1.25537e-09	7.08042e-07
HUWE1	73	X:53570802-53570929	0	-0.143939	-0.0471766	-0.272771	-0.143939	0.143939	1.25549e-09	7.08042e-07
C3orf78	1	3:52570621-52571075	-153	0.186726	0.0167617	0.143851	0.143851	0.143851	9.19566e-06	0.00126193
C3orf78	1	3:52570621-52571075	-286	-0.191568	-0.0167617	-0.143851	-0.143851	0.143851	5.88719e-06	0.000848206
NDST2	2	10:75570557-75570661	0	0	NA	-0.285714	-0.142857	0.142857	0.00144047	0.0492342
GTF2H4	4	6:30877709-30877840	-4	-0.0588235	-0.142857	-0.208333	-0.142857	0.142857	5.24191e-06	0.000783844
GTF2H4	4	6:30877709-30877840	0	0.0588235	0.142857	0.208333	0.142857	0.142857	5.34255e-06	0.000789917
NDST2	2	10:75570557-75570661	-5	0	NA	0.285714	0.142857	0.142857	0.00142493	0.0489574
ATP13A1	17	19:19763404-19763529	0	0.150943	0.142857	0.0995918	0.142857	0.142857	1.82225e-05	0.0020791
NOLC1	6	10:103918950-103919095	0	-0.0819959	-0.161718	-0.1422	-0.1422	0.1422	9.56473e-07	0.000182409
SAT2	1	17:7530871-7531194	-17	0.118314	0.141131	0.183244	0.141131	0.141131	4.50044e-05	0.00433326
SLC35B3	1	6:8435175-8435796	-401	-0.0932113	-0.140995	-0.148923	-0.140995	0.140995	1.04927e-05	0.00138074
PRPF38B	5	1:109238899-109238959	14	-0.138304	-0.182143	0.0192308	-0.138304	0.138304	0.000701175	0.0307961
PRPF38B	5	1:109238899-109238959	0	0.138304	0.182143	-0.0192308	0.138304	0.138304	0.000701312	0.0307961
SDR39U1	4	14:24910880-24911001	0	-0.137255	-0.251344	-0.0726291	-0.137255	0.137255	1.68134e-07	4.25477e-05
SDR39U1	4	14:24910880-24911001	-4	0.137255	0.251344	0.0726291	0.137255	0.137255	1.68075e-07	4.25477e-05
PRPF38B	3	1:109238324-109238402	-10	0.136499	0.0482927	0.215488	0.136499	0.136499	5.68173e-06	0.000821603
PRPF38B	3	1:109238324-109238402	0	-0.136499	-0.0482927	-0.215488	-0.136499	0.136499	5.68158e-06	0.000821603
TBRG4	8	7:45141424-45141669	0	0.328724	0.0892744	0.136422	0.136422	0.136422	1.95176e-07	4.87657e-05
TBRG4	8	7:45141424-45141669	-28	-0.313708	-0.0892744	-0.136422	-0.136422	0.136422	1.31739e-07	3.51396e-05
FPGS	10	9:130569865-130569967	87	-0.136364	-0.24	-0.107759	-0.136364	0.136364	1.25594e-05	0.0015798
FPGS	10	9:130569865-130569967	0	0.136364	0.24	0.107759	0.136364	0.136364	1.25658e-05	0.0015798
MTHFS	8	15:80189214-80189391	0	0.127079	0.134521	0.150274	0.134521	0.134521	7.21596e-09	3.02999e-06
MTHFS	8	15:80189214-80189391	81	-0.091785	-0.134521	-0.150274	-0.134521	0.134521	9.95255e-08	2.80693e-05
PEX6	10	6:42934242-42934395	-21	0	0.133333	0.210526	0.133333	0.133333	0.00139198	0.0484376
MSRA	1	8:9911779-9912168	-333	-0.258065	0	-0.133333	-0.133333	0.133333	8.7381e-05	0.00701126
MSRA	1	8:9911779-9912168	0	0.258065	0	0.133333	0.133333	0.133333	8.8615e-05	0.00707532
NIPA2	1	15:23034121-23034427	-26	-0.0178571	NA	0.28125	0.131696	0.131696	0.00112683	0.0418867
NIPA2	1	15:23034121-23034427	0	0.0178571	NA	-0.28125	-0.131696	0.131696	0.00112681	0.0418867
YWHAE	4	17:1265196-1265302	0	0.146789	0.0365854	0.130992	0.130992	0.130992	0	0
YWHAE	4	17:1265196-1265302	-28	-0.146789	-0.0365854	-0.130992	-0.130992	0.130992	0	0
GOLGA1	1	9:127703192-127703386	-62	0.185185	0.130435	0	0.130435	0.130435	6.68088e-05	0.0057335
NOLC1	6	10:103918950-103919095	-30	0.0988286	0.15516	0.129976	0.129976	0.129976	1.48313e-06	0.000272324
DAP3	1	1:155657740-155659424	-390	-0.084436	-0.129436	-0.18455	-0.129436	0.129436	1.55431e-15	2.19141e-12
DAP3	1	1:155657740-155659424	-459	0.084436	0.129436	0.18455	0.129436	0.129436	1.55431e-15	2.19141e-12
ZSCAN18	2	19:58609297-58609730	-244	-0.129187	-0.115385	-0.191667	-0.129187	0.129187	0.000171424	0.011412
CYLD	2	16:50775961-50776127	0	-0.133537	-0.128055	-0.00677507	-0.128055	0.128055	0.00120763	0.0438641
CYLD	2	16:50775961-50776127	-92	0.133537	0.128055	0.00677507	0.128055	0.128055	0.0012078	0.0438641
BCS1L	6	2:219526129-219526268	0	0.00947368	0.352293	0.127132	0.127132	0.127132	0.000810484	0.0340016
CWC25	6	17:36966529-36966848	-192	0.247863	0.126984	0.0895445	0.126984	0.126984	0.00100489	0.0386273
NUP98	10	11:3781718-3781856	-75	0.126984	0.047619	0.369565	0.126984	0.126984	2.03803e-07	5.02845e-05
CWC25	6	17:36966529-36966848	0	-0.247863	-0.126984	-0.0895445	-0.126984	0.126984	0.00100488	0.0386273
DNMT1	30	19:10252704-10252896	-52	-0.181233	0.0344828	-0.125055	-0.125055	0.125055	0.0013585	0.0478408
DNMT1	30	19:10252704-10252896	0	0.205623	-0.0344828	0.125055	0.125055	0.125055	0.000680999	0.0301388
FAM200B	1	4:15683352-15683524	67	0.125	0.160795	0.0245253	0.125	0.125	0.000465585	0.0230036
MMS19	4	10:99240699-99240799	0	0.0869565	0.124253	0.21	0.124253	0.124253	0.000132771	0.00958209
TXNDC9	2	2:99949447-99949705	-38	0.106061	0.124335	0.123529	0.123529	0.123529	7.35074e-06	0.00104383
TXNDC9	2	2:99949447-99949705	0	-0.106061	-0.124335	-0.123529	-0.123529	0.123529	7.34731e-06	0.00104383
HNRNPU	1	1:245026915-245027827	-61	0.188935	0.102122	0.123377	0.123377	0.123377	7.52407e-09	3.09404e-06
ADCK4	2	19:41220958-41221011	20	-0.0214286	0.123188	0.303916	0.123188	0.123188	0.000891197	0.0362884
HNRNPH3	4	10:70098260-70098444	0	-0.122129	-0.131495	-0.0364832	-0.122129	0.122129	3.12321e-08	1.04487e-05
AKTIP	1	16:53537030-53537170	-29	0.0267241	0.148148	0.121443	0.121443	0.121443	0.000324314	0.0181088
C2orf64	1	2:99224770-99224978	0	0.17384	0.0280917	0.121311	0.121311	0.121311	1.25688e-11	1.12768e-08
EIF2B5	8	3:183858206-183858518	0	0.0666667	0.121118	0.199537	0.121118	0.121118	4.59507e-05	0.00438164
EIF2B5	8	3:183858206-183858518	-115	-0.0666667	-0.121118	-0.199537	-0.121118	0.121118	4.59367e-05	0.00438164
NR3C1	11	5:142693564-142693733	-3	-0.120334	-0.142464	-0.00584112	-0.120334	0.120334	0.000965137	0.0378886
NR3C1	11	5:142693564-142693733	0	0.120334	0.142464	0.00584112	0.120334	0.120334	0.00096511	0.0378886
ABCB7	11	X:74289126-74289289	0	-0.046875	0.12	0.219512	0.12	0.12	0.00043106	0.0219932
ABCB7	11	X:74289126-74289289	-13	0.046875	-0.12	-0.195122	-0.12	0.12	0.00143231	0.0489976
ZC3H11A	1	1:203764751-203764922	-19	0.119658	0.175846	0.0583333	0.119658	0.119658	6.58899e-05	0.00567934
ZC3H11A	1	1:203764751-203764922	0	-0.138889	-0.119591	-0.0583333	-0.119591	0.119591	0.000245492	0.0148868
ASPSCR1	17	17:79974817-79974989	0	0.119231	0.28548	-0.0583333	0.119231	0.119231	0.000163972	0.0110838
EDEM1	11	3:5252805-5252901	0	0.119103	0.0795455	0.191489	0.119103	0.119103	1.31349e-07	3.51396e-05
EDEM1	11	3:5252805-5252901	-26	-0.119103	-0.0909091	-0.191489	-0.119103	0.119103	1.14318e-08	4.42444e-06
MRPL32	2	7:42974554-42976840	0	-0.174022	0.0591398	-0.118728	-0.118728	0.118728	0.000260869	0.0154633
MRPL32	2	7:42974554-42976840	-2105	0.174022	-0.0591398	0.118728	0.118728	0.118728	0.000260914	0.0154633
C14orf21	2	14:24769614-24770063	0	0.165085	NA	0.0714286	0.118257	0.118257	0.000420218	0.0215441
SNX25	12	4:186253749-186253913	-46	-0.1181	-0.0526316	-0.344828	-0.1181	0.1181	1.89577e-05	0.00213902
SNX25	12	4:186253749-186253913	0	0.1181	0.0526316	0.344828	0.1181	0.1181	1.89643e-05	0.00213902
IRF3	6	19:50164707-50165585	-498	0.146838	0.117769	0.0438251	0.117769	0.117769	3.24019e-09	1.68307e-06
ALG13	1	X:110924346-110924652	-125	0.117749	0.0879121	0.225519	0.117749	0.117749	6.32826e-05	0.00555369
ALG13	1	X:110924346-110924652	0	-0.117749	-0.0879121	-0.225519	-0.117749	0.117749	6.32823e-05	0.00555369
CTNND1	5	11:57558857-57559145	28	NA	0.235294	0	0.117647	0.117647	0.000478713	0.0234577
CTNND1	5	11:57558857-57559145	0	NA	-0.235294	0	-0.117647	0.117647	0.00048497	0.0235658
MTIF2	5	2:55490776-55491001	-118	0	-0.235294	NA	-0.117647	0.117647	7.20512e-05	0.00605184
PELP1	9	17:4579331-4579457	-62	-0.15	0	-0.117647	-0.117647	0.117647	0.00138032	0.0483077
MTIF2	5	2:55490776-55491001	0	0	0.235294	NA	0.117647	0.117647	7.37457e-05	0.00611865
PELP1	9	17:4579331-4579457	0	0.15	0.111111	0.117647	0.117647	0.117647	8.62235e-05	0.00693247
GTPBP2	11	6:43590370-43590541	0	0.0192308	0.116279	0.16	0.116279	0.116279	0.000336912	0.0185241
ARHGEF7	21	13:111932885-111933024	0	0.116279	0.168232	0	0.116279	0.116279	0.00138847	0.0484307
GTPBP2	11	6:43590370-43590541	5	-0.0192308	-0.116279	-0.16	-0.116279	0.116279	0.000328865	0.0183111
MRPS27	9	5:71522877-71524195	-1216	0.160951	-0.0123457	0.115826	0.115826	0.115826	0.000650999	0.0291708
MRPS27	9	5:71522877-71524195	0	-0.160951	0.0123457	-0.115826	-0.115826	0.115826	0.000650751	0.0291708
ANKHD1	35	5:139917671-139917846	0	-0.198072	-0.0252266	-0.115418	-0.115418	0.115418	0.000536872	0.0254131
ANKHD1	35	5:139917671-139917846	-27	0.198072	0.0252266	0.115418	0.115418	0.115418	0.000536838	0.0254131
RHOT2	1	16:718086-718236	-82	0.161425	0.0511179	0.114357	0.114357	0.114357	4.75786e-12	4.36937e-09
RHOT2	1	16:718086-718236	0	-0.161425	-0.0511179	-0.114357	-0.114357	0.114357	4.7593e-12	4.36937e-09
ATP13A1	17	19:19763404-19763529	44	-0.150943	-0.114286	-0.0995918	-0.114286	0.114286	3.66539e-05	0.00369062
IRF2BP2	1	1:234744193-234745271	-48	-0.0922996	-0.379808	-0.113801	-0.113801	0.113801	2.73094e-07	6.49455e-05
IRF2BP2	1	1:234744193-234745271	0	0.0922996	0.379808	0.113801	0.113801	0.113801	2.73094e-07	6.49455e-05
DHDDS	1	1:26758770-26758867	0	-0.113488	-0.127826	0	-0.113488	0.113488	0.000516331	0.0247369
WDR13	1	X:48455880-48456042	-40	-0.041604	-0.113248	-0.212121	-0.113248	0.113248	0.000403531	0.0210439
WDR13	1	X:48455880-48456042	0	0.041604	0.113248	0.212121	0.113248	0.113248	0.000403451	0.0210439
HMBOX1	2	8:28747911-28748536	-341	0.0587104	0.112982	0.136986	0.112982	0.112982	0.000158441	0.0107841
HMBOX1	2	8:28747911-28748536	0	-0.0587104	-0.112982	-0.136986	-0.112982	0.112982	0.000158338	0.0107841
EXOC3	7	5:459474-459574	0	0.225806	NA	0	0.112903	0.112903	0.000280088	0.0162603
EXOC3	7	5:459474-459574	-44	-0.225806	NA	0	-0.112903	0.112903	0.000275359	0.0160804
IFT46	1	11:118436505-118436791	-205	-0.0588235	-0.166667	NA	-0.112745	0.112745	0.000978796	0.0381441
IFT46	1	11:118436505-118436791	0	0.0588235	0.166667	NA	0.112745	0.112745	0.00099875	0.038466
NDUFS3	2	11:47600821-47600886	4	-0.147231	0.017094	-0.11122	-0.11122	0.11122	0.000215526	0.0137484
NDUFS3	2	11:47600821-47600886	0	0.147231	-0.017094	0.11122	0.11122	0.11122	0.000215574	0.0137484
INTS8	1	8:95835523-95835789	0	-0.24	-0.111111	-0.0873016	-0.111111	0.111111	0.0009872	0.0383202
INTS8	1	8:95835523-95835789	-260	0.24	0.111111	0.0873016	0.111111	0.111111	0.000987149	0.0383202
TCF4	28	18:52899740-52899902	0	-0.0768993	-0.110878	-0.178208	-0.110878	0.110878	1.25573e-05	0.0015798
TCF4	28	18:52899740-52899902	-12	0.0768993	0.110878	0.178208	0.110878	0.110878	1.25572e-05	0.0015798
NFKB2	1	10:104154229-104154531	-174	-0.109009	-0.189793	0.0100775	-0.109009	0.109009	0.000853089	0.0352643
GRK6	8	5:176860537-176860677	0	0.108922	0.137931	0.0637255	0.108922	0.108922	3.95855e-09	1.94351e-06
ARFRP1	1	20:62339162-62339355	0	0.0572226	0.108871	0.113129	0.108871	0.108871	4.34822e-09	2.04436e-06
ARFRP1	1	20:62339162-62339355	-57	-0.0572226	-0.108871	-0.113129	-0.108871	0.108871	4.35004e-09	2.04436e-06
UBE2D3	2	4:103748749-103749307	0	0.108868	0.15551	-0.00835859	0.108868	0.108868	1.18201e-07	3.24044e-05
HNRNPU	1	1:245026915-245027827	-4	-0.181583	-0.108712	-0.103535	-0.108712	0.108712	2.74849e-08	9.67379e-06
ODF2	23	9:131258320-131258576	0	0.0365854	0.169014	0.107843	0.107843	0.107843	6.02485e-08	1.80184e-05
ODF2	23	9:131258320-131258576	-156	-0.0609756	-0.169014	-0.107843	-0.107843	0.107843	1.27231e-08	4.8764e-06
PQBP1	1	X:48754587-48755376	-11	0.0529365	0.107756	0.166934	0.107756	0.107756	1.00938e-05	0.0013462
TM2D1	1	1:62190627-62191095	53	-0.157785	-0.107213	-0.0532936	-0.107213	0.107213	5.66956e-07	0.00012164
UBE2D3	2	4:103748749-103749307	-352	-0.106968	-0.16529	-0.0125838	-0.106968	0.106968	6.99961e-10	4.12423e-07
RFX5	1	1:151319687-151319802	60	0.00225989	-0.10651	-0.140907	-0.10651	0.10651	6.53913e-05	0.0056487
TBC1D10C	1	11:67171386-67171428	-17	0.106179	0.0919402	0.139897	0.106179	0.106179	5.52521e-05	0.00503803
TBC1D10C	1	11:67171386-67171428	0	-0.106179	-0.0919402	-0.139897	-0.106179	0.106179	5.52592e-05	0.00503803
ZRSR2	6	X:15822234-15822320	0	0.0289855	0.155556	0.106061	0.106061	0.106061	1.17851e-05	0.00151052
ZRSR2	6	X:15822234-15822320	53	-0.0289855	-0.155556	-0.106061	-0.106061	0.106061	1.13954e-05	0.00147494
KIAA0146	28	8:48641495-48641664	0	0.0979192	0.105263	0.195175	0.105263	0.105263	0.00139874	0.0484376
KIAA0146	28	8:48641495-48641664	-55	-0.0979192	-0.105263	-0.195175	-0.105263	0.105263	0.00139876	0.0484376
AAAS	1	12:53715127-53715412	-128	-0.00326797	-0.104743	-0.164062	-0.104743	0.104743	0.00126333	0.0450388
NFKB2	1	10:104154229-104154531	0	0.104204	0.189793	-0.0100775	0.104204	0.104204	0.000762349	0.0327145
DHPS	3	19:12790975-12791152	0	0.181837	0.104113	0.0842105	0.104113	0.104113	5.96774e-06	0.000856686
HNRNPH3	4	10:70098260-70098444	-45	0.10376	0.143524	0.0554384	0.10376	0.10376	5.10464e-09	2.3093e-06
OSGEP	5	14:20917123-20917172	0	0.103089	0.234052	0.0691964	0.103089	0.103089	2.71346e-07	6.49455e-05
OSGEP	5	14:20917123-20917172	62	-0.103089	-0.234052	-0.0691964	-0.103089	0.103089	2.71316e-07	6.49455e-05
IWS1	11	2:128247408-128247519	14	0.021978	-0.102564	-0.143363	-0.102564	0.102564	2.74601e-08	9.67379e-06
IWS1	11	2:128247408-128247519	0	-0.021978	0.102564	0.143363	0.102564	0.102564	2.75242e-08	9.67379e-06
RFX5	1	1:151319687-151319802	0	0.00607345	0.101679	0.140907	0.101679	0.101679	6.25242e-05	0.00553491
THYN1	1	11:134123121-134123260	-72	-0.363226	-0.101587	-0.00137712	-0.101587	0.101587	4.13197e-06	0.000642196
THYN1	1	11:134123121-134123260	0	0.363226	0.101587	0.00137712	0.101587	0.101587	4.13197e-06	0.000642196
BAT1	9	6:31502083-31503262	-1061	0.101136	0.0573621	0.179782	0.101136	0.101136	2.26454e-10	1.49454e-07
ATP6V1G2	10	6:31502083-31503262	-1061	0.101136	0.0573621	0.179782	0.101136	0.101136	2.26454e-10	1.49454e-07
MORC3	12	21:37732253-37732375	0	0.0875332	0.435069	0.101075	0.101075	0.101075	2.70665e-05	0.00284934
MORC3	12	21:37732253-37732375	-33	-0.0875332	-0.435069	-0.101075	-0.101075	0.101075	2.70649e-05	0.00284934
LYL1	1	19:13213345-13213974	0	-0.1	-0.125	-0.0167915	-0.1	0.1	1.26415e-05	0.00158428
HINT2	1	9:35814896-35815349	-108	0.121212	0.0689655	0.1	0.1	0.1	0.000390668	0.020729
HINT2	1	9:35814896-35815349	0	-0.121212	-0.0689655	-0.1	-0.1	0.1	0.000396706	0.0208907
C16orf5	5	16:4563697-4563852	-126	0	NA	-0.2	-0.1	0.1	0.000121799	0.00892067
PSME4	18	2:54148026-54148241	-134	-0.1	-0.107143	-0.0714286	-0.1	0.1	0.000211438	0.0136166
PSME4	18	2:54148026-54148241	0	0.1	0.107143	0.0714286	0.1	0.1	0.000216236	0.0137591
FANCI	1	15:89787194-89787298	-23	0.11625	0.1	0.0905619	0.1	0.1	0.000916369	0.0368386

## Sheet: mutually_exclusive
gene symbol	regulated exon	coordinates	flanking exons	deltaPSI_R1	deltaPSI_R2	deltaPSI_R3	deltaPSI	abs value_deltaPSI	pvalue_glm	adjusted_pvalue_glm
BCS1L	3:4	2:219524760-219524968;2:219525030-219525144	2:5	-0.36203	NA	-0.180369	-0.2712	0.2712	5.44204e-06	7.70956e-05
DNM2	12:13	19:10906737-10906875;19:10908056-10908194	11:14	0.224808	0.331711	0.189516	0.224808	0.224808	0	0
FYN	11:12	6:112021307-112021471;6:112020718-112020873	10:13	0.195238	0.286976	0.183482	0.195238	0.195238	2.52747e-09	7.16117e-08
RAB6A	5:6	11:73429830-73429935;11:73429658-73429763	4:7	-0.23613	-0.16888	-0.0248085	-0.16888	0.16888	0.000640682	0.00680725
EXOSC9	11:12	4:122736505-122736558;4:122737299-122737349	10:13	0.158927	NA	0.13059	0.144759	0.144759	0.00147887	0.0139671
U2AF1	3:4	21:44521476-44521542;21:44520563-44520629	2:5	0.105211	0.190334	0.125689	0.125689	0.125689	0	0
ARMC10	7:8	7:102727316-102727384;7:102732924-102733100	6:9	0.0291667	0.166667	0.112963	0.112963	0.112963	0.002786	0.0222326

## Sheet: multi_exon_skipping
gene_symbol	regulated exons	coordinates	flanking exons	deltaPSI_R1	deltaPSI_R2	deltaPSI_R3	deltaPSI	abs value_deltaPSI	pvalue_glm	adjusted_pvalue_glm
PRMT2	9:10:11:12	21:48078657-48078832;21:48080745-48080874;21:48081712-48081848;21:48083295-48083466	7:13	-0.3	-0.580808	-0.5	-0.5	0.5	2.14351e-11	9.63935e-09
MRRF	6:7	9:125048059-125048225;9:125048318-125048445	5:8	-0.466777	NA	-0.513072	-0.489925	0.489925	0	0
DLGAP4	12:13	20:35127645-35127724;20:35127991-35128079	11:14	0.592593	NA	0.3125	0.452546	0.452546	3.84589e-05	0.00250652
FRG1	5:6	4:190874223-190874280;4:190876192-190876310	4:7	0.434879	0.439488	0.477954	0.439488	0.439488	0	0
TLR10	2:3	4:38777731-38778047;4:38777396-38777584	1:4	-0.367761	-0.413462	-0.392045	-0.392045	0.392045	0	0
MAPKAP1	11:12	9:128283744-128284044;9:128268443-128268696	10:13	NA	-0.338906	-0.392774	-0.36584	0.36584	1.17439e-05	0.00098804
MTA1	4:5	14:105912004-105912189;14:105915696-105915746	3:6	-0.332592	-0.526557	-0.362903	-0.362903	0.362903	1.40499e-10	4.73163e-08
C17orf62	2:3:4	17:80407307-80407356;17:80407046-80407168;17:80405456-80406119	1:5	0.358209	0.350515	0.403846	0.358209	0.358209	0	0
BIN1	15:17:18	2:127811481-127811588;2:127809831-127809938;2:127808730-127808819	14:19	-0.222222	NA	-0.473684	-0.347953	0.347953	7.70238e-05	0.00435693
STRAP	2:3	12:16036017-16036055;12:16036475-16036616	1:4	0.362445	0.153595	0.34026	0.34026	0.34026	2.05636e-11	9.63935e-09
RAG1AP1	3:4	1:155109304-155109427;1:155110037-155110198	2:5	-0.377971	-0.33313	-0.277778	-0.33313	0.33313	0	0
PSPC1	7:8:9	13:20283682-20283739;13:20279802-20279971;13:20277011-20277500	6:10	0.14899	0.35	0.327273	0.327273	0.327273	0.0021138	0.0449409
PTER	2:3:4	10:16479356-16479489;10:16509131-16509209;10:16526336-16526815	1:5	-0.333333	-0.315789	-0.187879	-0.315789	0.315789	0.000132199	0.00660556
ARPC4	6:7	3:9847894-9848790;3:9851640-9852078	5:8	0.310583	0.356911	0.265022	0.310583	0.310583	0	0
RP11-266J6.1	6:7	3:9847894-9848790;3:9851640-9852078	5:8	0.310583	0.356911	0.265022	0.310583	0.310583	0	0
MANBAL	2:3:4	20:35925699-35925937;20:35927166-35927282;20:35929574-35929816	1:5	0.302439	-0.0202703	0.385417	0.302439	0.302439	0.000586906	0.0194784
RABGAP1L	26:27:28	1:174843596-174843644;1:174844684-174844851;1:174846530-174846743	25:29	0.377329	0.112287	0.299467	0.299467	0.299467	4.24912e-08	6.82439e-06
PUF60	2:3	8:144911154-144911209;8:144906483-144906569	1:5	-0.296834	-0.209574	-0.37413	-0.296834	0.296834	1.34025e-11	6.69678e-09
CCNB1IP1	2:3	14:20801003-20801169;14:20797333-20797532	1:4	-0.446809	-0.142857	NA	-0.294833	0.294833	3.19247e-05	0.00214277
AFTPH	7:8	2:64806620-64806680;2:64808324-64808407	6:9	0.290293	0.110559	0.295455	0.290293	0.290293	0.000332972	0.0130775
CIRBP	7:8	19:1272426-1273171;19:1273493-1273714	6:9	0.284851	0.187249	0.314903	0.284851	0.284851	1.12154e-07	1.52836e-05
CSNK1D	9:10	17:80203852-80203915;17:80202853-80203317	8:11	0.283073	0.3	0.116129	0.283073	0.283073	4.9928e-05	0.00311842
ACSF3	2:4	16:89164999-89165175;16:89167034-89167755	1:5	NA	-0.2	-0.363636	-0.281818	0.281818	9.7075e-05	0.00515708
FLAD1	6:7	1:154962815-154963004;1:154965041-154965149	5:8	-0.145833	-0.411765	NA	-0.278799	0.278799	4.09748e-05	0.00265127
PRMT2	9:10:11	21:48078657-48078832;21:48080745-48080874;21:48081712-48081848	7:12	-0.333333	NA	-0.220238	-0.276786	0.276786	0.000274762	0.0114408
FOXP1	12:13	3:71247056-71247219;3:71179648-71179744	11:14	0.266154	0.253176	0.382026	0.266154	0.266154	8.01379e-10	2.18412e-07
ERP29	2:3	12:112452395-112453129;12:112457560-112457698	1:4	0.14641	0.263187	0.266008	0.263187	0.263187	3.26717e-10	9.79496e-08
PDCD2	5:6	6:170890836-170891353;6:170889090-170889193	4:7	0.278235	0.258145	0.262307	0.262307	0.262307	7.66541e-06	0.000689427
MTA1	3:4:5	14:105911755-105911848;14:105912004-105912189;14:105915696-105915746	2:6	-0.261905	-0.2	-0.266667	-0.261905	0.261905	2.11228e-08	3.8771e-06
CD47	8:9:10	3:107770786-107770817;3:107769425-107769449;3:107768466-107768498	7:11	-0.308897	-0.258833	-0.236364	-0.258833	0.258833	1.61787e-09	4.15745e-07
CCDC82	2:3	11:96121859-96121993;11:96120694-96120777	1:4	0.255952	0	0.421053	0.255952	0.255952	7.38332e-05	0.00422965
TBRG4	4:5	7:45144137-45144308;7:45143698-45143855	3:6	0.247883	0.144444	0.359649	0.247883	0.247883	9.97074e-08	1.37964e-05
HAUS7	4:5	X:152730446-152730513;X:152728494-152728559	3:6	0.0898693	0.47561	0.242276	0.242276	0.242276	4.0856e-07	5.1036e-05
SP140L	2:3	2:231193472-231193546;2:231206785-231206888	1:4	0.125541	0.25	0.235662	0.235662	0.235662	0.000574824	0.019148
EDEM2	6:7	20:33722541-33722752;20:33721908-33721958	5:8	-0.0952381	-0.238562	-0.230769	-0.230769	0.230769	0.00112084	0.0292752
TOR3A	2:3:4	1:179052075-179052188;1:179054763-179055028;1:179057046-179057224	1:5	0.231014	0	0.22807	0.22807	0.22807	0.000118195	0.00604003
CCDC82	2:3:4:5	11:96121859-96121993;11:96120694-96120777;11:96119418-96119457;11:96117126-96117925	1:6	0.136918	0.227273	0.441176	0.227273	0.227273	1.23783e-05	0.00102138
TCEB1	2:3	8:74884312-74884406;8:74876722-74876860	1:4	-0.223059	-0.203557	-0.308638	-0.223059	0.223059	5.4415e-05	0.00335211
CINP	5:6	14:102816256-102816385;14:102814616-102815096	4:7	0.227273	0.222222	0	0.222222	0.222222	8.22507e-08	1.17423e-05
H2AFY	7:8	5:134688636-134688735;5:134686513-134686603	6:9	0.195525	0.222222	0.222222	0.222222	0.222222	2.44249e-15	1.46452e-12
RPE	2:3	2:210868162-210868192;2:210874381-210874460	1:4	0.22079	0.106452	0.251961	0.22079	0.22079	0.000597913	0.0196983
PTPRC	4:5	1:198663147-198663269;1:198665841-198666038	3:6	-0.217553	-0.137947	-0.236772	-0.217553	0.217553	0.000197752	0.00906705
CREM	13:14	10:35484830-35485070;10:35490379-35490414	12:15	-0.216837	-0.0231466	-0.261032	-0.216837	0.216837	0.000319815	0.0127841
TRAPPC6B	3:4	14:39627489-39627606;14:39623415-39623498	2:5	0.210526	0.210526	NA	0.210526	0.210526	9.20536e-05	0.00495767
RCCD1	3:4:5:6	15:91499030-91499113;15:91499842-91500130;15:91500343-91500733;15:91500834-91500955	1:7	-0.328571	-0.0905797	NA	-0.209576	0.209576	0.00086834	0.0247173
FLAD1	3:4:5:6:7	1:154959942-154961325;1:154962036-154962183;1:154962635-154962733;1:154962815-154963004;1:154965041-154965149	2:8	-0.207921	-0.263954	-0.0823755	-0.207921	0.207921	1.87287e-05	0.00135844
DPM1	7:8	20:49557642-49557746;20:49557402-49557492	6:9	0.159341	NA	0.25	0.20467	0.20467	0.00190051	0.0416178
NDE1	12:13	16:15790566-15790717;16:15793016-15794487	10:15	0.203636	0.292683	-0.0474138	0.203636	0.203636	0.000850937	0.0246316
EWSR1	10:11	22:29685504-29686670;22:29687551-29687588	9:12	0.304502	0.166726	0.201998	0.201998	0.201998	0	0
DPH5	2:3	1:101490865-101491022;1:101488491-101488885	1:4	-0.048951	0.199712	0.391973	0.199712	0.199712	0.000267106	0.0112786
INF2	22:23:24	14:105181621-105181677;14:105182062-105182354;14:105183900-105183983	21:25	-0.199399	-0.26792	-0.162831	-0.199399	0.199399	0.000768302	0.0231578
ACP1	4:5	2:272192-272305;2:275140-275201	3:6	0.199186	0.253344	0.115752	0.199186	0.199186	7.20699e-09	1.62049e-06
KPNB1	2:3:4	17:45727275-45727650;17:45727752-45727810;17:45728562-45728742	1:5	-0.047619	0.444444	NA	0.198413	0.198413	1.83669e-05	0.00134302
TRA2B	2:3	3:185652217-185655208;3:185649365-185649640	1:4	-0.195704	-0.115846	-0.228091	-0.195704	0.195704	0	0
C14orf153	19:20	14:104151323-104151373;14:104151975-104152568	18:21	0.146516	0.195602	0.235265	0.195602	0.195602	0.000768475	0.0231578
MARK2	19:20	11:63673560-63673586;11:63675732-63675776	18:21	0.192308	0.193548	0.017316	0.192308	0.192308	0.00010107	0.00528503
MICAL1	15:16	6:109769406-109769596;6:109769078-109769166	14:17	0	-0.190476	-0.25	-0.190476	0.190476	1.59641e-08	3.19068e-06
MBNL1	2:3:4:5:6	3:152016771-152017043;3:152017194-152018156;3:152019708-152020238;3:152052900-152053019;3:152113956-152114013	1:7	-0.176682	-0.196429	-0.1875	-0.1875	0.1875	0.00021383	0.00966427
ZNF644	2:3	1:91486830-91487030;1:91447867-91447927	1:4	NA	0	0.375	0.1875	0.1875	2.40045e-05	0.00167362
HNRNPUL1	3:4	19:41770120-41770703;19:41770984-41771248	1:5	0.186111	0.375479	0.0658307	0.186111	0.186111	8.05065e-05	0.0044696
TM2D3	2:3	15:102191899-102191976;15:102190207-102190364	1:4	-0.0420168	-0.310345	-0.180723	-0.180723	0.180723	5.20391e-07	6.15842e-05
DDX19A	7:8	16:70398446-70398548;16:70398920-70399034	6:9	0.2	0.153846	NA	0.176923	0.176923	0.000935182	0.0256434
TMEM87A	2:3	15:42565087-42565265;15:42564261-42564321	1:4	-0.0636364	-0.290323	-0.176587	-0.176587	0.176587	0.000730988	0.0229077
SREBF2	20:21	22:42295241-42295557;22:42296024-42296126	19:22	-0.189885	-0.0746436	-0.168781	-0.168781	0.168781	5.39838e-07	6.30558e-05
ADSL	5:6:7	22:40749077-40749121;22:40749337-40749423;22:40750252-40750331	2:8	0.0290918	0.238263	0.16742	0.16742	0.16742	2.11192e-08	3.8771e-06
RABGAP1L	8:9	1:174241552-174241618;1:174244253-174244327	7:10	-0.166667	-0.117647	-0.192308	-0.166667	0.166667	0.000120696	0.00613297
PLK3	11:12:13	1:45269835-45269918;1:45270011-45270173;1:45270322-45270451	10:14	0.333333	0	NA	0.166667	0.166667	0.000271517	0.0114113
UBA5	3:4:5	3:132379584-132379892;3:132384667-132384712;3:132384828-132384917	2:6	0.166667	0	0.25	0.166667	0.166667	8.72318e-05	0.00475902
EIF5A	2:3:4	17:7210645-7211071;17:7211288-7211432;17:7211694-7211894	1:5	0.175676	0.0701754	0.164384	0.164384	0.164384	5.66605e-08	8.4934e-06
ZNF318	8:9:10	6:43309850-43309949;6:43308528-43308646;6:43303808-43308240	7:11	0.117389	0.283562	0.163333	0.163333	0.163333	0.00169881	0.0386812
C17orf62	2:3:4:5	17:80407307-80407356;17:80407046-80407168;17:80405456-80406119;17:80404499-80404572	1:6	0.160457	0.146186	0.169475	0.160457	0.160457	1.61678e-05	0.00124499
CCDC82	2:3:4	11:96121859-96121993;11:96120694-96120777;11:96119418-96119457	1:5	0.159555	0.385093	0.038961	0.159555	0.159555	0.00225558	0.0465099
EXOSC8	2:3	13:37575886-37575938;13:37576410-37576446	1:4	0.158879	0.22745	0.0477454	0.158879	0.158879	2.25565e-07	2.89819e-05
PLSCR1	2:3:4	3:146258921-146258967;3:146255783-146255831;3:146254327-146254352	1:5	-0.158285	-0.119048	-0.328377	-0.158285	0.158285	1.06552e-05	0.000921471
HISPPD1	28:29	5:102522021-102522140;5:102523015-102523077	27:31	0.121212	0.172619	0.157895	0.157895	0.157895	0.000315717	0.0127335
TCOF1	5:6:7:8:9:10:11:12:13:14:15:16:17:18:19:20:21:22:23:24	5:149748279-149748465;5:149749092-149749165;5:149751569-149751799;5:149753737-149753949;5:149754180-149754374;5:149754517-149754726;5:149754902-149755117;5:149755284-149755472;5:149755645-149755893;5:149755986-149756183;5:149758468-149758609;5:149758798-149758971;5:149759095-149759295;5:149763301-149764193;5:149767465-149767651;5:149769450-149769586;5:149771107-149771358;5:149771520-149771739;5:1…	4:25	0.156534	0.183508	0.0917571	0.156534	0.156534	0.000501018	0.0173314
RYK	4:5:6:7	3:133928539-133928673;3:133926316-133926369;3:133921574-133921718;3:133913926-133914026	3:8	0	0.3125	NA	0.15625	0.15625	0.00212766	0.0450263
NCOA4	2:3:4:5	10:51568294-51568390;10:51572364-51572492;10:51576285-51576499;10:51579128-51579282	1:6	0.155794	0.140351	0.215627	0.155794	0.155794	0.00148252	0.035448
WIPF1	3:4	2:175462899-175462934;2:175462329-175462586	2:5	0.244292	0.155532	0.152924	0.155532	0.155532	0.000344033	0.0133372
PMF1	2:3:4:5:6	1:156190468-156190678;1:156193137-156193351;1:156193642-156193733;1:156195348-156195463;1:156202108-156202216	1:7	0.153846	0.176471	0.0652632	0.153846	0.153846	0.00143659	0.0348443
SLC25A19	2:3	17:73284583-73284672;17:73284469-73284542	1:4	-0.15295	-0.212722	-0.135635	-0.15295	0.15295	0.000481138	0.0167727
SNX17	3:4	2:27595466-27595607;2:27595907-27595980	2:5	0.103194	0.150322	0.175843	0.150322	0.150322	2.00971e-10	6.23288e-08
CLDN12	2:3:4	7:89982130-89982323;7:89983772-89983863;7:89984400-89984544	1:5	0.14889	0.166667	0.142857	0.14889	0.14889	1.24593e-10	4.48237e-08
DEF8	2:3	16:90015825-90016046;16:90016475-90016736	1:4	-0.14849	-0.196166	-0.10119	-0.14849	0.14849	0.00216607	0.0453061
RANBP3	2:3	19:5957929-5957984;19:5951404-5951607	1:4	-0.154978	-0.14784	0.03998	-0.14784	0.14784	0.000999293	0.0267489
TMEM214	14:15	2:27262609-27262705;2:27262898-27263066	13:16	0.142857	0	0.173913	0.142857	0.142857	0.000100535	0.00528503
SEC24B	4:5	4:110394160-110394342;4:110402833-110402937	3:6	0	-0.142857	-0.15	-0.142857	0.142857	0.00184111	0.0407855
RPS24	5:6	10:79797197-79797740;10:79799962-79799983	4:7	-0.136905	-0.182738	-0.142474	-0.142474	0.142474	0	0
ACIN1	9:10	14:23540636-23540779;14:23540334-23540395	8:11	0.139892	0.256757	0.118381	0.139892	0.139892	7.13255e-07	8.01877e-05
C12orf65	2:3	12:123718291-123718441;12:123738194-123739580	1:4	0	-0.318182	-0.137931	-0.137931	0.137931	1.27657e-05	0.00103086
CDC123	14:15	10:12289394-12290000;10:12291580-12291717	12:16	0.168978	-0.03	0.137207	0.137207	0.137207	7.76217e-05	0.00436331
BANK1	6:7	4:102734983-102735095;4:102750965-102751363	5:8	0.0675149	0.136534	0.18269	0.136534	0.136534	1.02941e-06	0.000114303
PRPF38A	3:4	1:52874241-52874362;1:52876787-52876872	2:5	0.135611	0.16	0	0.135611	0.135611	7.01515e-09	1.6178e-06
ACYP1	2:3	14:75530173-75530264;14:75528387-75528465	1:4	0.134044	0.0434783	0.243902	0.134044	0.134044	1.18015e-06	0.000129443
KIAA0146	27:28:29	8:48639762-48639855;8:48641495-48641664;8:48641974-48642027	26:30	0	-0.178571	-0.133333	-0.133333	0.133333	0.000352694	0.0135588
RNF19A	2:3:4:5	8:101315388-101315487;8:101312756-101312879;8:101299729-101300495;8:101287181-101287389	1:6	0	-0.2	-0.133333	-0.133333	0.133333	0.00123836	0.0314628
LNPEP	2:3	5:96294152-96294480;5:96314842-96315682	1:4	-0.133333	-0.2	0	-0.133333	0.133333	0.000743664	0.0229846
BECN1	10:11	17:40965966-40966026;17:40963673-40964884	9:12	0.133095	0.215831	0.0561663	0.133095	0.133095	5.22183e-08	7.96019e-06
FASTK	8:9	7:150774188-150774323;7:150774000-150774114	7:10	-0.132353	-0.1819	-0.02853	-0.132353	0.132353	0.00060652	0.0198365
DDX3X	4:5	X:41196944-41197822;X:41198289-41198336	3:6	0.211742	0.12963	0.0714286	0.12963	0.12963	2.17215e-09	5.28009e-07
FAM175A	5:6	4:84393375-84393441;4:84391356-84391549	4:7	-0.125	-0.130435	NA	-0.127717	0.127717	0.000765982	0.0231578
HERPUD2	3:4	7:35712811-35712888;7:35709825-35709938	2:5	-0.16	-0.08	-0.125	-0.125	0.125	1.67431e-05	0.00125489
PHF20L1	5:6	8:133811018-133811106;8:133811341-133811418	4:7	0.125	0	0.388889	0.125	0.125	0.00022824	0.010079
TMEM9B	2:3	11:8985756-8986002;11:8983639-8983730	1:4	-0.124329	-0.151515	-0.108696	-0.124329	0.124329	0.000671132	0.021481
TNIP1	3:4	5:150460441-150460997;5:150444521-150444692	2:5	-0.0565476	-0.121212	-0.200304	-0.121212	0.121212	0.00029988	0.0122042
DAXX	2:3	6:33289496-33289754;6:33288513-33289344	1:4	-0.119781	-0.187404	-0.0357531	-0.119781	0.119781	1.8402e-10	5.91098e-08
RBM6	6:7:8:9	3:50004631-50006181;3:50009492-50009581;3:50012756-50012825;3:50036873-50036946	5:10	-0.119207	-0.118687	-0.224986	-0.119207	0.119207	0.000257854	0.0110162
NSUN4	2:3	1:46806995-46807537;1:46809065-46809966	1:4	-0.0675273	-0.158974	-0.11875	-0.11875	0.11875	0.00190644	0.0416178
GYS1	11:12	19:49477877-49477990;19:49477470-49477596	10:13	0.133333	0	0.117647	0.117647	0.117647	0.00206057	0.044231
FAM111A	3:4	11:58910970-58912369;11:58913300-58913329	2:5	0	0.285714	0.117647	0.117647	0.117647	0.000795834	0.023468
INSIG1	3:4:5:6	7:155093276-155093400;7:155093961-155094127;7:155094457-155094556;7:155095535-155095605	2:7	0.116667	0.207622	0.048659	0.116667	0.116667	1.42043e-10	4.73163e-08
PDCD4	2:3	10:112635724-112635828;10:112636428-112636511	1:4	0.135321	0.11568	0.0752333	0.11568	0.11568	1.14609e-07	1.5385e-05
ILF3	18:19	19:10795092-10795152;19:10798022-10798790	17:20	-0.100984	-0.170854	-0.114372	-0.114372	0.114372	2.9193e-11	1.25029e-08
COPS8	2:3	2:237995375-237995439;2:237995770-237995840	1:4	0.300694	0.114286	0.0606061	0.114286	0.114286	1.06829e-10	4.00343e-08
SUB1	4:5	5:32594677-32594978;5:32599067-32599175	3:6	0.0357143	0.111318	0.136364	0.111318	0.111318	3.5478e-10	1.02932e-07
MBNL1	4:5:6	3:152019708-152020238;3:152052900-152053019;3:152113956-152114013	3:7	-0.0855102	-0.111305	-0.135208	-0.111305	0.111305	1.31662e-08	2.6913e-06
KIAA1429	3:4	8:95550488-95550574;8:95549331-95549379	2:5	0.111111	0.157895	0.105263	0.111111	0.111111	5.21298e-05	0.00323348
CLEC17A	9:10	19:14707688-14707825;19:14707911-14707973	8:11	-0.0245794	-0.119814	-0.111111	-0.111111	0.111111	0.00216238	0.0453061
MED24	10:11:12:13:14:15:16:17:18:19:20:21:22	17:38188902-38189015;17:38188296-38188343;17:38187791-38187873;17:38187412-38187498;17:38186001-38186112;17:38185079-38185257;17:38184162-38184199;17:38183636-38183718;17:38183109-38183287;17:38182900-38182999;17:38182409-38182584;17:38179384-38179648;17:38178898-38179079	9:23	-0.0196078	0.111111	0.180392	0.111111	0.111111	0.00207121	0.0442482
ZMYND8	28:29	20:45848909-45848975;20:45841287-45841370	27:30	-0.111111	-0.193548	-0.102391	-0.111111	0.111111	1.62621e-05	0.00124499
NGDN	5:6	14:23944767-23944851;14:23944935-23944987	4:7	0.0828157	0.111111	0.186047	0.111111	0.111111	1.22913e-12	6.50281e-10
KRIT1	2:3:4	7:91874741-91874909;7:91874216-91874485;7:91873316-91873463	1:5	-0.464286	0	-0.110577	-0.110577	0.110577	0.000185795	0.00884148
FAIM3	2:3:4:5:6:7	1:207087104-207087439;1:207086274-207086387;1:207085075-207085297;1:207083555-207083685;1:207083070-207083213;1:207082807-207082865	1:8	-0.109808	-0.115104	-0.027892	-0.109808	0.109808	6.84675e-05	0.00397288
LGMN	14:15	14:93172828-93172998;14:93170985-93171052	13:16	0.125517	NA	0.0923306	0.108924	0.108924	9.54144e-05	0.00510808
NOL6	9:10:11:12:13:14:15:16:17:18:19:20:21:22:23:24:25	9:33468506-33468564;9:33468319-33468420;9:33468028-33468167;9:33467689-33467866;9:33467392-33467514;9:33467112-33467260;9:33466910-33466985;9:33466567-33466707;9:33466306-33466423;9:33466069-33466223;9:33465732-33465895;9:33465205-33465357;9:33464877-33464974;9:33464035-33464159;9:33463829-33463918;9:33463245-33463439;9:33463031-33463132	8:26	-0.0338983	0.25	NA	0.108051	0.108051	0.000913849	0.0252015
C2orf43	2:3	2:21001052-21001225;2:20990015-20990158	1:4	-0.137255	-0.107143	-0.0298507	-0.107143	0.107143	0.00197727	0.042852
MTF2	2:3	1:93575787-93575989;1:93576102-93576187	1:4	-0.208248	-0.0495495	-0.106104	-0.106104	0.106104	5.88236e-05	0.00355074
EIF4G1	2:3:4:6:7:9	3:184033277-184033333;3:184033551-184033644;3:184033860-184034006;3:184035109-184035285;3:184035505-184035604;3:184037477-184037589	1:10	0.106061	0.109375	0.0555556	0.106061	0.106061	2.42029e-14	1.3605e-11
ATP6V0D1	5:6	16:67486141-67486263;16:67478431-67478609	4:7	0.206897	0.105263	0	0.105263	0.105263	0.000299632	0.0122042
FNTA	2:3	8:42911816-42912450;8:42914235-42914320	1:4	-0.105263	-0.0882353	-0.22449	-0.105263	0.105263	1.0144e-05	0.000885777
CCDC159	10:11	19:11461484-11461679;19:11462582-11462649	9:12	-0.04	-0.210526	-0.105263	-0.105263	0.105263	1.63341e-05	0.00124499
FIS1	2:3	7:100888241-100888371;7:100887288-100887420	1:4	0.0761638	0.151597	0.104227	0.104227	0.104227	2.27415e-09	5.38256e-07
TRA2A	2:3	7:23570800-23570889;7:23561740-23562051	1:4	-0.219744	-0.103535	-0.0792806	-0.103535	0.103535	5.13309e-07	6.1556e-05
RABGGTB	4:5:6	1:76255637-76255742;1:76255837-76255959;1:76256131-76256202	3:7	0.103448	0.103448	0.12879	0.103448	0.103448	2.97625e-08	5.05064e-06
C16orf13	2:3:4	16:685612-685774;16:685281-685397;16:684889-684956	1:5	-0.103061	-0.0978261	-0.137405	-0.103061	0.103061	2.35705e-05	0.0016562
BID	3:4:5	22:18256376-18256784;22:18232871-18232940;22:18226569-18226779	2:6	-0.101225	-0.029853	-0.245449	-0.101225	0.101225	4.60085e-05	0.00289371
CA11	2:3	19:49148660-49148734;19:49147684-49147826	1:4	0.1	0	0.111111	0.1	0.1	0.000622573	0.0202877
ZDHHC5	11:12	11:57464233-57464345;11:57466031-57466890	10:13	0	0.116279	0.1	0.1	0.1	4.18905e-05	0.00267885

## Sheet: Parameters
Thu Oct 20 11:35:11 2016
Used parameters :
deltaPSI threshold	0.1
pvalue threshold	0.05
Type of analysis	paired
