# Supplementary material for: Modulation of alternative splicing during early infection of human primary B lymphocytes with Epstein-Barr virus (EBV): a novel function for the viral EBNA-LP protein
Source: Nucleic Acids Res. 2021 Sep 16;49(18):10657–76. doi: 10.1093/nar/gkab787 (PMC8501971; doi:10.1093/nar/gkab787)
Supplement: gkab787_Supplemental_Files [file gkab787_supplemental_files.zip › Sup table 3_revised.xls]

## Sheet: events number
Type of events	Pvalue<=0.05 & deltaPSI>=10%	ALL
exon_skipping	517	16124
acceptor	413	29193
donor	426	40177
mutually_exclusive	7	91
multi_exon_skipping	150	9672

## Sheet: exon_skipping
gene symbol	regulated exon	exon coordinates	flanking exons	deltaPSI_R1	deltaPSI_R2	deltaPSI_R3	deltaPSI	absolute value_deltaPSI	pvalue_glm	adjusted_pvalue_glm
PER1	18	17:8049276-8049455	17:19	0.768889	0.745686	0.403941	0.745686	0.745686	1.33409e-07	9.73339e-06
VAPB	6	20:57009658-57009761	3:7	0.646377	NA	0.8	0.723188	0.723188	2.97337e-09	3.47411e-07
FBXO44	6	1:11718590-11718685	5:7	NA	-0.666667	-0.608059	-0.637363	0.637363	0.00482289	0.0468548
PAOX	5	10:135197464-135197716	3:6	0.642857	0.25641	0.52	0.52	0.52	2.21595e-07	1.47037e-05
ARHGAP17	20	16:24940934-24940981	19:21	-0.5	NA	-0.538123	-0.519062	0.519062	0.000124056	0.00294158
TPM2	6	9:35685061-35685136	5:7	-0.608016	-0.516604	-0.217262	-0.516604	0.516604	0.000725569	0.0119257
SIGIRR	9	11:406843-406993	8:10	-0.497556	-0.240602	-0.758772	-0.497556	0.497556	0.000184285	0.00408161
SNRNP70	8	19:49605371-49605442	7:9	-0.54115	-0.385322	-0.485075	-0.485075	0.485075	0	0
PTS	3	11:112100931-112100953	2:4	0.59731	0.480342	0.377778	0.480342	0.480342	5.12934e-12	1.03382e-09
RBM6	31	3:50137965-50138038	30:32	0.678603	0.246032	0.474946	0.474946	0.474946	2.86956e-05	0.000898422
RBM5	6	3:50137965-50138038	5:7	0.678603	0.246032	0.474946	0.474946	0.474946	2.86956e-05	0.000898422
HMGN1	7	21:40717756-40719218	6:8	-0.472973	-0.490676	-0.350926	-0.472973	0.472973	1.97709e-12	4.36692e-10
SFRS7	4	2:38976040-38976488	3:5	-0.565387	-0.437824	-0.459874	-0.459874	0.459874	0	0
TLR10	3	4:38777396-38777584	2:4	-0.521362	-0.396901	-0.456876	-0.456876	0.456876	3.89688e-14	1.16358e-11
C18orf1	8	18:13643358-13643411	6:9	0.482975	0.424682	NA	0.453829	0.453829	0.00227246	0.0278229
NKTR	6	3:42661508-42661535	5:7	-0.452652	-0.545455	0.0850202	-0.452652	0.452652	0.00155592	0.0211265
MS4A1	2	11:60228545-60228633	1:3	-0.448085	-0.417289	-0.453732	-0.448085	0.448085	0	0
UHRF2	12	9:6495585-6497103	11:13	-0.39801	-0.641667	-0.441558	-0.441558	0.441558	5.66527e-05	0.00153524
AHCTF1	36	1:247007097-247007230	35:37	0.435185	0.481884	0.358902	0.435185	0.435185	8.02136e-13	1.90201e-10
VEZT	7	12:95650326-95650398	6:8	-0.433333	-0.449231	-0.322222	-0.433333	0.433333	3.19194e-06	0.000151373
ZNF43	6	19:22001897-22002023	5:7	0.425047	0.307692	0.482759	0.425047	0.425047	4.441e-12	9.29958e-10
PRMT1	5	19:50183390-50183510	4:6	-0.420588	-0.541597	-0.329694	-0.420588	0.420588	0	0
MTRR	3	5:7873486-7873639	2:4	0.417436	0.412291	0.421717	0.417436	0.417436	4.44089e-16	1.83602e-13
THYN1	7	11:134118703-134118853	6:8	-0.371429	-0.439799	NA	-0.405614	0.405614	0.00136958	0.0192361
IVNS1ABP	8	1:185275617-185275757	7:9	-0.384383	-0.402046	-0.465774	-0.402046	0.402046	0	0
TMEM126B	3	11:85342189-85342360	2:4	-0.412698	-0.386364	NA	-0.399531	0.399531	6.1437e-05	0.00163467
APP	20	21:27277336-27277389	19:21	0.147368	0.445373	0.39916	0.39916	0.39916	1.03598e-05	0.000392115
CHD1L	11	1:146742593-146742666	10:12	0.431774	0.396761	0.349688	0.396761	0.396761	8.38951e-12	1.59144e-09
TBRG4	5	7:45143698-45143855	4:6	0.0771065	0.478723	0.394514	0.394514	0.394514	3.06369e-08	2.71422e-06
C20orf72	4	20:17956327-17956546	2:5	0.075974	0.389714	0.502857	0.389714	0.389714	3.09894e-08	2.73045e-06
GPCPD1	5	20:5566840-5566915	4:6	0.385714	0.2	0.659091	0.385714	0.385714	8.25135e-10	1.02342e-07
DOPEY1	2	6:83806450-83806542	1:3	0.291667	0.462451	NA	0.377059	0.377059	0.00153774	0.0209945
PARP11	2	12:3973002-3973123	1:3	NA	0.25	0.497278	0.373639	0.373639	0.00031961	0.00628463
HRAS	5	11:533277-533358	4:6	-0.49697	-0.303963	-0.37205	-0.37205	0.37205	2.40411e-07	1.58868e-05
COPS7A	3	12:6837092-6837167	2:4	0.363636	0.628571	0.135664	0.363636	0.363636	5.60473e-07	3.32245e-05
TOMM34	5	20:43577371-43577518	4:6	0.220779	0.474359	NA	0.347569	0.347569	1.09122e-06	6.08819e-05
CCBL2	2	1:89453935-89454034	1:3	-0.347368	-0.5	-0.255814	-0.347368	0.347368	5.12521e-09	5.6602e-07
RBMXL1	2	1:89453935-89454034	1:3	-0.347368	-0.5	-0.255814	-0.347368	0.347368	5.12521e-09	5.6602e-07
ZNF83	6	19:53119971-53120588	3:7	-0.103115	-0.374835	-0.346667	-0.346667	0.346667	0.00422344	0.0431005
USP15	4	12:62698454-62698803	3:5	-0.344249	-0.265124	-0.449375	-0.344249	0.344249	0	0
WIPI2	2	7:5232749-5232976	1:3	0.344017	0.138095	0.426718	0.344017	0.344017	0.00013697	0.00318467
KLF6	3	10:3822298-3822421	2:4	0.342721	0.393316	0.288571	0.342721	0.342721	0	0
MTIF3	5	13:28015154-28015214	4:6	-0.341788	-0.64875	-0.317878	-0.341788	0.341788	3.06971e-07	1.97984e-05
C3orf19	8	3:14708931-14709025	7:9	0.415094	0.336247	0.0425532	0.336247	0.336247	3.00354e-05	0.000931327
AFF3	6	2:100627959-100628033	5:7	0.476476	0.137918	0.335142	0.335142	0.335142	0.00164225	0.0219021
GPR137	10	11:64056075-64056193	9:11	-0.039032	-0.372093	-0.333333	-0.333333	0.333333	4.09268e-05	0.00118475
AC093726.6	6	7:154739403-154739483	5:7	-0.703529	0.0430769	NA	-0.330226	0.330226	0.00340309	0.0368759
NVL	2	1:224514093-224514166	1:3	0.323495	-0.0151463	0.332323	0.323495	0.323495	3.74673e-05	0.00110443
IRF4	2	6:393098-393368	1:3	0.294292	0.573131	0.323458	0.323458	0.323458	8.21169e-10	1.02342e-07
TSPO	2	22:43555216-43555426	1:3	-0.296831	-0.322412	-0.323529	-0.322412	0.322412	6.26721e-13	1.5311e-10
CCR6	2	6:167536241-167536711	1:3	-0.320802	-0.343943	-0.201316	-0.320802	0.320802	4.44035e-06	0.000202249
EAF2	6	3:121573534-121573670	5:7	0.374318	0.181638	0.317575	0.317575	0.317575	3.43545e-06	0.000161496
ALOX5	15	10:45939564-45939734	14:16	-0.248799	-0.482376	-0.316919	-0.316919	0.316919	0	0
OBFC2A	4	2:192547218-192547321	3:5	-0.431818	-0.269328	-0.31517	-0.31517	0.31517	9.31069e-11	1.45753e-08
ACAA1	7	3:38173087-38173129	6:8	0.314785	0.501919	0.271043	0.314785	0.314785	0	0
TMEM218	4	11:124972028-124972247	3:5	0.313333	0.138655	0.424015	0.313333	0.313333	0.00175201	0.0229483
C14orf104	2	14:50094730-50094873	1:3	0.2525	0.370629	NA	0.311565	0.311565	0.00374973	0.039428
TTC7A	16	2:47249001-47249118	15:17	0.325	0.309524	0.307692	0.309524	0.309524	2.48536e-06	0.000121805
NUMA1	20	11:71723447-71723488	19:21	-0.196842	-0.342141	-0.307889	-0.307889	0.307889	3.57914e-09	4.1518e-07
DNAJC2	5	7:102967779-102967825	4:6	-0.5	-0.307018	-0.118012	-0.307018	0.307018	5.53655e-07	3.30487e-05
ANKZF1	11	2:220100196-220100307	10:12	0.301887	0.30335	0.386905	0.30335	0.30335	4.50318e-12	9.30887e-10
ARHGAP17	17	16:24950685-24950918	16:18	0.302623	0.421334	0.256816	0.302623	0.302623	0	0
ZCCHC6	28	9:88913682-88913745	27:29	0.160811	NA	0.440217	0.300514	0.300514	2.40375e-06	0.000118165
CBY1	5	22:39067075-39067193	4:6	0.232143	NA	0.357143	0.294643	0.294643	4.21286e-05	0.001213
NUMB	11	14:73745989-73746132	10:12	0.339478	0.102467	0.292339	0.292339	0.292339	0.000144926	0.00331459
HDAC10	14	22:50686121-50686205	13:15	0.116713	0.327178	0.291615	0.291615	0.291615	0.000493591	0.00885279
MAPK12	29	22:50686121-50686205	28:30	0.116713	0.327178	0.291615	0.291615	0.291615	0.000493591	0.00885279
LUC7L	5	16:258600-259774	4:6	-0.347222	-0.244456	-0.291071	-0.291071	0.291071	1.3604e-08	1.36242e-06
RP11-431I8.2	2	3:160166514-160166583	1:3	0.290323	0.180597	0.377778	0.290323	0.290323	1.02754e-07	7.67039e-06
IFT80	2	3:160166514-160166583	1:3	0.290323	0.180597	0.377778	0.290323	0.290323	1.02754e-07	7.67039e-06
TRIM59	2	3:160166514-160166583	1:3	0.290323	0.180597	0.377778	0.290323	0.290323	1.02754e-07	7.67039e-06
ATP5SL	6	19:41939177-41939339	5:7	-0.269762	-0.309091	NA	-0.289427	0.289427	0.00136616	0.0192086
N4BP1	4	16:48585297-48585393	3:5	0.375	0.198413	NA	0.286706	0.286706	1.36819e-05	0.000494238
ZNF638	3	2:71575557-71577401	2:4	0.303241	0.286457	0.208386	0.286457	0.286457	4.62839e-05	0.00130697
FBXW11	11	5:171299876-171299994	10:12	0.0596591	0.285714	0.3	0.285714	0.285714	1.9581e-05	0.000660509
ZNF207	10	17:30693684-30693776	9:11	-0.251863	-0.285511	-0.294867	-0.285511	0.285511	0	0
C19orf2	3	19:30462100-30462134	2:4	0.285096	0.0493125	0.394265	0.285096	0.285096	3.39177e-05	0.00102414
SFRS17A	5	X:1719031-1719100	4:6	-0.284472	-0.252727	-0.285354	-0.284472	0.284472	5.15036e-05	0.00142245
TULP3	4	12:3029929-3030088	3:5	0.207265	0.352941	NA	0.280103	0.280103	0.000229695	0.00484795
STK25	3	2:242447421-242447550	2:4	-0.010101	-0.277778	-0.388889	-0.277778	0.277778	0.00243084	0.0292499
RAG1AP1	3	1:155109304-155109427	2:4	-0.184262	-0.277522	-0.429689	-0.277522	0.277522	1.5099e-14	4.68186e-12
DEF8	2	16:90015825-90016046	1:4	-0.277452	-0.363889	-0.220706	-0.277452	0.277452	2.6675e-08	2.41634e-06
KIAA0090	16	1:19557755-19557916	15:17	0.3125	NA	0.230159	0.271329	0.271329	0.0016186	0.0217486
SF1	14	11:64533423-64533627	13:15	-0.151367	-0.298453	-0.270125	-0.270125	0.270125	2.56157e-08	2.33349e-06
MPI	7	15:75189352-75189560	6:8	0.267241	0.0982143	0.303658	0.267241	0.267241	0.000556681	0.00963633
PATZ1	3	22:31736664-31737669	2:4	0.108889	0.364614	0.266098	0.266098	0.266098	0.000173063	0.00385424
HNRNPH3	3	10:70097615-70097753	2:4	0.334454	0.265272	0.226101	0.265272	0.265272	0	0
APLP2	8	11:129993507-129993674	7:9	-0.264997	-0.116968	-0.276557	-0.264997	0.264997	1.8599e-06	9.49022e-05
KIAA0319L	23	1:35907847-35907937	22:24	0.194743	NA	0.333333	0.264038	0.264038	4.92716e-07	2.99794e-05
PRPF3	4	1:150300016-150300111	3:5	-0.263095	-0.203212	-0.334493	-0.263095	0.263095	1.07192e-12	2.46909e-10
BTBD1	3	15:83718825-83718930	2:4	0.262443	0.313238	0.259197	0.262443	0.262443	1.05017e-05	0.000394708
MRS2	11	6:24423165-24423278	10:12	0.333333	0.0666667	0.26087	0.26087	0.26087	7.79028e-10	9.81332e-08
SMNDC1	3	10:112060305-112060494	2:4	-0.264942	-0.202427	-0.260606	-0.260606	0.260606	0.000199201	0.00434043
SMC5	19	9:72961495-72961565	18:20	-0.155882	-0.323308	-0.257143	-0.257143	0.257143	0.00290279	0.0328915
ULK4	9	3:41957469-41957544	8:10	0.0592992	0.25641	0.271992	0.25641	0.25641	0.00161465	0.0217318
UTP6	12	17:30205721-30205800	11:13	0.222873	0.25564	0.359933	0.25564	0.25564	0	0
FAHD2A	6	2:96076612-96076774	5:7	0.0686499	0.255411	0.46732	0.255411	0.255411	8.14767e-07	4.65862e-05
NUDT2	2	9:34336227-34336339	1:3	-0.258065	NA	-0.252723	-0.255394	0.255394	5.40382e-05	0.0014768
RASSF1	4	3:50374604-50375003	3:5	0.254678	0.174149	0.444444	0.254678	0.254678	6.05909e-08	4.94833e-06
NISCH	20	3:52524048-52524247	19:21	0	0.3125	0.254464	0.254464	0.254464	0.0025447	0.0302141
DHX9	7	1:182824712-182824848	6:8	-0.25387	-0.404459	-0.16289	-0.25387	0.25387	2.08078e-12	4.50729e-10
CHCHD6	3	3:126449404-126449473	2:4	0.251716	0.0324675	0.285714	0.251716	0.251716	1.63922e-06	8.54923e-05
FMNL3	6	12:50052225-50052377	5:7	0.40625	0.0961538	NA	0.251202	0.251202	0.00012278	0.00291992
TAZ	7	X:153648044-153648085	6:8	0.362069	NA	0.138655	0.250362	0.250362	0.00359049	0.0382638
ZFYVE19	3	15:41101317-41101438	1:4	0	0.266667	0.25	0.25	0.25	1.46339e-05	0.000519728
C12orf49	3	12:117158101-117158252	2:4	0.25	0	0.3125	0.25	0.25	1.00999e-05	0.00038774
C16orf13	2	16:685612-685774	1:3	-0.116424	-0.359307	-0.249689	-0.249689	0.249689	6.25214e-06	0.000263899
ARNT	6	1:150814900-150814944	5:7	0.20107	0.249679	0.371439	0.249679	0.249679	6.43203e-08	5.21156e-06
BYSL	3	6:41897870-41898008	2:4	0.378019	NA	0.117647	0.247833	0.247833	1.40051e-08	1.37694e-06
ZNF611	2	19:53233084-53233258	1:4	0.125263	0.247475	0.251192	0.247475	0.247475	0.00512617	0.0486775
IL10RA	2	11:117857322-117857528	1:3	-0.309091	NA	-0.185294	-0.247193	0.247193	0.00526084	0.0495767
CPM	4	12:69279572-69279669	3:5	0.54796	-0.0552897	NA	0.246335	0.246335	0.00406295	0.0418067
UEVLD	3	11:18600271-18600355	1:4	-0.0395408	-0.245283	-0.315789	-0.245283	0.245283	1.04647e-06	5.87918e-05
ACIN1	4	14:23559191-23559310	3:5	-0.355102	-0.221675	-0.244361	-0.244361	0.244361	1.18116e-05	0.000434817
IFT20	2	17:26659172-26659408	1:3	0.30137	0.138889	0.243711	0.243711	0.243711	6.83311e-08	5.45431e-06
RBM10	6	X:47034418-47034491	5:7	0.151137	0.242351	0.27907	0.242351	0.242351	1.25237e-08	1.26207e-06
CCDC25	7	8:27606012-27606115	6:8	0.294906	0.240264	0.01015	0.240264	0.240264	0.000468921	0.00846684
SMEK1	11	14:91932605-91932760	10:12	-0.320707	-0.0977273	-0.239599	-0.239599	0.239599	0.000317869	0.00626568
SLC9A7	13	X:46495024-46495083	12:14	0.38172	0.0753676	0.238636	0.238636	0.238636	0.000442511	0.00806221
ZDHHC13	2	11:19164525-19164670	1:3	-0.213901	-0.252436	-0.238039	-0.238039	0.238039	9.61457e-08	7.27818e-06
CELF2	8	10:11308561-11308640	7:9	0.359844	0.168254	0.237934	0.237934	0.237934	5.94949e-08	4.89436e-06
PHKB	2	16:47497793-47497904	1:3	0.236521	0.354489	0.205882	0.236521	0.236521	0.00011989	0.00285962
RBM39	3	20:34328447-34328519	2:4	-0.236049	-0.24487	-0.118067	-0.236049	0.236049	2.84328e-12	6.03225e-10
SRSF2	3	17:74731854-74731957	2:4	-0.351869	-0.232269	-0.22598	-0.232269	0.232269	0	0
ATP9B	30	18:77108132-77108196	29:31	0.2	0.263158	NA	0.231579	0.231579	0.00250164	0.029901
ZER1	13	9:131502210-131502398	12:14	-0.230769	-0.037037	-0.307692	-0.230769	0.230769	9.51953e-06	0.000369645
NFRKB	2	11:129764254-129764333	1:3	0.0597771	0.228256	0.463669	0.228256	0.228256	0.000529707	0.00928369
SDR39U1	4	14:24910880-24911001	3:5	-0.265689	-0.170059	-0.228098	-0.228098	0.228098	0.000505035	0.00896827
MED17	8	11:93530701-93530885	7:9	0.217391	0.238095	NA	0.227743	0.227743	1.37641e-05	0.000495384
YIPF1	3	1:54354917-54355136	2:4	-0.226756	-0.0792426	-0.268775	-0.226756	0.226756	9.30546e-05	0.00231903
ATG13	2	11:46639875-46639925	1:4	-0.0333333	0.225	0.359307	0.225	0.225	0.00517349	0.049024
ANAPC5	9	12:121769150-121769231	8:10	0.256881	0.225	0.165114	0.225	0.225	0	0
NT5C3L	2	17:39991840-39991934	1:3	-0.241026	-0.157625	-0.223223	-0.223223	0.223223	2.9875e-07	1.93643e-05
PPP1R12A	15	12:80199946-80200113	14:16	-0.222689	-0.36898	-0.127586	-0.222689	0.222689	9.16437e-05	0.0022874
BCLAF1	11	6:136590279-136590441	10:12	-0.222268	-0.194625	-0.232496	-0.222268	0.222268	0	0
SCAP	9	3:47465423-47465535	8:10	0.235294	0.222222	0	0.222222	0.222222	8.25651e-05	0.00210313
SRPK2	20	7:104766229-104766321	19:21	0.179487	0.222222	0.251152	0.222222	0.222222	0.00138154	0.0193535
MAPK12	23	22:50687532-50687597	22:24	0.222222	0.133333	0.352941	0.222222	0.222222	9.92388e-05	0.0024318
RNF111	10	15:59376301-59376453	9:11	0.181818	NA	0.262626	0.222222	0.222222	0.00266873	0.0311816
HDAC10	8	22:50687532-50687597	7:9	0.222222	0.133333	0.352941	0.222222	0.222222	9.92388e-05	0.0024318
ACSF3	7	16:89180747-89180895	6:8	0	0.296296	0.221445	0.221445	0.221445	0.0017231	0.0226802
RSRC2	5	12:123005051-123005128	4:6	-0.268674	-0.143327	-0.220639	-0.220639	0.220639	7.42739e-14	2.13856e-11
RBMX	9	X:135955405-135956611	8:10	0.220619	0.149097	0.238502	0.220619	0.220619	3.02203e-13	7.85922e-11
DLST	2	14:75349294-75349327	1:3	0.204284	0.343085	0.220553	0.220553	0.220553	3.67945e-11	6.31142e-09
QRSL1	6	6:107100084-107100259	5:7	0.111054	0.31383	0.220266	0.220266	0.220266	4.41854e-08	3.74972e-06
PMM2	5	16:8904936-8905035	4:6	0.220126	0.577536	0.04	0.220126	0.220126	0.00144249	0.0199817
FAM49B	4	8:130916745-130916832	3:5	-0.192172	-0.272484	-0.219674	-0.219674	0.219674	1.94866e-06	9.80264e-05
ZRANB2	10	1:71531361-71531435	9:11	-0.220131	-0.218113	-0.139181	-0.218113	0.218113	0.00089693	0.0139461
YLPM1	5	14:75264283-75266400	4:6	-0.217391	-0.0952381	-0.238487	-0.217391	0.217391	0.000416123	0.00771216
TRIP11	15	14:92461696-92461859	14:16	0.3	0.217391	0.153846	0.217391	0.217391	0.000255545	0.00526906
ABHD10	2	3:111700631-111700814	1:3	0.202752	0.315535	0.217014	0.217014	0.217014	0	0
PMPCB	7	7:102948043-102948155	6:8	0.252525	0.168563	0.216967	0.216967	0.216967	5.82567e-12	1.15967e-09
AHI1	3	6:135816952-135817036	2:4	0.198817	0.263636	0.216915	0.216915	0.216915	8.35444e-05	0.00211803
CARS2	16	13:111296412-111296529	15:18	-0.264758	-0.216637	-0.0455319	-0.216637	0.216637	0.000640542	0.0108092
RABL5	4	7:100961405-100961494	3:5	-0.217391	NA	-0.215686	-0.216539	0.216539	0.000191621	0.00419796
EIF2B5	14	3:183861230-183861353	13:15	0.163636	0.272727	0.216216	0.216216	0.216216	1.9984e-15	7.00483e-13
AC012621.2	2	16:19536102-19537183	1:3	0.11047	0.227611	0.216178	0.216178	0.216178	4.80388e-06	0.000213382
METTL1	3	12:58163555-58163739	2:4	-0.181818	NA	-0.25	-0.215909	0.215909	1.64868e-05	0.000571686
MDM2	2	12:69202797-69202866	1:3	0.241935	0.215054	0.202532	0.215054	0.215054	8.2801e-09	8.697e-07
FNBP4	12	11:47753669-47753771	11:13	-0.393765	-0.173913	-0.215054	-0.215054	0.215054	0.00279203	0.0321104
KIAA1328	5	18:34424171-34424265	4:6	-0.166667	-0.263158	NA	-0.214912	0.214912	0.00247325	0.0296717
JOSD2	3	19:51010831-51010956	2:4	-0.05	-0.375	NA	-0.2125	0.2125	0.000287923	0.00582493
SKA2	3	17:57196680-57196856	2:4	-0.163959	-0.30538	-0.212258	-0.212258	0.212258	5.82316e-05	0.00157011
PPP2R3C	2	14:35585816-35585943	1:3	0.249001	0.10989	0.212158	0.212158	0.212158	0.004862	0.0471974
MAP4K2	9	11:64568372-64568503	8:10	-0.211382	-0.0697318	-0.449145	-0.211382	0.211382	1.95153e-06	9.80264e-05
INPP1	5	2:191227353-191227413	4:6	0.285714	0.133333	NA	0.209524	0.209524	0.000307006	0.00610379
EXOC1	11	4:56755054-56755098	10:12	0.166667	0.25	NA	0.208333	0.208333	0.00155389	0.0211265
MARCH2	5	19:8495542-8495751	4:6	-0.166667	NA	-0.25	-0.208333	0.208333	0.00032346	0.00633714
MPDU1	5	17:7490217-7490335	4:6	0.0392857	0.208238	0.297348	0.208238	0.208238	0.000136575	0.00318227
POLR3H	3	22:41935163-41936799	2:5	0	0.413793	NA	0.206897	0.206897	0.000537001	0.00936065
ZC3H4	15	19:47572349-47572600	14:16	-0.232781	-0.0273292	-0.206122	-0.206122	0.206122	0.00184129	0.0238539
FAM36A	2	1:245005246-245005360	1:3	0.186225	0.206107	0.255927	0.206107	0.206107	0	0
LTB	2	6:31549591-31549636	1:3	-0.205562	-0.231977	-0.127338	-0.205562	0.205562	2.52875e-05	0.000804214
EDEM2	7	20:33721908-33721958	6:8	-0.204863	-0.259259	-0.129735	-0.204863	0.204863	0.00163091	0.0218278
CCDC53	8	12:102411498-102411583	7:9	-0.0726817	-0.204545	-0.273284	-0.204545	0.204545	2.5978e-05	0.000821311
BOLA3	3	2:74369399-74369487	2:4	0.237974	0.20382	0.0398796	0.20382	0.20382	3.81668e-05	0.00111486
ASB1	3	2:239344352-239344654	2:4	NA	-0.358974	-0.0486322	-0.203803	0.203803	0.00358468	0.0382271
MATR3	9	5:138642928-138644016	8:10	0.205689	0.202087	0.153311	0.202087	0.202087	1.11355e-13	3.14999e-11
GTF3C5	9	9:135930331-135930351	8:10	-0.252667	-0.201175	-0.16088	-0.201175	0.201175	5.39298e-08	4.48229e-06
PRMT7	4	16:68349800-68349977	3:5	0.200591	-0.0434783	0.238095	0.200591	0.200591	6.18116e-05	0.00164193
COL9A2	16	1:40776386-40776439	15:17	0.0625	-0.259259	-0.2	-0.2	0.2	0.00296232	0.0334017
NEK4	12	3:52777368-52777477	11:13	0.2	0.296683	0.137931	0.2	0.2	0.00410729	0.042209
MICAL1	16	6:109769078-109769166	15:17	-0.206977	-0.2	0.0302419	-0.2	0.2	0.00276593	0.0319469
L3MBTL2	17	22:41625544-41625660	16:18	-0.0757576	0.2	0.208333	0.2	0.2	0.000766181	0.0123787
IRF7	6	11:614174-614399	5:7	0.199634	0.130495	0.214286	0.199634	0.199634	3.93473e-09	4.49954e-07
SNRPA1	7	15:101826419-101826498	6:8	0.199384	0.0138211	0.245027	0.199384	0.199384	0.000535826	0.00936041
KIAA0406	5	20:36631030-36631178	4:6	0.166667	0.230769	NA	0.198718	0.198718	3.92225e-05	0.0011395
KRIT1	2	7:91874741-91874909	1:3	-0.19798	-0.117691	-0.334953	-0.19798	0.19798	0.000109394	0.00263264
CCL4	2	17:34431921-34432035	1:3	0.148082	0.247797	NA	0.19794	0.19794	9.2193e-09	9.40836e-07
MYST2	7	17:47886481-47886570	6:8	-0.214286	-0.195652	-0.105346	-0.195652	0.195652	9.11821e-06	0.000355985
C10orf28	5	10:99946224-99946320	4:6	0.195238	0.214286	0.143695	0.195238	0.195238	0.0006561	0.0109854
HPS1	6	10:100195029-100195171	5:7	0.195197	0.198877	0.1343	0.195197	0.195197	7.1401e-05	0.00184794
TARBP1	27	1:234534128-234534299	26:28	-0.117647	-0.272727	NA	-0.195187	0.195187	0.000593834	0.0101727
GAPVD1	20	9:128104498-128104578	19:21	0.194678	0.30303	0.178571	0.194678	0.194678	4.80659e-11	8.07307e-09
MFSD1	11	3:158539773-158539929	10:12	0.1	0.194444	0.24391	0.194444	0.194444	2.24667e-08	2.11844e-06
ZC3H18	4	16:88653950-88654021	3:5	0.200067	0.194231	0.146781	0.194231	0.194231	0.000225149	0.00477044
MINA	7	3:97670996-97671204	6:8	-0.227273	NA	-0.161184	-0.194228	0.194228	5.11228e-11	8.49798e-09
CLK2	5	1:155238499-155238586	4:6	0.207816	0.0980488	0.193806	0.193806	0.193806	0.0047141	0.0463078
HNRNPH1	5	5:179046270-179046408	4:6	0.265571	0.110634	0.193734	0.193734	0.193734	0	0
DCP2	9	5:112339639-112339774	8:10	0.192641	0.263158	0.142857	0.192641	0.192641	0.00169762	0.0224364
NOL8	6	9:95082225-95082661	5:7	-0.191327	-0.349071	-0.134732	-0.191327	0.191327	6.05166e-07	3.53539e-05
IRF4	7	6:398828-398935	6:8	0.124807	0.39332	0.190964	0.190964	0.190964	1.98525e-05	0.000666879
DGCR14	7	22:19125728-19125992	6:8	0.047619	0.333333	NA	0.190476	0.190476	0.000955068	0.0145967
MDM4	7	1:204506529-204506625	6:8	0.177297	0.190476	0.207547	0.190476	0.190476	0.000838673	0.0132929
TSPYL2	4	X:53114136-53114281	3:5	0.110475	0.191489	0.190476	0.190476	0.190476	0.00181475	0.0236167
GFM2	14	5:74034327-74034467	13:15	-0.25	-0.0952381	-0.190476	-0.190476	0.190476	3.64004e-05	0.00107692
ITGAE	28	17:3626582-3626677	27:29	-0.216617	-0.162175	-0.190143	-0.190143	0.190143	1.58083e-07	1.12785e-05
CMC1	2	3:28304782-28304871	1:3	-0.0592569	0.189284	0.192453	0.189284	0.189284	0.00430111	0.043727
PSMC6	14	14:53188218-53190592	13:15	-0.322344	-0.188889	-0.172446	-0.188889	0.188889	1.80411e-13	4.76877e-11
NAA25	17	12:112487287-112487415	16:18	-0.198999	NA	-0.177858	-0.188429	0.188429	0.00346341	0.0373539
C13orf23	2	13:39608268-39608333	1:3	0.0909091	0.285714	NA	0.188312	0.188312	0.000839256	0.0132929
TRNAU1AP	4	1:28887380-28887772	3:5	-0.217128	-0.114286	-0.188029	-0.188029	0.188029	2.47192e-05	0.000789251
CAPN12	14	19:39225453-39225510	13:15	NA	-0.0909091	-0.285088	-0.187998	0.187998	0.00330866	0.0360952
MAP3K11	3	11:65375739-65375919	1:4	0	NA	0.375	0.1875	0.1875	5.8878e-05	0.00157912
PLCG1	25	20:39800833-39800929	24:26	0.416667	0.1875	-0.00252525	0.1875	0.1875	0.000229709	0.00484795
TSR1	2	17:2239331-2239434	1:3	0.1875	0.254616	0.150973	0.1875	0.1875	0	0
DNAJC19	5	3:180704731-180704810	4:6	0.297749	0.0854284	0.187464	0.187464	0.187464	9.40735e-08	7.15491e-06
ACIN1	12	14:23536523-23537880	11:13	-0.268657	-0.0409709	-0.186978	-0.186978	0.186978	1.06357e-11	1.99407e-09
SAT1	4	X:23802411-23802520	3:5	-0.308495	-0.186709	-0.141847	-0.186709	0.186709	2.5227e-08	2.32434e-06
RBM14	6	11:66410921-66411611	5:7	0.169694	0.234604	0.186064	0.186064	0.186064	3.36203e-10	4.59402e-08
RBM4	3	11:66410921-66411611	2:4	0.169694	0.234604	0.186064	0.186064	0.186064	3.36203e-10	4.59402e-08
RP11-658F2.1	6	11:66410921-66411611	5:7	0.169694	0.234604	0.186064	0.186064	0.186064	3.36203e-10	4.59402e-08
TIAL1	7	10:121339983-121340358	6:8	-0.186047	-0.0269231	-0.279472	-0.186047	0.186047	2.5304e-06	0.000123637
PEX19	2	1:160253320-160253429	1:3	0.247873	0.0796651	0.185461	0.185461	0.185461	8.34858e-08	6.47176e-06
ITGB1BP1	7	2:9547578-9547727	6:8	-0.22619	-0.185404	-0.158596	-0.185404	0.185404	1.21288e-07	8.88933e-06
GPATCH8	5	17:42516039-42516083	4:6	-0.00198413	-0.24628	-0.185164	-0.185164	0.185164	0.00062406	0.0106031
CYP2R1	5	11:14901682-14902314	4:6	0	NA	-0.368421	-0.184211	0.184211	0.000202953	0.0043925
TARS2	6	1:150464074-150464138	5:7	0.2	0.166667	NA	0.183333	0.183333	0.000886867	0.0138529
ZNF256	2	19:58455302-58455428	1:3	-0.183333	-0.100806	-0.51567	-0.183333	0.183333	0.00109691	0.0163311
FRMD8	5	11:65161044-65161145	4:6	NA	-0.363636	0	-0.181818	0.181818	0.000924163	0.0142595
TNK2	19	3:195594040-195594135	18:20	-0.181818	-0.0238095	-0.212121	-0.181818	0.181818	4.29116e-10	5.6607e-08
TRAPPC4	3	11:118890860-118890963	2:4	0.180725	0.24095	0.132046	0.180725	0.180725	3.73838e-10	5.02313e-08
TAF8	7	6:42034050-42034197	6:8	0.0666667	0.294118	NA	0.180392	0.180392	0.00212818	0.0265389
MED31	3	17:6553302-6553398	2:4	-0.206073	-0.149249	-0.179487	-0.179487	0.179487	8.64834e-06	0.000343463
BEND5	5	1:49208295-49208451	4:6	0.179063	0.324206	0.137081	0.179063	0.179063	0.00213745	0.0265928
PITPNC1	9	17:65683182-65683300	8:10	-0.285714	-0.136364	-0.178571	-0.178571	0.178571	5.2198e-05	0.0014338
RNASEN	7	5:31515561-31515671	6:8	0.17735	0.298701	0.135177	0.17735	0.17735	0.00114695	0.0168736
XPNPEP1	4	10:111652770-111652833	3:5	0.142857	0.210526	NA	0.176692	0.176692	0.00250077	0.029901
COQ3	3	6:99828065-99828217	2:4	0	NA	0.352941	0.176471	0.176471	1.19535e-06	6.60061e-05
HPS1	10	10:100189548-100189646	9:11	-0.175708	-0.229167	-0.109428	-0.175708	0.175708	0.000238126	0.0049735
RBCK1	3	20:391056-391407	2:4	0.175325	0.144006	0.224638	0.175325	0.175325	0.00434893	0.0438964
PHKG2	7	16:30767503-30767593	6:8	0.175	0.3125	0	0.175	0.175	6.93331e-09	7.40349e-07
UHRF2	10	9:6492303-6492401	9:11	-0.174345	-0.215217	-0.10339	-0.174345	0.174345	1.60452e-05	0.0005612
MTMR1	4	X:149880814-149880837	3:5	-0.190476	-0.153846	-0.173913	-0.173913	0.173913	0.000227031	0.004804
IFI44	7	1:79126239-79126339	6:9	0.246606	0.173874	0.145438	0.173874	0.173874	7.73544e-06	0.000314965
RASA1	23	5:86676326-86676412	22:24	0.153846	0.190476	NA	0.172161	0.172161	0.00146668	0.0202472
FAM60A	3	12:31457916-31458066	2:4	0.272244	0.171946	0.15411	0.171946	0.171946	0.00213658	0.0265928
CREBBP	25	16:3789579-3789725	24:26	0	-0.2	-0.171429	-0.171429	0.171429	1.63271e-05	0.000567367
FAM111A	4	11:58913300-58913329	3:5	0.337557	-0.0340909	0.170359	0.170359	0.170359	0.000329494	0.00640077
KLHDC10	2	7:129736761-129736847	1:3	0.166667	0.238095	0.170213	0.170213	0.170213	3.74033e-05	0.00110443
SMARCD1	5	12:50481146-50481268	4:6	-0.170175	-0.149667	-0.183333	-0.170175	0.170175	0.000508931	0.00900768
ZNF485	3	10:44104062-44104188	2:4	0.0531309	NA	0.285714	0.169423	0.169423	2.34945e-05	0.00075765
NDUFAF1	4	15:41686303-41686556	3:5	-0.145833	-0.357143	-0.169276	-0.169276	0.169276	1.53797e-10	2.31759e-08
SLC35A1	6	6:88210226-88210385	5:7	-0.238095	-0.1	NA	-0.169048	0.169048	0.00282829	0.0322741
FCGR2B	16	1:161645047-161645103	15:17	0.254369	0.167799	0.122689	0.167799	0.167799	0.000144562	0.00331097
TRMT61B	3	2:29083984-29084174	2:4	0.333333	NA	0	0.166667	0.166667	0.00262649	0.0308271
TASP1	10	20:13550154-13550233	9:11	-0.166667	-0.04	-0.24	-0.166667	0.166667	2.50532e-05	0.000798336
SLC5A6	18	2:27424218-27424321	17:19	0	NA	0.333333	0.166667	0.166667	8.22138e-06	0.000330454
DHFR	4	5:79933702-79933828	3:5	0.166667	0.203183	-0.0232558	0.166667	0.166667	0.00168086	0.0223088
DCAF8	15	1:160194852-160194909	14:16	0.166667	0.230769	0.0588235	0.166667	0.166667	0.000190013	0.00416838
TRIM37	24	17:57078959-57079075	23:25	0.333333	0	NA	0.166667	0.166667	0.0049099	0.0475193
ZNF75A	2	16:3358360-3358836	1:3	-0.166667	-0.297872	0.0851852	-0.166667	0.166667	0.00392354	0.0406937
FGFR1OP	7	6:167426996-167427055	6:8	0.36	0.166667	0.0828488	0.166667	0.166667	0.0023504	0.0285161
PEX19	17	1:160194852-160194909	16:18	0.166667	0.230769	0.0588235	0.166667	0.166667	0.000190013	0.00416838
KLHL20	9	1:173735285-173735428	8:10	-0.166667	-0.235294	-0.0487805	-0.166667	0.166667	8.86723e-05	0.0022305
ATXN3	2	14:92563015-92563182	1:3	-0.0355319	-0.20303	-0.166026	-0.166026	0.166026	1.50744e-06	8.01725e-05
ARFRP1	2	20:62338351-62338449	1:3	0.115939	0.165921	0.172274	0.165921	0.165921	2.10942e-15	7.23667e-13
SCOC	6	4:141300723-141300806	5:7	-0.17735	-0.165584	-0.116908	-0.165584	0.165584	1.81553e-07	1.25411e-05
HSPH1	2	13:31735613-31735846	1:3	0.257852	0.165493	-0.0578878	0.165493	0.165493	0.00482335	0.0468548
LPCAT4	11	15:34653601-34653733	10:12	0.165222	0.298077	0.0680751	0.165222	0.165222	0.00098236	0.0149571
NFU1	4	2:69650714-69650849	3:5	0.145833	0.221837	0.16453	0.16453	0.16453	4.08562e-14	1.19776e-11
RPAIN	6	17:5329556-5329619	5:7	0.164336	0.229592	-0.0454545	0.164336	0.164336	6.2602e-05	0.00165746
C9orf156	5	9:100673200-100675257	4:6	-0.25463	-0.0738916	NA	-0.164261	0.164261	0.00234215	0.0284588
NBEAL2	47	3:47048556-47048645	46:48	-0.163736	0	-0.192308	-0.163736	0.163736	0.00240287	0.0290216
EZH2	12	7:148516070-148516151	11:13	-0.16316	-0.0762195	-0.198126	-0.16316	0.16316	0.00113124	0.0167495
AFG3L2	4	18:12367275-12367381	3:5	0.205128	0	0.162791	0.162791	0.162791	5.26198e-08	4.41897e-06
TMC6	14	17:76116734-76116913	13:15	-0.161559	-0.0874845	-0.171945	-0.161559	0.161559	0.000536973	0.00936065
REXO4	4	9:136277419-136277612	3:5	0.181818	0.16129	0	0.16129	0.16129	1.8609e-05	0.000633019
PPP1R12A	16	12:80199372-80199548	15:17	0.197917	0.160976	0.110717	0.160976	0.160976	0.000124662	0.00295162
RILPL2	2	12:123915055-123915206	1:3	0.16094	0.169457	0.130378	0.16094	0.16094	0.000725049	0.0119257
SENP2	4	3:185316200-185316337	3:5	0.1875	0.134286	NA	0.160893	0.160893	9.77617e-05	0.00241026
AARSD1	18	17:41105741-41105795	17:19	0.110693	0.429415	0.160335	0.160335	0.160335	4.3182e-10	5.6607e-08
C6orf48	3	6:31804201-31804294	2:4	0.125745	0.1598	0.296068	0.1598	0.1598	3.85308e-11	6.5397e-09
C19orf60	3	19:18700191-18700493	2:4	-0.35	-0.15942	-0.0344828	-0.15942	0.15942	0.000627106	0.0106436
CD40	6	20:44754182-44755380	5:7	0.158654	0.196581	0.1	0.158654	0.158654	5.1289e-12	1.03382e-09
GPATCH4	3	1:156568213-156568286	2:4	0.0315556	0.264003	0.158524	0.158524	0.158524	0	0
SNTB2	5	16:69317951-69318147	4:6	0	0.157895	0.190476	0.157895	0.157895	0.00196855	0.0250322
MSH4	3	1:76255637-76255742	2:4	0.109158	0.157895	0.163934	0.157895	0.157895	4.21242e-10	5.61331e-08
HSD17B4	26	5:118866961-118867099	25:27	0.125	0.157895	0.266667	0.157895	0.157895	1.10277e-11	2.02058e-09
SLC38A2	13	12:46756804-46756928	12:14	0.157748	0.154605	0.184615	0.157748	0.157748	0.000330331	0.00640176
ZMIZ1	28	10:81070681-81070941	27:29	0.224385	0.157699	0.145833	0.157699	0.157699	0.00514558	0.0488043
TIAL1	2	10:121352964-121353025	1:3	0.104076	0.280585	0.156785	0.156785	0.156785	3.43564e-05	0.00102776
CLK3	5	15:74914461-74914557	4:6	0.15625	0.0619048	0.312865	0.15625	0.15625	1.84766e-05	0.000631179
FUBP1	21	1:78412215-78414459	20:22	0	0.194444	0.15625	0.15625	0.15625	1.13657e-10	1.72887e-08
NHLRC2	6	10:115657869-115657968	5:7	0.0625	0.25	NA	0.15625	0.15625	0.000915649	0.0141824
DAZAP1	7	19:1425877-1425959	6:8	0.15624	-0.00935286	0.204543	0.15624	0.15624	9.7413e-05	0.00240534
TTF1	2	9:135276842-135278215	1:3	0.0447085	0.215117	0.155561	0.155561	0.155561	0.000637207	0.0107697
NCOR1	10	17:16054904-16054930	9:11	0.155503	0.119227	0.189509	0.155503	0.155503	9.99929e-07	5.65714e-05
MORF4L2	4	X:102939609-102939657	3:5	0.155213	0.156339	0.0368046	0.155213	0.155213	0.000900578	0.0139893
BCKDK	8	16:31122009-31122082	7:9	0.0805921	0.154902	0.24	0.154902	0.154902	4.63135e-07	2.83939e-05
TRIM5	8	11:5687211-5687311	7:9	-0.0164918	0.224172	0.154713	0.154713	0.154713	0.00256213	0.0303763
SFRS6	3	20:42087793-42088060	2:4	-0.2969	-0.128494	-0.154184	-0.154184	0.154184	1.12571e-05	0.000418226
PCMTD1	3	8:52773405-52773806	1:4	-0.0533333	-0.217391	-0.153846	-0.153846	0.153846	0.00100323	0.0151745
MAN2C1	6	15:75656340-75656529	5:7	-0.153846	0	-0.352941	-0.153846	0.153846	0.000329883	0.00640077
C17orf57	15	17:45401820-45401889	14:16	-0.153846	-0.0796703	-0.294671	-0.153846	0.153846	0.00387874	0.0403431
TMEM183A	6	1:202986884-202987047	5:7	-0.153661	-0.328177	-0.0700773	-0.153661	0.153661	0.000105369	0.00254338
HEXA	6	15:72646032-72646078	5:7	0.153182	0.196296	0.0915033	0.153182	0.153182	0.000732749	0.0120192
WAC	9	10:28884662-28884970	8:10	-0.173077	-0.152919	-0.120224	-0.152919	0.152919	3.63335e-08	3.16671e-06
KIN	2	10:7825044-7825138	1:3	0.193237	0.151724	0.102593	0.151724	0.151724	0.000157843	0.00356451
VPS29	3	12:110936625-110936664	2:4	-0.122798	-0.165474	-0.151421	-0.151421	0.151421	0	0
REXO2	4	11:114315263-114315374	3:5	0.151042	0.224768	0.0833333	0.151042	0.151042	3.61865e-05	0.00107453
SNAPC5	2	15:66787241-66787757	1:3	0.0157792	0.15017	0.161143	0.15017	0.15017	0.000996836	0.0151204
C6orf136	2	6:30615198-30615623	1:3	-0.131313	-0.14966	-0.292793	-0.14966	0.14966	2.03897e-05	0.000675569
FUS	7	16:31198123-31198157	6:8	0.35807	0.136015	0.149294	0.149294	0.149294	0	0
MALT1	7	18:56378153-56378185	6:8	0.214286	0.14875	0.0660112	0.14875	0.14875	4.60273e-05	0.00130201
RLTPR	36	16:67690704-67690784	35:37	-0.122675	-0.279914	-0.148128	-0.148128	0.148128	4.16246e-09	4.69339e-07
ACADM	3	1:76194074-76194173	1:4	0.219278	0.147988	0.0914406	0.147988	0.147988	9.49497e-06	0.000369645
TBCE	3	1:235564818-235564902	2:4	0.147722	-0.0112554	0.160528	0.147722	0.147722	0.00155202	0.0211265
RIOK3	7	18:21047363-21047490	6:8	0.1	0.17451	0.147605	0.147605	0.147605	0.000914454	0.0141776
CEP164	4	11:117206321-117206396	3:5	0.186631	0.0532302	0.14752	0.14752	0.14752	2.52233e-08	2.32434e-06
LSM1	3	8:38027320-38027435	2:4	-0.120634	-0.170999	-0.147366	-0.147366	0.147366	3.85324e-08	3.32244e-06
MLH1	11	3:37055923-37056039	10:12	0.147059	0	0.176471	0.147059	0.147059	1.76198e-07	1.24023e-05
PARP2	13	14:20824749-20824848	12:14	0.294118	0	NA	0.147059	0.147059	0.000209467	0.00450149
ZRANB1	9	10:126672028-126672257	8:10	0.147059	-0.0416667	0.2	0.147059	0.147059	0.00338028	0.0366534
NUP160	4	11:47861395-47861617	3:5	0	0.147059	0.16	0.147059	0.147059	1.07947e-05	0.000403836
PPP3CA	14	4:101950323-101950352	13:15	-0.0575896	-0.147059	-0.321429	-0.147059	0.147059	2.56509e-05	0.000814162
MEF2D	5	1:156450626-156450763	4:6	0.147059	0	0.157895	0.147059	0.147059	0.00026553	0.00544015
IRF1	7	5:131821943-131822065	6:8	0.0558361	0.146956	0.212204	0.146956	0.146956	1.55645e-07	1.12037e-05
ZBTB40	17	1:22848870-22848956	16:18	-0.0714286	NA	-0.222222	-0.146825	0.146825	0.00331654	0.036125
GALNT7	2	4:174169131-174169591	1:3	-0.146753	-0.0769231	-0.2	-0.146753	0.146753	2.76182e-05	0.000869758
INTS12	2	4:106624805-106624966	1:3	0.146465	0.17312	0.0467775	0.146465	0.146465	0.00155789	0.0211265
BEX4	2	X:102470610-102470692	1:3	0.144768	0.0999058	0.232601	0.144768	0.144768	3.04792e-10	4.27345e-08
RC3H1	20	1:173912580-173912753	19:21	0.144737	0.267857	0.0476939	0.144737	0.144737	3.71246e-08	3.21826e-06
NR2C2AP	3	19:19313279-19313384	2:4	0.144715	0.458498	0.0889894	0.144715	0.144715	5.29206e-05	0.00144871
TMX3	10	18:66356924-66357218	9:11	-0.217391	NA	-0.0714286	-0.14441	0.14441	0.00239677	0.0289697
POP5	3	12:121017577-121017726	2:4	0.0798516	0.169584	0.144382	0.144382	0.144382	0.000846889	0.0133672
NCAPD2	9	12:6623939-6624086	8:10	0.142857	0.3125	0	0.142857	0.142857	1.03996e-05	0.000392702
SDAD1	7	4:76895229-76895286	6:8	0.177778	0.142857	0.133333	0.142857	0.142857	0.000413473	0.00768955
TRAF3IP2	2	6:111922399-111922521	1:3	-0.142857	-0.244833	-0.125	-0.142857	0.142857	0.000138073	0.00319943
AP1G1	20	16:71782154-71782281	19:21	0	NA	0.285714	0.142857	0.142857	0.00430527	0.0437418
WDR89	3	14:64091646-64091751	2:4	0	0.285714	NA	0.142857	0.142857	0.00162828	0.0218241
C15orf44	2	15:65899497-65899780	1:3	-0.0685696	-0.142857	-0.165775	-0.142857	0.142857	1.10382e-05	0.000411038
ING1	3	13:111367329-111368355	2:4	-0.000925926	0.142857	0.15	0.142857	0.142857	0.002342	0.0284588
ITGB7	2	12:53594856-53594978	1:3	-0.0919499	-0.333333	-0.142799	-0.142799	0.142799	0.0007609	0.0123428
KTN1	36	14:56130673-56130759	35:37	0.162967	0.0548999	0.142503	0.142503	0.142503	0.00330403	0.0360691
EIF4A2	11	3:186506099-186506205	10:12	0.164785	0.11423	0.142187	0.142187	0.142187	0.00204915	0.0257727
NOP58	10	2:203160397-203160560	9:11	0.142063	0.18611	0.0263537	0.142063	0.142063	3.77476e-15	1.268e-12
IDI1	5	10:1089939-1092402	1:6	0.0777189	0.140723	0.160568	0.140723	0.140723	8.30649e-09	8.697e-07
PIGK	4	1:77634945-77635080	3:5	0.0588235	0.222222	NA	0.140523	0.140523	0.000307902	0.00611405
SRRM2	2	16:2806335-2806607	1:3	-0.140211	-0.0948814	-0.14521	-0.140211	0.140211	0.00445476	0.044609
C13orf18	12	13:46936673-46936733	11:13	0.166667	0.0888889	0.14	0.14	0.14	6.51796e-08	5.25478e-06
SREBF2	10	22:42274663-42274762	9:11	-0.14	-0.224284	-0.053539	-0.14	0.14	0.00141347	0.0196472
DUSP5	2	10:112262479-112262627	1:3	0	0.13986	0.154681	0.13986	0.13986	4.58345e-07	2.82074e-05
ZC3H11A	2	1:203765421-203765729	1:3	0.094382	0.236488	0.139823	0.139823	0.139823	0.000525179	0.00922439
GATAD2A	14	19:19612778-19612852	13:15	0.277451	0	NA	0.138725	0.138725	0.000573233	0.00988536
ATXN2L	23	16:28847647-28847811	22:24	0.138562	0.14466	0.0870538	0.138562	0.138562	4.12258e-07	2.56651e-05
ANKS3	2	16:4781513-4781580	1:3	0.137931	0.176471	0.133333	0.137931	0.137931	0.000142272	0.00327357
CDYL	8	6:4935749-4936005	7:9	0.137931	0.190476	0	0.137931	0.137931	0.000201948	0.00438842
PCNP	2	3:101298634-101298848	1:3	0.137579	0.0499259	0.1613	0.137579	0.137579	0	0
FGFR1OP2	5	12:27113448-27113561	4:6	0.270202	0.137288	0.0945455	0.137288	0.137288	0.000711565	0.0117554
POLG	17	15:89864356-89864491	16:18	0.176471	0.00292398	0.136364	0.136364	0.136364	0.00227389	0.0278229
RNF19A	9	8:101276262-101276423	8:10	0.0615385	0.136364	0.277778	0.136364	0.136364	1.88138e-10	2.80883e-08
METTL3	9	14:21967450-21967515	8:10	0.2	NA	0.0727273	0.136364	0.136364	0.000827007	0.0131765
GRAP2	4	22:40351823-40351914	3:5	0	0.272727	NA	0.136364	0.136364	0.000730977	0.0120023
TRIM26	3	6:30172433-30172543	2:4	0.222588	0.135785	0.103827	0.135785	0.135785	2.1554e-08	2.04433e-06
RBM6	42	3:50147812-50147896	41:43	0.135167	0.155128	0.0896057	0.135167	0.135167	4.37589e-05	0.00124879
RBM5	17	3:50147812-50147896	16:18	0.135167	0.155128	0.0896057	0.135167	0.135167	4.37589e-05	0.00124879
ZEB1	11	10:31784705-31784767	10:12	-0.135135	-0.0333333	-0.153846	-0.135135	0.135135	8.27428e-05	0.00210433
BCLAF1	13	6:136588167-136588313	12:14	-0.146719	-0.134435	-0.121521	-0.134435	0.134435	0.0013718	0.0192506
INTS10	8	8:19682314-19682483	7:9	0.134028	0.243939	0.116625	0.134028	0.134028	0.000454386	0.0082413
NOL8	4	9:95085518-95085633	3:5	-0.18103	-0.0302419	-0.134026	-0.134026	0.134026	0.000312185	0.00618387
QTRT1	6	19:10818142-10818291	5:7	-0.05	-0.138679	-0.133929	-0.133929	0.133929	0.0048238	0.0468548
TCHP	11	12:110350796-110350877	10:12	0.047619	0.133929	0.224646	0.133929	0.133929	9.85953e-05	0.0024271
MED20	5	6:41877007-41877260	3:6	0.133333	0.133333	0.189103	0.133333	0.133333	0.000216721	0.00461614
C9orf142	2	9:139887092-139887152	1:3	-0.0952381	-0.133333	-0.137931	-0.133333	0.133333	1.83559e-07	1.25411e-05
UXS1	15	2:106713174-106713277	14:16	0.266667	NA	0	0.133333	0.133333	0.00364169	0.0385799
SIRT2	2	19:39389019-39389065	1:3	0.114292	0.193195	0.133163	0.133163	0.133163	0.000140133	0.00323712
GLCCI1	7	7:8124527-8124647	6:8	0.131703	0.035471	0.153739	0.131703	0.131703	0.000841492	0.0133022
PBX3	10	9:128711657-128711719	9:11	0.107143	0.15625	NA	0.131696	0.131696	0.00190491	0.0243768
PTBP1	9	19:805492-805569	8:10	-0.130844	-0.164148	-0.0717469	-0.130844	0.130844	0.00251656	0.0300571
DPAGT1	8	11:118968174-118968261	7:9	0.0769231	0.192308	0.130435	0.130435	0.130435	2.09722e-06	0.000104369
EML2	19	19:46122080-46122201	18:20	-0.130435	0	-0.166667	-0.130435	0.130435	0.00474951	0.0464973
GPBP1L1	2	1:46151248-46151292	1:3	0.129751	0.0588235	0.24043	0.129751	0.129751	1.95403e-05	0.000660509
ST6GALNAC4	2	9:130678687-130678773	1:3	0.310194	0.0488766	0.12963	0.12963	0.12963	0.0012672	0.0182758
STK40	4	1:36824338-36824438	3:5	0.128205	0.129032	0.0555556	0.128205	0.128205	7.83571e-06	0.000318244
C1orf43	4	1:154185825-154186422	3:5	0.0485197	0.150811	0.127814	0.127814	0.127814	0.00460562	0.045671
PPP6R3	2	11:68272613-68272739	1:3	0.182073	0.0969881	0.127671	0.127671	0.127671	4.49029e-06	0.000203948
EIF4A3	4	17:78115118-78115180	3:5	0.12766	0.222222	0	0.12766	0.12766	5.27245e-13	1.32833e-10
SPEN	14	1:16265213-16265371	13:15	0.132353	0.126728	0.0833333	0.126728	0.126728	5.71316e-06	0.000246579
PHF15	13	5:133912458-133912728	12:14	0.115942	0.550595	0.126134	0.126134	0.126134	0.00371622	0.0391893
GLYR1	6	16:4881980-4882222	5:7	0.125962	0.179779	0.109644	0.125962	0.125962	0.000324246	0.00634484
MGRN1	15	16:4730033-4730098	14:16	-0.14262	-0.125576	-0.101124	-0.125576	0.125576	0.000153396	0.00347381
AKR1A1	7	1:46034157-46034356	6:8	0.170444	0.125472	0.0984726	0.125472	0.125472	2.93272e-10	4.14967e-08
STARD10	6	11:72468812-72468929	5:7	-0.0625	-0.125	-0.205128	-0.125	0.125	0.000230251	0.00485304
CIRH1A	10	16:69188296-69188360	9:11	0.125	0.166667	0	0.125	0.125	1.78996e-05	0.00061538
KIF5B	5	10:32327706-32327754	4:6	0.125	0.35	0.0434783	0.125	0.125	0.000117502	0.00281099
APOBEC3D	15	22:39421075-39421354	14:16	NA	-0.25	0	-0.125	0.125	0.00343777	0.037127
DDX3X	18	X:41206112-41206265	17:19	0.114943	0.172043	0.125	0.125	0.125	4.64215e-10	5.98801e-08
SFMBT1	19	3:52945019-52945194	18:20	0.0909091	0.375	0.125	0.125	0.125	5.5673e-06	0.00024196
OXCT1	13	5:41794779-41794851	12:16	0	0.125	0.294118	0.125	0.125	1.65965e-05	0.000574252
IKBKB	16	8:42177103-42177164	15:17	0.125	0.341463	0.110048	0.125	0.125	0.000353089	0.00676154
APOBEC3C	8	22:39421075-39421354	7:9	NA	-0.25	0	-0.125	0.125	0.00343777	0.037127
GABPA	2	21:27107532-27107889	1:3	-0.12498	-0.0628205	-0.184397	-0.12498	0.12498	1.51653e-06	8.01725e-05
RALY	5	20:32661625-32661672	4:6	0.154305	0.124318	0.0149296	0.124318	0.124318	3.34055e-05	0.00101056
C9orf16	2	9:130924283-130925231	1:3	0.124026	0.208333	0.0220157	0.124026	0.124026	0.00194807	0.0247913
ERLIN2	4	8:37599290-37599336	3:5	0.047619	0.2	NA	0.12381	0.12381	0.00258415	0.0305251
ME2	14	18:48465940-48466010	13:15	0.109535	0.206155	0.123006	0.123006	0.123006	7.98785e-07	4.58349e-05
PPM1K	2	4:89199296-89199794	1:3	-0.122956	-0.162934	-0.10101	-0.122956	0.122956	0.00373934	0.0393559
YY1AP1	3	1:155657862-155657992	2:4	-0.0199408	-0.12294	-0.160234	-0.12294	0.12294	2.42861e-07	1.59832e-05
GGCT	2	7:30540152-30540297	1:4	-0.0539557	-0.122735	-0.217048	-0.122735	0.122735	0.000594944	0.0101727
NFYC	18	1:41232590-41232646	17:19	-0.12268	-0.17609	-0.078885	-0.12268	0.12268	9.26901e-11	1.45753e-08
MAPKAPK5	9	12:112321385-112321572	8:10	0.123457	-0.0235294	0.122286	0.122286	0.122286	0.00132086	0.0187974
MRPL49	2	11:64891974-64892124	1:3	0.135417	0.0737857	0.121963	0.121963	0.121963	0.000166627	0.00373151
IQCB1	12	3:121507131-121507279	11:13	0.121773	0.17169	0.0844156	0.121773	0.121773	5.90555e-05	0.00157912
CYBASC3	4	11:61124675-61124843	3:5	-0.173487	-0.0904302	-0.120918	-0.120918	0.120918	0.000527384	0.00925303
ARID5A	4	2:97215058-97215196	3:5	-0.0784314	-0.371053	-0.120879	-0.120879	0.120879	0.00512028	0.0486502
ZNF692	7	1:249150483-249150621	6:8	-0.12069	0.00779626	-0.231884	-0.12069	0.12069	1.28994e-06	7.05053e-05
MEMO1	12	2:32108455-32108531	11:13	0.120165	0.170364	0.0695187	0.120165	0.120165	6.58405e-05	0.0017234
USP37	9	2:219399332-219399429	8:10	-0.04	-0.12	-0.130435	-0.12	0.12	0.00445703	0.044609
ZDHHC5	11	11:57464233-57464345	10:12	0.344718	-0.0298507	0.12	0.12	0.12	0.00115015	0.0169052
C1orf50	3	1:43239217-43239320	2:4	0.12	0	0.241379	0.12	0.12	5.04198e-05	0.00140167
CCDC25	5	8:27614236-27614287	4:6	0.169957	0.119232	0.0703569	0.119232	0.119232	9.87998e-05	0.00242843
ATP2B1	16	12:89997489-89997702	15:17	0.119048	0.241379	0	0.119048	0.119048	3.3111e-05	0.00100354
ARID4B	23	1:235340063-235340218	22:24	0.119048	0.12069	0.0362021	0.119048	0.119048	9.03791e-05	0.0022649
GTF2H5	2	6:158591502-158591570	1:3	0.13376	0.118485	0.0292258	0.118485	0.118485	4.66478e-05	0.00131495
RPL7L1	2	6:42848599-42848820	1:3	0.0695013	0.210927	0.118091	0.118091	0.118091	7.1626e-12	1.39975e-09
MIS12	2	17:5390213-5390365	1:3	-0.0595238	NA	-0.176471	-0.117997	0.117997	5.07633e-05	0.00140879
PCK2	7	14:24568258-24568445	6:8	0.117796	0.185185	0.0128518	0.117796	0.117796	3.55898e-07	2.25039e-05
NOC4L	10	12:132635526-132635586	9:11	0.117708	0.318182	0.0308642	0.117708	0.117708	1.86012e-05	0.000633019
TMX2	3	11:57505308-57505498	2:4	-0.179209	-0.101669	-0.117706	-0.117706	0.117706	0.000376415	0.00711526
SETD4	5	21:37429682-37429775	4:6	-0.117647	NA	-0.117647	-0.117647	0.117647	2.10155e-05	0.000685941
CAMK2G	20	10:75579290-75579403	19:22	0.0833333	0.117647	0.210526	0.117647	0.117647	0.000348037	0.00668065
ZNF33A	5	10:38323254-38323328	4:7	0.0952381	0.117647	0.176471	0.117647	0.117647	0.0001624	0.00364698
BOD1	3	5:173036241-173036437	2:4	0.117447	0.454545	-0.0217391	0.117447	0.117447	0.00311651	0.0347034
C9orf46	3	9:5431897-5431983	2:4	-0.130144	-0.0674876	-0.117333	-0.117333	0.117333	0.00357901	0.0381919
JMJD6	5	17:74717345-74717438	4:6	-0.0568695	-0.130589	-0.117308	-0.117308	0.117308	0.000123584	0.00293471
KIAA1033	28	12:105550504-105550570	27:29	0.117021	0.195455	0.104478	0.117021	0.117021	6.96064e-06	0.000288421
UBAP2L	27	1:154235579-154235981	26:28	0.0343567	0.337983	0.116987	0.116987	0.116987	1.96584e-05	0.000661737
STARD3	8	17:37814962-37815073	7:9	-0.14092	0	-0.116667	-0.116667	0.116667	0.000452764	0.00822114
UCK1	5	9:134404331-134404425	4:7	0.116667	0	0.25	0.116667	0.116667	0.000744887	0.0121319
ERCC1	8	19:45917221-45917292	7:9	-0.116619	-0.185541	-0.0930342	-0.116619	0.116619	0.000592008	0.0101548
CCDC53	3	12:102443967-102444069	2:4	-0.12334	-0.11562	0.0267847	-0.11562	0.11562	0.0010505	0.0156981
CCDC25	9	8:27597989-27598034	8:10	0.115385	0	0.2	0.115385	0.115385	0.00472772	0.0463685
CAMLG	2	5:134076753-134077213	1:3	-0.0416957	-0.167301	-0.115196	-0.115196	0.115196	0.000207365	0.00446402
BAT3	6	6:31616688-31616741	5:7	-0.00195848	-0.114868	-0.170526	-0.114868	0.114868	0.000305118	0.00607584
ARHGAP9	22	12:57867386-57867491	21:23	-0.145658	-0.114242	-0.0689218	-0.114242	0.114242	8.56301e-05	0.00216411
WDR74	12	11:62601090-62601146	11:13	0.114217	0.127694	0.0387069	0.114217	0.114217	6.11546e-09	6.65411e-07
GDAP1	2	8:75263509-75263701	1:3	0.078853	0.113943	0.25	0.113943	0.113943	0.00123349	0.0179017
BIRC3	2	11:102192568-102196093	1:3	0.132543	0.113766	0.0892945	0.113766	0.113766	2.81078e-08	2.5319e-06
ASH1L	2	1:155531944-155532086	1:3	0.1875	0.0389036	0.113751	0.113751	0.113751	1.86823e-06	9.50261e-05
DHPS	8	19:12787918-12788025	7:9	0.0902778	0.11283	0.152685	0.11283	0.11283	0.000132395	0.00310733
ARHGAP9	11	12:57870654-57870746	10:12	-0.18152	-0.0543901	-0.112257	-0.112257	0.112257	2.19602e-05	0.000712448
BRD2	7	6:32942798-32942889	6:8	-0.112253	-0.154079	-0.0527561	-0.112253	0.112253	9.04652e-05	0.0022649
ELOVL5	3	6:53158890-53159289	2:4	-0.13541	-0.11203	-0.111815	-0.11203	0.11203	7.23102e-05	0.00186848
ENTPD1	7	10:97602101-97602251	6:8	0.0109955	0.116885	0.111717	0.111717	0.111717	3.785e-05	0.00111165
RBM38	3	20:55968335-55968389	2:4	0.111456	0.0750106	0.153876	0.111456	0.111456	4.64202e-06	0.000209073
TNFSF12	11	17:7463163-7463210	10:12	-0.16571	-0.111111	-0.0877193	-0.111111	0.111111	2.02028e-05	0.000673038
TNFSF13	3	17:7463163-7463210	2:4	-0.16571	-0.111111	-0.0877193	-0.111111	0.111111	2.02028e-05	0.000673038
SKAP1	3	17:46441151-46441176	2:4	-0.15	-0.0333333	-0.111111	-0.111111	0.111111	0.0024997	0.029901
NDOR1	10	9:140109859-140109973	9:11	-0.222222	0	NA	-0.111111	0.111111	0.00122496	0.0178261
DHRS1	8	14:24760762-24760831	7:9	0.111111	0	0.333333	0.111111	0.111111	0.000100674	0.00244837
TNFSF12-TNFSF13	11	17:7463163-7463210	10:12	-0.16571	-0.111111	-0.0877193	-0.111111	0.111111	2.02028e-05	0.000673038
ANAPC7	2	12:110834071-110834257	1:3	0.133333	0	0.111111	0.111111	0.111111	0.000429599	0.00788936
TINF2	2	14:24711096-24711200	1:3	0.111111	0.256854	0.0195713	0.111111	0.111111	9.5113e-05	0.00235939
SFRS13A	6	1:24296869-24297929	5:7	-0.110827	-0.0425084	-0.119356	-0.110827	0.110827	0.0033551	0.0364294
CGGBP1	5	3:88106341-88106442	4:6	-0.0669661	-0.163727	-0.110541	-0.110541	0.110541	0.00028157	0.00571074
RFXANK	5	19:19307995-19308060	4:6	-0.134236	-0.0888227	-0.110353	-0.110353	0.110353	0.000277007	0.00563235
TREX2	3	X:152730446-152730513	2:4	0.0336459	0.335024	0.110248	0.110248	0.110248	4.39462e-07	2.7149e-05
TTC9C	2	11:62500590-62500671	1:3	-0.0123297	-0.109615	-0.135148	-0.109615	0.109615	0.00493183	0.0476743
APEH	3	3:49712616-49712742	2:4	0.169602	0.0824859	0.109524	0.109524	0.109524	0.00265118	0.0310207
MRPL9	5	1:151733927-151734028	4:6	-0.108148	-0.125919	-0.0918699	-0.108148	0.108148	5.79435e-06	0.000248479
CLN3	10	16:28497668-28497811	9:11	-0.0355556	-0.173913	-0.108108	-0.108108	0.108108	4.90775e-05	0.00137145
RERE	22	1:8419824-8420046	21:23	0.107692	0.108108	0.133333	0.108108	0.108108	0.00376787	0.0395641
RBM6	9	3:50036873-50036946	8:10	0.199907	0.0688172	0.107832	0.107832	0.107832	0.00272862	0.0316065
AGPAT5	2	8:6582391-6582460	1:3	-0.0306748	0.107446	0.327743	0.107446	0.107446	1.61416e-06	8.45026e-05
ALG1	13	16:5133683-5133758	12:14	0.115385	0	0.107143	0.107143	0.107143	0.00260997	0.0306878
CUL1	8	7:148457425-148457588	7:9	0.107143	0.179757	0.0810811	0.107143	0.107143	4.2058e-07	2.60824e-05
OFD1	21	X:13781864-13781974	20:22	-0.106648	-0.0906977	-0.263853	-0.106648	0.106648	0.000107688	0.00259546
PITPNB	10	22:28250842-28250927	9:11	0.1358	0.0742019	0.105776	0.105776	0.105776	0.00032603	0.0063566
POGZ	14	1:151380885-151381057	13:15	-0.210526	0	NA	-0.105263	0.105263	0.00369171	0.0390073
TNRC6A	11	16:24807228-24807260	10:12	-0.173913	-0.09375	-0.105263	-0.105263	0.105263	0.000130473	0.00307117
ACLY	14	17:40052873-40052902	13:15	-0.0896739	-0.159574	-0.104651	-0.104651	0.104651	0.00159711	0.0215857
ATR	30	3:142222204-142222295	29:31	0.153846	0.104642	0	0.104642	0.104642	0.00254419	0.0302141
KDM5A	28	12:395292-395373	27:29	0.0978022	0.10542	0.10457	0.10457	0.10457	0.00317205	0.0351519
PMM2	3	16:8898624-8898700	2:4	0.0519841	0.117051	0.104556	0.104556	0.104556	0.00071432	0.0117768
AIMP2	2	7:6054777-6054983	1:3	-0.0880523	-0.132479	-0.104225	-0.104225	0.104225	3.33689e-06	0.000157322
UNC13D	31	17:73824868-73825064	30:32	-0.104167	-0.06	-0.125	-0.104167	0.104167	0.000101515	0.00245769
PPRC1	3	10:103898376-103898522	2:4	NA	-0.0588235	0.266667	0.103922	0.103922	0.00453033	0.0450629
SENP6	19	6:76412361-76412788	18:20	0.103846	0.214237	0.0576416	0.103846	0.103846	0.000246156	0.00511473
C19orf66	4	19:10199787-10200054	3:5	-0.103781	-0.188889	-0.047575	-0.103781	0.103781	0.000110561	0.00265677
CASP7	3	10:115451723-115451829	2:4	0.0422374	0.103704	0.103573	0.103573	0.103573	0.000257511	0.0052893
C6orf211	2	6:151775683-151775788	1:3	0.103448	0.126959	0.0209177	0.103448	0.103448	0.000620739	0.0105801
NOC3L	13	10:96104172-96104272	12:14	0.238095	-0.0322581	NA	0.102919	0.102919	0.000648075	0.010885
MRPL42	3	12:93864262-93864366	2:4	0.0125	-0.102877	-0.235556	-0.102877	0.102877	0.000737841	0.0120781
CYB5A	4	18:71924065-71924088	3:5	-0.214286	-0.102857	0.0133333	-0.102857	0.102857	0.000640883	0.0108092
ADA	6	20:43251648-43251719	5:7	0.102679	0.266703	0.0824095	0.102679	0.102679	0.00486493	0.0471974
ZDHHC6	6	10:114200292-114200453	5:7	0.102657	0	0.375	0.102657	0.102657	0.000808666	0.0129483
EHMT1	2	9:140605419-140605482	1:3	-0.102564	-0.131161	-0.0344222	-0.102564	0.102564	0.0048039	0.0467459
LSM14A	7	19:34710296-34710478	6:8	-0.117741	-0.100713	-0.102484	-0.102484	0.102484	2.10631e-06	0.000104499
TTPAL	4	20:43112977-43113170	3:5	0.0714286	NA	0.133333	0.102381	0.102381	0.00359458	0.038282
MKRN2	2	3:12610374-12610502	1:3	-0.102298	-0.0990099	-0.147674	-0.102298	0.102298	0.00189219	0.0242912
PDIA6	17	2:10925060-10925156	16:18	0.0827815	0.122491	0.102113	0.102113	0.102113	0	0
TNPO3	23	7:128597278-128597369	22:24	0.102041	0	0.137931	0.102041	0.102041	7.83643e-08	6.13372e-06
OCIAD2	6	4:48894789-48894906	5:7	-0.101953	-0.328442	-0.0963365	-0.101953	0.101953	2.99039e-07	1.93643e-05
KIAA0922	18	4:154513627-154513736	17:19	0.101634	0.0617284	0.126582	0.101634	0.101634	0.00190043	0.0243581
GATAD2A	9	19:19605103-19605192	8:10	0	0.121951	0.100802	0.100802	0.100802	0.000135582	0.00316371
CCNDBP1	3	15:43478352-43478431	2:4	0.100524	0.0651515	0.135038	0.100524	0.100524	3.88056e-09	4.4693e-07
SF1	4	11:64540902-64540977	3:5	0.100424	0.0175532	0.126153	0.100424	0.100424	3.04714e-06	0.000146226
SCFD2	4	4:54139993-54140168	3:5	0.1	0.333333	0.0863014	0.1	0.1	2.02827e-06	0.00010125
TMEM149	4	19:36230611-36230989	3:5	-0.1	-0.0588235	-0.103423	-0.1	0.1	0.000207322	0.00446402
RENBP	7	X:153207403-153207484	6:8	0.146341	0.1	0.0857143	0.1	0.1	0.000328589	0.00639104
WDR37	4	10:1118056-1118233	3:6	-0.1	0	-0.129032	-0.1	0.1	0.000346972	0.00666815
REPS1	20	6:139228632-139228737	19:21	-0.00510856	-0.25	-0.1	-0.1	0.1	0.00219782	0.0271985
RSPRY1	7	16:57250019-57250085	6:8	0.05	0.135167	0.1	0.1	0.1	0.00452156	0.0450034
CDC16	15	13:115027362-115027423	14:16	0.147541	-0.046875	0.1	0.1	0.1	0.00307263	0.034387
AP1G2	4	14:24035771-24035895	3:5	0.123678	0.1	0.0850649	0.1	0.1	0.000646075	0.0108804
NSUN2	4	5:6625677-6625782	3:5	0	0.1	0.120879	0.1	0.1	0.000713931	0.0117768

## Sheet: acceptor
gene symbol	regulated exon	coordinates	length difference	deltaPSI_R1	deltaPSI_R2	deltaPSI_R3	deltaPSI	abs value_deltaPSI	pvalue_glm	adjusted_pvalue_glm
SPHK2	9	19:49131938-49133973	1753	-0.5	-0.621429	NA	-0.560714	0.560714	5.14477e-06	0.000554211
SPHK2	9	19:49131938-49133973	0	0.5	0.621429	NA	0.560714	0.560714	5.14477e-06	0.000554211
TM2D2	2	8:38852837-38853313	389	0.516287	0.391362	0.540362	0.516287	0.516287	0	0
TSPYL2	2	X:53113714-53113804	13	0.490625	NA	0.461366	0.475996	0.475996	1.02144e-10	4.88833e-08
HSD17B7	4	1:162767592-162768725	26	-0.472222	-0.457801	NA	-0.465011	0.465011	0.000139857	0.00725195
HSD17B7	4	1:162767592-162768725	0	0.472222	0.457801	NA	0.465011	0.465011	0.000139857	0.00725195
TSPYL2	2	X:53113714-53113804	0	-0.44375	NA	-0.461366	-0.452558	0.452558	8.08548e-10	3.10578e-07
SDAD1	3	4:76902525-76902698	0	-0.478479	-0.327911	-0.448905	-0.448905	0.448905	0	0
SDAD1	3	4:76902525-76902698	75	0.478479	0.327911	0.448905	0.448905	0.448905	0	0
TM2D2	2	8:38852837-38853313	0	-0.44003	-0.490536	-0.413894	-0.44003	0.44003	0	0
ASNS	11	7:97483892-97483992	0	0.217391	0.649362	NA	0.433377	0.433377	0.000663853	0.021026
ASNS	11	7:97483892-97483992	-74	-0.217391	-0.649362	NA	-0.433377	0.433377	0.000663853	0.021026
SRSF1	4	17:56078282-56082961	0	0.410928	0.424884	0.301736	0.410928	0.410928	0	0
SRSF1	4	17:56078282-56082961	1599	-0.410928	-0.424884	-0.301736	-0.410928	0.410928	0	0
DUS3L	9	19:5786760-5786856	-74	NA	-0.375401	-0.440087	-0.407744	0.407744	1.79103e-07	3.35167e-05
DUS3L	9	19:5786760-5786856	0	NA	0.375401	0.440087	0.407744	0.407744	1.79105e-07	3.35167e-05
FCGR2B	4	1:161559352-161559714	3	0.0901639	0.39375	0.393773	0.39375	0.39375	3.25074e-06	0.000385768
FCGR2B	4	1:161559352-161559714	0	-0.0901639	-0.39375	-0.393773	-0.39375	0.39375	3.25073e-06	0.000385768
INO80E	6	16:30012533-30012851	202	0.432448	0.282054	0.374608	0.374608	0.374608	0	0
ZFP106	10	15:42731231-42732011	0	-0.266667	NA	-0.479592	-0.373129	0.373129	5.81709e-05	0.003652
ZFP106	10	15:42731231-42732011	261	0.266667	NA	0.479592	0.373129	0.373129	5.81708e-05	0.003652
FAM122B	13	X:133903597-133906313	929	-0.475177	-0.124469	-0.354902	-0.354902	0.354902	3.5455e-08	9.24141e-06
FAM122B	13	X:133903597-133906313	0	0.475177	0.124469	0.354902	0.354902	0.354902	3.5455e-08	9.24141e-06
INO80E	6	16:30012533-30012851	0	-0.406076	-0.309172	-0.350226	-0.350226	0.350226	0	0
OPTN	9	10:13160888-13161040	0	-0.35	-0.097561	-0.361905	-0.35	0.35	3.44812e-05	0.00243731
OPTN	9	10:13160888-13161040	18	0.35	0.097561	0.361905	0.35	0.35	3.44797e-05	0.00243731
MMP17	9	12:132334347-132334604	137	0.11875	-0.349091	-0.828571	-0.349091	0.349091	0.000148396	0.00755983
MMP17	9	12:132334347-132334604	0	-0.11875	0.349091	0.828571	0.349091	0.349091	0.000148395	0.00755983
DNAJC10	12	2:183604272-183605115	754	0.337945	0.485599	-0.144499	0.337945	0.337945	0.000248912	0.0105617
DNAJC10	12	2:183604272-183605115	0	-0.337945	-0.485599	0.144499	-0.337945	0.337945	0.000248908	0.0105617
TMC8	4	17:76128440-76128589	0	-0.334031	-0.152418	-0.357456	-0.334031	0.334031	8.52599e-08	1.80362e-05
C21orf2	8	21:45750346-45750802	3	0.331194	0.444231	0.295933	0.331194	0.331194	1.34885e-07	2.60775e-05
C21orf2	8	21:45750346-45750802	0	-0.331194	-0.444231	-0.295933	-0.331194	0.331194	1.34885e-07	2.60775e-05
CTNNB1	19	3:41281151-41281939	0	-0.248571	-0.394433	-0.328144	-0.328144	0.328144	5.50671e-14	4.59306e-11
KIAA0406	5	20:36631030-36631178	-17	-0.32	-0.333333	NA	-0.326667	0.326667	4.00082e-08	1.0259e-05
KIAA0406	5	20:36631030-36631178	0	0.32	0.333333	NA	0.326667	0.326667	4.05943e-08	1.03049e-05
SRP19	5	5:112203069-112203604	32	0.0634606	0.388474	0.323511	0.323511	0.323511	3.9968e-15	4.0234e-12
CTNNB1	19	3:41281151-41281939	159	0.248571	0.386559	0.321102	0.321102	0.321102	1.41998e-13	1.15148e-10
RNF216	5	7:5778907-5779256	273	0.216113	0.430341	0.3125	0.3125	0.3125	8.81006e-07	0.000134227
ATP13A1	15	19:19764778-19764953	0	0.222744	0.311885	0.337632	0.311885	0.311885	8.44608e-09	2.62305e-06
ATP13A1	15	19:19764778-19764953	70	-0.222744	-0.311885	-0.337632	-0.311885	0.311885	8.44605e-09	2.62305e-06
PCGF3	6	4:727673-728816	1047	0.428571	NA	0.189474	0.309023	0.309023	0.000442675	0.0158179
PCGF3	6	4:727673-728816	0	-0.428571	NA	-0.189474	-0.309023	0.309023	0.000442668	0.0158179
PHF1	12	6:33382732-33382921	11	0.156636	0.305958	0.585648	0.305958	0.305958	3.01898e-05	0.00218693
PHF1	12	6:33382732-33382921	0	-0.156636	-0.305958	-0.585648	-0.305958	0.305958	3.01893e-05	0.00218693
ERCC5	9	13:103514380-103515453	55	-0.305556	-0.315789	-0.125	-0.305556	0.305556	2.64276e-06	0.000320125
ERCC5	9	13:103514380-103515453	0	0.305556	0.315789	0.125	0.305556	0.305556	2.67529e-06	0.000322726
TRIP12	19	2:230670446-230670599	81	-0.0197368	0.30303	0.3	0.3	0.3	0.000333412	0.0129987
FAM63B	9	15:59146681-59149732	3	-0.445946	-0.0714286	-0.294737	-0.294737	0.294737	2.40466e-05	0.0018573
FAM63B	9	15:59146681-59149732	0	0.445946	0.0714286	0.294737	0.294737	0.294737	2.40489e-05	0.0018573
TRPT1	7	11:63991572-63991685	3	-0.325397	-0.291223	-0.286822	-0.291223	0.291223	7.35685e-11	3.57947e-08
SRP19	5	5:112203069-112203604	0	-0.0634606	-0.388474	-0.287328	-0.287328	0.287328	3.53051e-14	3.03136e-11
PRKRIP1	2	7:102006402-102006523	63	0.281481	0.281532	0.347598	0.281532	0.281532	3.70902e-06	0.000429672
FAM136A	2	2:70527972-70528735	623	0.278144	0.38976	0.254232	0.278144	0.278144	0	0
FAM136A	2	2:70527972-70528735	0	-0.278144	-0.38976	-0.254232	-0.278144	0.278144	0	0
CHFR	7	12:133446205-133446420	0	NA	0.469091	0.0833333	0.276212	0.276212	2.89157e-05	0.00212372
C2orf84	3	2:24303746-24303825	3	0.465909	0.0833333	NA	0.274621	0.274621	0.00178049	0.0411025
C2orf84	3	2:24303746-24303825	0	-0.465909	-0.0833333	NA	-0.274621	0.274621	0.00178054	0.0411025
CD320	3	19:8368739-8368972	0	0.130775	0.345588	0.266667	0.266667	0.266667	7.83761e-09	2.48699e-06
CD320	3	19:8368739-8368972	115	-0.127932	-0.345588	-0.266667	-0.266667	0.266667	7.90984e-10	3.07883e-07
AC093726.6	7	7:154739608-154739800	0	-0.648459	0.12	NA	-0.26423	0.26423	9.63015e-05	0.00541683
AC093726.6	7	7:154739608-154739800	5	0.648459	-0.12	NA	0.26423	0.26423	9.63017e-05	0.00541683
C16orf74	3	16:85743770-85743913	22	-0.336957	-0.191489	NA	-0.264223	0.264223	0.000696675	0.0217287
C16orf74	3	16:85743770-85743913	0	0.336957	0.191489	NA	0.264223	0.264223	0.000696677	0.0217287
HPS3	16	3:148885676-148885770	0	-0.329545	NA	-0.194444	-0.261995	0.261995	0.00111564	0.0305149
HPS3	16	3:148885676-148885770	4	0.329545	NA	0.194444	0.261995	0.261995	0.00111578	0.0305149
TRIP12	19	2:230670446-230670599	0	0.0197368	-0.30303	-0.26	-0.26	0.26	0.00173384	0.0404604
MUS81	13	11:65632488-65632616	98	-0.256944	-0.516667	-0.199161	-0.256944	0.256944	1.58203e-10	6.7919e-08
MUS81	13	11:65632488-65632616	0	0.256944	0.516667	0.199161	0.256944	0.256944	1.58206e-10	6.7919e-08
ATP13A2	9	1:17326895-17327029	27	0.25	0.253289	NA	0.251645	0.251645	0.00101205	0.0287487
ATP13A2	9	1:17326895-17327029	0	-0.25	-0.253289	NA	-0.251645	0.251645	0.00101211	0.0287487
METT11D1	4	14:21460251-21460364	32	0.286364	0.135492	0.250155	0.250155	0.250155	4.32698e-10	1.75441e-07
METT11D1	4	14:21460251-21460364	0	-0.286364	-0.135492	-0.250155	-0.250155	0.250155	4.32693e-10	1.75441e-07
TRPT1	7	11:63991572-63991685	80	0.285714	0.25	0.0666667	0.25	0.25	1.46538e-12	9.50643e-10
CCDC22	3	X:49098482-49098614	0	0.105263	NA	0.388889	0.247076	0.247076	0.000120262	0.00649681
CCDC22	3	X:49098482-49098614	50	-0.105263	NA	-0.388889	-0.247076	0.247076	0.000119045	0.00645962
ANKLE2	10	12:133310971-133311161	79	-0.242424	-0.299145	0.0674468	-0.242424	0.242424	0.000501396	0.0173222
BRD1	13	22:50181038-50181535	393	0.239496	0.49	0.0451128	0.239496	0.239496	0.0013499	0.0340308
CHD8	25	14:21868310-21868490	0	0.238426	0.434783	0.0535117	0.238426	0.238426	0.000188266	0.00860133
CHD8	25	14:21868310-21868490	24	-0.238426	-0.434783	-0.0535117	-0.238426	0.238426	0.000188273	0.00860133
ATP9B	24	18:77097279-77097449	0	-0.238095	0	-0.307692	-0.238095	0.238095	0.000199981	0.00895407
HNRNPC	2	14:21731470-21731988	493	0.234618	0.234389	0.199627	0.234389	0.234389	0	0
HNRNPC	2	14:21731470-21731988	0	-0.234618	-0.234389	-0.199627	-0.234389	0.234389	0	0
HPS3	15	3:148884821-148885027	0	0.04	0.413793	0.22807	0.22807	0.22807	0.00101308	0.0287487
HPS3	15	3:148884821-148885027	31	-0.04	-0.413793	-0.22807	-0.22807	0.22807	0.00101291	0.0287487
POLL	10	10:103338638-103339574	-21	-0.318182	0	-0.227273	-0.227273	0.227273	7.70687e-06	0.000732855
POLL	10	10:103338638-103339574	0	0.318182	0	0.227273	0.227273	0.227273	7.80521e-06	0.00073741
CIC	14	19:42796718-42797011	3	0.226471	0.325651	-0.037037	0.226471	0.226471	5.34967e-05	0.00343837
LARP4	4	12:50822700-50822873	18	0.225885	-0.0379053	0.229011	0.225885	0.225885	0.000146454	0.00748764
LARP4	4	12:50822700-50822873	0	-0.225885	0.0379053	-0.229011	-0.225885	0.225885	0.000146449	0.00748764
GPR137	11	11:64056509-64056972	0	0.219658	-0.127778	0.393878	0.219658	0.219658	0.000226988	0.0098755
GPR137	11	11:64056509-64056972	106	-0.219658	0.127778	-0.393878	-0.219658	0.219658	0.000226987	0.0098755
MYCBP2	56	13:77692475-77692654	24	-0.217172	-0.125	-0.333333	-0.217172	0.217172	0.000443767	0.0158179
MYCBP2	56	13:77692475-77692654	0	0.217172	0.125	0.333333	0.217172	0.217172	0.000443759	0.0158179
MUTYH	6	1:45799085-45799275	39	0.0747549	0.30303	0.216216	0.216216	0.216216	0.000394022	0.0146612
C1orf131	3	1:231364896-231364955	3	-0.0808081	-0.231117	-0.216024	-0.216024	0.216024	0.000197738	0.00889951
C1orf131	3	1:231364896-231364955	0	0.0808081	0.231117	0.216024	0.216024	0.216024	0.000197738	0.00889951
ALKBH2	2	12:109530312-109530742	0	-0.245421	-0.215575	-0.0762958	-0.215575	0.215575	2.77247e-05	0.00208706
ALKBH2	2	12:109530312-109530742	150	0.245421	0.215575	0.0762958	0.215575	0.215575	2.77248e-05	0.00208706
FAM54B	8	1:26156000-26156321	0	-0.0844156	-0.268817	-0.215321	-0.215321	0.215321	0.000430565	0.0155563
HECTD1	27	14:31597818-31598654	141	0.195652	0.321839	0.215269	0.215269	0.215269	0.000816703	0.024279
HECTD1	27	14:31597818-31598654	0	-0.195652	-0.321839	-0.215269	-0.215269	0.215269	0.000816702	0.024279
SAMD4B	16	19:39874139-39875535	209	0.15625	0.214286	0.2609	0.214286	0.214286	0.000155925	0.00778108
SAMD4B	16	19:39874139-39875535	0	-0.15625	-0.214286	-0.286217	-0.214286	0.214286	9.02363e-05	0.00513839
ARAP2	19	4:36149170-36149368	0	0.0380435	0.212121	0.4	0.212121	0.212121	0.00209919	0.0457325
ARAP2	19	4:36149170-36149368	34	-0.0380435	-0.212121	-0.4	-0.212121	0.212121	0.00209887	0.0457325
ZDHHC6	5	10:114201950-114202109	92	-0.368421	-0.0833333	-0.210526	-0.210526	0.210526	3.62043e-06	0.000422764
ZDHHC6	5	10:114201950-114202109	0	0.368421	0.0833333	0.210526	0.210526	0.210526	3.67251e-06	0.000427137
CDV3	6	3:133306003-133309116	737	0.115149	0.223129	0.20824	0.20824	0.20824	1.94378e-12	1.23358e-09
INTS8	8	8:95850691-95850846	0	0.238095	0.173913	NA	0.206004	0.206004	0.000318136	0.0126876
INTS8	8	8:95850691-95850846	31	-0.238095	-0.173913	NA	-0.206004	0.206004	0.000318091	0.0126876
DVL2	11	17:7130974-7131102	0	0	NA	-0.410256	-0.205128	0.205128	0.000139335	0.00725062
DVL2	11	17:7130974-7131102	72	0	NA	0.410256	0.205128	0.205128	0.000137926	0.00719015
NSUN5	7	7:72718219-72718405	4	-0.40035	-0.00940439	NA	-0.204877	0.204877	2.61244e-06	0.0003191
APTX	6	9:32988081-32988127	5	-0.148198	-0.24	-0.204645	-0.204645	0.204645	1.27767e-07	2.5033e-05
APTX	6	9:32988081-32988127	0	0.148198	0.24	0.204645	0.204645	0.204645	1.27768e-07	2.5033e-05
BRD1	13	22:50181038-50181535	0	-0.203782	-0.54	-0.0451128	-0.203782	0.203782	0.000919819	0.0266921
TIA1	6	2:70454867-70454954	0	0.211538	0.176471	0.2	0.2	0.2	1.05031e-06	0.000155644
TIA1	6	2:70454867-70454954	31	-0.211538	-0.176471	-0.2	-0.2	0.2	1.03317e-06	0.000153884
SFRS3	4	6:36567598-36568967	1331	0.26285	0.198331	0.151879	0.198331	0.198331	0	0
SFRS3	4	6:36567598-36568967	0	-0.26285	-0.198331	-0.151879	-0.198331	0.198331	0	0
EIF1AD	2	11:65767774-65767952	0	-0.19666	-0.521739	-0.0434946	-0.19666	0.19666	0.000484314	0.016892
RARS2	14	6:88229898-88229974	4	-0.00982801	-0.304029	-0.195601	-0.195601	0.195601	1.15414e-05	0.00101799
RARS2	14	6:88229898-88229974	0	0.00982801	0.304029	0.195601	0.195601	0.195601	1.15423e-05	0.00101799
ENTPD6	14	20:25205798-25205953	43	-0.195	-0.15	-0.423077	-0.195	0.195	7.72296e-05	0.0046164
ENTPD6	14	20:25205798-25205953	0	0.195	0.15	0.423077	0.195	0.195	7.72291e-05	0.0046164
NSUN5	7	7:72718219-72718405	0	0.377622	0.00940439	NA	0.193513	0.193513	7.02775e-06	0.000679342
C10orf57	3	10:82180222-82180401	17	NA	-0.186335	-0.198157	-0.192246	0.192246	0.000804744	0.0240706
KIAA1033	9	12:105514867-105514982	12	0.142857	0.223571	0.191816	0.191816	0.191816	0.000177058	0.00831006
KIAA1033	9	12:105514867-105514982	0	-0.142857	-0.223571	-0.191816	-0.191816	0.191816	0.000177041	0.00831006
SYNRG	17	17:35900482-35900645	63	0.0178268	-0.363043	-0.191554	-0.191554	0.191554	0.000229626	0.00993166
SYNRG	17	17:35900482-35900645	0	-0.0178268	0.363043	0.191554	0.191554	0.191554	0.00022964	0.00993166
HIPK1	18	1:114514446-114514576	0	0.109524	0.191176	0.266667	0.191176	0.191176	7.87941e-05	0.00467528
HIPK1	18	1:114514446-114514576	75	-0.109524	-0.191176	-0.266667	-0.191176	0.191176	7.87868e-05	0.00467528
ZCCHC11	28	1:52902427-52903373	738	0.190171	0.450842	0.106473	0.190171	0.190171	4.40045e-06	0.000483315
RAP1GDS1	2	4:99214556-99214666	0	-0.143038	-0.189166	-0.333629	-0.189166	0.189166	1.51452e-06	0.00020097
RAP1GDS1	2	4:99214556-99214666	3	0.143038	0.189166	0.333629	0.189166	0.189166	1.51452e-06	0.00020097
PHKG2	8	16:30767676-30767841	0	0.133333	0.188679	0.212766	0.188679	0.188679	1.48937e-08	4.30486e-06
PHKG2	8	16:30767676-30767841	12	-0.133333	-0.188679	-0.212766	-0.188679	0.188679	1.51688e-08	4.34141e-06
TIMELESS	7	12:56826153-56826308	89	-0.375	NA	0	-0.1875	0.1875	1.02213e-06	0.000153021
ZSWIM7	8	17:15879874-15881227	821	-0.200758	-0.171355	NA	-0.186057	0.186057	0.00203529	0.0448425
ZSWIM7	8	17:15879874-15881227	0	0.200758	0.171355	NA	0.186057	0.186057	0.00203529	0.0448425
C10orf57	3	10:82180222-82180401	0	NA	0.173913	0.198157	0.186035	0.186035	0.00103115	0.0290401
FBXO7	3	22:32874968-32875262	0	-0.357488	-0.0404138	-0.185124	-0.185124	0.185124	1.32975e-09	4.73407e-07
FBXO7	3	22:32874968-32875262	152	0.357488	0.0404138	0.185124	0.185124	0.185124	1.32974e-09	4.73407e-07
CDV3	6	3:133306003-133309116	0	-0.134154	-0.183673	-0.200425	-0.183673	0.183673	3.74822e-11	1.98949e-08
UFSP2	10	4:186326934-186327113	103	0.198511	0.166667	NA	0.182589	0.182589	3.94365e-05	0.00266497
UFSP2	10	4:186326934-186327113	0	-0.198511	-0.166667	NA	-0.182589	0.182589	3.9432e-05	0.00266497
ARMCX3	3	X:100878776-100878883	0	0.182418	-0.00278746	0.321429	0.182418	0.182418	8.36588e-06	0.000780277
ARMCX3	3	X:100878776-100878883	28	-0.182418	0.00278746	-0.321429	-0.182418	0.182418	8.36593e-06	0.000780277
CIC	14	19:42796718-42797011	0	-0.182353	-0.325651	0.037037	-0.182353	0.182353	0.000232781	0.0100378
UBXN11	6	1:26627417-26627544	29	-0.330065	-0.181572	-0.0518934	-0.181572	0.181572	0.00170496	0.0400426
UBXN11	6	1:26627417-26627544	0	0.330065	0.181572	0.0518934	0.181572	0.181572	0.00170495	0.0400426
ZNF76	11	6:35260317-35260564	0	-0.00948767	-0.76	-0.180952	-0.180952	0.180952	0.000109642	0.00610839
ZNF76	11	6:35260317-35260564	14	0.00948767	0.76	0.180952	0.180952	0.180952	0.000109643	0.00610839
CORO7	33	16:4391369-4391584	79	0.199623	-0.00647059	0.17792	0.17792	0.17792	5.37557e-06	0.000572734
TMX2	3	11:57505308-57505498	77	0.245869	0.17656	0.150197	0.17656	0.17656	0	0
ATP6V1A	14	3:113517090-113517293	68	-0.0833333	-0.24	-0.176471	-0.176471	0.176471	3.42813e-08	9.24141e-06
ATP6V1A	14	3:113517090-113517293	0	0.0833333	0.24	0.176471	0.176471	0.176471	3.50434e-08	9.24141e-06
EIF1AD	2	11:65767774-65767952	75	0.176252	0.434783	0.131234	0.176252	0.176252	0.00033058	0.0129712
FMR1	16	X:147026389-147026571	0	0.00775194	-0.362519	-0.173962	-0.173962	0.173962	0.000470083	0.0164743
LRBA	54	4:151242343-151242535	15	-0.075	-0.173913	-0.222222	-0.173913	0.173913	0.00125076	0.0329142
LRBA	54	4:151242343-151242535	0	0.075	0.173913	0.222222	0.173913	0.173913	0.00125068	0.0329142
TMEM216	4	11:61165246-61165447	-46	-0.173077	-0.124383	-0.270833	-0.173077	0.173077	8.12068e-08	1.74339e-05
TMEM216	4	11:61165246-61165447	0	0.173077	0.124383	0.270833	0.173077	0.173077	8.12185e-08	1.74339e-05
PCNP	2	3:101298634-101298848	0	0.208341	0.0883888	0.170854	0.170854	0.170854	0	0
TCIRG1	8	11:67811281-67811374	31	-0.170455	0.00545455	-0.175408	-0.170455	0.170455	2.33903e-05	0.00182089
SDHA	17	5:255220-256812	1246	-0.260037	-0.133127	-0.170353	-0.170353	0.170353	0	0
SDHA	17	5:255220-256812	1229	0.260037	0.133127	0.170353	0.170353	0.170353	0	0
SAMD9L	3	7:92774698-92775353	508	0.195375	0.137874	0.170303	0.170303	0.170303	0.000260492	0.0108793
SAMD9L	3	7:92774698-92775353	0	-0.195375	-0.137874	-0.170303	-0.170303	0.170303	0.000260496	0.0108793
ARL16	4	17:79649064-79649705	526	0.186728	0.170213	0.109043	0.170213	0.170213	0.000180314	0.0083954
ARL16	4	17:79649064-79649705	0	-0.186728	-0.170213	-0.109043	-0.170213	0.170213	0.000180314	0.0083954
MTA1	15	14:105930753-105930904	0	0.0231855	0.218056	0.169399	0.169399	0.169399	0.00194582	0.0436285
MTA1	15	14:105930753-105930904	47	-0.0231855	-0.218056	-0.169399	-0.169399	0.169399	0.00194581	0.0436285
CCDC66	10	3:56605209-56605330	-14	-0.294118	NA	-0.04329	-0.168704	0.168704	0.00211486	0.0458732
CCDC66	10	3:56605209-56605330	0	0.294118	NA	0.04329	0.168704	0.168704	0.00211507	0.0458732
CANT1	6	17:76987799-76990002	0	-0.0716113	-0.264706	NA	-0.168159	0.168159	0.000321176	0.0127566
CANT1	6	17:76987799-76990002	1780	0.0716113	0.264706	NA	0.168159	0.168159	0.000321147	0.0127566
PCNP	2	3:101298634-101298848	52	-0.208341	-0.0896002	-0.168037	-0.168037	0.168037	0	0
ASNS	4	7:97498220-97498491	74	-0.167749	-0.0778659	-0.177444	-0.167749	0.167749	4.77522e-07	8.10665e-05
ASNS	4	7:97498220-97498491	0	0.167749	0.0778659	0.177444	0.167749	0.167749	4.7763e-07	8.10665e-05
GGA1	12	22:38020976-38021083	0	0.0789474	0.166667	0.192308	0.166667	0.166667	6.04716e-06	0.000616501
GGA1	12	22:38020976-38021083	-88	-0.0789474	-0.166667	-0.192308	-0.166667	0.166667	5.93126e-06	0.000611842
NCBP2	5	3:196664381-196664519	0	-0.219669	-0.106224	-0.165928	-0.165928	0.165928	1.00742e-12	7.00226e-10
NCBP2	5	3:196664381-196664519	17	0.219669	0.106224	0.165928	0.165928	0.165928	1.00697e-12	7.00226e-10
PRKRIP1	2	7:102006402-102006523	0	-0.118519	-0.165541	-0.422673	-0.165541	0.165541	0.000354434	0.0136045
SMNDC1	5	10:112057325-112057503	17	0.195149	0.0614478	0.165414	0.165414	0.165414	0.000333506	0.0129987
SMNDC1	5	10:112057325-112057503	0	-0.195149	-0.0614478	-0.165414	-0.165414	0.165414	0.00033347	0.0129987
DAZAP1	13	19:1434736-1435683	3	-0.045967	-0.164821	-0.179754	-0.164821	0.164821	0.000116107	0.00637148
DAZAP1	13	19:1434736-1435683	0	0.045967	0.164821	0.179754	0.164821	0.164821	0.000116111	0.00637148
UBAP2L	29	1:154241233-154241430	3	0.0996716	0.185061	0.164177	0.164177	0.164177	0.000354169	0.0136045
UBAP2L	29	1:154241233-154241430	0	-0.0996716	-0.185061	-0.164177	-0.164177	0.164177	0.00035417	0.0136045
EBF1	16	5:158122924-158126150	0	0.163636	-0.00793651	0.227273	0.163636	0.163636	1.03933e-05	0.000939352
EBF1	16	5:158122924-158126150	827	-0.163636	0.00793651	-0.227273	-0.163636	0.163636	1.03904e-05	0.000939352
TMX2	3	11:57505308-57505498	0	-0.22974	-0.118867	-0.162066	-0.162066	0.162066	0	0
PCNXL3	28	11:65401597-65401827	0	0	0.32381	NA	0.161905	0.161905	0.00015716	0.00781599
PCNXL3	28	11:65401597-65401827	-47	0	-0.32381	NA	-0.161905	0.161905	0.000157127	0.00781599
CDC42SE2	6	5:130727522-130730380	89	-0.0113248	-0.161555	-0.196715	-0.161555	0.161555	1.79725e-05	0.00147385
CDC42SE2	6	5:130727522-130730380	0	0.0113248	0.161555	0.196715	0.161555	0.161555	1.79732e-05	0.00147385
TMC8	4	17:76128440-76128589	34	0.161347	0.0735222	0.372807	0.161347	0.161347	9.36715e-08	1.92574e-05
C6orf153	5	6:42994916-42994990	-48	-0.0384615	-0.282376	NA	-0.160419	0.160419	2.75335e-14	2.43572e-11
PPP1R8	4	1:28165210-28165363	78	-0.16	0	-0.191919	-0.16	0.16	6.05766e-06	0.000616501
MAPKAPK5	11	12:112326292-112326422	4	-0.0952381	-0.16	-0.258065	-0.16	0.16	9.41995e-10	3.48097e-07
MAPKAPK5	11	12:112326292-112326422	0	0.0952381	0.16	0.258065	0.16	0.16	9.68186e-10	3.53303e-07
C12orf76	8	12:110478983-110480417	153	0.181818	0.0833333	0.16	0.16	0.16	9.20124e-05	0.00522591
C12orf76	8	12:110478983-110480417	0	-0.181818	-0.0833333	-0.16	-0.16	0.16	9.02597e-05	0.00513839
PPP1R8	4	1:28165210-28165363	0	0.16	0	0.191919	0.16	0.16	6.0609e-06	0.000616501
STRBP	21	9:125883910-125887952	0	0.179885	0.0424837	0.159577	0.159577	0.159577	4.79122e-08	1.15429e-05
SFXN1	3	5:174936035-174936205	29	0.0401054	-0.176152	-0.15928	-0.15928	0.15928	3.64896e-05	0.00250075
SFXN1	3	5:174936035-174936205	0	-0.0401054	0.176152	0.15928	0.15928	0.15928	3.64923e-05	0.00250075
NAF1	11	4:164049825-164050500	6	NA	0.0188679	-0.333333	-0.157233	0.157233	0.00023963	0.0102309
NAF1	11	4:164049825-164050500	0	NA	-0.0188679	0.333333	0.157233	0.157233	0.000239712	0.0102309
HSPBP1	7	19:55776646-55776757	0	-0.168142	-0.145455	NA	-0.156798	0.156798	4.34922e-08	1.06695e-05
TNPO2	18	19:12816496-12816582	0	-0.0943396	0.375	0.156648	0.156648	0.156648	0.000720887	0.0222603
TNPO2	18	19:12816496-12816582	-62	0.0943396	-0.375	-0.156648	-0.156648	0.156648	0.000720848	0.0222603
C19orf61	4	19:44251785-44252049	0	-0.155556	-0.162162	-0.0769231	-0.155556	0.155556	5.24691e-06	0.000561074
CDYL	8	6:4935749-4936005	0	-0.199491	-0.155556	-0.0972527	-0.155556	0.155556	0.000167	0.0080088
CDYL	8	6:4935749-4936005	66	0.199491	0.155556	0.0972527	0.155556	0.155556	0.000166991	0.0080088
C19orf61	4	19:44251785-44252049	9	0.155556	0.162162	0	0.155556	0.155556	1.45239e-05	0.00123614
RIOK1	3	6:7395254-7395376	0	-0.219505	-0.155163	-0.0971014	-0.155163	0.155163	8.04838e-06	0.000757923
RIOK1	3	6:7395254-7395376	32	0.219505	0.155163	0.119324	0.155163	0.155163	2.37273e-06	0.000292266
SGSM3	20	22:40805254-40805376	90	0.153846	0.142857	0.238095	0.153846	0.153846	6.04019e-07	9.85091e-05
KCNQ5	4	6:73787045-73787220	98	-0.5	0	-0.153846	-0.153846	0.153846	9.42712e-05	0.00533345
KCNQ5	4	6:73787045-73787220	0	0.5	0	0.153846	0.153846	0.153846	9.51628e-05	0.00537348
STRBP	21	9:125883910-125887952	3347	-0.179885	-0.0424837	-0.152955	-0.152955	0.152955	8.33667e-08	1.77644e-05
JKAMP	3	14:59953399-59953522	32	-0.167279	-0.152047	-0.0652597	-0.152047	0.152047	0.000130495	0.00689063
JKAMP	3	14:59953399-59953522	50	0.175683	0.152047	0.144156	0.152047	0.152047	5.19853e-07	8.7723e-05
NOLC1	3	10:103916943-103917085	0	0.313992	0.14677	0.151851	0.151851	0.151851	8.43769e-15	7.69755e-12
NOLC1	3	10:103916943-103917085	3	-0.313992	-0.14677	-0.151851	-0.151851	0.151851	8.43769e-15	7.69755e-12
EIF2B2	5	14:75472569-75472664	0	0.0714286	0.231132	NA	0.15128	0.15128	0.000862833	0.0253662
TAF1C	15	16:84213776-84213950	16	0.119617	0.388889	0.15122	0.15122	0.15122	0.000220142	0.00967919
TAF1C	15	16:84213776-84213950	0	-0.119617	-0.388889	-0.15122	-0.15122	0.15122	0.000220155	0.00967919
C6orf153	5	6:42994916-42994990	0	0.0384615	0.263389	NA	0.150925	0.150925	8.87179e-13	6.47486e-10
ZFP64	2	20:50803371-50803610	0	NA	-0.0833333	-0.217391	-0.150362	0.150362	0.00057267	0.0190627
ZFP64	2	20:50803371-50803610	6	NA	0.0833333	0.217391	0.150362	0.150362	0.000567851	0.019015
OTUD6B	3	8:92086059-92086139	0	0.15	0.222222	0.0833333	0.15	0.15	6.82059e-06	0.000663712
OTUD6B	3	8:92086059-92086139	4	-0.15	-0.222222	-0.0833333	-0.15	0.15	6.71272e-06	0.000658656
SCRN2	6	17:45915897-45916085	0	-0.15	-0.152381	-0.08	-0.15	0.15	0.000196337	0.00889735
PTCD3	20	2:86361415-86361500	0	0.148439	-0.0568034	0.1987	0.148439	0.148439	0.00127474	0.0331081
EML3	22	11:62370231-62370361	110	0.148148	0.324324	0.134615	0.148148	0.148148	2.39833e-07	4.32188e-05
RAB9A	2	X:13721933-13722021	-79	-0.163169	-0.147858	-0.121212	-0.147858	0.147858	1.11189e-11	6.49959e-09
RAB9A	2	X:13721933-13722021	0	0.163169	0.147858	0.121212	0.147858	0.147858	1.11321e-11	6.49959e-09
MTO1	10	6:74191752-74191967	0	-0.147619	-0.0200669	-0.280259	-0.147619	0.147619	0.00240081	0.0497599
NFYA	8	6:41059267-41059433	18	0.119318	0.147619	0.269231	0.147619	0.147619	0.00093494	0.0269701
MTO1	10	6:74191752-74191967	11	0.147619	0.0200669	0.280259	0.147619	0.147619	0.00240083	0.0497599
EIF2B4	4	2:27591873-27592079	3	0.170599	0.147493	0.0610517	0.147493	0.147493	0.000200964	0.00897064
EIF2B4	4	2:27591873-27592079	0	-0.170599	-0.147493	-0.0610517	-0.147493	0.147493	0.000200966	0.00897064
DAK	18	11:61113767-61116231	56	-0.208333	-0.03125	-0.145455	-0.145455	0.145455	7.39347e-05	0.00445946
DAK	18	11:61113767-61116231	0	0.166667	0.03125	0.145455	0.145455	0.145455	0.000174499	0.00826971
ACAA1	11	3:38167653-38167832	0	-0.0243902	0.321429	0.144444	0.144444	0.144444	3.76867e-05	0.00256454
ACAA1	11	3:38167653-38167832	-11	0.0243902	-0.321429	-0.144444	-0.144444	0.144444	3.76788e-05	0.00256454
DCAF11	3	14:24584591-24584958	0	-0.223191	-0.14307	-0.0538927	-0.14307	0.14307	0.00143391	0.0355048
DCAF11	3	14:24584591-24584958	161	0.223191	0.14307	0.0538927	0.14307	0.14307	0.00143391	0.0355048
CARKD	10	13:111290589-111292340	0	-0.2	-0.142857	0	-0.142857	0.142857	0.00240166	0.0497599
STK4	4	20:43602741-43604324	1224	0.125	NA	0.157895	0.141447	0.141447	0.000551088	0.0186419
PPID	5	4:159636714-159636836	16	-0.0381081	-0.140909	-0.146607	-0.140909	0.140909	7.73101e-05	0.0046164
NDUFAF1	6	15:41679551-41679791	13	NA	0.181818	0.1	0.140909	0.140909	0.000372831	0.0141107
NDUFAF1	6	15:41679551-41679791	0	NA	-0.181818	-0.1	-0.140909	0.140909	0.000377259	0.0141534
PPID	5	4:159636714-159636836	0	0.0381081	0.140909	0.146607	0.140909	0.140909	7.73274e-05	0.0046164
NCBP1	8	9:100410290-100410505	92	-0.147436	-0.14059	-0.137179	-0.14059	0.14059	0.000608166	0.0198608
NCBP1	8	9:100410290-100410505	0	0.147436	0.14059	0.137179	0.14059	0.14059	0.000608214	0.0198608
CSNK1A1	12	5:148875175-148878856	0	-0.147261	-0.123997	-0.139241	-0.139241	0.139241	1.38256e-12	9.18329e-10
CSNK1A1	12	5:148875175-148878856	2433	0.147261	0.123997	0.139241	0.139241	0.139241	1.38412e-12	9.18329e-10
TMEM218	5	11:124971097-124971417	265	0.0740741	0.138889	0.242252	0.138889	0.138889	8.85242e-05	0.00512755
MCRS1	11	12:49954078-49954153	5	-0.138235	0.00917431	-0.217391	-0.138235	0.138235	2.35345e-06	0.000292266
MCRS1	11	12:49954078-49954153	0	0.138235	-0.00917431	0.217391	0.138235	0.138235	2.35547e-06	0.000292266
CXorf38	3	X:40498261-40499572	1148	-0.0952381	-0.147799	-0.137931	-0.137931	0.137931	0.000888925	0.0259504
TCOF1	25	5:149775845-149776405	0	0.137491	0.198624	0.104142	0.137491	0.137491	4.24147e-08	1.04933e-05
TCOF1	25	5:149775845-149776405	461	-0.137491	-0.198624	-0.104142	-0.137491	0.137491	4.24141e-08	1.04933e-05
DPH5	6	1:101467023-101467143	0	-0.118008	-0.137477	-0.194263	-0.137477	0.137477	2.23903e-05	0.00176659
DPH5	6	1:101467023-101467143	43	0.118008	0.137477	0.194263	0.137477	0.137477	2.23878e-05	0.00176659
FAM54B	8	1:26156000-26156321	36	0.136364	0.151515	0.0517598	0.136364	0.136364	0.00102419	0.028888
PHF23	5	17:7139249-7140086	201	0.023198	0.135537	0.236364	0.135537	0.135537	4.00445e-05	0.00269388
PHF23	5	17:7139249-7140086	0	-0.023198	-0.135537	-0.236364	-0.135537	0.135537	4.00488e-05	0.00269388
CWF19L1	3	10:102020723-102020801	16	-0.178019	0	-0.135531	-0.135531	0.135531	0.000777233	0.0235385
CWF19L1	3	10:102020723-102020801	0	0.178019	0	0.135531	0.135531	0.135531	0.000777281	0.0235385
SFPQ	13	1:35641981-35642075	0	0.134525	0.181826	0.118447	0.134525	0.134525	8.95847e-08	1.86803e-05
SFPQ	13	1:35641981-35642075	3	-0.134525	-0.181826	-0.118447	-0.134525	0.134525	8.95804e-08	1.86803e-05
RRP1	6	21:45217303-45217432	4	0	-0.267877	NA	-0.133938	0.133938	0.00114305	0.0309645
RRP1	6	21:45217303-45217432	0	0	0.267877	NA	0.133938	0.133938	0.00114362	0.0309645
SGSM3	22	22:40805686-40806293	450	-0.00152572	0.133333	0.143642	0.133333	0.133333	2.00008e-05	0.00161503
NUP188	8	9:131720289-131720333	4	0	-0.266667	NA	-0.133333	0.133333	0.000232107	0.0100235
NUP188	8	9:131720289-131720333	0	0	0.266667	NA	0.133333	0.133333	0.000236249	0.0101573
USP39	7	2:85850749-85850905	20	0.133117	0.170406	0.0378151	0.133117	0.133117	3.52337e-05	0.00246661
USP39	7	2:85850749-85850905	0	-0.133117	-0.170406	-0.0378151	-0.133117	0.133117	3.52242e-05	0.00246661
IKBKB	17	8:42178253-42178362	-12	-0.173333	0	-0.132075	-0.132075	0.132075	0.000140166	0.00725509
IKBKB	17	8:42178253-42178362	0	0.173333	0	0.132075	0.132075	0.132075	0.000144482	0.00742582
HPS3	9	3:148875137-148875318	0	0.0967742	0.166667	0.130435	0.130435	0.130435	0.000692421	0.0216422
HPS3	9	3:148875137-148875318	4	-0.0967742	-0.166667	-0.130435	-0.130435	0.130435	0.000681929	0.0214521
TRAPPC10	19	21:45507580-45507809	0	-0.0714286	-0.1875	NA	-0.129464	0.129464	0.00104349	0.0291374
TRAPPC10	19	21:45507580-45507809	123	0.0714286	0.1875	NA	0.129464	0.129464	0.00103351	0.0290668
RNF216	5	7:5778907-5779256	0	-0.129156	-0.106811	-0.40625	-0.129156	0.129156	0.000170687	0.00812867
TCF12	21	15:57565228-57565460	0	-0.129032	-0.0967742	-0.171429	-0.129032	0.129032	0.000373099	0.0141107
TCF12	21	15:57565228-57565460	3	0.129032	0.0967742	0.171429	0.129032	0.129032	0.000367972	0.0139872
MAP4	15	3:47917175-47917390	0	0.0125	0.157759	0.129032	0.129032	0.129032	5.52833e-06	0.000584741
MARS	15	12:57906019-57906136	67	-0.128757	-0.250022	-0.0315011	-0.128757	0.128757	3.60892e-10	1.50579e-07
MARS	15	12:57906019-57906136	0	0.128757	0.250022	0.0315011	0.128757	0.128757	3.61063e-10	1.50579e-07
ANKHD1	3	5:139818046-139818202	0	-0.00312221	-0.247452	-0.127488	-0.127488	0.127488	0.00111636	0.0305149
ANKHD1	3	5:139818046-139818202	42	0.00312221	0.219929	0.127488	0.127488	0.127488	0.00236579	0.0492966
BSDC1	4	1:32849431-32849649	51	0.122814	0.149206	0.126324	0.126324	0.126324	0.000210554	0.00928507
CARS	23	11:3023192-3023404	0	0.0289181	-0.281913	-0.12629	-0.12629	0.12629	1.23955e-06	0.000174018
CARS	23	11:3023192-3023404	121	-0.0289181	0.281913	0.12629	0.12629	0.12629	1.23987e-06	0.000174018
MKI67IP	2	2:122493189-122493326	0	-0.0910559	-0.156171	-0.125956	-0.125956	0.125956	1.8573e-06	0.000240979
MKI67IP	2	2:122493189-122493326	96	0.110287	0.156171	0.125956	0.125956	0.125956	5.48093e-07	9.19568e-05
MRPL55	4	1:228295936-228296022	3	-0.125515	-0.0815126	-0.125899	-0.125515	0.125515	0.000111924	0.00617653
MRPL55	4	1:228295936-228296022	0	0.125515	0.0815126	0.125899	0.125515	0.125515	0.000111907	0.00617653
GGA3	19	17:73232695-73234470	0	NA	-0.125	-0.125	-0.125	0.125	0.000266718	0.0110758
EIF2B2	5	14:75472569-75472664	31	0	-0.25	NA	-0.125	0.125	0.000187187	0.00857858
BRD4	22	19:15348215-15349256	879	-0.075	-0.133929	-0.125	-0.125	0.125	2.00842e-11	1.10626e-08
BRD4	22	19:15348215-15349256	0	0.075	0.133929	0.125	0.125	0.125	2.12722e-11	1.15e-08
ATXN2L	10	16:28842283-28842393	23	-0.0358652	-0.122756	-0.158083	-0.122756	0.122756	1.42243e-06	0.000194142
ATXN2L	10	16:28842283-28842393	0	0.0358652	0.122756	0.158083	0.122756	0.122756	1.42317e-06	0.000194142
LYSMD2	3	15:52016987-52017318	0	-0.144928	-0.122222	-0.119163	-0.122222	0.122222	2.16514e-08	6.13659e-06
MTIF3	4	13:28019225-28019293	0	-0.0649877	-0.180952	-0.121136	-0.121136	0.121136	2.38301e-08	6.56294e-06
MTIF3	4	13:28019225-28019293	19	0.0649877	0.180952	0.121136	0.121136	0.121136	2.38203e-08	6.56294e-06
IDH3A	7	15:78455849-78455951	0	0.120644	-0.00842697	0.126848	0.120644	0.120644	1.49274e-06	0.000200456
IDH3A	7	15:78455849-78455951	-37	-0.120644	0.00842697	-0.126848	-0.120644	0.120644	1.49067e-06	0.000200456
AZIN1	3	8:103862227-103862372	0	-0.12	-0.142857	-0.05	-0.12	0.12	0.00039683	0.0147229
SCRN2	6	17:45915897-45916085	23	0.119697	0.152381	0.08	0.119697	0.119697	0.00140785	0.0351277
SAP30BP	11	17:73701691-73702172	397	0.12	0.118931	0.0448375	0.118931	0.118931	1.18157e-06	0.000167444
SAP30BP	11	17:73701691-73702172	0	-0.12	-0.118931	-0.0448375	-0.118931	0.118931	1.18002e-06	0.000167444
PAM16	3	16:4391369-4391505	0	0.160714	-0.0295359	0.118833	0.118833	0.118833	0.000163613	0.00793438
PTCD3	20	2:86361415-86361500	31	-0.118644	0.038835	-0.137931	-0.118644	0.118644	0.000471932	0.0165193
PAPD5	11	16:50259009-50259196	0	-0.075	-0.162088	NA	-0.118544	0.118544	0.000555383	0.018722
PAPD5	11	16:50259009-50259196	141	0.075	0.162088	NA	0.118544	0.118544	0.000555381	0.018722
RAD23A	7	19:13060089-13060222	0	0.138203	0.0853594	0.118301	0.118301	0.118301	1.88317e-05	0.00153993
RAD23A	7	19:13060089-13060222	3	-0.138203	-0.0921776	-0.118301	-0.118301	0.118301	1.05337e-05	0.000949107
MUS81	10	11:65631275-65631559	0	-0.11565	-0.121951	-0.117647	-0.117647	0.117647	0.000563404	0.0189051
MUS81	10	11:65631275-65631559	-3	0.11565	0.121951	0.117647	0.117647	0.117647	0.000563324	0.0189051
SGSM3	20	22:40805254-40805376	0	-0.0982906	-0.117512	-0.238095	-0.117512	0.117512	0.00132613	0.0336935
KRCC1	3	2:88333653-88333811	0	0.0818253	0.116667	0.352941	0.116667	0.116667	0.00230856	0.0485546
KRCC1	3	2:88333653-88333811	61	-0.0818253	-0.116667	-0.352941	-0.116667	0.116667	0.00230828	0.0485546
WDR74	9	11:62601899-62601999	0	0.0038281	0.116279	0.180307	0.116279	0.116279	1.26294e-06	0.000175567
WDR74	9	11:62601899-62601999	-11	-0.0038281	-0.116279	-0.180307	-0.116279	0.116279	1.26071e-06	0.000175567
G6PD	7	X:153762553-153762711	0	-0.0506329	-0.134328	-0.115934	-0.115934	0.115934	0.000952877	0.0274062
G6PD	7	X:153762553-153762711	-3	0.0506329	0.134328	0.115934	0.115934	0.115934	0.000952599	0.0274062
SBF1	4	22:50905961-50906122	0	0.114512	-0.0319328	0.447011	0.114512	0.114512	0.00103549	0.0290945
TRIM73	20	7:75045259-75045469	0	0.0634921	0.114286	0.32	0.114286	0.114286	0.00162784	0.038763
TRIM73	20	7:75045259-75045469	122	-0.0634921	-0.114286	-0.32	-0.114286	0.114286	0.00162732	0.038763
MICAL1	18	6:109768560-109768643	-47	0	-0.114286	-0.130435	-0.114286	0.114286	0.00226632	0.0479773
MICAL1	18	6:109768560-109768643	0	0	0.114286	0.130435	0.114286	0.114286	0.002325	0.048779
ZDHHC13	2	11:19164525-19164670	0	0.114277	0.0612351	0.190354	0.114277	0.114277	0.000578222	0.0191568
ZDHHC13	2	11:19164525-19164670	5	-0.114277	-0.0612351	-0.190354	-0.114277	0.114277	0.000578212	0.0191568
EXOSC8	7	13:37580057-37580162	0	0.191489	0.0833887	0.114103	0.114103	0.114103	1.49991e-13	1.18343e-10
EXOSC8	7	13:37580057-37580162	37	-0.191489	-0.0966777	-0.114103	-0.114103	0.114103	5.44009e-15	5.29375e-12
CCDC137	3	17:79637255-79637483	5	-0.114041	-0.0508021	-0.224138	-0.114041	0.114041	2.28795e-06	0.000286766
CCDC137	3	17:79637255-79637483	0	0.114041	0.0508021	0.224138	0.114041	0.114041	2.28878e-06	0.000286766
RNASEH1	6	2:3596230-3596314	4	0.0381579	-0.321237	-0.113816	-0.113816	0.113816	8.93679e-05	0.00513839
RNASEH1	6	2:3596230-3596314	0	-0.0381579	0.321237	0.113816	0.113816	0.113816	8.93701e-05	0.00513839
CCAR1	12	10:70514471-70514584	0	0.119979	0.0355536	0.113219	0.113219	0.113219	0.000721344	0.0222603
CCAR1	12	10:70514471-70514584	-35	-0.119979	-0.0355536	-0.113219	-0.113219	0.113219	0.000721127	0.0222603
CDC27	9	17:45229172-45229302	18	-0.113208	-0.0681818	-0.12766	-0.113208	0.113208	0.000274377	0.0112656
CDC27	9	17:45229172-45229302	0	0.113208	0.0681818	0.12766	0.113208	0.113208	0.000270075	0.0111834
C10orf2	3	10:102749401-102749641	62	0.149254	0.075	NA	0.112127	0.112127	1.98857e-05	0.00161257
C10orf2	3	10:102749401-102749641	0	-0.149254	-0.075	NA	-0.112127	0.112127	2.02553e-05	0.00161561
MINK1	21	17:4796274-4796362	0	-0.111111	-0.137931	0	-0.111111	0.111111	0.00136233	0.034242
RNPEPL1	3	2:241512527-241512678	18	0.111111	0.222222	0	0.111111	0.111111	0.00129962	0.0335958
SIGMAR1	4	9:34634717-34635855	218	0.0437956	0.134615	0.111111	0.111111	0.111111	3.61292e-05	0.00249612
CYC1	2	8:145150736-145150932	0	0	0.222222	NA	0.111111	0.111111	1.43429e-05	0.00122431
CYC1	2	8:145150736-145150932	-22	0	-0.222222	NA	-0.111111	0.111111	1.39689e-05	0.00120294
MINK1	21	17:4796274-4796362	-33	0.111111	0.137931	0	0.111111	0.111111	0.00134294	0.033914
RNPEPL1	3	2:241512527-241512678	0	-0.111111	-0.222222	0	-0.111111	0.111111	0.00131818	0.0336935
SIGMAR1	4	9:34634717-34635855	0	-0.0437956	-0.134615	-0.111111	-0.111111	0.111111	3.71647e-05	0.00254087
RTCD1	4	1:100733708-100733851	-15	-0.192982	-0.106815	-0.110385	-0.110385	0.110385	0	0
PPP1R12A	15	12:80199946-80200113	36	0.269149	0.110123	0.0483607	0.110123	0.110123	0.000152216	0.00762669
PPP1R12A	15	12:80199946-80200113	0	-0.269149	-0.110123	-0.0483607	-0.110123	0.110123	0.000152226	0.00762669
UBAP2L	31	1:154242676-154243989	0	-0.0778354	-0.127389	-0.109945	-0.109945	0.109945	0.000582151	0.0192466
HARS2	2	5:140073076-140073250	0	-0.10907	-0.105263	-0.146041	-0.10907	0.10907	0.000399812	0.014794
HARS2	2	5:140073076-140073250	100	0.10907	0.105263	0.146041	0.10907	0.10907	0.000399879	0.014794
PPP6R3	17	11:68355395-68355492	18	-0.108974	-0.0443182	-0.262281	-0.108974	0.108974	0.00178107	0.0411025
IL16	24	15:81598761-81599191	3	-0.0457486	-0.244692	-0.108923	-0.108923	0.108923	0.000206379	0.00915744
IL16	24	15:81598761-81599191	0	0.0457486	0.244692	0.108923	0.108923	0.108923	0.000206383	0.00915744
FLAD1	4	1:154962036-154962183	0	0.108374	0.127232	0	0.108374	0.108374	0.00131029	0.0336158
FLAD1	4	1:154962036-154962183	20	-0.108374	-0.127232	0	-0.108374	0.108374	0.00130986	0.0336158
RTCD1	4	1:100733708-100733851	0	0.178947	0.100699	0.107981	0.107981	0.107981	0	0
PPIE	7	1:40211047-40214439	39	-0.095546	-0.137931	-0.107818	-0.107818	0.107818	0.000763695	0.0232262
PPIE	7	1:40211047-40214439	0	0.095546	0.137931	0.107818	0.107818	0.107818	0.000763786	0.0232262
HSPBP1	7	19:55776646-55776757	22	0.115044	0.1	NA	0.107522	0.107522	5.50821e-06	0.000584731
NEK8	9	17:27065689-27065765	0	0	-0.177778	-0.107143	-0.107143	0.107143	0.00176419	0.0409396
NEK8	9	17:27065689-27065765	4	0	0.177778	0.107143	0.107143	0.107143	0.00173629	0.0404852
UBR4	44	1:19481412-19481572	3	0	-0.107143	-0.222222	-0.107143	0.107143	0.00211415	0.0458732
UBR4	44	1:19481412-19481572	0	0	0.107143	0.222222	0.107143	0.107143	0.00208542	0.0455686
GNPAT	7	1:231401458-231401533	0	0.1	0.106293	0.142857	0.106293	0.106293	0.000569936	0.019015
GNPAT	7	1:231401458-231401533	34	-0.1	-0.106293	-0.142857	-0.106293	0.106293	0.000569841	0.019015
SNHG12	5	1:28906045-28906493	0	0.105732	0.225478	0.096876	0.105732	0.105732	8.77342e-10	3.28362e-07
SNHG12	5	1:28906045-28906493	394	-0.105732	-0.225478	-0.096876	-0.105732	0.105732	8.77341e-10	3.28362e-07
AGXT2L2	12	5:177649356-177649581	88	-0.0506329	-0.105263	-0.122449	-0.105263	0.105263	0.00130785	0.0336158
ZNF561	3	19:9728767-9728855	0	-0.0689655	-0.105263	-0.206897	-0.105263	0.105263	0.000165373	0.00797971
ZNF561	3	19:9728767-9728855	13	0.0689655	0.105263	0.206897	0.105263	0.105263	0.000163155	0.00793438
NSFL1C	4	20:1435612-1435777	95	-0.00342492	-0.104297	-0.135482	-0.104297	0.104297	1.9181e-11	1.07841e-08
NSFL1C	4	20:1435612-1435777	0	0.00342492	0.104297	0.135482	0.104297	0.104297	1.92091e-11	1.07841e-08
RASGRP3	22	2:33783739-33784097	5	-0.116667	0	-0.104167	-0.104167	0.104167	1.09982e-05	0.000981866
RASGRP3	22	2:33783739-33784097	0	0.116667	0.0882353	0.104167	0.104167	0.104167	7.74038e-07	0.000122263
PDS5B	36	13:33349155-33352158	0	0.0645161	0.156863	0.103448	0.103448	0.103448	5.89272e-08	1.34395e-05
PDS5B	36	13:33349155-33352158	571	-0.0645161	-0.156863	-0.103448	-0.103448	0.103448	5.70325e-08	1.31098e-05
ANKRD44	16	2:197946369-197946449	0	0.0397727	-0.123051	-0.102941	-0.102941	0.102941	0.00238481	0.0495515
KCTD13	6	16:29917814-29918429	0	-0.293333	-0.0666667	-0.102381	-0.102381	0.102381	0.00143206	0.0355048
KCTD13	6	16:29917814-29918429	542	0.293333	0.0666667	0.102381	0.102381	0.102381	0.001432	0.0355048
LYSMD2	3	15:52016987-52017318	130	0.101449	0.1	0.119163	0.101449	0.101449	5.76746e-07	9.56645e-05
SGSM3	22	22:40805686-40806293	0	0.00828248	-0.101418	-0.174411	-0.101418	0.101418	0.0001899	0.0086621
GSPT1	5	16:11990415-11990642	0	0.0303644	0.227424	0.100935	0.100935	0.100935	3.82514e-06	0.000437911
GSPT1	5	16:11990415-11990642	3	-0.0303644	-0.227424	-0.100935	-0.100935	0.100935	3.825e-06	0.000437911
NXF1	20	11:62561730-62561912	0	0.0559772	0.132517	0.100787	0.100787	0.100787	9.72717e-06	0.00089579
NXF1	20	11:62561730-62561912	42	-0.0559772	-0.132517	-0.100787	-0.100787	0.100787	9.72293e-06	0.00089579
CCNL2	6	1:1326146-1328183	1228	-0.2	-0.0409091	-0.100627	-0.100627	0.100627	0.00121953	0.0324833
SAPS2	25	22:50879230-50879455	0	0.1	0.25	0	0.1	0.1	0.00132776	0.0337054
L3MBTL2	3	22:41609855-41610030	0	0	NA	-0.2	-0.1	0.1	0.000769778	0.0233841
DTNBP1	4	6:15651544-15651639	45	0.1	0.10098	0.0625	0.1	0.1	0.00127167	0.0330652
MRPS30	4	5:44812017-44812122	0	0.155172	0.1	0.03125	0.1	0.1	1.59996e-05	0.00134604
DTNBP1	4	6:15651544-15651639	0	-0.1	-0.10098	-0.0625	-0.1	0.1	0.001268	0.0330212
MRPS30	4	5:44812017-44812122	31	-0.155172	-0.1	-0.03125	-0.1	0.1	1.59747e-05	0.00134604
L3MBTL2	3	22:41609855-41610030	42	0	NA	0.2	0.1	0.1	0.00078289	0.0235861

## Sheet: donor
gene symbol	regulated exon	coordinates	length difference	deltaPSI_R1	deltaPSI_R2	deltaPSI_R3	deltaPSI	abs value_deltaPSI	pvalue_glm	adjusted_pvalue_glm
AC093726.6	5	7:154738303-154738501	22	0.747959	0.08	0.611111	0.611111	0.611111	1.35814e-12	1.13679e-09
AC093726.6	5	7:154738303-154738501	0	-0.747959	-0.08	-0.611111	-0.611111	0.611111	1.35814e-12	1.13679e-09
FAM200B	1	4:15683352-15683524	-117	-0.644991	-0.597176	-0.421231	-0.597176	0.597176	0	0
FAM108A1	4	19:1878663-1880114	0	-0.564103	-0.0952381	-0.555861	-0.555861	0.555861	1.09912e-14	1.13229e-11
WDR4	4	21:44293661-44293801	-52	-0.631446	NA	-0.459225	-0.545335	0.545335	3.33067e-16	3.82332e-13
WDR4	4	21:44293661-44293801	0	0.631446	NA	0.459225	0.545335	0.545335	3.33067e-16	3.82332e-13
FAM108A1	4	19:1878663-1880114	-1257	0.510049	0.0952381	0.555861	0.510049	0.510049	3.12184e-12	2.45933e-09
FAM200B	1	4:15683352-15683524	0	0.494306	0.526829	0.211681	0.494306	0.494306	0	0
C14orf138	2	14:50582787-50582897	0	0.425287	0.554813	NA	0.49005	0.49005	1.00066e-06	0.000175561
C14orf138	2	14:50582787-50582897	-11	-0.425287	-0.554813	NA	-0.49005	0.49005	1.00066e-06	0.000175561
JAK2	9	9:5054563-5054884	0	NA	0.270903	0.666667	0.468785	0.468785	0.000379529	0.0170182
JAK2	9	9:5054563-5054884	-95	NA	-0.270903	-0.666667	-0.468785	0.468785	0.000379514	0.0170182
SFRS16	16	19:45571273-45571316	-4	0.261573	0.588285	0.451448	0.451448	0.451448	0	0
SFRS16	16	19:45571273-45571316	0	-0.261573	-0.588285	-0.451448	-0.451448	0.451448	0	0
CLEC16A	10	16:11096931-11097162	-48	0.431548	0.482222	0.270115	0.431548	0.431548	1.28835e-08	4.17436e-06
CLEC16A	10	16:11096931-11097162	0	-0.431548	-0.482222	-0.270115	-0.431548	0.431548	1.28835e-08	4.17436e-06
KDM4A	21	1:44169288-44169407	-89	0.62069	0.426389	0.150045	0.426389	0.426389	1.59091e-11	1.01459e-08
KDM4A	21	1:44169288-44169407	0	-0.62069	-0.426389	-0.150045	-0.426389	0.426389	1.59094e-11	1.01459e-08
FANCG	8	9:35076429-35076580	0	-0.0512821	0.868421	NA	0.40857	0.40857	1.57247e-06	0.000253045
KIAA0146	28	8:48641495-48641664	-55	-0.406208	-0.451613	-0.11859	-0.406208	0.406208	3.56682e-07	7.05931e-05
KIAA0146	28	8:48641495-48641664	0	0.406208	0.451613	0.11859	0.406208	0.406208	3.5668e-07	7.05931e-05
NAT15	8	16:3534691-3535083	-22	NA	-0.390476	-0.409524	-0.4	0.4	0.000322887	0.0154292
TRIO	54	5:14496988-14497126	-12	-0.395349	-0.244048	-0.416667	-0.395349	0.395349	1.92629e-07	4.22727e-05
TRIO	54	5:14496988-14497126	0	0.395349	0.244048	0.416667	0.395349	0.395349	1.92638e-07	4.22727e-05
NAT15	8	16:3534691-3535083	0	0	0.390476	0.409524	0.390476	0.390476	0.000667425	0.0249005
TTC3	1	21:38445571-38445773	-109	-0.417143	-0.385396	0.00789474	-0.385396	0.385396	0.000303393	0.0147572
ANKRA2	2	5:72858418-72858810	0	0.375	NA	0.356209	0.365605	0.365605	0.0002876	0.0142477
WDYHV1	1	8:124428965-124429172	-76	0.075188	0.364035	0.384615	0.364035	0.364035	0.000654686	0.0245511
WDYHV1	1	8:124428965-124429172	0	-0.075188	-0.364035	-0.384615	-0.364035	0.364035	0.000654694	0.0245511
C10orf78	1	10:105880876-105881912	42	0.415385	0.311688	NA	0.363536	0.363536	0.000351131	0.0162471
C10orf78	1	10:105880876-105881912	0	-0.415385	-0.311688	NA	-0.363536	0.363536	0.000351131	0.0162471
ABTB1	2	3:127393188-127393296	-35	NA	-0.294643	-0.431818	-0.363231	0.363231	0.000333626	0.0157538
ABTB1	2	3:127393188-127393296	0	NA	0.294643	0.431818	0.363231	0.363231	0.000333686	0.0157538
TATDN2	1	3:10290177-10290751	0	-0.4	NA	-0.3	-0.35	0.35	1.57456e-06	0.000253045
TATDN2	1	3:10290177-10290751	-31	0.4	NA	0.3	0.35	0.35	1.56199e-06	0.000253045
MX2	14	21:42775194-42775563	0	-0.278978	-0.526542	-0.342088	-0.342088	0.342088	0	0
MX2	14	21:42775194-42775563	-293	0.278978	0.526542	0.342088	0.342088	0.342088	0	0
CAPN1	2	11:64949150-64949484	0	0.340909	0.21135	0.558333	0.340909	0.340909	0	0
KIAA1712	1	4:175204828-175205212	0	-0.453704	NA	-0.226351	-0.340028	0.340028	0.00134159	0.0383365
TTC3	1	21:38445571-38445773	0	0.417143	0.336714	-0.00789474	0.336714	0.336714	0.000982343	0.0316754
SFRS13A	2	1:24305143-24305307	-60	0.370371	0.334677	0.307634	0.334677	0.334677	0	0
SFRS13A	2	1:24305143-24305307	0	-0.367633	-0.334677	-0.307634	-0.334677	0.334677	0	0
TFG	1	3:100428134-100428565	-290	-0.173351	-0.333043	-0.434174	-0.333043	0.333043	7.57017e-12	5.52994e-09
LTA	1	6:31539682-31540223	-144	-0.33269	-0.35328	-0.263198	-0.33269	0.33269	0	0
LTA	1	6:31539682-31540223	0	0.33269	0.35328	0.263198	0.33269	0.33269	0	0
C16orf28	16	16:1417093-1417350	-150	0.32619	0.0666667	0.375	0.32619	0.32619	0.00114543	0.0349962
C16orf28	5	16:1417093-1417350	-150	0.32619	0.0666667	0.375	0.32619	0.32619	0.00114543	0.0349962
TFG	1	3:100428134-100428565	0	0.189625	0.319529	0.434174	0.319529	0.319529	2.39098e-12	1.92125e-09
ANKZF1	10	2:220099548-220100034	0	0.0588235	0.318182	0.5	0.318182	0.318182	2.69412e-09	1.16389e-06
ANKZF1	10	2:220099548-220100034	-19	-0.0784314	-0.318182	-0.333333	-0.318182	0.318182	1.52916e-07	3.53087e-05
ANKRA2	2	5:72858418-72858810	13	-0.325	NA	-0.297386	-0.311193	0.311193	0.00103369	0.0327575
GOLGA3	4	12:133393126-133393398	0	0.47343	0.03	0.30303	0.30303	0.30303	0.0015491	0.0420848
GOLGA3	4	12:133393126-133393398	-120	-0.47343	-0.03	-0.30303	-0.30303	0.30303	0.0015491	0.0420848
C2orf60	2	2:200813041-200813195	0	0.300699	0.109656	0.538462	0.300699	0.300699	9.58095e-07	0.000170326
C2orf60	2	2:200813041-200813195	-19	-0.300699	-0.109656	-0.538462	-0.300699	0.300699	9.58101e-07	0.000170326
FAM149B1	10	10:74992697-74992921	0	0.325581	-0.00451128	0.295455	0.295455	0.295455	3.009e-08	8.28032e-06
FAM149B1	10	10:74992697-74992921	34	-0.325581	-0.00977444	-0.295455	-0.295455	0.295455	3.44652e-09	1.4424e-06
CIZ1	3	9:130953711-130953868	-80	0.333333	0.256917	NA	0.295125	0.295125	5.60847e-05	0.00439243
NT5C	3	17:73127060-73127200	-80	0.170993	0.285074	0.330488	0.285074	0.285074	1.11022e-15	1.23904e-12
GTF3C1	34	16:27475641-27476157	-75	0.227513	0.338726	NA	0.28312	0.28312	2.65157e-05	0.00256704
NT5C	3	17:73127060-73127200	0	-0.149871	-0.284838	-0.281935	-0.281935	0.281935	3.81917e-14	3.83607e-11
ZGPAT	5	20:62364939-62365091	-27	0.24	NA	0.319555	0.279777	0.279777	0.000934906	0.0309405
TMEM170A	3	16:75485567-75485737	-69	0.0559524	0.277303	0.285185	0.277303	0.277303	0.000158191	0.00931398
TMEM170A	3	16:75485567-75485737	0	-0.0559524	-0.277303	-0.285185	-0.277303	0.277303	0.000158192	0.00931398
ZNF780B	1	19:40562008-40562115	0	-0.276693	0.218218	-0.436508	-0.276693	0.276693	0.00117374	0.0355905
C16orf28	16	16:1417093-1417350	0	-0.27619	-0.0666667	-0.416667	-0.27619	0.27619	0.000969719	0.0315724
C16orf28	5	16:1417093-1417350	0	-0.27619	-0.0666667	-0.416667	-0.27619	0.27619	0.000969719	0.0315724
GTF3C1	34	16:27475641-27476157	0	-0.227513	-0.318504	NA	-0.273008	0.273008	0.000575737	0.0226338
CEP68	3	2:65298588-65300114	0	-0.27167	-0.304348	-0.0277778	-0.27167	0.27167	9.67654e-05	0.00653402
CEP68	3	2:65298588-65300114	-411	0.27167	0.304348	0.0277778	0.27167	0.27167	9.67475e-05	0.00653402
ILKAP	4	2:239098494-239098613	-10	-0.356629	-0.26161	-0.270804	-0.270804	0.270804	0	0
RMI1	1	9:86595637-86595919	0	0.268354	-0.0211538	0.443676	0.268354	0.268354	9.40196e-05	0.00640033
RAP1GDS1	3	4:99264290-99264412	0	0.267802	0.305024	0.0227273	0.267802	0.267802	3.70943e-06	0.000519281
RAP1GDS1	3	4:99264290-99264412	58	-0.267802	-0.305024	-0.0227273	-0.267802	0.267802	3.70912e-06	0.000519281
CUL9	27	6:43180887-43181032	0	NA	0.368421	0.166667	0.267544	0.267544	0.00128586	0.0374725
ATP5J	1	21:27107250-27107984	-376	0.324296	NA	0.206913	0.265605	0.265605	0.00163898	0.0436051
TRIM73	19	7:75044870-75045258	-202	0.264706	0.253247	0.532609	0.264706	0.264706	0.000159572	0.00935928
ILKAP	4	2:239098494-239098613	0	0.353625	0.241259	0.264353	0.264353	0.264353	0	0
PAXIP1	19	7:154739542-154739713	-66	-0.648459	0.12	NA	-0.26423	0.26423	5.1654e-05	0.00410951
PAXIP1	19	7:154739542-154739713	-71	0.648459	-0.12	NA	0.26423	0.26423	0.000217797	0.0117454
ERLIN1	1	10:101945719-101948091	58	0.262614	0.342995	0.184894	0.262614	0.262614	0	0
ERLIN1	1	10:101945719-101948091	0	-0.262614	-0.342995	-0.184894	-0.262614	0.262614	0	0
HNRNPUL1	4	19:41770984-41771248	-222	-0.163462	NA	-0.360427	-0.261944	0.261944	0.000184927	0.0104793
CRK	2	17:1339914-1340449	-170	0.260504	0.107319	0.301261	0.260504	0.260504	0.00060632	0.0234272
FAN1	1	15:31196055-31196227	-137	0.0329593	-0.259591	-0.366667	-0.259591	0.259591	0.00157253	0.0424734
LYRM2	3	6:90347444-90347601	0	-0.0596433	-0.259341	-0.280303	-0.259341	0.259341	2.62756e-07	5.41594e-05
LYRM2	3	6:90347444-90347601	-17	0.0596433	0.259341	0.280303	0.259341	0.259341	2.6276e-07	5.41594e-05
ZSCAN2	1	15:85144236-85144419	0	0.0583333	0.442982	NA	0.250658	0.250658	0.000620402	0.0237827
ZSCAN2	1	15:85144236-85144419	-53	-0.0583333	-0.442982	NA	-0.250658	0.250658	0.00062041	0.0237827
HTATIP2	1	11:20385231-20385458	0	-0.322535	0.109489	-0.250361	-0.250361	0.250361	0.000512071	0.0210174
MAP3K11	1	11:65380489-65382853	-992	-0.136364	NA	-0.352941	-0.244652	0.244652	7.6181e-05	0.00557509
C21orf2	8	21:45750346-45750802	0	-0.23125	-0.241667	-0.286765	-0.241667	0.241667	0.000387309	0.0171944
DBF4	2	7:87507368-87507540	0	-0.0461538	0.527063	NA	0.240455	0.240455	0.000129351	0.00797073
DBF4	2	7:87507368-87507540	-92	0.0461538	-0.527063	NA	-0.240455	0.240455	0.00012935	0.00797073
CES2	1	16:66968345-66969879	-265	0.318519	0.161943	NA	0.240231	0.240231	0.000509835	0.0210089
TMEM55B	1	14:20929322-20929772	-21	-0.202703	NA	-0.276786	-0.239744	0.239744	0.00138447	0.0389797
TMEM55B	1	14:20929322-20929772	0	0.202703	NA	0.276786	0.239744	0.239744	0.00138447	0.0389797
PACS2	8	14:105834796-105834876	-24	0.214286	NA	0.263158	0.238722	0.238722	0.000259418	0.0132435
PACS2	8	14:105834796-105834876	0	-0.214286	NA	-0.263158	-0.238722	0.238722	0.000261438	0.0133297
OSGEP	2	14:20920488-20920607	53	-0.236364	-0.240454	-0.00716525	-0.236364	0.236364	1.97378e-08	5.66521e-06
OSGEP	2	14:20920488-20920607	0	0.236364	0.240454	0.00716525	0.236364	0.236364	1.97409e-08	5.66521e-06
HNRNPUL1	4	19:41770984-41771248	0	0.163462	NA	0.30624	0.234851	0.234851	0.000452531	0.0190437
TAZ	3	X:153641544-153641695	-106	0.247024	NA	0.222222	0.234623	0.234623	0.00124847	0.0367899
CC2D1B	4	1:52827150-52827288	0	-0.23267	-0.108739	-0.303623	-0.23267	0.23267	3.87614e-06	0.000537017
CC2D1B	4	1:52827150-52827288	-35	0.23267	0.108739	0.303623	0.23267	0.23267	3.87622e-06	0.000537017
C21orf2	8	21:45750346-45750802	-360	0.23125	0.179167	0.286765	0.23125	0.23125	0.0015342	0.0419889
HPS4	1	22:26879640-26879827	-91	0.124736	0.231225	0.4	0.231225	0.231225	0.000292973	0.014404
PUM1	17	1:31422974-31423108	0	0.0566502	0.229102	0.237981	0.229102	0.229102	0.000197725	0.0110334
PUM1	17	1:31422974-31423108	-6	-0.0566502	-0.229102	-0.237981	-0.229102	0.229102	0.000197724	0.0110334
ZBTB48	1	1:6640056-6640196	-87	-0.230504	0.0228395	-0.226667	-0.226667	0.226667	0.00123834	0.0366097
ZNF780B	1	19:40562008-40562115	-88	0.225411	-0.191191	0.484127	0.225411	0.225411	0.00140738	0.039384
HPS5	1	11:18343493-18343721	0	-0.224339	-0.252941	-0.12897	-0.224339	0.224339	2.09521e-06	0.000321744
RTEL1	35	20:62326681-62327003	0	-0.224308	-0.589674	-0.115566	-0.224308	0.224308	4.23797e-05	0.00368547
RTEL1	35	20:62326681-62327003	-170	0.224308	0.589674	0.115566	0.224308	0.224308	4.23797e-05	0.00368547
PGGT1B	2	5:114588830-114588952	0	-0.333333	-0.166667	-0.223046	-0.223046	0.223046	8.10407e-05	0.00580403
PGGT1B	2	5:114588830-114588952	-4	0.333333	0.166667	0.223046	0.223046	0.223046	8.10428e-05	0.00580403
RSAD1	3	17:48557241-48557445	0	NA	-0.241379	-0.2	-0.22069	0.22069	0.000166512	0.00964752
CLN8	1	8:1711870-1712051	0	0.0427027	-0.220578	-0.413438	-0.220578	0.220578	0.000501585	0.0207114
CUTA	1	6:33385736-33386065	0	-0.170595	-0.244908	-0.220547	-0.220547	0.220547	0	0
CAPN1	2	11:64949150-64949484	-231	-0.219697	-0.126725	-0.224242	-0.219697	0.219697	5.3606e-12	3.98839e-09
FASTK	1	7:150777772-150777953	0	0.32967	0.0210728	0.219444	0.219444	0.219444	0.000839421	0.0288992
SFRS8	2	12:132198616-132198785	0	0.215152	0.244241	0.149123	0.215152	0.215152	5.37974e-06	0.000720472
SFRS8	2	12:132198616-132198785	-47	-0.215152	-0.244241	-0.149123	-0.215152	0.215152	5.37958e-06	0.000720472
CUTA	1	6:33385736-33386065	-128	0.185978	0.25985	0.214013	0.214013	0.214013	0	0
OBFC2A	1	2:192542858-192543431	0	0.115738	0.21194	0.248116	0.21194	0.21194	0.00195173	0.0493796
OBFC2A	1	2:192542858-192543431	-464	-0.115738	-0.21194	-0.248116	-0.21194	0.21194	0.00195173	0.0493796
VPS33B	6	15:91553031-91553076	0	0.495614	0.210526	0.0973631	0.210526	0.210526	0.000958314	0.0314047
VPS33B	6	15:91553031-91553076	16	-0.495614	-0.210526	-0.0973631	-0.210526	0.210526	0.000958292	0.0314047
NME4	17	16:461361-461578	0	0.267196	NA	0.153846	0.210521	0.210521	1.66162e-05	0.00178023
DECR2	11	16:461361-461578	0	0.267196	NA	0.153846	0.210521	0.210521	1.66162e-05	0.00178023
CLN8	1	8:1711870-1712051	-74	0.0654054	0.209302	0.428571	0.209302	0.209302	1.10973e-06	0.000193011
TEX10	4	9:103108976-103109688	-473	-0.188333	NA	-0.227273	-0.207803	0.207803	8.78777e-05	0.00617366
TEX10	4	9:103108976-103109688	0	0.188333	NA	0.227273	0.207803	0.207803	8.78944e-05	0.00617366
SIKE1	1	1:115323058-115323308	-12	-0.044136	0.20712	0.290601	0.20712	0.20712	0.000407234	0.0178035
ENOPH1	1	4:83351726-83352066	0	0.214871	0.0731159	0.206028	0.206028	0.206028	2.14119e-05	0.00216147
MVP	7	16:29845256-29845758	0	-0.329167	-0.204545	-0.162029	-0.204545	0.204545	3.0696e-09	1.29818e-06
MVP	7	16:29845256-29845758	-371	0.329167	0.204545	0.138551	0.204545	0.204545	7.5503e-08	1.88183e-05
NDUFB11	2	X:47001983-47002143	-30	-0.16229	-0.204184	-0.204849	-0.204184	0.204184	0	0
KCTD18	1	2:201374351-201374792	0	0.220833	NA	0.186869	0.203851	0.203851	2.79771e-05	0.00268026
HPS5	1	11:18343493-18343721	-131	0.203175	0.382353	0.0842253	0.203175	0.203175	4.9493e-08	1.29966e-05
NDUFB11	2	X:47001983-47002143	0	0.16229	0.202592	0.204849	0.202592	0.202592	0	0
CRK	2	17:1339914-1340449	0	-0.201681	-0.107319	-0.301261	-0.201681	0.201681	0.00130993	0.0378239
IFNGR2	7	21:34805021-34805178	0	0.199306	0.233916	0.160606	0.199306	0.199306	6.94556e-13	6.34208e-10
IFNGR2	7	21:34805021-34805178	-69	-0.199306	-0.233916	-0.160606	-0.199306	0.199306	6.94445e-13	6.34208e-10
ENOPH1	1	4:83351726-83352066	-29	-0.198478	-0.0174353	-0.222332	-0.198478	0.198478	0.000124684	0.00784052
DAP3	1	1:155657740-155659424	-390	-0.110516	-0.196572	-0.196081	-0.196081	0.196081	0	0
DAP3	1	1:155657740-155659424	-459	0.110516	0.196572	0.196081	0.196081	0.196081	0	0
C8orf38	9	8:96044223-96044326	-4	0.579861	0.0846395	0.196078	0.196078	0.196078	0.000154663	0.00917857
C12orf44	1	12:52463758-52464026	-171	0.207143	0.0445341	0.195965	0.195965	0.195965	0.00162578	0.043315
FANCI	1	15:89787194-89787298	0	-0.195464	-0.214453	-0.174071	-0.195464	0.195464	6.34571e-06	0.000827765
DNMT1	30	19:10252704-10252896	0	0.193871	0	0.193548	0.193548	0.193548	1.38501e-08	4.41631e-06
NUP98	10	11:3781718-3781856	-75	0.276923	0.192982	0.0895522	0.192982	0.192982	3.7233e-09	1.54217e-06
LIG1	24	19:48623424-48624579	0	-0.137576	-0.191701	-0.31201	-0.191701	0.191701	0	0
LIG1	24	19:48623424-48624579	-1003	0.137576	0.191701	0.31201	0.191701	0.191701	0	0
PASK	12	2:242065611-242066866	0	NA	-0.1875	-0.193548	-0.190524	0.190524	0.000126059	0.00784052
ALG13	1	X:110924346-110924652	-125	0.105988	0.189076	0.293713	0.189076	0.189076	9.8394e-08	2.33916e-05
ALG13	1	X:110924346-110924652	0	-0.105988	-0.189076	-0.293713	-0.189076	0.189076	9.83931e-08	2.33916e-05
CENPC1	16	4:68358469-68358715	-118	-0.248656	-0.125	NA	-0.186828	0.186828	0.00111384	0.0343445
CENPC1	16	4:68358469-68358715	0	0.248656	0.125	NA	0.186828	0.186828	0.00111375	0.0343445
C17orf95	1	17:74722925-74723295	-334	0.184615	0.152475	0.208581	0.184615	0.184615	0.00025921	0.0132435
SFRS7	4	2:38976040-38976488	-342	0.18628	0.182692	0.16055	0.182692	0.182692	0.000649903	0.0245322
SLC11A2	2	12:51420093-51420199	0	0.374019	0.103715	0.182405	0.182405	0.182405	0.00126476	0.0370907
DNMT1	30	19:10252704-10252896	-52	-0.182301	0	-0.193548	-0.182301	0.182301	4.54028e-09	1.80436e-06
XAF1	6	17:6665205-6665356	0	-0.182222	-0.115385	-0.25	-0.182222	0.182222	6.45278e-05	0.00492582
XAF1	6	17:6665205-6665356	4	0.182222	0.115385	0.25	0.182222	0.182222	6.45091e-05	0.00492582
CELF2	12	10:11356102-11356233	0	0.216054	0.160873	0.182151	0.182151	0.182151	1.81745e-07	4.03426e-05
CELF2	12	10:11356102-11356233	-12	-0.216054	-0.160873	-0.182151	-0.182151	0.182151	1.81746e-07	4.03426e-05
PRPF38B	3	1:109238324-109238402	-10	0.177018	0.186325	0.181818	0.181818	0.181818	7.07514e-11	3.79011e-08
FBXL3	1	13:77600962-77601331	-185	-0.0994983	-0.240938	-0.181818	-0.181818	0.181818	0.000125971	0.00784052
PRPF38B	3	1:109238324-109238402	0	-0.177018	-0.186325	-0.181818	-0.181818	0.181818	7.07474e-11	3.79011e-08
FBXL3	1	13:77600962-77601331	0	0.121237	0.240938	0.181818	0.181818	0.181818	6.97802e-05	0.00525011
COMMD8	3	4:47458594-47458746	-6	0	NA	-0.363572	-0.181786	0.181786	7.86775e-08	1.92772e-05
COMMD8	3	4:47458594-47458746	0	0	NA	0.363572	0.181786	0.181786	7.86885e-08	1.92772e-05
PARK7	1	1:8021714-8021853	0	-0.139059	-0.185391	-0.181116	-0.181116	0.181116	0	0
SFRS7	4	2:38976040-38976488	0	-0.180989	-0.182692	-0.16055	-0.180989	0.180989	0.000740661	0.026857
PTOV1	12	19:50363243-50363440	-27	-0.179924	-0.231303	-0.162134	-0.179924	0.179924	1.5261e-11	1.00527e-08
PTOV1	12	19:50363243-50363440	0	0.179924	0.231303	0.162134	0.179924	0.179924	1.52629e-11	1.00527e-08
PARK7	1	1:8021714-8021853	-58	0.139209	0.183009	0.178908	0.178908	0.178908	0	0
NDUFAF1	1	15:41694342-41694659	-303	-0.0324846	0.211658	0.178265	0.178265	0.178265	0.000975881	0.0316273
FASTK	1	7:150777772-150777953	476	-0.32967	-0.0555556	-0.177778	-0.177778	0.177778	0.000817596	0.0283953
UMPS	4	3:124456415-124457290	-204	0.323232	-0.0377358	0.176471	0.176471	0.176471	7.17969e-07	0.00013232
UMPS	4	3:124456415-124457290	0	-0.323232	0.0377358	-0.176471	-0.176471	0.176471	7.17703e-07	0.00013232
KCTD18	1	2:201374351-201374792	-383	-0.220833	NA	-0.131313	-0.176073	0.176073	7.10011e-05	0.00529065
GBA2	14	9:35738523-35738629	-94	-0.176471	NA	-0.173913	-0.175192	0.175192	0.00125027	0.0367899
MTHFS	8	15:80189214-80189391	0	0.084914	0.174731	0.184138	0.174731	0.174731	1.37894e-11	9.39012e-09
MTHFS	8	15:80189214-80189391	81	-0.0496198	-0.174731	-0.184138	-0.174731	0.174731	3.38255e-10	1.69876e-07
REC8	6	14:24644752-24644833	0	NA	0.235294	0.113872	0.174583	0.174583	0.00013422	0.00816243
REC8	6	14:24644752-24644833	25	NA	-0.235294	-0.113872	-0.174583	0.174583	0.000134163	0.00816243
TRRAP	27	7:98530864-98531025	-15	0.117647	NA	0.230769	0.174208	0.174208	0.000116017	0.00745794
TRRAP	27	7:98530864-98531025	0	-0.117647	NA	-0.230769	-0.174208	0.174208	0.000117247	0.00751499
MCM8	1	20:5931298-5931723	-54	-0.0342406	-0.239286	-0.174197	-0.174197	0.174197	0.000307758	0.0148794
HNRNPU	1	1:245026915-245027827	-61	0.172982	0.0977649	0.197935	0.172982	0.172982	1.08967e-10	5.76046e-08
CCDC51	1	3:48481398-48481529	-108	-0.172314	-0.364264	0.0437202	-0.172314	0.172314	0.000523709	0.021405
CCDC51	1	3:48481398-48481529	0	0.172314	0.364264	-0.0437202	0.172314	0.172314	0.00052371	0.021405
WDR83	4	19:12780791-12780911	-17	-0.213725	-0.10467	-0.1719	-0.1719	0.1719	8.86005e-05	0.00618904
MBD4	7	3:129151346-129151449	-53	-0.169355	-0.171164	-0.244186	-0.171164	0.171164	2.06065e-11	1.24611e-08
MBD4	7	3:129151346-129151449	0	0.169355	0.171164	0.244186	0.171164	0.171164	2.0654e-11	1.24611e-08
WDR13	1	X:48455880-48456042	0	0.036646	0.170788	0.185185	0.170788	0.170788	0.000372536	0.0168198
WDR13	1	X:48455880-48456042	-40	-0.036646	-0.170788	-0.185185	-0.170788	0.170788	0.000372593	0.0168198
CCBL2	10	1:89425795-89426970	-1101	-0.130435	NA	-0.210526	-0.170481	0.170481	1.29258e-06	0.000219123
CCBL2	10	1:89425795-89426970	-1055	0.130435	NA	0.210526	0.170481	0.170481	1.31697e-06	0.000222318
FANCA	42	16:89805537-89805697	-4	0.13643	0.201509	NA	0.16897	0.16897	0.00085372	0.0292163
RIF1	1	2:152266397-152266547	0	-0.168744	-0.303509	0.0990991	-0.168744	0.168744	0.0011723	0.0355735
RIF1	1	2:152266397-152266547	-94	0.168744	0.303509	-0.0990991	0.168744	0.168744	0.00117229	0.0355735
C14orf153	18	14:104145646-104145882	0	0.0288553	0.323324	0.168693	0.168693	0.168693	3.25248e-05	0.0030179
C14orf153	18	14:104145646-104145882	-27	-0.0288553	-0.323324	-0.168693	-0.168693	0.168693	3.25247e-05	0.0030179
SDR39U1	3	14:24911304-24911466	-80	0.130769	0.262295	0.167522	0.167522	0.167522	1.29046e-06	0.000219123
C9orf23	1	9:34611857-34612110	-204	-0.16744	-0.330579	-0.0041876	-0.16744	0.16744	0.0011321	0.0347474
C9orf23	1	9:34611857-34612110	0	0.16744	0.330579	0.0041876	0.16744	0.16744	0.00113205	0.0347474
FCHO1	4	19:17865401-17865494	-4	0.16723	0.197735	0.106301	0.16723	0.16723	6.15087e-05	0.00475684
TMC6	1	17:76128422-76128488	0	-0.167224	-0.0768025	-0.416988	-0.167224	0.167224	0.00192541	0.0489293
TMC6	1	17:76128422-76128488	-52	0.167224	0.0768025	0.416988	0.167224	0.167224	0.00192541	0.0489293
WHSC1	23	4:1959660-1959763	0	NA	0.333333	0	0.166667	0.166667	2.81494e-05	0.00268026
WHSC1	23	4:1959660-1959763	-6	NA	-0.333333	0	-0.166667	0.166667	2.7757e-05	0.00266793
USP19	20	3:49149344-49149481	0	0	0.333333	NA	0.166667	0.166667	1.72638e-05	0.00181572
USP19	20	3:49149344-49149481	-65	0	-0.333333	NA	-0.166667	0.166667	1.69646e-05	0.00180595
PPIL3	1	2:201753527-201753999	-440	-0.166184	-0.16951	-0.159411	-0.166184	0.166184	3.99518e-05	0.00351235
STYXL1	1	7:75676980-75677321	-150	-0.182692	-0.165354	-0.115896	-0.165354	0.165354	6.01402e-10	2.91115e-07
STYXL1	1	7:75676980-75677321	0	0.182692	0.165354	0.115896	0.165354	0.165354	6.01016e-10	2.91115e-07
MCM8	1	20:5931298-5931723	0	0.0342406	0.239286	0.165347	0.165347	0.165347	0.00039112	0.0173253
ZNF232	4	17:5012689-5013163	0	-0.161616	-0.0612245	-0.22449	-0.161616	0.161616	8.79158e-06	0.00109695
RPL7L1	2	6:42848599-42848820	0	-0.161389	-0.11875	-0.275117	-0.161389	0.161389	0	0
RPL7L1	2	6:42848599-42848820	-116	0.161389	0.116146	0.273205	0.161389	0.161389	0	0
MED18	1	1:28655513-28655691	0	-0.0461538	-0.16129	-0.172414	-0.16129	0.16129	0.000783706	0.0276687
MED18	1	1:28655513-28655691	-56	0.0461538	0.16129	0.172414	0.16129	0.16129	0.000783623	0.0276687
MMS19	4	10:99240699-99240799	0	0.0869565	0.16129	0.25	0.16129	0.16129	8.96178e-08	2.16902e-05
C5orf22	3	5:31534379-31534524	0	-0.189189	NA	-0.133333	-0.161261	0.161261	9.3925e-05	0.00640033
C5orf22	3	5:31534379-31534524	-92	0.189189	NA	0.133333	0.161261	0.161261	9.29057e-05	0.00636975
ZNF76	2	6:35227275-35227618	0	0.160386	0.127665	0.16585	0.160386	0.160386	3.78712e-05	0.00338248
ZNF76	2	6:35227275-35227618	-114	-0.160386	-0.127665	-0.16585	-0.160386	0.160386	3.78747e-05	0.00338248
MUT	1	6:49430816-49431041	0	-0.159057	-0.160317	-0.181129	-0.160317	0.160317	0.000532486	0.0215228
N4BP2L2	3	13:33101545-33101669	0	-0.16	-0.2	-0.0208333	-0.16	0.16	0.000362553	0.0165903
N4BP2L2	3	13:33101545-33101669	-50	0.16	0.2	0.0208333	0.16	0.16	0.000357587	0.016438
HNRNPU	1	1:245026915-245027827	-4	-0.157025	-0.105172	-0.179856	-0.157025	0.157025	1.22499e-09	5.79015e-07
EIF4A2	11	3:186506099-186506205	0	0.048276	0.22083	0.156589	0.156589	0.156589	2.43092e-08	6.82987e-06
ATP11B	21	3:182598667-182598769	-34	-0.229167	-0.0833333	NA	-0.15625	0.15625	0.000819296	0.0283953
ATP11B	21	3:182598667-182598769	0	0.229167	0.0833333	NA	0.15625	0.15625	0.000819315	0.0283953
PRPF38B	5	1:109238899-109238959	14	-0.156039	-0.2	0.0461538	-0.156039	0.156039	0.000374206	0.0168395
PRPF38B	5	1:109238899-109238959	0	0.156039	0.2	-0.0461538	0.156039	0.156039	0.000374286	0.0168395
ARFIP1	1	4:153701089-153701378	0	-0.155869	-0.257998	-0.101449	-0.155869	0.155869	0.00175904	0.0457727
ARFIP1	1	4:153701089-153701378	-135	0.155869	0.257998	0.101449	0.155869	0.155869	0.00175904	0.0457727
NARS2	1	11:78285393-78285909	-481	0.154926	-0.0131712	0.369538	0.154926	0.154926	0.00121389	0.0362337
SNX25	12	4:186253749-186253913	-46	-0.154859	-0.00178412	-0.213249	-0.154859	0.154859	0.000340728	0.0159936
SNX25	12	4:186253749-186253913	0	0.154859	0.00178412	0.213249	0.154859	0.154859	0.000340755	0.0159936
ACOX1	1	17:73974872-73975515	0	0	-0.379507	-0.153846	-0.153846	0.153846	0.000655474	0.0245511
ACOX1	1	17:73974872-73975515	-174	0	0.379507	0.153846	0.153846	0.153846	0.000655682	0.0245511
C8orf38	9	8:96044223-96044326	0	-0.579861	-0.153605	-0.140523	-0.153605	0.153605	0.000109305	0.00716402
ARID1A	1	1:27022518-27024031	0	-0.104314	-0.152846	-0.294069	-0.152846	0.152846	6.86364e-05	0.00517374
ARID1A	1	1:27022518-27024031	-1440	0.104314	0.152846	0.16249	0.152846	0.152846	0.00102432	0.0325071
MUT	1	6:49430816-49431041	-65	0.148748	0.152381	0.181129	0.152381	0.152381	0.00080484	0.0280939
SREBF1	4	17:17722852-17723039	0	NA	0	-0.304348	-0.152174	0.152174	0.000802057	0.0280211
PPCS	1	1:42922165-42922744	-445	-0.151373	-0.104897	-0.229332	-0.151373	0.151373	0.000104032	0.00689718
PPCS	1	1:42922165-42922744	0	0.151373	0.0842784	0.208989	0.151373	0.151373	0.000444219	0.0188395
SART3	8	12:108932710-108932865	-11	-0.04	NA	-0.261538	-0.150769	0.150769	0.000952184	0.031341
SART3	8	12:108932710-108932865	0	0.04	NA	0.261538	0.150769	0.150769	0.000952564	0.031341
FAM200B	1	4:15683352-15683524	67	0.150685	0.0703466	0.20955	0.150685	0.150685	7.5173e-08	1.88183e-05
CCDC41	14	12:94727258-94727415	0	-0.188811	-0.15	-0.12	-0.15	0.15	0.000346197	0.0161172
CCDC41	14	12:94727258-94727415	18	0.188811	0.15	0.12	0.15	0.15	0.000346137	0.0161172
ITPR1	34	3:4738831-4738956	0	0	-0.15	-0.173913	-0.15	0.15	0.00122999	0.0365509
RNF38	4	9:36390464-36390613	-102	NA	0.0714286	0.228571	0.15	0.15	9.64196e-05	0.00653263
TRMT1	6	19:13223710-13223825	0	0.0728487	0.149616	0.173067	0.149616	0.149616	0.000573598	0.0225936
TRMT1	6	19:13223710-13223825	-13	-0.0728487	-0.149616	-0.173067	-0.149616	0.149616	0.000573587	0.0225936
OSGEP	5	14:20917123-20917172	62	-0.149474	-0.25735	-0.0350694	-0.149474	0.149474	7.58669e-08	1.88183e-05
OSGEP	5	14:20917123-20917172	0	0.149474	0.25735	0.0350694	0.149474	0.149474	7.58782e-08	1.88183e-05
TIA1	3	2:70457888-70457986	0	0.0778644	0.149158	0.178082	0.149158	0.149158	1.00027e-08	3.38827e-06
TIA1	3	2:70457888-70457986	-5	-0.0778644	-0.149158	-0.178082	-0.149158	0.149158	9.99112e-09	3.38827e-06
LETMD1	2	12:51442105-51442261	0	-0.148923	0.00101317	-0.154913	-0.148923	0.148923	0.00155028	0.0420848
LETMD1	2	12:51442105-51442261	-107	0.148923	-0.00101317	0.154913	0.148923	0.148923	0.00155018	0.0420848
NDUFS3	2	11:47600821-47600886	4	-0.157604	0.0121212	-0.148235	-0.148235	0.148235	2.30446e-07	4.87566e-05
NDUFS3	2	11:47600821-47600886	0	0.157604	-0.0121212	0.148235	0.148235	0.148235	2.30573e-07	4.87566e-05
SDR39U1	3	14:24911304-24911466	0	-0.130769	-0.147541	-0.175653	-0.147541	0.147541	0.000115397	0.00745289
STXBP3	9	1:109318955-109319045	0	NA	0.294118	0	0.147059	0.147059	0.000829589	0.0286344
GCN1L1	37	12:120587410-120587524	-55	0	-0.294118	NA	-0.147059	0.147059	0.000112911	0.00734051
STXBP3	9	1:109318955-109319045	14	NA	-0.294118	0	-0.147059	0.147059	0.000821743	0.0284368
EIF4A2	11	3:186506099-186506205	4	-0.0517482	-0.22083	-0.146556	-0.146556	0.146556	5.85961e-08	1.49001e-05
CLCC1	1	1:109505983-109506111	0	-0.0658803	-0.175824	-0.145631	-0.145631	0.145631	2.29986e-07	4.87566e-05
TBC1D10C	1	11:67171386-67171428	-17	0.194889	0.144807	0.138076	0.144807	0.144807	1.31982e-11	9.14311e-09
TBC1D10C	1	11:67171386-67171428	0	-0.194889	-0.144807	-0.138076	-0.144807	0.144807	1.31991e-11	9.14311e-09
CRIP3	8	6:43273805-43273862	0	-0.0831081	-0.203937	-0.144104	-0.144104	0.144104	0.000601971	0.0233225
CRIP3	8	6:43273805-43273862	71	0.0831081	0.203937	0.144104	0.144104	0.144104	0.00060189	0.0233225
TRAPPC6B	2	14:39628654-39628754	0	-0.142857	-0.143357	-0.35	-0.143357	0.143357	0.000276252	0.013895
TRAPPC6B	2	14:39628654-39628754	-33	0.142857	0.143357	0.35	0.143357	0.143357	0.000276329	0.013895
PEX1	22	7:92119028-92119225	0	0.08	0.142857	0.285714	0.142857	0.142857	9.21909e-05	0.00634239
EIF2B5	8	3:183858206-183858518	0	0.0031746	0.142857	0.210526	0.142857	0.142857	0.000811492	0.028228
EHD4	1	15:42264457-42264755	0	NA	0	0.285714	0.142857	0.142857	7.49745e-06	0.00096238
VRK1	8	14:97321561-97321693	-6	0	NA	-0.285714	-0.142857	0.142857	0.000256133	0.0131662
TAF4	1	20:60639507-60640866	-1297	0.181818	0.04	0.142857	0.142857	0.142857	4.90842e-05	0.0039657
EIF2B5	8	3:183858206-183858518	-115	-0.0190476	-0.142857	-0.210526	-0.142857	0.142857	0.000211077	0.0115067
TAF4	1	20:60639507-60640866	0	-0.181818	-0.04	-0.142857	-0.142857	0.142857	4.98108e-05	0.00399516
TMEM208	4	16:67262398-67262560	-26	0.142563	0.179452	0.100329	0.142563	0.142563	3.10605e-07	6.23959e-05
TMEM208	4	16:67262398-67262560	0	-0.142563	-0.179452	-0.100329	-0.142563	0.142563	3.10531e-07	6.23959e-05
POLR1D	1	13:28194895-28195277	-36	-0.188172	NA	-0.0964912	-0.142332	0.142332	0.000687838	0.0254703
NCBP2	4	3:196666122-196666303	0	-0.209252	-0.106224	-0.141537	-0.141537	0.141537	5.32616e-11	3.01393e-08
NCBP2	4	3:196666122-196666303	-142	0.209252	0.106224	0.141537	0.141537	0.141537	5.32399e-11	3.01393e-08
C3orf78	1	3:52570621-52571075	-153	0.161974	0.0388666	0.140665	0.140665	0.140665	2.45008e-06	0.000360574
C3orf78	1	3:52570621-52571075	-286	-0.161974	-0.0388666	-0.140665	-0.140665	0.140665	2.45006e-06	0.000360574
FCHO1	4	19:17865401-17865494	73	-0.140203	-0.217343	-0.122695	-0.140203	0.140203	3.4436e-05	0.00313017
NUP160	16	11:47834419-47834599	0	-0.139535	0	-0.150497	-0.139535	0.139535	0.000396227	0.0175047
NUP160	16	11:47834419-47834599	-15	0.139535	0	0.150497	0.139535	0.139535	0.000396478	0.0175047
PRKRIP1	1	7:102004319-102004858	0	-0.295238	-0.0434783	-0.138889	-0.138889	0.138889	4.83135e-05	0.0039373
INO80B	6	2:74685577-74686689	-891	0.138603	0.0415385	0.225902	0.138603	0.138603	4.64643e-05	0.00384265
WBP1	1	2:74685577-74686689	0	-0.138603	-0.0415385	-0.225902	-0.138603	0.138603	4.64438e-05	0.00384265
INO80B	6	2:74685577-74686689	0	-0.138603	-0.0415385	-0.225902	-0.138603	0.138603	4.64438e-05	0.00384265
WBP1	1	2:74685577-74686689	-891	0.138603	0.0415385	0.225902	0.138603	0.138603	4.64643e-05	0.00384265
ANKRD13D	9	11:67067001-67067082	10	-0.120168	-0.13848	-0.241558	-0.13848	0.13848	0.000270205	0.0136727
ANKRD13D	9	11:67067001-67067082	0	0.120168	0.13848	0.241558	0.13848	0.13848	0.000270208	0.0136727
FPGS	10	9:130569865-130569967	87	-0.136364	-0.225714	-0.0704545	-0.136364	0.136364	7.94001e-05	0.00573578
FPGS	10	9:130569865-130569967	0	0.136364	0.225714	0.0704545	0.136364	0.136364	7.9414e-05	0.00573578
UFD1L	2	22:19462993-19463125	-26	-0.249756	-0.135867	0.0113445	-0.135867	0.135867	7.82436e-09	2.83299e-06
UFD1L	2	22:19462993-19463125	0	0.249756	0.135867	-0.0113445	0.135867	0.135867	7.82692e-09	2.83299e-06
ZBTB48	1	1:6640056-6640196	0	0.135611	0.382407	-0.0355556	0.135611	0.135611	7.05221e-05	0.00526648
GNGT2	1	17:47287806-47287936	44	0.134615	0.388064	-0.0401891	0.134615	0.134615	0.000107127	0.00707902
GNGT2	1	17:47287806-47287936	0	-0.134615	-0.388064	0.0330969	-0.134615	0.134615	7.95189e-05	0.00573578
WDR73	1	15:85197458-85197542	-7	0.133853	0.325052	0.0602623	0.133853	0.133853	0.00189942	0.048469
WDR73	1	15:85197458-85197542	0	-0.133853	-0.325052	-0.0602623	-0.133853	0.133853	0.00189942	0.048469
SENP5	2	3:196612022-196613565	0	NA	0.266667	0	0.133333	0.133333	0.000966884	0.0315724
SEC16A	11	9:139357915-139358053	0	0.214286	0.133333	0	0.133333	0.133333	0.00149658	0.0412967
SENP5	2	3:196612022-196613565	-981	NA	-0.266667	0	-0.133333	0.133333	0.000956464	0.0314047
SEC16A	11	9:139357915-139358053	-123	-0.214286	-0.133333	0	-0.133333	0.133333	0.00147677	0.0408904
YWHAE	4	17:1265196-1265302	-28	-0.146789	-0.0351148	-0.13253	-0.13253	0.13253	0	0
YWHAE	4	17:1265196-1265302	0	0.146789	0.0351148	0.13253	0.13253	0.13253	0	0
MRPL32	2	7:42974554-42976840	0	-0.183015	0.016	-0.132521	-0.132521	0.132521	7.18362e-09	2.67491e-06
MRPL32	2	7:42974554-42976840	-2105	0.183015	-0.016	0.132521	0.132521	0.132521	7.19044e-09	2.67491e-06
GCN1L1	37	12:120587410-120587524	0	-0.0294118	0.294118	NA	0.132353	0.132353	0.00182263	0.047092
SAT2	1	17:7530871-7531194	-17	0.100163	0.131888	0.224403	0.131888	0.131888	2.4285e-05	0.00242109
BCS1L	6	2:219526129-219526268	0	-0.037732	0.428352	0.131532	0.131532	0.131532	0.000542559	0.0217984
RNF41	1	12:56615544-56615737	-143	-0.150527	-0.130769	-0.0869748	-0.130769	0.130769	2.11073e-06	0.000321744
PPOX	1	1:161136181-161136462	0	NA	-0.259259	0	-0.12963	0.12963	0.00192278	0.0489243
CAPN1	2	11:64949150-64949484	-170	-0.128788	-0.0846252	-0.334091	-0.128788	0.128788	4.25123e-07	8.29134e-05
ZC3H11A	1	1:203764751-203764922	-19	0.128472	0.14683	0.0651163	0.128472	0.128472	0.000166645	0.00964752
IFI35	4	17:41165284-41165396	-6	-0.0707317	-0.206259	-0.12841	-0.12841	0.12841	4.85178e-05	0.00393801
IFI35	4	17:41165284-41165396	0	0.0707317	0.206259	0.12841	0.12841	0.12841	4.85181e-05	0.00393801
RNF41	1	12:56615544-56615737	0	0.15856	0.127879	0.0785714	0.127879	0.127879	2.86731e-06	0.000411428
MRPL2	1	6:43026918-43027242	-106	0.126316	0	0.190476	0.126316	0.126316	0.000108922	0.00715061
MRPL2	1	6:43026918-43027242	0	-0.126316	0	-0.190476	-0.126316	0.126316	0.000108856	0.00715061
RAD50	4	5:131911469-131911620	0	0.167892	0.025	0.125	0.125	0.125	0.000684562	0.0253999
RAD50	4	5:131911469-131911620	-65	-0.167892	-0.025	-0.125	-0.125	0.125	0.000683991	0.0253999
PQBP1	1	X:48754587-48755376	-79	-0.124379	-0.0524476	-0.178593	-0.124379	0.124379	1.79861e-07	4.03426e-05
HUWE1	73	X:53570802-53570929	-45	0.123934	0.103866	0.1837	0.123934	0.123934	1.82694e-08	5.51906e-06
HUWE1	73	X:53570802-53570929	0	-0.123934	-0.103866	-0.1837	-0.123934	0.123934	1.827e-08	5.51906e-06
PQBP1	1	X:48754587-48755376	-11	0.12328	0.0769231	0.217686	0.12328	0.12328	1.94707e-09	8.59641e-07
ATP13A1	17	19:19763404-19763529	0	0.123166	0.142857	0.0991667	0.123166	0.123166	0.000497615	0.0205898
MYNN	3	3:169492053-169492349	-130	0.130868	NA	0.115385	0.123126	0.123126	0.00100393	0.032069
MYNN	3	3:169492053-169492349	0	-0.130868	NA	-0.115385	-0.123126	0.123126	0.00100408	0.032069
FANCI	1	15:89787194-89787298	-23	0.0630928	0.123047	0.122483	0.122483	0.122483	5.72215e-05	0.00446406
SDR39U1	4	14:24910880-24911001	-4	0.121951	0.0274953	0.176471	0.121951	0.121951	0.000258813	0.0132435
SDR39U1	4	14:24910880-24911001	0	-0.121951	-0.0274953	-0.176471	-0.121951	0.121951	0.000258895	0.0132435
ZNF232	4	17:5012689-5013163	-84	0.121212	0.0612245	0.122449	0.121212	0.121212	0.000153428	0.00911873
RAP1B	1	12:69004652-69004832	0	0.0612067	0.120691	0.136467	0.120691	0.120691	1.14379e-06	0.000198077
AP2B1	2	17:33914534-33914682	-66	-0.069589	-0.120266	-0.345873	-0.120266	0.120266	0.000179631	0.0102661
NOLC1	6	10:103918950-103919095	0	-0.0479415	-0.120013	-0.153043	-0.120013	0.120013	5.11982e-05	0.00408133
CCDC14	8	3:123665650-123666166	-477	0.125	0.0301158	0.12	0.12	0.12	0.000361678	0.0165903
ABCB7	11	X:74289126-74289289	-13	0.0240964	-0.12	-0.195122	-0.12	0.12	0.000319847	0.0153346
CCDC14	8	3:123665650-123666166	0	-0.125	-0.0301158	-0.12	-0.12	0.12	0.0003618	0.0165903
SIKE1	1	1:115323058-115323308	50	0.0295902	-0.119866	-0.315814	-0.119866	0.119866	6.36835e-06	0.00082803
NSUN4	4	1:46810473-46810816	-182	-0.125	NA	-0.113971	-0.119485	0.119485	0.00139169	0.0390734
GTF2H4	4	6:30877709-30877840	-4	-0.0588235	-0.118467	-0.208333	-0.118467	0.118467	0.000187628	0.0106072
GTF2H4	4	6:30877709-30877840	0	0.0588235	0.118467	0.208333	0.118467	0.118467	0.000187712	0.0106072
KIAA0125	1	14:106383838-106384676	0	-0.118182	-0.177236	-0.0970696	-0.118182	0.118182	0.000114647	0.00742933
EDEM1	11	3:5252805-5252901	0	0.117865	0.0909091	0.125452	0.117865	0.117865	3.8888e-05	0.00344141
EDEM1	11	3:5252805-5252901	-26	-0.117865	-0.0909091	-0.153754	-0.117865	0.117865	2.06317e-06	0.000321286
MYBBP1A	6	17:4455746-4455921	11	-0.235294	0	NA	-0.117647	0.117647	0.000350836	0.0162471
TRIM73	19	7:75044870-75045258	0	-0.117647	-0.114286	-0.26087	-0.117647	0.117647	0.000200403	0.0111163
SUN2	10	22:39146230-39146388	-49	0.235294	0	NA	0.117647	0.117647	0.000215243	0.0116391
SUN2	10	22:39146230-39146388	0	-0.235294	0	NA	-0.117647	0.117647	0.000223144	0.0119219
PELP1	9	17:4579331-4579457	-62	-0.15	0	-0.117647	-0.117647	0.117647	0.000415376	0.0180396
PRMT7	1	16:68344877-68345002	12	0.117492	0.171078	0.0337087	0.117492	0.117492	0.00165391	0.0438323
PRMT7	1	16:68344877-68345002	0	-0.117492	-0.171078	-0.0337087	-0.117492	0.117492	0.00165392	0.0438323
PABPC4	10	1:40030095-40030214	-48	-0.0741233	-0.143939	-0.117008	-0.117008	0.117008	0.0013513	0.0384499
PABPC4	10	1:40030095-40030214	0	0.0741233	0.143939	0.117008	0.117008	0.117008	0.0013513	0.0384499
ERCC5	10	13:103518017-103518261	0	0.0882239	0.290223	0.11655	0.11655	0.11655	1.2053e-05	0.0014097
TXNDC9	2	2:99949447-99949705	-38	0.0370951	0.15625	0.116527	0.116527	0.116527	0.000213886	0.0115969
TXNDC9	2	2:99949447-99949705	0	-0.0370951	-0.15625	-0.116527	-0.116527	0.116527	0.000213836	0.0115969
GTPBP2	11	6:43590370-43590541	0	0.0192308	0.116279	0.16	0.116279	0.116279	0.000166294	0.00964752
ARHGEF7	21	13:111932885-111933024	0	0.116279	0.173941	0	0.116279	0.116279	0.00125084	0.0367899
GTPBP2	11	6:43590370-43590541	5	-0.0192308	-0.116279	-0.16	-0.116279	0.116279	0.000162032	0.00944843
TRIM13	1	13:50571143-50571352	-85	-0.116206	-0.0599343	-0.210083	-0.116206	0.116206	0.000932979	0.0309405
PPP6R3	2	11:68272613-68272739	0	-0.114566	-0.196078	-0.0408163	-0.114566	0.114566	0.00133816	0.0382771
PPP6R3	2	11:68272613-68272739	-22	0.114566	0.196078	0.0408163	0.114566	0.114566	0.00133785	0.0382771
ATP13A1	17	19:19763404-19763529	44	-0.123166	-0.114286	-0.0991667	-0.114286	0.114286	0.00123169	0.0365509
ERCC5	10	13:103518017-103518261	-16	-0.0882239	-0.290223	-0.112471	-0.112471	0.112471	5.12604e-06	0.000698132
NOLC1	6	10:103918950-103919095	-30	0.0460455	0.11216	0.139457	0.11216	0.11216	0.000263619	0.0134239
NUB1	16	7:151071183-151071329	0	-0.111521	-0.188725	-0.0635452	-0.111521	0.111521	0.000568852	0.0225174
NUB1	16	7:151071183-151071329	-42	0.111521	0.188725	0.0635452	0.111521	0.111521	0.000568862	0.0225174
RAP1B	1	12:69004652-69004832	-9	-0.042978	-0.111379	-0.138598	-0.111379	0.111379	1.88884e-05	0.00196092
MTHFSD	1	16:86588775-86588841	-4	0.166667	NA	0.0555556	0.111111	0.111111	9.94012e-05	0.00668952
CDIPT	3	16:29872427-29872580	0	-0.121212	-0.111111	0	-0.111111	0.111111	0.00103834	0.0327966
MTHFSD	1	16:86588775-86588841	0	-0.166667	NA	-0.0555556	-0.111111	0.111111	0.00010049	0.0067402
MCOLN2	1	1:85462479-85462796	-212	0	-0.117614	-0.111111	-0.111111	0.111111	0.00122631	0.0364958
DPH5	1	1:101491221-101491644	0	0.0809524	0.13242	0.110839	0.110839	0.110839	1.89326e-06	0.00029947
DHPS	3	19:12790975-12791152	0	0.155	0.0982158	0.109815	0.109815	0.109815	2.10386e-06	0.000321744
RHOT2	1	16:718086-718236	0	-0.178825	0.0234334	-0.108747	-0.108747	0.108747	2.25676e-09	9.85542e-07
FAN1	1	15:31196055-31196227	-130	0.108696	0.108696	0.166667	0.108696	0.108696	4.29072e-05	0.00369932
WDR83	9	19:12783822-12783930	0	0.107143	0.146429	0	0.107143	0.107143	0.00170604	0.0448291
MSH5	26	6:31729527-31729732	-90	0.0571429	NA	0.156863	0.107003	0.107003	0.0012453	0.0367344
SFRS16	7	19:45561008-45561156	0	0.106942	0.201738	0.0751634	0.106942	0.106942	5.24172e-05	0.0041456
SFRS16	7	19:45561008-45561156	-16	-0.106942	-0.190374	-0.0457516	-0.106942	0.106942	0.000372583	0.0168198
N4BP2L2	1	13:33112755-33112936	0	0.0627025	0.134757	0.105642	0.105642	0.105642	1.42782e-08	4.48168e-06
N4BP2L2	1	13:33112755-33112936	-160	-0.0627025	-0.134757	-0.105642	-0.105642	0.105642	1.42754e-08	4.48168e-06
GPAA1	3	8:145138292-145138403	-76	-0.105556	0	-0.375	-0.105556	0.105556	0.000145052	0.00868911
GPAA1	3	8:145138292-145138403	0	0.105556	0	0.375	0.105556	0.105556	0.000145118	0.00868911
C16orf75	1	16:11439288-11439623	0	0.0552632	-0.326923	-0.105263	-0.105263	0.105263	6.46118e-05	0.00492582
PREB	2	2:27356400-27356589	44	0	-0.117647	-0.105263	-0.105263	0.105263	0.000906367	0.0302326
C16orf75	1	16:11439288-11439623	-223	-0.0552632	0.326923	0.105263	0.105263	0.105263	6.46066e-05	0.00492582
SPSB3	2	16:1831194-1831496	0	-0.02	0.1875	0.105263	0.105263	0.105263	0.000452647	0.0190437
SPSB3	2	16:1831194-1831496	-165	0.02	-0.1875	-0.105263	-0.105263	0.105263	0.000453196	0.0190461
ELF4	9	X:129203275-129203652	0	-0.130435	-0.103448	-0.0277778	-0.103448	0.103448	0.000720428	0.0263612
EXOSC2	2	9:133570879-133570993	0	-0.0297925	-0.103403	-0.126418	-0.103403	0.103403	1.36443e-09	6.23586e-07
EXOSC2	2	9:133570879-133570993	-13	0.0297925	0.103403	0.126418	0.103403	0.103403	1.36585e-09	6.23586e-07
SAT2	1	17:7530871-7531194	0	-0.0336597	-0.102981	-0.218966	-0.102981	0.102981	0.00134652	0.0383681
RBM10	1	X:47004631-47004915	0	-0.102954	-0.174242	-0.0101593	-0.102954	0.102954	0.000745276	0.0269271
TH1L	7	20:57564913-57565043	244	-0.102564	-0.125	-0.0939394	-0.102564	0.102564	1.93598e-07	4.22727e-05
TH1L	7	20:57564913-57565043	0	0.102564	0.125	0.0878788	0.102564	0.102564	2.02134e-07	4.3898e-05
SUPT4H1	1	17:56429426-56429570	-2	-0.0175087	-0.102334	-0.12093	-0.102334	0.102334	0.000310238	0.0149813
ODF2	23	9:131258320-131258576	-156	-0.17284	-0.102041	-0.0857143	-0.102041	0.102041	4.72391e-09	1.84265e-06
ODF2	23	9:131258320-131258576	0	0.17284	0.102041	0.0857143	0.102041	0.102041	4.58086e-09	1.80436e-06
CDK10	1	16:89753076-89753205	0	0.0140081	-0.101874	-0.280678	-0.101874	0.101874	0.000383058	0.0171319
CDK10	1	16:89753076-89753205	-38	-0.0140081	0.101874	0.34478	0.101874	0.101874	3.88725e-05	0.00344141
GBA2	13	9:35738749-35738900	0	0.125	0.0769231	NA	0.100962	0.100962	0.00065178	0.0245422
RHOT2	1	16:718086-718236	-82	0.178825	-0.0234334	0.100638	0.100638	0.100638	5.67881e-09	2.15243e-06
C19orf66	7	19:10201926-10202029	0	0	NA	0.2	0.1	0.1	0.00122926	0.0365509
C16orf5	5	16:4563697-4563852	0	0	NA	0.2	0.1	0.1	0.00171361	0.044969
C16orf5	5	16:4563697-4563852	-126	0	NA	-0.2	-0.1	0.1	0.000118665	0.00759171
ADCY3	12	2:25054531-25054618	0	0.2	NA	0	0.1	0.1	0.00114511	0.0349962
ADCY3	12	2:25054531-25054618	-28	-0.2	NA	0	-0.1	0.1	0.00112337	0.0345588
C19orf66	7	19:10201926-10202029	49	0	NA	-0.2	-0.1	0.1	0.00120762	0.0360732

## Sheet: mutually_exclusive
gene symbol	regulated exon	coordinates	flanking exons	deltaPSI_R1	deltaPSI_R2	deltaPSI_R3	deltaPSI	abs value_deltaPSI	pvalue_glm	adjusted_pvalue_glm
BCS1L	3:4	2:219524760-219524968;2:219525030-219525144	2:5	-0.349325	NA	-0.105061	-0.227193	0.227193	5.09805e-06	9.27008e-05
DNM2	12:13	19:10906737-10906875;19:10908056-10908194	11:14	0.179207	0.131502	0.268775	0.179207	0.179207	9.99201e-16	9.09273e-14
FYN	11:12	6:112021307-112021471;6:112020718-112020873	10:13	0.178571	0.235737	0.163463	0.178571	0.178571	2.39221e-06	5.44228e-05
EXOSC9	11:12	4:122736505-122736558;4:122737299-122737349	10:13	0.176471	NA	0.143429	0.15995	0.15995	0.00173738	0.0158102
CALU	4:5	7:128394316-128394509;7:128394583-128394776	3:6	-0.126102	-0.189665	-0.104337	-0.126102	0.126102	1.96551e-05	0.000255516
DGKA	8:9	12:56332295-56332344;12:56332422-56332482	7:10	-0.0359073	-0.144948	-0.108116	-0.108116	0.108116	0.00427739	0.0353857
POLL	2:3	10:103347003-103347163;10:103346879-103346957	1:4	-0.0487805	0.121951	0.104167	0.104167	0.104167	0.00552963	0.041933

## Sheet: multi_exon_skipping
gene_symbol	regulated exons	coordinates	flanking exons	deltaPSI_R1	deltaPSI_R2	deltaPSI_R3	deltaPSI	abs value_deltaPSI	pvalue_glm	adjusted_pvalue_glm
PKIG	2:3	20:43211226-43211372;20:43213741-43213845	1:4	-0.614858	-0.660714	-0.360704	-0.614858	0.614858	5.10703e-15	2.46976e-12
MTA1	4:5	14:105912004-105912189;14:105915696-105915746	3:6	-0.477419	-0.642892	-0.536517	-0.536517	0.536517	0	0
MRRF	6:7	9:125048059-125048225;9:125048318-125048445	5:8	-0.435835	NA	-0.481615	-0.458725	0.458725	1.4321e-09	3.32415e-07
PSPC1	7:8:9	13:20283682-20283739;13:20279802-20279971;13:20277011-20277500	6:10	0.529122	0.455263	0.409516	0.455263	0.455263	2.47435e-09	5.3182e-07
LETMD1	4:5:6:7	12:51445875-51446029;12:51447561-51447643;12:51449618-51449804;12:51449927-51450028	3:8	0.358953	0.521886	NA	0.440419	0.440419	0.00250324	0.0457636
CCND3	2:3:4	6:41909190-41909552;6:41908690-41909144;6:41908108-41908323	1:5	0.418667	0.400336	0.515542	0.418667	0.418667	2.03801e-10	5.47546e-08
PLD4	3:4	14:105394010-105394203;14:105395086-105395269	2:5	-0.388889	-0.222222	-0.487179	-0.388889	0.388889	3.33067e-16	1.78968e-13
FRG1	5:6	4:190874223-190874280;4:190876192-190876310	4:7	0.345575	0.386919	0.394972	0.386919	0.386919	0	0
TLR10	2:3	4:38777731-38778047;4:38777396-38777584	1:4	-0.30761	-0.438172	-0.383812	-0.383812	0.383812	0	0
HNRNPUL1	2:3:4	19:41768567-41768921;19:41770120-41770703;19:41770984-41771248	1:5	0.315907	0.376566	0.378168	0.376566	0.376566	3.53914e-07	4.17446e-05
ZNF721	7:8	4:438132-438221;4:432373-432421	5:9	-0.346856	-0.398268	NA	-0.372562	0.372562	2.9319e-05	0.00181778
STRAP	2:3	12:16036017-16036055;12:16036475-16036616	1:4	0.391081	0.0994152	0.372507	0.372507	0.372507	2.21223e-11	6.90216e-09
DLGAP4	12:13	20:35127645-35127724;20:35127991-35128079	11:14	0.592593	NA	0.138587	0.36559	0.36559	7.489e-05	0.00387346
RAG1AP1	3:4	1:155109304-155109427;1:155110037-155110198	2:5	-0.348011	-0.381481	-0.170635	-0.348011	0.348011	0	0
CCDC66	3:4	3:56593597-56593622;3:56594890-56595040	2:5	0.22	0.5	0.347826	0.347826	0.347826	2.85728e-05	0.00178294
RACGAP1	3:4:5	12:50413527-50413589;12:50412299-50412372;12:50410414-50410502	1:6	0.291399	0.39768	NA	0.34454	0.34454	2.52151e-10	6.59135e-08
MAPKAP1	11:12	9:128283744-128284044;9:128268443-128268696	10:13	NA	-0.254464	-0.428959	-0.341712	0.341712	2.25152e-05	0.0014714
C17orf62	2:3:4	17:80407307-80407356;17:80407046-80407168;17:80405456-80406119	1:5	0.340352	0.234236	0.409184	0.340352	0.340352	1.27222e-09	3.15511e-07
RABGAP1L	26:27:28	1:174843596-174843644;1:174844684-174844851;1:174846530-174846743	25:29	0.322776	0.220573	0.384921	0.322776	0.322776	1.18722e-10	3.37729e-08
RP11-266J6.1	6:7	3:9847894-9848790;3:9851640-9852078	5:8	0.314544	0.362075	0.295298	0.314544	0.314544	0	0
ARPC4	6:7	3:9847894-9848790;3:9851640-9852078	5:8	0.314544	0.362075	0.295298	0.314544	0.314544	0	0
AFTPH	7:8	2:64806620-64806680;2:64808324-64808407	6:9	0.302198	0.0714286	0.330952	0.302198	0.302198	0.000890705	0.0227998
CCNB1IP1	2:3	14:20801003-20801169;14:20797333-20797532	1:4	-0.444444	-0.149826	NA	-0.297135	0.297135	0.000437442	0.0139175
CCDC82	2:3	11:96121859-96121993;11:96120694-96120777	1:4	0.291667	0	0.392481	0.291667	0.291667	2.83485e-06	0.000247015
PUF60	2:3	8:144911154-144911209;8:144906483-144906569	1:5	-0.307471	-0.140697	-0.291331	-0.291331	0.291331	0.000197953	0.00775142
FOXP1	12:13	3:71247056-71247219;3:71179648-71179744	11:14	0.301633	0.188086	0.282109	0.282109	0.282109	1.59062e-12	5.49444e-10
PRMT2	9:10:11:12	21:48078657-48078832;21:48080745-48080874;21:48081712-48081848;21:48083295-48083466	7:13	-0.409091	-0.277778	-0.25	-0.277778	0.277778	2.2076e-06	0.000197702
CIRBP	7:8	19:1272426-1273171;19:1273493-1273714	6:9	0.228564	0.27515	0.356944	0.27515	0.27515	6.1036e-08	8.81104e-06
POLK	2:3:4	5:74807894-74808771;5:74830653-74830789;5:74842835-74842982	1:5	-0.275	-0.380952	-0.158333	-0.275	0.275	0.00113492	0.027166
ERP29	2:3	12:112452395-112453129;12:112457560-112457698	1:4	0.231435	0.279268	0.269128	0.269128	0.269128	0	0
NDE1	13:14	16:15793016-15794487;16:15794912-15795769	12:15	0.116377	0.374517	0.263284	0.263284	0.263284	1.52584e-09	3.43207e-07
CCDC82	2:3:4	11:96121859-96121993;11:96120694-96120777;11:96119418-96119457	1:5	0.261596	0.428571	0.0545455	0.261596	0.261596	5.65913e-06	0.000445001
TBRG4	4:5	7:45144137-45144308;7:45143698-45143855	3:6	0.26087	0.175	0.413477	0.26087	0.26087	1.38034e-12	5.13487e-10
RNASEH2B	10:11:12	13:51524176-51526079;13:51528041-51528121;13:51530494-51530900	9:13	-0.256645	-0.343478	-0.0713101	-0.256645	0.256645	0.00151132	0.0324266
C14orf153	19:20	14:104151323-104151373;14:104151975-104152568	18:21	0.0292722	0.247685	0.370726	0.247685	0.247685	0.000263623	0.00988281
DOK2	2:3	8:21769740-21770021;8:21769412-21769499	1:4	-0.0833333	-0.241379	-0.288889	-0.241379	0.241379	1.72978e-05	0.00114592
DPH5	2:3	1:101490865-101491022;1:101488491-101488885	1:4	-0.0856237	0.241126	0.316607	0.241126	0.241126	0.000513151	0.0153659
MGEA5	13:14	10:103555080-103555708;10:103553670-103553755	12:15	0.418981	0.166667	0.239394	0.239394	0.239394	0.00123992	0.0286902
ACP1	4:5	2:272192-272305;2:275140-275201	3:6	0.238129	0.307692	0.143491	0.238129	0.238129	1.45439e-14	6.69851e-12
NDE1	12:13:14	16:15790566-15790717;16:15793016-15794487;16:15794912-15795769	10:15	0.2375	0.361252	0.16129	0.2375	0.2375	4.17455e-08	6.61906e-06
ZNF680	2:3	7:64004684-64004810;7:64004085-64004180	1:5	0.163399	0.305322	NA	0.23436	0.23436	0.000954603	0.0236136
RNASEN	6:7	5:31521230-31521322;5:31515561-31515671	5:8	0.229437	0.238889	0.230769	0.230769	0.230769	0.000207878	0.00804237
CCDC82	2:3:4:5	11:96121859-96121993;11:96120694-96120777;11:96119418-96119457;11:96117126-96117925	1:6	0.230352	0.116162	0.401176	0.230352	0.230352	1.81046e-06	0.000168373
RPE	2:3	2:210868162-210868192;2:210874381-210874460	1:4	0.328431	0.226606	0.19252	0.226606	0.226606	5.10134e-07	5.60683e-05
DOCK2	16:17	5:169130948-169131079;5:169135173-169135271	15:18	-0.0909091	-0.225806	-0.289474	-0.225806	0.225806	4.29125e-08	6.69435e-06
TRAF3IP3	17:18	1:209952776-209952972;1:209953815-209953951	16:19	0.225352	0.233957	0.216216	0.225352	0.225352	0.0007625	0.020278
MFF	3:4:5	2:228193394-228193505;2:228194322-228194499;2:228195342-228195562	1:6	-0.223509	-0.291667	-0.186275	-0.223509	0.223509	5.89607e-06	0.000459894
CINP	5:6	14:102816256-102816385;14:102814616-102815096	4:7	0.227273	0.222222	-0.0408163	0.222222	0.222222	6.60208e-06	0.000499999
TMPO	6:7:8	12:98938008-98938127;12:98938220-98938315;12:98938729-98938839	5:9	0.216471	0.0056391	0.404108	0.216471	0.216471	1.31364e-09	3.17638e-07
KPNB1	2:3:4	17:45727275-45727650;17:45727752-45727810;17:45728562-45728742	1:5	0	0.426263	NA	0.213131	0.213131	3.18114e-06	0.000274714
H2AFY	7:8	5:134688636-134688735;5:134686513-134686603	6:9	0.212766	0.222222	0.182222	0.212766	0.212766	7.14984e-14	2.88138e-11
TRAPPC6B	3:4	14:39627489-39627606;14:39623415-39623498	2:5	0.210526	0.210526	NA	0.210526	0.210526	3.42573e-05	0.00207086
EWSR1	10:11	22:29685504-29686670;22:29687551-29687588	9:12	0.290682	0.152406	0.210475	0.210475	0.210475	0	0
PDCD2	5:6	6:170890836-170891353;6:170889090-170889193	4:7	0.363077	0.2099	0.207071	0.2099	0.2099	5.27101e-06	0.000421332
TNIP1	3:4	5:150460441-150460997;5:150444521-150444692	2:5	-0.206633	-0.209302	-0.230174	-0.209302	0.209302	5.44586e-10	1.38611e-07
PTER	2:3:4	10:16479356-16479489;10:16509131-16509209;10:16526336-16526815	1:5	-0.252381	-0.12	-0.207018	-0.207018	0.207018	0.000599043	0.0171927
RPAIN	5:6:7	17:5329291-5329402;17:5329556-5329619;17:5331391-5331531	3:9	0.0622951	-0.345479	-0.205939	-0.205939	0.205939	0.000159087	0.006661
PLAC8	2:3	4:84030881-84031012;4:84028957-84029103	1:4	-0.187538	-0.205824	-0.269555	-0.205824	0.205824	2.18317e-06	0.000197342
TRA2B	2:3	3:185652217-185655208;3:185649365-185649640	1:4	-0.202504	-0.124356	-0.227934	-0.202504	0.202504	0	0
ILF3	18:19	19:10795092-10795152;19:10798022-10798790	17:20	-0.200962	-0.2	-0.197706	-0.2	0.2	0	0
MTA1	3:4:5	14:105911755-105911848;14:105912004-105912189;14:105915696-105915746	2:6	-0.2	-0.303571	-0.102564	-0.2	0.2	8.49943e-08	1.14176e-05
ZNF318	8:9:10	6:43309850-43309949;6:43308528-43308646;6:43303808-43308240	7:11	0.201306	0.148268	0.199048	0.199048	0.199048	0.000284129	0.010216
CD47	8:9:10	3:107770786-107770817;3:107769425-107769449;3:107768466-107768498	7:11	-0.196721	-0.228138	-0.191214	-0.196721	0.196721	1.40455e-06	0.000135848
HAUS7	4:5	X:152730446-152730513;X:152728494-152728559	3:6	0.0741688	0.478261	0.195238	0.195238	0.195238	3.54597e-06	0.000300847
GOLT1B	2:3:4	12:21659819-21659910;12:21660878-21661043;12:21661317-21661495	1:5	-0.244444	-0.195122	-0.0333333	-0.195122	0.195122	0.000310641	0.0106898
SLC25A19	2:3	17:73284583-73284672;17:73284469-73284542	1:4	-0.202445	-0.193111	-0.16387	-0.193111	0.193111	5.23187e-05	0.00282487
CLDN12	3:4	7:89983772-89983863;7:89984400-89984544	2:5	0.190476	0.0861111	0.242424	0.190476	0.190476	0.000267889	0.00992731
UBA2	2:3	19:34919780-34920128;19:34921481-34921564	1:4	NA	0.165527	0.210526	0.188026	0.188026	0.00245989	0.0451624
MANBAL	2:3:4	20:35925699-35925937;20:35927166-35927282;20:35929574-35929816	1:5	0.187879	0.0833333	0.334119	0.187879	0.187879	0.000950829	0.0235805
C12orf49	2:3:4	12:117160872-117161028;12:117158101-117158252;12:117157568-117157681	1:5	0.0933333	0.3125	0.1875	0.1875	0.1875	5.30509e-05	0.00283485
ZNF644	2:3	1:91486830-91487030;1:91447867-91447927	1:4	NA	0	0.375	0.1875	0.1875	0.000124352	0.0055425
CDK14	4:5:6	7:90338712-90338924;7:90339147-90339271;7:90355871-90356126	3:7	0.230769	0.142857	NA	0.186813	0.186813	0.00114937	0.027381
TCEB1	2:3	8:74884312-74884406;8:74876722-74876860	1:4	-0.179091	-0.182888	-0.290026	-0.182888	0.182888	4.01804e-05	0.00230627
PTPRC	4:5	1:198663147-198663269;1:198665841-198666038	3:6	-0.260646	-0.165712	-0.180011	-0.180011	0.180011	0.000453448	0.0142394
EIF5A	2:3:4	17:7210645-7211071;17:7211288-7211432;17:7211694-7211894	1:5	0.214286	0.117647	0.179487	0.179487	0.179487	2.1434e-07	2.65781e-05
CREM	13:14	10:35484830-35485070;10:35490379-35490414	12:15	-0.179245	-0.0323006	-0.22213	-0.179245	0.179245	0.00228165	0.0428507
PABPC1L	14:15:16	20:43567315-43567389;20:43567767-43567962;20:43581284-43581345	13:18	0.125	0.178571	0.36	0.178571	0.178571	0.000272712	0.0100292
DDX19A	7:8	16:70398446-70398548;16:70398920-70399034	6:9	0.2	0.153846	NA	0.176923	0.176923	0.000257766	0.00973871
SNX17	3:4	2:27595466-27595607;2:27595907-27595980	2:5	0.122899	0.181818	0.172197	0.172197	0.172197	2.24265e-13	8.67637e-11
CSNK1G3	2:3	5:122881111-122881535;5:122888801-122888841	1:4	NA	-0.333333	0	-0.166667	0.166667	0.000427458	0.0136448
KCTD20	3:4:5	6:36442566-36442839;6:36446898-36447000;6:36447368-36447488	2:6	0.0263158	0.330233	0.166667	0.166667	0.166667	9.89727e-05	0.00473893
STT3B	9:10	3:31661168-31661322;3:31661457-31661766	8:11	0.142857	0.1875	NA	0.165179	0.165179	0.00165553	0.0341413
ZBTB48	2:3	1:6640601-6641359;1:6642118-6642359	1:4	-0.230769	-0.142857	-0.162963	-0.162963	0.162963	4.75391e-05	0.00264252
TCOF1	5:6:7:8:9:10:11:12:13:14:15:16:17:18:19:20:21:22:23:24	5:149748279-149748465;5:149749092-149749165;5:149751569-149751799;5:149753737-149753949;5:149754180-149754374;5:149754517-149754726;5:149754902-149755117;5:149755284-149755472;5:149755645-149755893;5:149755986-149756183;5:149758468-149758609;5:149758798-149758971;5:149759095-149759295;5:149763301-149764193;5:149767465-149767651;5:149769450-149769586;5:149771107-149771358;5:149771520-149771739;5:1…	4:25	0.162173	0.162031	0.121478	0.162031	0.162031	9.11275e-05	0.00447404
DEDD	2:4	1:161102181-161102266;1:161100605-161100637	1:5	0.284139	-0.0567876	0.16129	0.16129	0.16129	0.00044948	0.0142071
QTRTD1	2:3:4:5	3:113775846-113775953;3:113784084-113784304;3:113785075-113785130;3:113786834-113786910	1:6	0.0729167	NA	0.247978	0.160448	0.160448	0.00139607	0.0310689
MBNL1	2:3:4:5:6	3:152016771-152017043;3:152017194-152018156;3:152019708-152020238;3:152052900-152053019;3:152113956-152114013	1:7	-0.160365	-0.150974	-0.194444	-0.160365	0.160365	0.0027681	0.0486783
DAXX	2:3	6:33289496-33289754;6:33288513-33289344	1:4	-0.121173	-0.157978	-0.166846	-0.157978	0.157978	3.33067e-16	1.78968e-13
SEC24B	4:5	4:110394160-110394342;4:110402833-110402937	3:6	-0.157895	-0.0454545	-0.285714	-0.157895	0.157895	0.00025386	0.00962877
KRIT1	2:3:4	7:91874741-91874909;7:91874216-91874485;7:91873316-91873463	1:5	-0.315789	-0.157895	-0.0535117	-0.157895	0.157895	0.000901941	0.0229795
SYS1	5:6:7:8	20:43995515-43997862;20:44002934-44005401;20:44034633-44034895;20:44035228-44035372	4:10	0.235294	0.0434783	0.157428	0.157428	0.157428	0.00016353	0.00678823
ACIN1	9:10	14:23540636-23540779;14:23540334-23540395	8:11	0.153333	0.174722	0.0783993	0.153333	0.153333	3.84283e-08	6.19464e-06
SMC1A	2:3:4	X:53448845-53448990;X:53441930-53442118;X:53441707-53441819	1:5	NA	-0.138889	-0.164384	-0.151636	0.151636	9.85321e-05	0.00473893
RPS24	5:6	10:79797197-79797740;10:79799962-79799983	4:7	-0.145337	-0.187639	-0.147425	-0.147425	0.147425	0	0
LSP1	3:6	11:1887695-1888141;11:1901317-1901454	1:8	-0.199807	-0.146667	-0.096912	-0.146667	0.146667	2.12511e-07	2.65781e-05
FASTK	3:4	7:150775929-150776108;7:150775649-150775788	2:5	-0.0413437	0.256917	0.146404	0.146404	0.146404	0.00202657	0.0395181
C14orf159	21:22	14:91686787-91687110;14:91690023-91690139	20:23	-0.143842	-0.146135	-0.178744	-0.146135	0.146135	0.00133192	0.0305269
NBEAL2	47:48	3:47048556-47048645;3:47048731-47048840	46:49	0.25641	0	0.142857	0.142857	0.142857	0.000181786	0.00718743
CLDN12	2:3:4	7:89982130-89982323;7:89983772-89983863;7:89984400-89984544	1:5	0.175439	0.130631	0.142857	0.142857	0.142857	4.87435e-09	1.00308e-06
PRKD3	3:4	2:37518011-37518142;2:37516499-37516656	2:5	-0.142857	-0.142857	0	-0.142857	0.142857	0.000319704	0.0108118
EXOSC8	2:3	13:37575886-37575938;13:37576410-37576446	1:4	0.142757	0.179826	0.0487069	0.142757	0.142757	6.71644e-05	0.00351143
FLAD1	3:4:5:6:7	1:154959942-154961325;1:154962036-154962183;1:154962635-154962733;1:154962815-154963004;1:154965041-154965149	2:8	-0.223684	0.0026455	-0.141975	-0.141975	0.141975	0.0026158	0.0470261
RBM6	6:7:8:9	3:50004631-50006181;3:50009492-50009581;3:50012756-50012825;3:50036873-50036946	5:10	-0.178495	-0.141414	-0.0815816	-0.141414	0.141414	0.000395078	0.0129532
C16orf13	2:3:4	16:685612-685774;16:685281-685397;16:684889-684956	1:5	-0.0796098	-0.167883	-0.141026	-0.141026	0.141026	1.04251e-06	0.000106138
SDR39U1	3:4	14:24911304-24911466;14:24910880-24911001	2:5	-0.139881	-0.106667	-0.174419	-0.139881	0.139881	0.000628218	0.0177147
KIAA0146	28:29	8:48641495-48641664;8:48641974-48642027	27:30	-0.139535	-0.225	-0.06	-0.139535	0.139535	1.71597e-06	0.000161135
ACYP1	2:3	14:75530173-75530264;14:75528387-75528465	1:4	0.138183	0.0369565	0.211223	0.138183	0.138183	1.60904e-06	0.000152575
EIF4G1	2:3:4	3:184033277-184033333;3:184033551-184033644;3:184033860-184034006	1:6	0.172155	0.137951	-0.00831486	0.137951	0.137951	0.00152241	0.032505
BECN1	10:11	17:40965966-40966026;17:40963673-40964884	9:12	0.135934	0.226496	-0.000938899	0.135934	0.135934	7.16145e-06	0.000536942
AP3S1	6:7	5:115234346-115234486;5:115238582-115238689	5:8	0.112554	NA	0.157895	0.135224	0.135224	0.000494708	0.0150941
NAE1	2:3	16:66861883-66861980;16:66860571-66860683	1:4	-0.140974	-0.135017	-0.034495	-0.135017	0.135017	0.00147728	0.0320874
IL21R	2:3	16:27414401-27414541;16:27438579-27438682	1:4	0.133333	0.0999219	0.23902	0.133333	0.133333	0.00147963	0.0320874
MTF2	2:3	1:93575787-93575989;1:93576102-93576187	1:4	-0.132404	-0.144214	-0.0734671	-0.132404	0.132404	0.00255556	0.0462007
CDC123	14:15	10:12289394-12290000;10:12291580-12291717	12:16	0.18743	-0.0530973	0.132104	0.132104	0.132104	3.74132e-05	0.00222
CEP57	8:9	11:95555035-95555142;11:95555663-95555740	7:10	0.131579	-0.0222222	0.148148	0.131579	0.131579	0.00151203	0.0324266
DDX3X	4:5	X:41196944-41197822;X:41198289-41198336	3:6	0.217391	0.12963	0.0598901	0.12963	0.12963	7.3125e-08	1.0401e-05
PDCD4	2:3	10:112635724-112635828;10:112636428-112636511	1:4	0.142597	0.127491	0.0706318	0.127491	0.127491	0	0
PHF20L1	5:6	8:133811018-133811106;8:133811341-133811418	4:7	0.125	0	0.388889	0.125	0.125	0.000323271	0.0108565
UBAC2	7:8:9	13:99960210-99960234;13:99960937-99961063;13:99965072-99965641	6:10	NA	0.111111	0.136364	0.123737	0.123737	0.000117222	0.00527334
LMF2	8:9	22:50943658-50943763;22:50943486-50943582	7:10	0.0909091	0.130987	0.121212	0.121212	0.121212	0.00141365	0.0312279
NPRL2	8:9	3:50385748-50385841;3:50385555-50385672	7:10	0.121212	0.157895	0.0327004	0.121212	0.121212	0.000415307	0.0134741
GNA13	2:3:4	17:63051711-63051892;17:63049620-63049846;17:63014371-63014421	1:5	0	-0.121212	-0.142857	-0.121212	0.121212	0.000557533	0.0163905
OGG1	5:6:7:8	3:9798155-9798305;3:9798440-9798500;3:9798728-9799197;3:9800871-9800970	4:9	0.09375	0.12	0.421053	0.12	0.12	3.33489e-06	0.000285443
XPO1	2:3:4:5	2:61763845-61764245;2:61760907-61761038;2:61752627-61753656;2:61752405-61752468	1:6	0.12	0.2	0	0.12	0.12	0.000111039	0.00511412
MBNL1	4:5:6	3:152019708-152020238;3:152052900-152053019;3:152113956-152114013	3:7	-0.08942	-0.118881	-0.140487	-0.118881	0.118881	1.77293e-11	5.71591e-09
TMEM214	14:15	2:27262609-27262705;2:27262898-27263066	13:16	0.117857	0	0.173913	0.117857	0.117857	0.00229977	0.0431074
TMEM9B	2:3	11:8985756-8986002;11:8983639-8983730	1:4	-0.0240385	-0.121212	-0.117647	-0.117647	0.117647	0.00245992	0.0451624
GYS1	11:12	19:49477877-49477990;19:49477470-49477596	10:13	0.133333	0	0.117647	0.117647	0.117647	0.00290118	0.0499292
SUB1	4:5	5:32594677-32594978;5:32599067-32599175	3:6	0.0221088	0.117647	0.128299	0.117647	0.117647	1.42823e-07	1.86673e-05
SLC25A19	2:3:4	17:73284583-73284672;17:73284469-73284542;17:73282714-73282883	1:5	-0.157407	-0.117179	-0.0786048	-0.117179	0.117179	0.00155921	0.0328556
NGLY1	6:7:8:9	3:25781068-25781290;3:25778825-25778946;3:25777800-25777891;3:25777495-25777640	5:10	0.116667	0	0.176471	0.116667	0.116667	0.000474153	0.0146988
INSIG1	3:4:5:6	7:155093276-155093400;7:155093961-155094127;7:155094457-155094556;7:155095535-155095605	2:7	0.116667	0.204192	0.0489766	0.116667	0.116667	1.24246e-08	2.26737e-06
CDC27	3:4	17:45249283-45249430;17:45247283-45247408	2:5	-0.119403	-0.0952381	-0.116279	-0.116279	0.116279	0.000126087	0.00556855
IFRD2	8:9	3:50326878-50327059;3:50326686-50326791	7:10	0.115741	0.132479	0	0.115741	0.115741	0.00286036	0.0496686
COPS8	2:3	2:237995375-237995439;2:237995770-237995840	1:4	0.311111	0.114286	0.0606061	0.114286	0.114286	1.43363e-12	5.13558e-10
BID	3:4:5	22:18256376-18256784;22:18232871-18232940;22:18226569-18226779	2:6	-0.214132	-0.0958743	-0.114169	-0.114169	0.114169	0.00121119	0.0284859
LGMN	14:15	14:93172828-93172998;14:93170985-93171052	13:16	0.134684	NA	0.0936471	0.114165	0.114165	1.48459e-05	0.00101119
NGDN	5:6	14:23944767-23944851;14:23944935-23944987	4:7	0.0714286	0.111111	0.186047	0.111111	0.111111	1.44349e-09	3.32415e-07
DOK3	2:3:4	5:176936803-176936858;5:176936476-176936658;5:176935238-176935543	1:5	-0.131579	-0.111111	-0.1	-0.111111	0.111111	9.15392e-07	9.62356e-05
LRSAM1	11:12	9:130230019-130230109;9:130236080-130236210	10:13	-0.16	-0.111111	0	-0.111111	0.111111	0.00159712	0.0333207
PCNXL3	7:8	11:65387008-65387131;11:65387225-65387403	6:9	-0.110577	-0.52381	0	-0.110577	0.110577	0.000302027	0.0105903
GORAB	2:3	1:170502605-170502792;1:170505451-170505562	1:4	-0.110522	-0.077381	-0.411765	-0.110522	0.110522	0.00145493	0.0317655
ACTR10	5:6	14:58678010-58678128;14:58680349-58680416	4:7	0.156832	0.0810811	0.105828	0.105828	0.105828	0.000560167	0.016418
SFRS4	4:5:6	1:29495015-29499918;1:29493241-29493424;1:29492402-29492576	1:7	-0.164099	-0.105497	-0.0465684	-0.105497	0.105497	0.00171489	0.0348455
RABGGTB	4:5:6	1:76255637-76255742;1:76255837-76255959;1:76256131-76256202	3:7	0.0766626	0.103448	0.15873	0.103448	0.103448	3.35675e-09	7.05793e-07
UPF3A	3:4	13:115048312-115048418;13:115051777-115051875	2:5	-0.253066	-0.100334	-0.0487034	-0.100334	0.100334	0.000936497	0.0232848
ZDHHC5	11:12	11:57464233-57464345;11:57466031-57466890	10:13	0	0.116279	0.1	0.1	0.1	9.44548e-06	0.000676716
DDX55	11:12	12:124102305-124102690;12:124103144-124103384	10:13	-0.102273	-0.1	-0.0526316	-0.1	0.1	9.68506e-06	0.000688779
ZDHHC16	2:3:4:5:6:7:8	10:99210114-99210293;10:99211428-99211675;10:99211847-99212041;10:99212172-99212260;10:99212652-99212680;10:99213265-99213420;10:99213556-99213603	1:9	NA	0	0.2	0.1	0.1	0.00207766	0.0404329
TCOF1	18:19	5:149763301-149764193;5:149767465-149767651	17:20	0.1	0.1	0	0.1	0.1	0.000524195	0.0156

## Sheet: Parameters
Thu Oct 20 11:47:12 2016
Used parameters :
deltaPSI threshold	0.1
pvalue threshold	0.05
Type of analysis	paired
