# Supplementary material for: Modulation of alternative splicing during early infection of human primary B lymphocytes with Epstein-Barr virus (EBV): a novel function for the viral EBNA-LP protein
Source: Nucleic Acids Res. 2021 Sep 16;49(18):10657–76. doi: 10.1093/nar/gkab787 (PMC8501971; doi:10.1093/nar/gkab787)
Supplement: gkab787_Supplemental_Files [file gkab787_supplemental_files.zip › Sup table 4_revised.xls]

## Sheet: Number of events
Type of events	Pvalue<=0.05 & deltaPSI>=10%	ALL
exon_skipping	471	16507
acceptor	421	29981
donor	361	41265
mutually_exclusive	3	84
multi_exon_skipping	130	9814

## Sheet: exon_skipping
gene symbol	regulated exon	exon coordinates	flanking exons	deltaPSI_R1	deltaPSI_R2	deltaPSI_R3	deltaPSI	absolute value_deltaPSI	pvalue_glm	adjusted_pvalue_glm
PER1	18	17:8049276-8049455	17:19	0.888889	0.842461	0.714286	0.842461	0.842461	6.25722e-12	1.43455e-09
VAPB	6	20:57009658-57009761	3:7	0.6	NA	0.758621	0.67931	0.67931	8.98581e-11	1.56136e-08
MTRR	3	5:7873486-7873639	2:4	0.58098	0.566138	0.516239	0.566138	0.566138	0	0
ARHGAP17	20	16:24940934-24940981	19:21	-0.472727	NA	-0.572249	-0.522488	0.522488	8.93479e-07	5.56553e-05
CHTF18	9	16:841851-841948	8:10	0.25	NA	0.753333	0.501667	0.501667	0.000927002	0.0153173
SNRNP70	8	19:49605371-49605442	7:9	-0.524526	-0.39286	-0.471235	-0.471235	0.471235	0	0
SFRS7	4	2:38976040-38976488	3:5	-0.544155	-0.436324	-0.467633	-0.467633	0.467633	0	0
RBM5	6	3:50137965-50138038	5:7	0.67094	0.444862	0.396164	0.444862	0.444862	9.71681e-06	0.000420765
RBM6	31	3:50137965-50138038	30:32	0.67094	0.444862	0.396164	0.444862	0.444862	9.71681e-06	0.000420765
C14orf104	2	14:50094730-50094873	1:3	0.279167	0.590909	NA	0.435038	0.435038	0.000431245	0.00883195
MS4A1	2	11:60228545-60228633	1:3	-0.434508	-0.40773	-0.466792	-0.434508	0.434508	0	0
UHRF2	12	9:6495585-6497103	11:13	-0.276798	-0.71413	-0.422925	-0.422925	0.422925	5.16057e-05	0.00165409
IVNS1ABP	8	1:185275617-185275757	7:9	-0.416759	-0.421403	-0.438736	-0.421403	0.421403	0	0
IRF4	2	6:393098-393368	1:3	0.257	0.486074	0.420237	0.420237	0.420237	2.60345e-05	0.000952887
PAOX	5	10:135197464-135197716	3:6	0.642857	0.133333	0.414737	0.414737	0.414737	1.48601e-07	1.19656e-05
TLR10	3	4:38777396-38777584	2:4	-0.307076	-0.404641	-0.422663	-0.404641	0.404641	8.41549e-14	3.08699e-11
AC093726.6	6	7:154739403-154739483	5:7	-0.770898	-0.0334448	NA	-0.402171	0.402171	0.00180668	0.0247885
MAP3K8	2	10:30726105-30726335	1:3	0.52	NA	0.280702	0.400351	0.400351	0.000355117	0.00765263
ZNF43	6	19:22001897-22002023	5:7	0.392962	0.14553	0.412991	0.392962	0.392962	3.78797e-07	2.73048e-05
AHCTF1	36	1:247007097-247007230	35:37	0.437879	0.39214	0.234383	0.39214	0.39214	4.3723e-09	5.55181e-07
TBRG4	5	7:45143698-45143855	4:6	0.117647	0.414634	0.387999	0.387999	0.387999	1.21476e-07	1.01273e-05
CHD1L	11	1:146742593-146742666	10:12	0.449125	0.385449	0.324489	0.385449	0.385449	1.43019e-12	4.07037e-10
ABCD4	8	14:74759857-74759951	7:9	0.535714	NA	0.230769	0.383242	0.383242	0.000408113	0.008442
PARP11	2	12:3973002-3973123	1:3	0.407895	NA	0.352142	0.380018	0.380018	5.35933e-05	0.00169476
CD1C	5	1:158263002-158263092	4:6	0.410599	0.187243	0.375291	0.375291	0.375291	1.15188e-05	0.000486295
CCR6	2	6:167536241-167536711	1:3	-0.374168	-0.192419	-0.391907	-0.374168	0.374168	0	0
KLF6	3	10:3822298-3822421	2:4	0.373585	0.409964	0.204413	0.373585	0.373585	3.33067e-16	1.61704e-13
AFF3	6	2:100627959-100628033	5:7	0.370656	0.394704	0.0948827	0.370656	0.370656	4.2093e-05	0.00139805
HRAS	5	11:533277-533358	4:6	-0.448867	-0.192573	-0.364192	-0.364192	0.364192	0.000113516	0.00308225
ZNF37A	2	10:38383859-38384152	1:3	NA	0.294872	0.431548	0.36321	0.36321	0.00165942	0.0232926
GPCPD1	5	20:5566840-5566915	4:6	0.361111	0.195455	0.471311	0.361111	0.361111	3.74863e-07	2.71397e-05
C3orf19	8	3:14708931-14709025	7:9	0.415094	0.358974	0.0261597	0.358974	0.358974	0.000361643	0.00775903
SH2D3A	3	19:6760649-6760998	2:4	-0.282353	-0.352941	-0.5	-0.352941	0.352941	5.65002e-07	3.76878e-05
MTIF3	5	13:28015154-28015214	4:6	-0.281708	-0.627368	-0.345641	-0.345641	0.345641	6.1426e-07	4.03968e-05
TTC39C	6	18:21649121-21649235	5:7	NA	0.459091	0.230769	0.34493	0.34493	0.000305686	0.00677309
SIGIRR	9	11:406843-406993	8:10	NA	0	-0.685897	-0.342949	0.342949	0.00281214	0.0338265
DEF8	2	16:90015825-90016046	1:4	-0.285812	-0.405704	-0.342667	-0.342667	0.342667	3.86327e-08	3.68619e-06
SLC7A6	5	16:68307721-68307807	4:6	0.329966	0.166667	0.46904	0.329966	0.329966	8.7895e-05	0.0025189
CCBL2	2	1:89453935-89454034	1:3	-0.329721	-0.103448	-0.345679	-0.329721	0.329721	4.64492e-07	3.20811e-05
RBMXL1	2	1:89453935-89454034	1:3	-0.329721	-0.103448	-0.345679	-0.329721	0.329721	4.64492e-07	3.20811e-05
PRMT1	5	19:50183390-50183510	4:6	-0.327778	-0.506479	-0.134146	-0.327778	0.327778	0.000264146	0.00603913
VEZT	7	12:95650326-95650398	6:8	-0.488506	-0.163968	-0.327485	-0.327485	0.327485	9.28678e-05	0.00264761
TOMM34	5	20:43577371-43577518	4:6	0.214988	0.438462	NA	0.326725	0.326725	0.0006154	0.0114136
DHX9	7	1:182824712-182824848	6:8	-0.324808	-0.403226	-0.14963	-0.324808	0.324808	1.47882e-13	5.19379e-11
AKAP9	20	7:91671360-91671500	19:21	-0.49	NA	-0.147059	-0.318529	0.318529	0.000724095	0.0127563
RAG1AP1	3	1:155109304-155109427	2:4	-0.255989	-0.317923	-0.319955	-0.317923	0.317923	5.4734e-14	2.10115e-11
NDE1	13	16:15793016-15794487	12:15	0.312784	0.33811	0.186203	0.312784	0.312784	4.22615e-11	7.83833e-09
ACAA1	7	3:38173087-38173129	6:8	0.307432	0.352201	0.258041	0.307432	0.307432	0	0
CPM	4	12:69279572-69279669	3:5	0.583996	0.0256917	NA	0.304844	0.304844	1.22794e-06	7.2651e-05
C20orf72	4	20:17956327-17956546	2:5	0.121429	0.330047	0.302857	0.302857	0.302857	8.40522e-06	0.000380123
SMC5	19	9:72961495-72961565	18:20	-0.242468	-0.323308	-0.299451	-0.299451	0.299451	0.000323005	0.00709021
PHKB	2	16:47497793-47497904	1:3	0.299135	0.360504	0.107004	0.299135	0.299135	0.000344946	0.00748228
NUDT2	2	9:34336227-34336339	1:3	-0.339645	NA	-0.258052	-0.298848	0.298848	3.4693e-07	2.55093e-05
ZNF207	10	17:30693684-30693776	9:11	-0.206527	-0.2976	-0.30436	-0.2976	0.2976	4.08504e-10	6.24369e-08
SFRS17A	5	X:1719031-1719100	4:6	-0.196429	-0.33	-0.297386	-0.297386	0.297386	7.6668e-05	0.00225993
KIAA0319L	23	1:35907847-35907937	22:24	0.259259	NA	0.333333	0.296296	0.296296	5.39008e-10	7.94411e-08
TSPO	2	22:43555216-43555426	1:3	-0.252309	-0.295846	-0.455963	-0.295846	0.295846	0.000123732	0.00329959
MPI	7	15:75189352-75189560	6:8	0.374384	0.163564	0.294928	0.294928	0.294928	6.2924e-06	0.000299333
CBY1	5	22:39067075-39067193	4:6	0.25	NA	0.338451	0.294226	0.294226	1.76105e-05	0.000692407
C19orf60	3	19:18700191-18700493	2:4	-0.288889	-0.333333	-0.258065	-0.288889	0.288889	8.90177e-13	2.67166e-10
ZNF680	2	7:64004684-64004810	1:3	0.545455	0.0320856	NA	0.28877	0.28877	0.00148717	0.0216098
N4BP1	4	16:48585297-48585393	3:5	0.351744	0.222222	NA	0.286983	0.286983	4.79881e-08	4.42536e-06
PHF21A	3	11:46112006-46112117	2:4	NA	0.346253	0.227621	0.286937	0.286937	3.01535e-05	0.00107042
FBXW11	11	5:171299876-171299994	10:12	0.0909091	0.285714	0.3	0.285714	0.285714	2.64234e-07	2.02401e-05
ATXN3	4	14:92560090-92560194	3:5	0.139194	0.282051	0.378676	0.282051	0.282051	0.000251425	0.00582085
CHCHD6	3	3:126449404-126449473	2:4	0.280538	0.0714286	0.285714	0.280538	0.280538	2.03172e-07	1.61239e-05
SF1	14	11:64533423-64533627	13:15	-0.12219	-0.278474	-0.288504	-0.278474	0.278474	4.7638e-06	0.000239015
ZCCHC10	4	5:132335824-132335865	3:5	0.276464	0.304348	-0.0410959	0.276464	0.276464	1.96979e-06	0.000110597
KLC4	16	6:43039590-43039660	15:17	0.217391	NA	0.335	0.276196	0.276196	0.00106711	0.0169048
BTBD1	3	15:83718825-83718930	2:4	0.242051	0.274854	0.300282	0.274854	0.274854	1.73664e-05	0.000687453
USP15	4	12:62698454-62698803	3:5	-0.258042	-0.274018	-0.439616	-0.274018	0.274018	1.81273e-10	2.99227e-08
HMGN1	7	21:40717756-40719218	6:8	-0.51583	-0.272727	-0.230274	-0.272727	0.272727	1.01963e-08	1.14497e-06
NFRKB	2	11:129764254-129764333	1:3	0.178469	0.270457	0.455088	0.270457	0.270457	2.98578e-06	0.000157969
MBTPS1	12	16:84108202-84108346	11:13	0.478261	0.26875	0.0666667	0.26875	0.26875	0.000446286	0.00902799
UIMC1	10	5:176395556-176396292	9:11	0.307598	0.26833	-0.0441176	0.26833	0.26833	9.0907e-05	0.0026007
ZNF83	6	19:53119971-53120588	3:7	-0.109694	-0.266957	-0.555	-0.266957	0.266957	0.00365501	0.0402727
NR2C2AP	3	19:19313279-19313384	2:4	0.266667	0.514205	0.110444	0.266667	0.266667	1.13709e-07	9.57648e-06
CCDC25	7	8:27606012-27606115	6:8	0.282811	0.264474	0.118109	0.264474	0.264474	8.96713e-09	1.0424e-06
IRF4	7	6:398828-398935	6:8	0.10534	0.345577	0.264236	0.264236	0.264236	3.10862e-15	1.42539e-12
SLC4A7	14	3:27450847-27451021	13:15	0.368984	NA	0.158333	0.263659	0.263659	0.00256993	0.0318722
PPHLN1	5	12:42745687-42745851	4:6	0.0256647	0.262802	0.431955	0.262802	0.262802	0.000108837	0.00297446
AC012621.2	2	16:19536102-19537183	1:3	0.197205	0.294881	0.262458	0.262458	0.262458	9.7292e-09	1.11528e-06
MRS2	11	6:24423165-24423278	10:12	0.313333	0.0380952	0.26087	0.26087	0.26087	7.52311e-07	4.85094e-05
FGFR1OP2	5	12:27113448-27113561	4:6	0.289373	0.260656	0.198631	0.260656	0.260656	2.77561e-08	2.79372e-06
USPL1	2	13:31195210-31195376	1:3	0.133907	0.260188	0.342365	0.260188	0.260188	0.00207546	0.0272984
EIF4G3	25	1:21219112-21219222	24:26	-0.258929	-0.321839	-0.045977	-0.258929	0.258929	0.00267223	0.032723
ARNT	6	1:150814900-150814944	5:7	0.186364	0.412281	0.256705	0.256705	0.256705	0.000299856	0.00668882
NUMB	11	14:73745989-73746132	10:12	0.319048	0.201176	0.255682	0.255682	0.255682	3.29614e-05	0.00114546
FAM49B	4	8:130916745-130916832	3:5	-0.255194	-0.121433	-0.307279	-0.255194	0.255194	1.12886e-05	0.000477796
TTC7A	16	2:47249001-47249118	15:17	0.295238	0.169989	0.255061	0.255061	0.255061	2.49374e-05	0.000920898
LUC7L	5	16:258600-259774	4:6	-0.286616	-0.2546	-0.252331	-0.2546	0.2546	1.57296e-12	4.32749e-10
ANKZF1	11	2:220100196-220100307	10:12	0.252706	0.214473	0.368902	0.252706	0.252706	1.36462e-09	1.92528e-07
HACL1	10	3:15616484-15616589	9:11	0.252381	0.1875	0.308081	0.252381	0.252381	2.51349e-05	0.000926119
FAM36A	2	1:245005246-245005360	1:3	0.194302	0.250406	0.418691	0.250406	0.250406	3.74999e-05	0.00127631
C12orf49	3	12:117158101-117158252	2:4	0.25	0	0.3125	0.25	0.25	2.6399e-05	0.000964089
ZFYVE19	3	15:41101317-41101438	1:4	0	0.266667	0.25	0.25	0.25	5.08043e-06	0.00025184
KIAA0125	4	14:106388400-106388502	3:5	-0.275956	-0.25	-0.185189	-0.25	0.25	1.02585e-13	3.68123e-11
UTP6	12	17:30205721-30205800	11:13	0.242218	0.245546	0.348567	0.245546	0.245546	0	0
SRSF2	3	17:74731854-74731957	2:4	-0.354359	-0.244827	-0.226903	-0.244827	0.244827	0	0
FRG1B	3	20:29613033-29613061	2:4	-0.128801	-0.566234	-0.242788	-0.242788	0.242788	0.00178873	0.0246466
DLST	2	14:75349294-75349327	1:3	0.177273	0.357456	0.24172	0.24172	0.24172	1.01515e-10	1.73133e-08
C19orf2	3	19:30462100-30462134	2:4	0.27484	0.240541	0.193237	0.240541	0.240541	7.58452e-05	0.00223967
MR1	5	1:181021371-181021646	4:6	0.242081	NA	0.236264	0.239173	0.239173	0.00248805	0.0311326
RP11-658F2.1	6	11:66410921-66411611	5:7	0.14999	0.238636	0.252843	0.238636	0.238636	4.01867e-12	9.61395e-10
RBM14	6	11:66410921-66411611	5:7	0.14999	0.238636	0.252843	0.238636	0.238636	4.01867e-12	9.61395e-10
RBM4	3	11:66410921-66411611	2:4	0.14999	0.238636	0.252843	0.238636	0.238636	4.01867e-12	9.61395e-10
DCP2	9	5:112339639-112339774	8:10	0.238095	0.263158	0.142857	0.238095	0.238095	1.41054e-05	0.00058188
PRPF3	4	1:150300016-150300111	3:5	-0.238095	-0.203612	-0.290134	-0.238095	0.238095	1.14073e-09	1.65998e-07
ZC3H18	4	16:88653950-88654021	3:5	0.212251	0.234984	0.306588	0.234984	0.234984	1.44339e-06	8.38943e-05
RNF111	10	15:59376301-59376453	9:11	0.181818	NA	0.287879	0.234848	0.234848	3.12451e-06	0.000164781
SLC25A19	3	17:73284469-73284542	2:4	0.230244	0.338964	0.183687	0.230244	0.230244	0.0028825	0.0343549
CCDC53	8	12:102411498-102411583	7:9	-0.126984	-0.228723	-0.257081	-0.228723	0.228723	1.55623e-05	0.000631173
HPS1	6	10:100195029-100195171	5:7	0.281818	0.225403	0.0876877	0.225403	0.225403	4.43218e-07	3.11327e-05
NAA25	17	12:112487287-112487415	16:18	-0.288958	NA	-0.160617	-0.224787	0.224787	4.41174e-05	0.00144781
DHX40	3	17:57647879-57648024	2:4	-0.421053	NA	-0.027027	-0.22404	0.22404	0.00163748	0.0231618
RBCK1	3	20:391056-391407	2:4	0.137017	0.222545	0.267077	0.222545	0.222545	0.000666057	0.0120934
ABHD10	2	3:111700631-111700814	1:3	0.222233	0.302899	0.219368	0.222233	0.222233	0	0
SCAP	9	3:47465423-47465535	8:10	0.235294	0.222222	0	0.222222	0.222222	0.000167798	0.00423524
RPS6KB2	10	11:67200597-67200691	9:11	0	0.247825	0.222222	0.222222	0.222222	4.62756e-06	0.000235037
RP11-431I8.2	2	3:160166514-160166583	1:3	0.221829	0.0671233	0.474474	0.221829	0.221829	1.43359e-07	1.16573e-05
IFT80	2	3:160166514-160166583	1:3	0.221829	0.0671233	0.474474	0.221829	0.221829	1.43359e-07	1.16573e-05
TRIM59	2	3:160166514-160166583	1:3	0.221829	0.0671233	0.474474	0.221829	0.221829	1.43359e-07	1.16573e-05
ZNF273	9	7:64377408-64377496	8:10	-0.18	-0.479167	-0.221429	-0.221429	0.221429	0.00024313	0.00568462
BYSL	3	6:41897870-41898008	2:4	0.363248	NA	0.0721925	0.21772	0.21772	4.84882e-05	0.00156085
SMARCD1	5	12:50481146-50481268	4:6	-0.357062	-0.217703	-0.195133	-0.217703	0.217703	7.92696e-07	5.0327e-05
MGEA5	13	10:103555080-103555708	12:14	-0.217152	-0.0740741	-0.235294	-0.217152	0.217152	4.69823e-05	0.00153233
EIF2B5	14	3:183861230-183861353	13:15	0.163636	0.272727	0.216216	0.216216	0.216216	3.9968e-15	1.78311e-12
HNRNPH3	3	10:70097615-70097753	2:4	0.33718	0.186534	0.216205	0.216205	0.216205	0	0
CLK2	5	1:155238499-155238586	4:6	0.215998	0.107097	0.253837	0.215998	0.215998	0.000681282	0.0122761
RBM10	6	X:47034418-47034491	5:7	0.124795	0.215415	0.27907	0.215415	0.215415	0.000102658	0.00284801
PPIL2	3	22:22024588-22024649	2:4	-0.214286	-0.0714286	-0.315789	-0.214286	0.214286	3.24417e-05	0.00113217
KLHDC10	2	7:129736761-129736847	1:3	0.333333	0.0322581	0.213115	0.213115	0.213115	2.79808e-05	0.00101068
EAF2	6	3:121573534-121573670	5:7	0.233853	0.210757	0.209353	0.210757	0.210757	0.00499266	0.0499048
INPP1	5	2:191227353-191227413	4:6	0.285714	0.133333	NA	0.209524	0.209524	8.79437e-06	0.000390238
ZNF638	3	2:71575557-71577401	2:4	0.208764	0.156017	0.379623	0.208764	0.208764	0.000239527	0.0056163
GALT	7	9:34648331-34648453	6:8	0.115385	0.208333	0.388889	0.208333	0.208333	6.37766e-06	0.000301651
TMEM126B	3	11:85342189-85342360	2:4	-0.24	-0.176471	NA	-0.208235	0.208235	0.00325483	0.0372741
BEND5	5	1:49208295-49208451	4:6	0.207502	0.27162	0.182726	0.207502	0.207502	6.02528e-05	0.00186954
POLR3H	3	22:41935163-41936799	2:5	0	0.413793	NA	0.206897	0.206897	0.00208686	0.0274048
BAG4	2	8:38050206-38050313	1:3	0.231746	0.0420332	0.20612	0.20612	0.20612	0.00293325	0.0347339
PMPCB	7	7:102948043-102948155	6:8	0.206061	0.081318	0.227216	0.206061	0.206061	6.75182e-08	6.02445e-06
SLC38A9	13	5:54945035-54945142	12:14	-0.125	-0.285714	NA	-0.205357	0.205357	0.00268291	0.0327565
LTB	2	6:31549591-31549636	1:3	-0.204279	-0.239623	-0.0659525	-0.204279	0.204279	0.000265512	0.00606197
SLC9A7	13	X:46495024-46495083	12:14	0.412023	0.203209	0.126348	0.203209	0.203209	0.000599266	0.0112028
ITGAE	28	17:3626582-3626677	27:29	-0.260615	-0.202938	-0.144335	-0.202938	0.202938	3.78663e-05	0.00128349
QRSL1	6	6:107100084-107100259	5:7	0.0383726	0.23788	0.202792	0.202792	0.202792	5.29632e-05	0.00167805
IRF7	6	11:614174-614399	5:7	0.202697	0.170099	0.20888	0.202697	0.202697	8.5465e-13	2.61254e-10
RSRC2	5	12:123005051-123005128	4:6	-0.249802	-0.1907	-0.202095	-0.202095	0.202095	1.05471e-14	4.58161e-12
SENP2	4	3:185316200-185316337	3:5	0.1875	0.214286	NA	0.200893	0.200893	9.42377e-07	5.80094e-05
SMEK1	11	14:91932605-91932760	10:12	-0.281818	-0.118881	-0.200758	-0.200758	0.200758	0.000341033	0.00742188
POP5	3	12:121017577-121017726	2:4	0.0608452	0.224512	0.200617	0.200617	0.200617	2.18531e-06	0.000120935
IVD	9	15:40707088-40707181	7:10	0.2	0.349359	0.0125047	0.2	0.2	7.13389e-05	0.0021353
PSMC6	14	14:53188218-53190592	13:15	-0.297189	-0.2	-0.150939	-0.2	0.2	2.70416e-11	5.4436e-09
LY6G6E	8	6:31669051-31669117	7:9	0.290323	0.2	-0.0327869	0.2	0.2	8.36244e-05	0.00241749
NEK4	12	3:52777368-52777477	11:13	0.2	0.431818	0.137931	0.2	0.2	1.41354e-05	0.00058188
SENP1	3	12:48495252-48495299	2:4	0.0666667	0.333333	NA	0.2	0.2	7.77489e-05	0.0022877
UCK1	5	9:134404331-134404425	4:7	0.2	0	0.25	0.2	0.2	5.34349e-07	3.63764e-05
BAT5	4	6:31669051-31669117	3:5	0.290323	0.2	-0.0327869	0.2	0.2	8.36244e-05	0.00241749
MED17	8	11:93530701-93530885	7:9	0.184058	0.215368	NA	0.199713	0.199713	2.55961e-07	1.98364e-05
KIAA0406	5	20:36631030-36631178	4:6	0.166667	0.230769	NA	0.198718	0.198718	1.0962e-05	0.000467572
DNAJC19	5	3:180704731-180704810	4:6	0.295866	0.133337	0.197211	0.197211	0.197211	5.59295e-09	6.83873e-07
CCDC76	5	1:100605738-100605807	4:6	NA	0.142857	0.25	0.196429	0.196429	0.00234828	0.0299328
PHF15	13	5:133912458-133912728	12:14	0.1045	0.464015	0.196224	0.196224	0.196224	0.00306495	0.0358524
ANAPC5	9	12:121769150-121769231	8:10	0.252912	0.196119	0.167884	0.196119	0.196119	0	0
CELF2	8	10:11308561-11308640	7:9	0.378205	0.125397	0.19603	0.19603	0.19603	5.4824e-07	3.69379e-05
ZNF146	2	19:36709024-36709097	1:3	-0.235382	-0.0593823	-0.195896	-0.195896	0.195896	5.47758e-07	3.69379e-05
RIOK3	7	18:21047363-21047490	6:8	0.069697	0.201075	0.19488	0.19488	0.19488	0.000127114	0.0033772
PIAS2	14	18:44398154-44398410	13:15	-0.315789	-0.0738462	NA	-0.194818	0.194818	0.00231967	0.0297752
MFSD1	11	3:158539773-158539929	10:12	0.0777778	0.194444	0.246309	0.194444	0.194444	1.4139e-08	1.54565e-06
SAT1	4	X:23802411-23802520	3:5	-0.288698	-0.194223	-0.135217	-0.194223	0.194223	3.24434e-07	2.40154e-05
ZNF559	7	19:9449869-9449995	6:8	NA	0	-0.387097	-0.193548	0.193548	6.5891e-05	0.00200676
C17orf68	7	17:8139149-8139277	6:8	0.206897	0.192308	0.0526316	0.192308	0.192308	0.00152109	0.0219672
CCL4	2	17:34431921-34432035	1:3	0.153103	0.231366	NA	0.192235	0.192235	8.32375e-07	5.24428e-05
GAPVD1	20	9:128104498-128104578	19:21	0.214286	0.191919	0.178571	0.191919	0.191919	6.06094e-07	4.01799e-05
PLSCR1	6	3:146246401-146246618	5:7	0.0755181	0.191792	0.296043	0.191792	0.191792	0.00239316	0.0302944
SLC38A2	13	12:46756804-46756928	12:14	0.179487	0.3125	0.191304	0.191304	0.191304	1.33049e-12	3.92186e-10
APP	20	21:27277336-27277389	19:21	0	0.265098	0.189935	0.189935	0.189935	0.00292955	0.034721
TRAPPC4	3	11:118890860-118890963	2:4	0.189097	0.204545	0.119755	0.189097	0.189097	8.70382e-08	7.6018e-06
HNRNPH1	5	5:179046270-179046408	4:6	0.241502	0.0986505	0.188665	0.188665	0.188665	1.56053e-12	4.32749e-10
MATR3	9	5:138642928-138644016	8:10	0.188405	0.207563	0.13271	0.188405	0.188405	7.62923e-12	1.70183e-09
IFI44	7	1:79126239-79126339	6:9	0.242048	0.188358	0.124685	0.188358	0.188358	3.93603e-05	0.00132326
PRMT7	4	16:68349800-68349977	3:5	0.187645	0	0.238095	0.187645	0.187645	3.17411e-05	0.00111242
HDAC9	19	7:18705836-18706099	18:20	0	0.285714	0.1875	0.1875	0.1875	0.000135465	0.00353258
MAP3K11	3	11:65375739-65375919	1:4	0	NA	0.375	0.1875	0.1875	5.7268e-05	0.00179038
PLCG1	25	20:39800833-39800929	24:26	0.416667	0.1875	0.111111	0.1875	0.1875	6.90067e-08	6.12416e-06
TRNAU1AP	4	1:28887380-28887772	3:5	-0.216938	-0.1	-0.187384	-0.187384	0.187384	0.000246334	0.00574327
RBMX	9	X:135955405-135956611	8:10	0.187243	0.145799	0.192105	0.187243	0.187243	1.50812e-09	2.09198e-07
NOL8	6	9:95082225-95082661	5:7	-0.13818	-0.322532	-0.186869	-0.186869	0.186869	0.000268368	0.00611027
ARID4B	23	1:235340063-235340218	22:24	0.360714	0.185185	0.116013	0.185185	0.185185	1.21008e-10	2.03825e-08
SNRPA1	7	15:101826419-101826498	6:8	0.184169	0.0159754	0.234504	0.184169	0.184169	0.000934218	0.0154211
GPATCH8	5	17:42516039-42516083	4:6	-0.119505	-0.196331	-0.183314	-0.183314	0.183314	4.86021e-05	0.00156085
MINA	7	3:97670996-97671204	6:8	-0.227273	NA	-0.13872	-0.182996	0.182996	1.69519e-08	1.82413e-06
FAM114A2	2	5:153417853-153417994	1:3	0.147368	0.207407	0.182692	0.182692	0.182692	0.000604378	0.0112856
TSR1	2	17:2239331-2239434	1:3	0.181944	0.258065	0.153846	0.181944	0.181944	4.35596e-12	1.01273e-09
NT5C3L	2	17:39991840-39991934	1:3	-0.228745	-0.18185	-0.10433	-0.18185	0.18185	0.000722273	0.0127514
KLHDC4	3	16:87790005-87790083	2:4	0.197701	NA	0.164773	0.181237	0.181237	0.00246316	0.0309904
PMM2	5	16:8904936-8905035	4:6	0.179487	0.542857	0.0750562	0.179487	0.179487	0.00291595	0.0346784
SLC17A9	2	20:61584563-61584624	1:3	-0.14986	-0.179487	-0.179487	-0.179487	0.179487	0.00474317	0.0482243
BCLAF1	11	6:136590279-136590441	10:12	-0.256321	-0.144748	-0.179193	-0.179193	0.179193	1.16233e-07	9.73937e-06
CORO7	28	16:4407969-4408104	27:29	-0.178089	-0.189655	-0.125	-0.178089	0.178089	0.000542347	0.0104235
XPNPEP1	4	10:111652770-111652833	3:5	0.142857	0.210526	NA	0.176692	0.176692	0.000289895	0.00651948
ZNF485	3	10:44104062-44104188	2:4	0.0676471	NA	0.285714	0.176681	0.176681	9.5961e-06	0.000417949
COQ3	3	6:99828065-99828217	2:4	0	NA	0.352941	0.176471	0.176471	0.000113528	0.00308225
AHI1	3	6:135816952-135817036	2:4	0.176307	0.15674	0.471795	0.176307	0.176307	1.06311e-05	0.000455794
CAMLG	2	5:134076753-134077213	1:3	-0.143338	-0.204909	-0.17549	-0.17549	0.17549	5.23228e-09	6.44546e-07
KIN	2	10:7825044-7825138	1:3	0.288475	0.0814815	0.175085	0.175085	0.175085	7.89895e-06	0.000362189
FAHD2A	6	2:96076612-96076774	5:7	0.135452	0.174603	0.477633	0.174603	0.174603	2.43114e-06	0.000132009
CAPN10	9	2:241536098-241536359	8:10	0.237143	NA	0.111111	0.174127	0.174127	0.00202099	0.0267955
RILPL2	2	12:123915055-123915206	1:3	0.173954	0.216278	0.141554	0.173954	0.173954	0.000189633	0.00466509
EZH2	12	7:148516070-148516151	11:13	-0.173913	-0.103261	-0.207516	-0.173913	0.173913	4.22202e-05	0.00139945
MED31	3	17:6553302-6553398	2:4	-0.173468	-0.262763	0.00525507	-0.173468	0.173468	0.000299439	0.00668855
NCOR1	10	17:16054904-16054930	9:11	0.173186	0.185033	0.0842722	0.173186	0.173186	0.000713948	0.0126645
C17orf57	15	17:45401820-45401889	14:16	-0.153846	-0.171182	-0.190294	-0.171182	0.171182	0.0018495	0.0252384
COPS7A	3	12:6837092-6837167	2:4	0.170088	0.470677	0.0769231	0.170088	0.170088	0.00486743	0.0492019
RBM39	3	20:34328447-34328519	2:4	-0.203226	-0.170015	-0.123915	-0.170015	0.170015	0.000294611	0.00661652
ACIN1	12	14:23536523-23537880	11:13	-0.247218	-0.0681818	-0.170001	-0.170001	0.170001	1.54473e-07	1.23781e-05
TMEM183A	6	1:202986884-202987047	5:7	-0.168999	-0.360177	-0.00270307	-0.168999	0.168999	0.000250238	0.00580151
SH2B1	7	16:28883101-28883304	6:8	-0.105164	-0.2	-0.168675	-0.168675	0.168675	2.3731e-08	2.43528e-06
CMC1	2	3:28304782-28304871	1:3	0.00232919	0.184234	0.167361	0.167361	0.167361	0.000878073	0.014626
NUMA1	20	11:71723447-71723488	19:21	-0.213313	-0.166722	-0.00451128	-0.166722	0.166722	0.00366318	0.0402852
TRANK1	19	3:36879863-36879995	18:20	0.111111	0.166667	0.2	0.166667	0.166667	0.000348117	0.00754116
TRMT61B	3	2:29083984-29084174	2:4	0.333333	NA	0	0.166667	0.166667	0.00401442	0.0429462
BCKDK	8	16:31122009-31122082	7:9	0.09375	0.166667	0.24	0.166667	0.166667	1.49539e-09	2.0919e-07
DCAF8	15	1:160194852-160194909	14:16	0.166667	0.230769	0.0588235	0.166667	0.166667	0.00039623	0.00826874
SMC4	2	3:160118416-160118757	1:3	-0.159574	-0.166667	-0.234538	-0.166667	0.166667	0.00147915	0.0215122
PEX19	17	1:160194852-160194909	16:18	0.166667	0.230769	0.0588235	0.166667	0.166667	0.00039623	0.00826874
CD40	6	20:44754182-44755380	5:7	0.165974	0.196581	0.1	0.165974	0.165974	9.76075e-12	2.06565e-09
BTN3A2	3	6:26368406-26368495	2:4	-0.249123	NA	-0.0825581	-0.16584	0.16584	0.00185023	0.0252384
ACADM	3	1:76194074-76194173	1:4	0.214258	0.164789	0.0920086	0.164789	0.164789	4.3528e-06	0.000223837
PTBP1	9	19:805492-805569	8:10	-0.200252	-0.164174	-0.129606	-0.164174	0.164174	4.17772e-05	0.00139036
METTL1	3	12:58163555-58163739	2:4	-0.173913	NA	-0.153846	-0.16388	0.16388	0.000389423	0.00822021
RPAIN	6	17:5329556-5329619	5:7	0.163358	0.228723	-0.0223881	0.163358	0.163358	0.000423566	0.00870711
C10orf84	2	10:120101239-120101439	1:3	0.144208	0.162893	0.186096	0.162893	0.162893	0.00060846	0.0113362
AFG3L2	4	18:12367275-12367381	3:5	0.205128	0	0.162791	0.162791	0.162791	2.93319e-10	4.61125e-08
ACP5	2	19:11689400-11689472	1:3	-0.0596303	-0.329568	-0.162138	-0.162138	0.162138	0.00330075	0.0376541
DHPS	8	19:12787918-12788025	7:9	0.162101	0.104056	0.179417	0.162101	0.162101	2.30227e-08	2.39016e-06
MTERF	3	7:91506192-91506292	2:4	-0.218598	NA	-0.105263	-0.161931	0.161931	7.22818e-05	0.0021576
BEX4	2	X:102470610-102470692	1:3	0.160899	0.0919105	0.22516	0.160899	0.160899	4.26048e-08	3.97332e-06
GLYR1	6	16:4881980-4882222	5:7	0.151136	0.264507	0.16082	0.16082	0.16082	3.49801e-08	3.41667e-06
GMPPA	8	2:220369950-220370084	7:9	-0.160714	-0.2	-0.023622	-0.160714	0.160714	0.000114993	0.0031118
ANKRD13D	8	11:67066529-67066868	7:9	0.0359848	0.253731	0.160533	0.160533	0.160533	0.000134386	0.00351555
CYB5A	4	18:71924065-71924088	3:5	-0.214286	-0.16	0	-0.16	0.16	1.19707e-06	7.10795e-05
BOD1	3	5:173036241-173036437	2:4	0.16	0.454545	0	0.16	0.16	0.00202092	0.0267955
DCLRE1C	4	10:14987434-14987564	3:5	0.159933	0.153439	0.192308	0.159933	0.159933	0.00264349	0.0324432
PARP12	10	7:139727076-139727206	9:11	-0.159912	-0.164179	-0.0340909	-0.159912	0.159912	0.000844098	0.0142179
GDAP1	2	8:75263509-75263701	1:3	0.111111	0.158568	0.25	0.158568	0.158568	0.00240788	0.0304574
GPATCH4	3	1:156568213-156568286	2:4	0.0401709	0.242832	0.158308	0.158308	0.158308	0	0
SNTB2	5	16:69317951-69318147	4:6	0	0.157895	0.190476	0.157895	0.157895	0.00023819	0.0055944
MSH4	3	1:76255637-76255742	2:4	0.130435	0.157895	0.163934	0.157895	0.157895	1.57187e-09	2.16225e-07
HSD17B4	26	5:118866961-118867099	25:27	0.125	0.157895	0.255303	0.157895	0.157895	2.08338e-11	4.24572e-09
ZC3H4	15	19:47572349-47572600	14:16	-0.157706	-0.256793	-0.1	-0.157706	0.157706	0.000853343	0.0143152
USF2	4	19:35760706-35760906	3:5	-0.118655	-0.157567	-0.27694	-0.157567	0.157567	5.35497e-07	3.63764e-05
TCHP	11	12:110350796-110350877	10:12	0.047619	0.157197	0.28125	0.157197	0.157197	0.000135731	0.00353392
PKN2	10	1:89270074-89270217	9:11	0.214286	0.1	NA	0.157143	0.157143	0.0039812	0.0427289
GLCCI1	7	7:8124527-8124647	6:8	0.156913	0.086339	0.177236	0.156913	0.156913	4.25115e-09	5.43982e-07
SKA2	3	17:57196680-57196856	2:4	-0.156501	-0.263776	-0.085413	-0.156501	0.156501	0.00251192	0.031341
INTS10	8	8:19682314-19682483	7:9	0.15625	0.207843	0.147395	0.15625	0.15625	0.00122676	0.0187191
CABIN1	2	22:24407866-24408178	1:3	0.15625	0.138889	0.373543	0.15625	0.15625	3.83756e-06	0.00019956
FUBP1	21	1:78412215-78414459	20:22	0	0.194444	0.15625	0.15625	0.15625	2.57714e-10	4.13018e-08
NHLRC2	6	10:115657869-115657968	5:7	0.0625	0.25	NA	0.15625	0.15625	0.00158048	0.0225878
DHFR	4	5:79933702-79933828	3:5	0.155797	0.207648	-0.00243902	0.155797	0.155797	8.87287e-06	0.000391616
INTS12	2	4:106624805-106624966	1:3	0.154971	0.160588	0.0405787	0.154971	0.154971	0.000636272	0.0116969
MX1	5	21:42799133-42799231	4:6	0.278988	0.0336685	0.154373	0.154373	0.154373	0.00353477	0.0395035
DUSP5	2	10:112262479-112262627	1:3	-0.0240385	0.153846	0.16	0.153846	0.153846	4.89052e-07	3.36366e-05
C17orf101	9	17:80352207-80352419	8:10	-0.242029	-0.0651163	NA	-0.153573	0.153573	0.00388982	0.0421597
SREBF2	10	22:42274663-42274762	9:11	-0.185946	-0.153177	-0.0740132	-0.153177	0.153177	2.87628e-05	0.00103215
DIP2B	5	12:51064969-51065181	4:6	0.172973	0.15293	0.0606061	0.15293	0.15293	0.00292035	0.0346807
SLC5A6	18	2:27424218-27424321	17:19	-0.0294118	NA	0.333333	0.151961	0.151961	0.000832934	0.0141254
ITGB7	13	12:53586475-53586694	12:14	0.151907	0.132768	0.205709	0.151907	0.151907	1.02503e-06	6.24361e-05
SLC38A2	4	12:46764295-46764410	3:5	0.151821	0.0455026	0.227273	0.151821	0.151821	0.000132795	0.00349053
REXO2	4	11:114315263-114315374	3:5	0.151741	0.221008	0.075	0.151741	0.151741	3.47707e-07	2.55093e-05
NDUFAF1	4	15:41686303-41686556	3:5	-0.151741	-0.288847	-0.0953895	-0.151741	0.151741	3.2909e-05	0.00114546
PAOX	7	10:135203094-135203251	6:8	0.151515	0.0434783	0.277778	0.151515	0.151515	8.6286e-05	0.00248573
ACLY	14	17:40052873-40052902	13:15	-0.0336538	-0.151515	-0.202128	-0.151515	0.151515	0.00103083	0.0164485
NCOR1	2	17:16101915-16102033	1:3	-0.0717856	0.332223	0.151351	0.151351	0.151351	0.00450083	0.0465153
FCGR2B	16	1:161645047-161645103	15:17	0.3	0.151295	0.0753412	0.151295	0.151295	0.000133838	0.00350676
DAZAP1	7	19:1425877-1425959	6:8	0.150853	0.0114945	0.201065	0.150853	0.150853	1.57027e-05	0.000635304
NOP58	10	2:203160397-203160560	9:11	0.150538	0.1733	0.0187735	0.150538	0.150538	1.69209e-12	4.50506e-10
RASA2	5	3:141259375-141259451	4:6	0.176471	0	0.15	0.15	0.15	0.00426862	0.0448908
AC103810.4	3	17:62820022-62820990	2:5	0.315789	0.05	0.15	0.15	0.15	0.00398634	0.0427289
CDK5RAP1	6	20:31975129-31975339	5:7	0.0612777	0.149804	0.310174	0.149804	0.149804	9.06802e-06	0.000399162
CLK3	5	15:74914461-74914557	4:6	0.0533088	0.148571	0.27288	0.148571	0.148571	0.00139504	0.0205974
VPS29	3	12:110936625-110936664	2:4	-0.112041	-0.164493	-0.148501	-0.148501	0.148501	1.33227e-15	6.28335e-13
RBM38	3	20:55968335-55968389	2:4	0.1475	0.0553941	0.151495	0.1475	0.1475	1.63755e-05	0.000654039
MFF	10	2:228217230-228217289	9:11	0.147436	0.117647	0.160151	0.147436	0.147436	0.00398437	0.0427289
PARP2	13	14:20824749-20824848	12:14	0.294118	0	NA	0.147059	0.147059	5.2431e-05	0.00166604
ZRANB1	9	10:126672028-126672257	8:10	0.147059	0	0.2	0.147059	0.147059	0.000122072	0.00326059
QTRT1	6	19:10818142-10818291	5:7	-0.147059	-0.17807	0.0137195	-0.147059	0.147059	0.00215753	0.0281536
LEMD3	12	12:65639641-65639719	11:13	0	NA	0.294118	0.147059	0.147059	0.00111188	0.0175132
TIAL1	7	10:121339983-121340358	6:8	-0.146831	-0.0213675	-0.195281	-0.146831	0.146831	0.00277073	0.0335311
CD72	9	9:35610599-35610750	8:10	-0.00452861	0.146644	0.174274	0.146644	0.146644	0.000536185	0.0103606
ARAP1	15	11:72415197-72415379	14:17	0.146448	0.17561	0.0146853	0.146448	0.146448	0.00114062	0.0177624
FUS	7	16:31198123-31198157	6:8	0.359075	0.115809	0.143593	0.143593	0.143593	1.18474e-09	1.70057e-07
MLH1	11	3:37055923-37056039	10:12	0.147059	0	0.143576	0.143576	0.143576	8.69367e-05	0.00250011
HEXA	6	15:72646032-72646078	5:7	0.143182	0.180702	0.111111	0.143182	0.143182	0.000593727	0.0111427
NADK	12	1:1686813-1686915	11:13	0.0487013	0.144928	0.142956	0.142956	0.142956	5.06927e-08	4.6488e-06
TBC1D23	15	3:100030677-100030721	14:16	0.428571	0.142857	0.10307	0.142857	0.142857	0.000202586	0.00491056
C14orf21	8	14:24773247-24773483	7:9	0.285714	NA	0	0.142857	0.142857	0.00376703	0.0410174
UBQLN1	8	9:86281265-86281348	7:9	-0.0628571	-0.142857	-0.145161	-0.142857	0.142857	0.00155301	0.0223215
SKAP1	3	17:46441151-46441176	2:4	-0.142857	-0.0833333	-0.204082	-0.142857	0.142857	0.000736446	0.0129462
AP1G1	20	16:71782154-71782281	19:21	0	NA	0.285714	0.142857	0.142857	0.00293953	0.0347731
NCAPD2	9	12:6623939-6624086	8:10	0.142857	0.3125	0	0.142857	0.142857	1.64823e-08	1.78996e-06
BRD8	18	5:137497485-137497553	17:19	0.0705357	0.208333	0.142857	0.142857	0.142857	0.00041386	0.00853949
GOPC	3	6:117898611-117898634	2:4	-0.00969697	-0.142857	-0.28125	-0.142857	0.142857	0.00319685	0.0368251
GON4L	20	1:155746186-155746272	19:21	-0.222222	-0.142857	-0.05	-0.142857	0.142857	0.000432479	0.00884627
SDAD1	7	4:76895229-76895286	6:8	0.177778	0.142857	0.133333	0.142857	0.142857	1.4962e-06	8.66589e-05
DAK	7	11:61109295-61109384	6:8	0.153846	NA	0.131016	0.142431	0.142431	0.003426	0.0388147
TCIRG1	2	11:67807259-67807429	1:3	-0.0416667	-0.310924	-0.142105	-0.142105	0.142105	0.00480124	0.0486279
SFRS6	3	20:42087793-42088060	2:4	-0.317755	-0.116637	-0.141459	-0.141459	0.141459	8.21044e-06	0.000372382
SLC30A5	15	5:68423831-68423959	14:16	-0.166667	0	-0.140625	-0.140625	0.140625	0.00398902	0.0427299
EHMT1	2	9:140605419-140605482	1:3	-0.140351	-0.170635	-0.119658	-0.140351	0.140351	2.10717e-05	0.000794135
C8orf59	4	8:86127150-86127266	3:5	-0.14	-0.179864	-0.0299672	-0.14	0.14	5.37624e-06	0.000263966
MRPL49	2	11:64891974-64892124	1:3	0.153846	0.0967742	0.139418	0.139418	0.139418	4.59917e-07	3.20331e-05
BAT2L	21	9:134357758-134357949	20:22	0.0645161	0.138889	0.225806	0.138889	0.138889	5.17548e-05	0.00165565
C6orf136	2	6:30615198-30615623	1:3	-0.138889	-0.125259	-0.289855	-0.138889	0.138889	0.000209502	0.00503384
ME2	14	18:48465940-48466010	13:15	0.11803	0.17893	0.137931	0.137931	0.137931	9.19586e-07	5.68525e-05
TAF11	4	6:34847744-34847840	3:5	0.137931	-0.0454545	0.153349	0.137931	0.137931	0.00045842	0.00919458
CDYL	8	6:4935749-4936005	7:9	0.137931	0.190476	0	0.137931	0.137931	0.000269173	0.00611977
ARHGAP17	17	16:24950685-24950918	16:18	0.137745	0.182743	0.100907	0.137745	0.137745	3.08312e-07	2.30285e-05
JOSD2	3	19:51010831-51010956	2:4	-0.178571	-0.0952381	NA	-0.136905	0.136905	0.000442669	0.00897682
POLG	17	15:89864356-89864491	16:18	0.176471	0.0555556	0.136364	0.136364	0.136364	9.34932e-05	0.00265627
RNF19A	9	8:101276262-101276423	8:10	0.0615385	0.136364	0.277778	0.136364	0.136364	7.97917e-12	1.73306e-09
IKBKB	16	8:42177103-42177164	15:17	0.125	0.288832	0.136364	0.136364	0.136364	0.00253407	0.0315459
GABPA	2	21:27107532-27107889	1:3	-0.136314	-0.0535088	-0.206522	-0.136314	0.136314	0.000463254	0.00925973
ZBTB44	6	11:130106005-130106111	5:7	-0.0952381	NA	-0.176471	-0.135854	0.135854	0.000841445	0.0141916
STAT6	3	12:57503860-57504090	2:4	0.115035	0.25625	0.135697	0.135697	0.135697	0.00266263	0.0326296
GATAD2A	14	19:19612778-19612852	13:15	0.294118	-0.0232558	NA	0.135431	0.135431	0.00244822	0.0308966
CGGBP1	5	3:88106341-88106442	4:6	-0.135409	-0.140697	-0.0865762	-0.135409	0.135409	8.29793e-05	0.00241079
CHPF2	3	7:150933494-150933676	2:4	0.135266	0.5	0	0.135266	0.135266	0.00398468	0.0427289
FANCD2	26	3:10108893-10109001	25:27	0.0227273	0.457451	0.134793	0.134793	0.134793	0.000162639	0.00411762
U2AF1	4	21:44520563-44520629	3:5	0.0866514	0.211802	0.134702	0.134702	0.134702	4.38538e-14	1.72356e-11
COQ2	7	4:84188243-84188361	6:8	NA	-0.188312	-0.0805998	-0.134456	0.134456	8.07769e-06	0.000368338
C13orf18	12	13:46936673-46936733	11:13	0.166667	0.0888889	0.13375	0.13375	0.13375	3.88904e-05	0.00131066
CCNH	9	5:86690222-86690301	8:10	0.133513	0.0454545	0.201732	0.133513	0.133513	0.000497293	0.00977343
C3orf31	9	3:11852250-11853033	8:10	0.133333	0	0.23913	0.133333	0.133333	0.000680368	0.0122741
UXS1	15	2:106713174-106713277	14:16	0.266667	NA	0	0.133333	0.133333	0.00455494	0.0468756
KIAA0406	7	20:36625151-36625355	6:8	0.266667	0	0.133203	0.133203	0.133203	0.000178207	0.0044369
DOK1	5	2:74783021-74783205	4:6	0.303077	0.132768	0.0500325	0.132768	0.132768	0.00123169	0.0187559
NFU1	4	2:69650714-69650849	3:5	0.111111	0.210663	0.131702	0.131702	0.131702	1.35848e-09	1.92528e-07
SDR39U1	4	14:24910880-24911001	3:5	-0.130655	-0.131675	-0.144587	-0.131675	0.131675	0.00160627	0.0228576
MYST4	7	10:76732265-76732397	6:8	0	0.263158	NA	0.131579	0.131579	0.00356451	0.0395958
ARFRP1	2	20:62338351-62338449	1:3	0.122309	0.181309	0.131231	0.131231	0.131231	7.25864e-13	2.26072e-10
DPAGT1	8	11:118968174-118968261	7:9	0.0769231	0.192308	0.130435	0.130435	0.130435	9.66812e-08	8.31207e-06
FBRSL1	15	12:133158327-133158410	14:16	-0.130435	-0.259259	0.0265252	-0.130435	0.130435	0.00433408	0.0454329
SMARCC2	21	12:56565463-56565721	20:22	0.0612245	0.148148	0.130435	0.130435	0.130435	5.95439e-08	5.4005e-06
PCNP	2	3:101298634-101298848	1:3	0.129589	0.0848526	0.183246	0.129589	0.129589	4.90996e-11	8.90645e-09
ATR	30	3:142222204-142222295	29:31	0.153846	0.129032	0	0.129032	0.129032	0.000344208	0.0074761
ZNF136	2	19:12296600-12296726	1:3	0.170213	0.129032	0.0547009	0.129032	0.129032	7.40275e-05	0.00219779
TBCE	3	1:235564818-235564902	2:4	0.128296	0.00666667	0.220696	0.128296	0.128296	0.000698891	0.0124634
TMEM206	7	1:212550904-212551048	6:8	0	-0.136364	-0.128205	-0.128205	0.128205	0.00349465	0.0392315
EIF4A3	4	17:78115118-78115180	3:5	0.12766	0.222222	0	0.12766	0.12766	1.35747e-12	3.93118e-10
GRAP2	4	22:40351823-40351914	3:5	-0.0178571	0.272727	NA	0.127435	0.127435	6.38671e-07	4.16346e-05
C3orf1	2	3:119219542-119219707	1:3	0.185294	0.126984	-0.0246575	0.126984	0.126984	0.000155238	0.00395449
PCK2	7	14:24568258-24568445	6:8	0.126877	0.137817	0.0243902	0.126877	0.126877	4.69107e-05	0.00153233
C14orf106	8	14:45701712-45701830	7:9	-0.0962644	-0.241419	-0.126646	-0.126646	0.126646	0.000838178	0.0141906
LSM1	3	8:38027320-38027435	2:4	-0.126606	-0.1228	-0.135588	-0.126606	0.126606	0.00171702	0.0238978
CYBASC3	4	11:61124675-61124843	3:5	-0.179643	-0.126526	-0.0589161	-0.126526	0.126526	0.000545193	0.0104403
KTN1	36	14:56130673-56130759	35:37	0.125758	0.116438	0.15081	0.125758	0.125758	0.000660042	0.0120257
DDX3X	18	X:41206112-41206265	17:19	0.114943	0.172043	0.125	0.125	0.125	4.06995e-09	5.24864e-07
OSBPL10	2	3:31921147-31921322	1:3	0.25	NA	0	0.125	0.125	0.00395842	0.0425956
KIF5B	5	10:32327706-32327754	4:6	0.125	0.35	0.0434783	0.125	0.125	0.000161572	0.00409688
SFMBT1	19	3:52945019-52945194	18:20	0.0194805	0.375	0.125	0.125	0.125	0.000818049	0.0140078
RNF168	2	3:196215478-196215554	1:3	-0.125	-0.136364	0	-0.125	0.125	0.000992364	0.0160893
CAPN7	17	3:15287033-15287178	16:18	0.222222	0.125	0	0.125	0.125	0.00500348	0.0499048
ATR	6	3:142279105-142279296	5:7	-0.125	0	-0.142857	-0.125	0.125	0.0022194	0.0286216
UBE2G2	2	21:46221199-46221313	1:3	0.192289	0.124378	0.0152299	0.124378	0.124378	0.000104481	0.00287925
SP140	30	2:231193472-231193546	29:31	0.124219	0.0852073	0.124252	0.124219	0.124219	6.57088e-06	0.00030814
PDCD11	22	10:105191886-105191991	21:23	0.176471	NA	0.0714286	0.12395	0.12395	0.00107	0.0169344
TRIP4	8	15:64706284-64706410	7:9	0.35	NA	-0.102484	0.123758	0.123758	0.00319027	0.0367749
LGMN	14	14:93172828-93172998	13:15	0.210784	NA	0.0346675	0.122726	0.122726	0.00305932	0.0358412
HERPUD1	3	16:56969313-56969387	2:4	0.122642	0.0085034	0.213592	0.122642	0.122642	2.31839e-07	1.81373e-05
PITPNB	10	22:28250842-28250927	9:11	0.195122	0.122145	0.0526964	0.122145	0.122145	1.22977e-05	0.000513918
LARS2	2	3:45433075-45433140	1:3	-0.153846	-0.121212	-0.0625	-0.121212	0.121212	0.00117712	0.0181088
FCRL5	14	1:157490221-157490351	13:15	NA	-0.208333	-0.0338983	-0.121116	0.121116	7.92363e-06	0.000362314
C1orf52	2	1:85724618-85724744	1:3	-0.207937	-0.0803922	-0.12096	-0.12096	0.12096	0.00283789	0.0339949
DNM2	13	19:10908056-10908194	12:14	0.0529666	0.158411	0.120617	0.120617	0.120617	0.000216146	0.00517089
PPRC1	6	10:103902802-103902855	5:7	-0.02	-0.133333	-0.120482	-0.120482	0.120482	0.00434596	0.0454907
ZNF836	2	19:52672901-52673034	1:3	0.12	0.0666667	0.24	0.12	0.12	0.000191839	0.00470517
YTHDC2	30	5:112929000-112929087	29:31	0.190476	0.12	0	0.12	0.12	0.00125374	0.0189868
ZDHHC5	11	11:57464233-57464345	10:12	0.319444	0	0.12	0.12	0.12	0.00115537	0.0179246
FAM111A	4	11:58913300-58913329	3:5	0.350133	-0.0325203	0.119792	0.119792	0.119792	1.93953e-05	0.00074447
C9orf16	2	9:130924283-130925231	1:3	0.120367	0.0789474	0.119635	0.119635	0.119635	6.68434e-05	0.00202456
BCL2L13	3	22:18138428-18138598	2:4	-0.119444	-0.131148	-0.0120482	-0.119444	0.119444	0.000301428	0.00670577
CNIH	3	14:54898826-54898938	2:4	0.0503106	0.119329	0.13083	0.119329	0.119329	3.81338e-05	0.00128991
CEP110	2	9:123842584-123842756	1:3	0.0587719	0.119048	0.252941	0.119048	0.119048	0.00398139	0.0427289
ATP2B1	16	12:89997489-89997702	15:17	0.119048	0.241379	0	0.119048	0.119048	2.83211e-06	0.000150805
SUSD3	5	9:95841753-95841884	4:6	-0.119039	-0.133333	-0.0847541	-0.119039	0.119039	2.27695e-07	1.78979e-05
MRPL42	3	12:93864262-93864366	2:4	0.00826446	-0.118875	-0.231228	-0.118875	0.118875	0.000193197	0.00472461
APOL3	4	22:36545094-36545419	3:5	-0.0285714	-0.25	-0.118421	-0.118421	0.118421	0.000366872	0.00783087
RC3H1	20	1:173912580-173912753	19:21	0.11771	0.22619	0.00570426	0.11771	0.11771	0.00178596	0.0246289
RINL	6	19:39362287-39362351	5:7	0.142857	0	0.117647	0.117647	0.117647	0.00348336	0.0392217
YLPM1	18	14:75290959-75291010	17:19	0.117541	0.0497549	0.208397	0.117541	0.117541	0.000571255	0.0108275
TREX2	3	X:152730446-152730513	2:4	0.0368127	0.310929	0.117433	0.117433	0.117433	1.11186e-05	0.000473029
TXNDC17	2	17:6545073-6545154	1:3	0.0732568	0.140575	0.117113	0.117113	0.117113	4.7932e-11	8.79126e-09
CIRH1A	10	16:69188296-69188360	9:11	0.116935	0.145084	-0.0134529	0.116935	0.116935	0.000354747	0.00765263
SF1	4	11:64540902-64540977	3:5	0.116804	0.0362241	0.136958	0.116804	0.116804	1.00247e-08	1.14096e-06
ZBTB33	2	X:119386524-119386625	1:3	0.213291	0.116223	0.0533333	0.116223	0.116223	8.45652e-06	0.000380359
PNO1	6	2:68400479-68400549	5:7	0.230769	NA	0	0.115385	0.115385	0.0016773	0.0234837
SAP30L	2	5:153830651-153830773	1:3	-0.115172	-0.142857	-0.0416667	-0.115172	0.115172	0.000402767	0.00836287
NOC4L	10	12:132635526-132635586	9:11	0.115152	0.301515	0.0555556	0.115152	0.115152	4.29575e-06	0.000221594
TRIM5	8	11:5687211-5687311	7:9	0.0869565	0.160668	0.114583	0.114583	0.114583	0.000247067	0.00575223
BRE	2	2:28115250-28115315	1:3	0.114506	0.175325	-0.00978762	0.114506	0.114506	0.000528423	0.0102499
RNF170	3	8:42729074-42729149	2:4	-0.25	-0.114286	-0.0238095	-0.114286	0.114286	0.00150203	0.0218065
ZNF791	2	19:12723040-12723179	1:3	0.0427691	0.114815	0.113877	0.113877	0.113877	0.000757176	0.0132178
ADA	6	20:43251648-43251719	5:7	0.113515	0.280998	0.0639475	0.113515	0.113515	0.000232819	0.00551384
CLSPN	2	1:36230819-36230927	1:3	0.0730897	0.185107	0.113109	0.113109	0.113109	0.000951389	0.0156109
RFC5	2	12:118455495-118455858	1:3	-0.0470006	-0.313199	-0.113024	-0.113024	0.113024	6.711e-05	0.00202891
ATXN3	2	14:92563015-92563182	1:3	-0.112448	-0.112963	-0.0486164	-0.112448	0.112448	0.000287276	0.00646939
USP25	11	21:17196358-17196485	10:12	0.112051	0.037037	0.208403	0.112051	0.112051	0.000807409	0.0138977
DHRS1	8	14:24760762-24760831	7:9	0.111111	0	0.310078	0.111111	0.111111	2.06859e-05	0.000783169
DHTKD1	6	10:12133512-12133683	5:7	0.111111	0.12	0	0.111111	0.111111	0.000422732	0.00870711
GATAD2A	9	19:19605103-19605192	8:10	0	0.121951	0.111111	0.111111	0.111111	4.71943e-06	0.000237511
GPATCH4	5	1:156567827-156567913	4:6	0.111111	0.116279	0.00820308	0.111111	0.111111	8.40089e-07	5.27276e-05
ANAPC7	2	12:110834071-110834257	1:3	0.133333	0	0.111111	0.111111	0.111111	0.00043525	0.00889192
ZNF322A	2	6:26658786-26658874	1:3	0.148936	0.1	0.111111	0.111111	0.111111	2.34395e-05	0.000875376
AKAP10	12	17:19827721-19827830	11:13	0.111111	0	0.121212	0.111111	0.111111	0.0020328	0.0268874
CCDC53	3	12:102443967-102444069	2:4	-0.110377	-0.11781	0.0215868	-0.110377	0.110377	0.00117287	0.0180771
MMS19	8	10:99236592-99236720	7:9	0.110368	0.4	-0.00757576	0.110368	0.110368	0.000474186	0.00940791
FTSJD2	12	6:37429746-37429878	11:13	0.109687	0.111111	0.037037	0.109687	0.109687	0.00439993	0.0457942
ENTPD1	7	10:97602101-97602251	6:8	-0.00114596	0.10939	0.131245	0.10939	0.10939	0.000724069	0.0127563
MST4	8	X:131203506-131203691	7:9	-0.109091	-0.16	-0.0866142	-0.109091	0.109091	1.15837e-05	0.000486547
RANGRF	4	17:8192821-8192906	3:5	-0.0214286	-0.109489	-0.10898	-0.10898	0.10898	0.000151097	0.00388499
DDX47	8	12:12976804-12976950	7:9	0.139353	0	0.108718	0.108718	0.108718	0.000368708	0.00784313
SNX14	28	6:86223788-86223952	27:29	-0.108696	-0.171429	-0.0254902	-0.108696	0.108696	0.00416453	0.0441231
CSNK1D	4	17:80210892-80211120	3:5	-0.108696	-0.113636	-0.00925926	-0.108696	0.108696	0.000259586	0.00596794
CCNDBP1	3	15:43478352-43478431	2:4	0.108641	0.0595238	0.11285	0.108641	0.108641	1.05406e-08	1.17564e-06
PTER	6	10:16547019-16547159	5:7	0.0555556	NA	0.161654	0.108605	0.108605	0.000182223	0.00451108
PPT1	8	1:40542514-40542585	7:9	-0.144444	-0.0714286	-0.108527	-0.108527	0.108527	9.73721e-06	0.000420765
ASL	13	7:65554263-65554322	12:14	-0.15942	NA	-0.0571429	-0.108282	0.108282	0.000357961	0.00770386
EDEM1	10	3:5251860-5251933	9:11	0.0487576	0.108108	0.146116	0.108108	0.108108	5.42056e-06	0.000264726
RERE	22	1:8419824-8420046	21:23	0.107692	0.108108	0.133333	0.108108	0.108108	0.00116066	0.0179896
C16orf13	2	16:685612-685774	1:3	-0.107836	-0.259093	-0.0661818	-0.107836	0.107836	0.00287715	0.0343407
ZNF92	2	7:64852815-64852941	1:3	0.114286	0.107335	0.0909091	0.107335	0.107335	0.0036596	0.0402727
CEP164	4	11:117206321-117206396	3:5	0.10837	0.0738222	0.107275	0.107275	0.107275	0.000112804	0.0030727
WDR67	15	8:124140521-124140753	14:16	0	0.214286	NA	0.107143	0.107143	0.000714282	0.0126645
NECAP2	7	1:16782290-16782388	6:8	0.114372	0.107143	0.0216036	0.107143	0.107143	0.00128046	0.0193381
FAM188A	2	10:15889863-15889942	1:3	-0.107143	0	-0.253731	-0.107143	0.107143	9.34513e-06	0.000409178
CUL1	8	7:148457425-148457588	7:9	0.107143	0.210526	0.0810811	0.107143	0.107143	3.4608e-08	3.40044e-06
ARHGAP9	11	12:57870654-57870746	10:12	-0.137379	-0.0498375	-0.106714	-0.106714	0.106714	0.00055425	0.0105891
PDIA6	17	2:10925060-10925156	16:18	0.0799161	0.127993	0.10665	0.10665	0.10665	0	0
POLK	3	5:74830653-74830789	1:4	0.197479	0.105983	-0.00491642	0.105983	0.105983	0.00306948	0.0358584
IRF1	7	5:131821943-131822065	6:8	0.0717949	0.105479	0.2146	0.105479	0.105479	1.7018e-08	1.82413e-06
PPP3CA	14	4:101950323-101950352	13:15	-0.0819907	-0.105392	-0.264825	-0.105392	0.105392	0.00163129	0.0230941
RDH11	3	14:68159155-68159310	2:4	0.0588235	0.105263	0.111111	0.105263	0.105263	2.64849e-07	2.02401e-05
AARS2	21	6:44268893-44269003	20:22	0.105263	0.15	0.0714286	0.105263	0.105263	0.00229006	0.029439
MAPK1IP1L	2	14:55528398-55528419	1:3	0.10512	0.140814	0.0327044	0.10512	0.10512	0.00457092	0.0470107
GTF2I	12	7:74133198-74133260	11:13	0.105055	0.203693	0.0902162	0.105055	0.105055	0.00033317	0.00726504
CCDC25	5	8:27614236-27614287	4:6	0.138584	0.101747	0.104946	0.104946	0.104946	0.000127256	0.0033772
LSM14A	7	19:34710296-34710478	6:8	-0.0758578	-0.110442	-0.104348	-0.104348	0.104348	2.22242e-05	0.000833759
COPS3	12	17:17150794-17150874	11:13	0.01062	0.103999	0.13832	0.103999	0.103999	9.45328e-07	5.80094e-05
SPATS2	2	12:49765011-49765073	1:3	-0.0925926	-0.12069	-0.103896	-0.103896	0.103896	0.000517944	0.010106
HPS1	10	10:100189548-100189646	9:11	-0.103454	-0.313237	-0.0461259	-0.103454	0.103454	0.000899413	0.0149513
AARSD1	18	17:41105741-41105795	17:19	0.0964912	0.463177	0.10303	0.10303	0.10303	0.00095342	0.0156279
SLAMF6	2	1:160465851-160466192	1:3	-0.0149038	-0.10301	-0.130435	-0.10301	0.10301	0.00341633	0.0387317
ZNF561	4	19:9727721-9727847	3:5	-0.0769231	NA	-0.128205	-0.102564	0.102564	0.00310176	0.0361843
WDR74	12	11:62601090-62601146	11:13	0.102519	0.127886	0.0701754	0.102519	0.102519	9.63517e-08	8.31207e-06
DDB2	7	11:47256308-47256485	6:8	0.0506586	NA	0.153416	0.102037	0.102037	0.000163121	0.00412348
SNAPC5	2	15:66787241-66787757	1:3	0.0522399	0.101927	0.260652	0.101927	0.101927	3.99634e-05	0.00133809
MRPL22	3	5:154330381-154330498	2:4	0.119566	0.0162659	0.101678	0.101678	0.101678	0.000103672	0.00286651
TRAF3IP2	2	6:111922399-111922521	1:3	-0.10119	-0.277941	-0.0416667	-0.10119	0.10119	0.00363886	0.0402052
RBM5	17	3:50147812-50147896	16:18	0.101077	0.205128	0.0603497	0.101077	0.101077	1.76594e-05	0.000692407
RBM6	42	3:50147812-50147896	41:43	0.101077	0.205128	0.0603497	0.101077	0.101077	1.76594e-05	0.000692407
ELOVL5	3	6:53158890-53159289	2:4	-0.090723	-0.108847	-0.100982	-0.100982	0.100982	1.9285e-06	0.00010902
KIAA1033	28	12:105550504-105550570	27:29	0.100892	0.212264	0.0897717	0.100892	0.100892	4.4061e-06	0.000225874
IDH3A	9	15:78457334-78457418	8:10	0.100779	0.010197	0.107093	0.100779	0.100779	8.70537e-06	0.000388377
NUPL2	7	7:23236792-23236849	6:8	-0.238768	0	-0.100698	-0.100698	0.100698	0.00165348	0.0232685
CASP7	3	10:115451723-115451829	2:4	0.100695	0.119403	0.093249	0.100695	0.100695	4.72089e-05	0.00153401
CCDC25	9	8:27597989-27598034	8:10	0.100679	-0.0197368	0.2	0.100679	0.100679	0.00353945	0.0395035
SCFD2	4	4:54139993-54140168	3:5	0.1	0.333333	0.1	0.1	0.1	6.25654e-08	5.61286e-06
HDAC8	3	X:71788604-71788734	2:4	0.0769231	0.238462	0.1	0.1	0.1	1.73605e-05	0.000687453
AP4B1	3	1:114445260-114445484	2:4	0.285714	-0.0384615	0.1	0.1	0.1	0.0010028	0.0160995

## Sheet: acceptor
gene symbol	regulated exon	coordinates	length difference	deltaPSI_R1	deltaPSI_R2	deltaPSI_R3	deltaPSI	abs value_deltaPSI	pvalue_glm	adjusted_pvalue_glm
ZFP106	10	15:42731231-42732011	0	-0.413725	NA	-0.545238	-0.479482	0.479482	1.87572e-07	4.07506e-05
ZFP106	10	15:42731231-42732011	261	0.413725	NA	0.545238	0.479482	0.479482	1.87571e-07	4.07506e-05
RNF216	5	7:5778907-5779256	273	0.137681	0.514161	0.474359	0.474359	0.474359	3.25475e-09	1.25103e-06
HSD17B7	4	1:162767592-162768725	26	-0.559524	-0.357466	NA	-0.458495	0.458495	1.93113e-05	0.00167333
HSD17B7	4	1:162767592-162768725	0	0.559524	0.357466	NA	0.458495	0.458495	1.93113e-05	0.00167333
JMJD7	4	15:42127168-42127421	0	NA	0.355072	0.52381	0.439441	0.439441	5.76418e-06	0.000657256
JMJD7-PLA2G4B	4	15:42127168-42127421	0	NA	0.355072	0.52381	0.439441	0.439441	5.76418e-06	0.000657256
NR2C1	13	12:95422163-95422300	15	0.0462963	0.421053	0.586207	0.421053	0.421053	7.17315e-09	2.53046e-06
NR2C1	13	12:95422163-95422300	0	-0.0462963	-0.421053	-0.586207	-0.421053	0.421053	7.17418e-09	2.53046e-06
DUS3L	9	19:5786760-5786856	-74	NA	-0.411765	-0.428815	-0.42029	0.42029	8.04242e-06	0.000858077
MMP17	9	12:132334347-132334604	137	NA	-0.435407	-0.4	-0.417703	0.417703	0.000113941	0.00629877
MMP17	9	12:132334347-132334604	0	NA	0.435407	0.4	0.417703	0.417703	0.000113941	0.00629877
DUS3L	9	19:5786760-5786856	0	NA	0.36732	0.428815	0.398068	0.398068	4.20791e-05	0.00301812
TRPT1	7	11:63991572-63991685	3	-0.353067	-0.397328	-0.518194	-0.397328	0.397328	0	0
XYLT1	9	16:17228330-17228592	0	-0.431579	NA	-0.337461	-0.38452	0.38452	1.29968e-05	0.00125697
XYLT1	9	16:17228330-17228592	185	0.431579	NA	0.337461	0.38452	0.38452	1.29969e-05	0.00125697
MUS81	13	11:65632488-65632616	98	-0.283088	-0.503846	-0.38322	-0.38322	0.38322	8.43769e-15	1.05404e-11
MUS81	13	11:65632488-65632616	0	0.283088	0.503846	0.38322	0.38322	0.38322	8.43769e-15	1.05404e-11
MECR	4	1:29543100-29543324	127	0.452747	0.310207	NA	0.381477	0.381477	2.23168e-05	0.00184053
MECR	4	1:29543100-29543324	0	-0.452747	-0.310207	NA	-0.381477	0.381477	2.23168e-05	0.00184053
ALG12	8	22:50297985-50298154	122	0.0666667	0.375	0.4	0.375	0.375	1.12769e-05	0.00115942
ALG12	8	22:50297985-50298154	0	-0.0666667	-0.375	-0.4	-0.375	0.375	1.12774e-05	0.00115942
TSPYL2	2	X:53113714-53113804	13	0.418403	NA	0.327781	0.373092	0.373092	2.70718e-06	0.000367258
CTNNB1	19	3:41281151-41281939	159	0.364935	0.539695	0.130881	0.364935	0.364935	2.66454e-15	3.63116e-12
CTNNB1	19	3:41281151-41281939	0	-0.364935	-0.565557	-0.130881	-0.364935	0.364935	6.66134e-16	9.51017e-13
SYNRG	16	17:35902074-35902667	0	-0.12605	-0.447911	-0.361921	-0.361921	0.361921	4.2514e-06	0.000524532
SRSF1	4	17:56078282-56082961	0	0.387117	0.361634	0.267911	0.361634	0.361634	0	0
SRSF1	4	17:56078282-56082961	1599	-0.387117	-0.361634	-0.267911	-0.361634	0.361634	0	0
BRD1	13	22:50181038-50181535	0	-0.0621693	-0.381667	-0.353684	-0.353684	0.353684	9.58331e-05	0.0056782
BRD1	13	22:50181038-50181535	393	0.0608466	0.381667	0.353684	0.353684	0.353684	0.000136401	0.00706296
TSPYL2	2	X:53113714-53113804	0	-0.371528	NA	-0.327781	-0.349655	0.349655	5.73337e-06	0.000657256
INO80E	6	16:30012533-30012851	202	0.410415	0.319821	0.345859	0.345859	0.345859	0	0
SDAD1	3	4:76902525-76902698	0	-0.503129	-0.344907	-0.258621	-0.344907	0.344907	2.86917e-10	1.68668e-07
ZFP64	2	20:50803371-50803610	0	NA	-0.35	-0.333333	-0.341667	0.341667	1.6902e-05	0.00153558
ZFP64	2	20:50803371-50803610	6	NA	0.35	0.333333	0.341667	0.341667	1.6756e-05	0.00152946
INO80E	6	16:30012533-30012851	0	-0.40601	-0.34156	-0.319923	-0.34156	0.34156	0	0
LETMD1	5	12:51447561-51447643	34	0.208333	NA	0.462264	0.335299	0.335299	0.000306724	0.0131877
LETMD1	5	12:51447561-51447643	0	-0.208333	NA	-0.462264	-0.335299	0.335299	0.000306729	0.0131877
ATP13A2	9	1:17326895-17327029	27	0.333333	0.411184	0.117647	0.333333	0.333333	4.04503e-05	0.00292869
ATP13A2	9	1:17326895-17327029	0	-0.333333	-0.411184	-0.117647	-0.333333	0.333333	4.04517e-05	0.00292869
CCDC106	2	19:56160124-56160443	244	0.169377	NA	0.4875	0.328438	0.328438	6.60465e-05	0.00434241
DOM3Z	2	6:31939097-31939502	44	-0.382353	NA	-0.272727	-0.32754	0.32754	1.2464e-07	3.06299e-05
KCNQ5	4	6:73787045-73787220	98	-0.5	NA	-0.153846	-0.326923	0.326923	0.000504528	0.0195855
KCNQ5	4	6:73787045-73787220	0	0.5	NA	0.153846	0.326923	0.326923	0.000508948	0.019638
JMJD7-PLA2G4B	4	15:42127168-42127421	-76	NA	-0.268116	-0.380952	-0.324534	0.324534	0.000153164	0.0076406
JMJD7	4	15:42127168-42127421	-76	NA	-0.268116	-0.380952	-0.324534	0.324534	0.000153164	0.0076406
TRPT1	7	11:63991572-63991685	80	0.324324	0.348837	0.258824	0.324324	0.324324	0	0
PRKRIP1	2	7:102006402-102006523	0	0.0190476	-0.340541	-0.31974	-0.31974	0.31974	0.000618478	0.0218405
CAPRIN2	19	12:30862481-30863448	44	NA	0.368421	0.268817	0.318619	0.318619	0.00178883	0.0418664
NRF1	3	7:129297183-129297414	0	0.102174	0.526316	NA	0.314245	0.314245	0.000607099	0.0216942
NRF1	3	7:129297183-129297414	3	-0.102174	-0.526316	NA	-0.314245	0.314245	0.000607097	0.0216942
KRIT1	3	7:91874216-91874485	0	NA	-0.240927	-0.375356	-0.308142	0.308142	0.000439244	0.0176056
SRP19	5	5:112203069-112203604	32	0.0360918	0.397343	0.307103	0.307103	0.307103	2.22045e-14	2.66285e-11
ERCC5	9	13:103514380-103515453	55	-0.305556	-0.315789	-0.125	-0.305556	0.305556	7.70801e-08	2.02714e-05
ERCC5	9	13:103514380-103515453	0	0.305556	0.315789	0.125	0.305556	0.305556	7.8184e-08	2.03829e-05
FAM48A	8	13:37619384-37619513	3	-0.303732	0.0336134	-0.459459	-0.303732	0.303732	9.07795e-05	0.00551024
FAM48A	8	13:37619384-37619513	0	0.303732	-0.0336134	0.459459	0.303732	0.303732	9.07779e-05	0.00551024
KIAA0406	5	20:36631030-36631178	-17	-0.27	-0.333333	NA	-0.301667	0.301667	7.65619e-07	0.000130441
KIAA0406	5	20:36631030-36631178	0	0.27	0.333333	NA	0.301667	0.301667	7.6574e-07	0.000130441
PRKRIP1	2	7:102006402-102006523	63	0.3	0.464865	0.222813	0.3	0.3	3.52071e-07	6.89897e-05
FAM136A	2	2:70527972-70528735	623	0.297628	0.397827	0.274583	0.297628	0.297628	0	0
FAM136A	2	2:70527972-70528735	0	-0.297628	-0.397827	-0.274583	-0.297628	0.297628	0	0
C2CD2L	11	11:118984321-118984422	0	-0.146998	NA	-0.4375	-0.292249	0.292249	0.000338999	0.0143553
C2CD2L	11	11:118984321-118984422	26	0.146998	NA	0.4375	0.292249	0.292249	0.000338983	0.0143553
TMUB2	4	17:42266303-42266956	87	0.287273	NA	0.295987	0.29163	0.29163	0.00182866	0.0425329
TMUB2	4	17:42266303-42266956	0	-0.287273	NA	-0.295987	-0.29163	0.29163	0.00182864	0.0425329
TAF1D	8	11:93466516-93466671	86	0.126694	0.338184	0.280618	0.280618	0.280618	0	0
TAF1D	8	11:93466516-93466671	108	-0.111879	-0.338184	-0.280618	-0.280618	0.280618	0	0
ATP13A1	15	19:19764778-19764953	0	0.201316	0.327469	0.277764	0.277764	0.277764	1.59811e-08	5.15192e-06
ATP13A1	15	19:19764778-19764953	70	-0.201316	-0.327469	-0.277764	-0.277764	0.277764	1.59811e-08	5.15192e-06
HMBOX1	12	8:28906471-28906565	3	-0.29557	-0.276427	-0.192308	-0.276427	0.276427	1.528e-05	0.00143159
SDAD1	3	4:76902525-76902698	75	0.503129	0.270833	0.258621	0.270833	0.270833	5.18652e-09	1.96832e-06
FMR1	18	X:147030203-147032647	0	0.270045	0.15197	0.303571	0.270045	0.270045	1.48484e-06	0.000231387
FMR1	18	X:147030203-147032647	51	-0.270045	-0.15197	-0.379762	-0.270045	0.270045	9.44691e-08	2.40024e-05
SRP19	5	5:112203069-112203604	0	-0.0360918	-0.397343	-0.267103	-0.267103	0.267103	2.58571e-13	2.76865e-10
TMC8	4	17:76128440-76128589	0	-0.266382	-0.20864	-0.401247	-0.266382	0.266382	1.9906e-11	1.38791e-08
PSTPIP1	19	15:77328143-77328276	9	0.181525	NA	0.35	0.265763	0.265763	7.1802e-05	0.00462962
PSTPIP1	19	15:77328143-77328276	0	-0.181525	NA	-0.35	-0.265763	0.265763	7.18038e-05	0.00462962
HMBOX1	12	8:28906471-28906565	0	0.320261	0.24364	0.263736	0.263736	0.263736	1.07879e-05	0.0011244
FCGR2B	4	1:161559352-161559714	3	0.263241	0.375	0.188068	0.263241	0.263241	7.35486e-06	0.000804766
FCGR2B	4	1:161559352-161559714	0	-0.263241	-0.375	-0.188068	-0.263241	0.263241	7.35485e-06	0.000804766
ARAP2	19	4:36149170-36149368	0	0.125	NA	0.4	0.2625	0.2625	0.000347642	0.0145976
ARAP2	19	4:36149170-36149368	34	-0.125	NA	-0.4	-0.2625	0.2625	0.000342853	0.014498
ENTPD6	14	20:25205798-25205953	0	0.075	0.330357	0.25641	0.25641	0.25641	0.000584058	0.0211995
ENTPD6	14	20:25205798-25205953	43	-0.075	-0.330357	-0.25641	-0.25641	0.25641	0.000584063	0.0211995
POLM	12	7:44111849-44113029	53	0.0476974	-0.363547	-0.252593	-0.252593	0.252593	0.00213719	0.047114
POLM	12	7:44111849-44113029	0	-0.0476974	0.363547	0.252593	0.252593	0.252593	0.00213719	0.047114
NSUN5	7	7:72718219-72718405	0	0.423077	0.0707071	NA	0.246892	0.246892	3.25312e-05	0.00243829
NSUN5	7	7:72718219-72718405	4	-0.423077	-0.0707071	NA	-0.246892	0.246892	3.25304e-05	0.00243829
ABI1	9	10:27047991-27048167	3	0.0625	0.26512	0.245536	0.245536	0.245536	0.00032399	0.0137976
METT11D1	4	14:21460251-21460364	32	0.321429	-0.0595869	0.244055	0.244055	0.244055	3.60583e-06	0.000461994
METT11D1	4	14:21460251-21460364	0	-0.321429	0.0595869	-0.244055	-0.244055	0.244055	3.60583e-06	0.000461994
P2RX5	8	17:3591920-3592053	0	0.143243	0.284317	0.242208	0.242208	0.242208	2.01783e-12	1.83323e-09
P2RX5	8	17:3591920-3592053	83	-0.143243	-0.284317	-0.242208	-0.242208	0.242208	2.01728e-12	1.83323e-09
WSB1	6	17:25634770-25636298	1356	-0.242076	-0.000175623	-0.309477	-0.242076	0.242076	5.57658e-08	1.56254e-05
WSB1	6	17:25634770-25636298	0	0.242076	0.000175623	0.309477	0.242076	0.242076	5.57645e-08	1.56254e-05
NISCH	12	3:52512465-52512593	-76	0.0333333	0.241848	0.368421	0.241848	0.241848	0.000470055	0.0185187
NISCH	12	3:52512465-52512593	0	-0.166667	-0.241848	-0.421053	-0.241848	0.241848	2.9244e-05	0.0022597
DOM3Z	2	6:31939097-31939502	0	0.241176	NA	0.242424	0.2418	0.2418	2.94296e-05	0.0022682
TBRG1	6	11:124496709-124496946	0	-0.25264	-0.23913	-0.075	-0.23913	0.23913	0.000134159	0.00702262
TBRG1	6	11:124496709-124496946	91	0.25264	0.23913	0.075	0.23913	0.23913	0.000134168	0.00702262
ZMAT3	7	3:178735011-178743016	3	-0.236702	-0.288889	-0.189247	-0.236702	0.236702	0.000231041	0.010756
ZMAT3	7	3:178735011-178743016	0	0.236702	0.288889	0.189247	0.236702	0.236702	0.00023104	0.010756
DDIT3	3	12:57911052-57911378	0	-0.315789	-0.235294	-0.111111	-0.235294	0.235294	0.000762454	0.0253226
ZNF76	11	6:35260317-35260564	0	-0.235294	-0.646154	-0.0542857	-0.235294	0.235294	0.000440967	0.017651
ZNF76	11	6:35260317-35260564	14	0.235294	0.646154	-0.00571429	0.235294	0.235294	0.00163987	0.0398418
ALKBH2	2	12:109530312-109530742	0	-0.23489	-0.300466	-0.00279619	-0.23489	0.23489	2.38951e-05	0.0019104
ALKBH2	2	12:109530312-109530742	150	0.23489	0.300466	0.00279619	0.23489	0.23489	2.38952e-05	0.0019104
CDC2L5	15	7:40132384-40132836	0	-0.176871	-0.23419	-0.378788	-0.23419	0.23419	1.16091e-06	0.000185136
CDC2L5	15	7:40132384-40132836	180	0.176871	0.23419	0.378788	0.23419	0.23419	1.16092e-06	0.000185136
POLL	10	10:103338638-103339574	-21	-0.318182	0	-0.227273	-0.227273	0.227273	5.49918e-07	0.000101772
POLL	10	10:103338638-103339574	0	0.318182	0	0.227273	0.227273	0.227273	5.58605e-07	0.000101922
ACTR5	7	20:37394881-37395020	19	-0.213333	-0.292208	-0.225806	-0.225806	0.225806	0.000568463	0.02099
ACTR5	7	20:37394881-37395020	0	0.213333	0.292208	0.225806	0.225806	0.225806	0.000568488	0.02099
SMNDC1	5	10:112057325-112057503	0	-0.225	-0.12963	-0.226638	-0.225	0.225	1.32886e-10	8.30012e-08
SMNDC1	5	10:112057325-112057503	17	0.225	0.12963	0.226638	0.225	0.225	1.36471e-10	8.35009e-08
SYNRG	17	17:35900482-35900645	63	-0.0503759	-0.224194	-0.263348	-0.224194	0.224194	4.7011e-05	0.00333215
SYNRG	17	17:35900482-35900645	0	0.0503759	0.224194	0.263348	0.224194	0.224194	4.70131e-05	0.00333215
MYCBP2	56	13:77692475-77692654	24	-0.222222	-0.2	-0.294872	-0.222222	0.222222	2.00906e-05	0.0017259
NUDT17	6	1:145586804-145586956	0	NA	0.444444	0	0.222222	0.222222	0.00143182	0.036503
MYCBP2	56	13:77692475-77692654	0	0.222222	0.2	0.294872	0.222222	0.222222	2.00903e-05	0.0017259
TNFAIP8L2	2	1:151131142-151132225	0	-0.017715	0.309091	0.220797	0.220797	0.220797	0.000307027	0.0131877
BTN3A1	10	6:26412640-26415444	293	0.610577	NA	-0.171429	0.219574	0.219574	0.0005968	0.0214798
FCRL5	14	1:157490221-157490351	14	NA	-0.211111	-0.228022	-0.219567	0.219567	0.00100987	0.0296197
FCRL5	14	1:157490221-157490351	0	NA	0.211111	0.228022	0.219567	0.219567	0.00100968	0.0296197
TETRAN	6	4:2934078-2934239	0	0.219048	0.298851	0.163601	0.219048	0.219048	2.90291e-07	5.96111e-05
TETRAN	6	4:2934078-2934239	103	-0.219048	-0.298851	-0.163601	-0.219048	0.219048	2.90278e-07	5.96111e-05
SAMD4B	16	19:39874139-39875535	209	0.1	0.325	0.218954	0.218954	0.218954	0.000140388	0.00717077
SAMD4B	16	19:39874139-39875535	0	-0.1	-0.325	-0.218954	-0.218954	0.218954	0.000140397	0.00717077
NFATC3	15	16:68255099-68255187	0	0.217391	0.31746	0.195402	0.217391	0.217391	0.00065896	0.0229457
NFATC3	15	16:68255099-68255187	35	-0.217391	-0.31746	-0.195402	-0.217391	0.217391	0.000658928	0.0229457
SEC23IP	19	10:121700098-121701657	526	-0.214286	0	-0.225782	-0.214286	0.214286	6.64233e-05	0.00435763
SEC23IP	19	10:121700098-121701657	0	0.214286	-0.0196078	0.225782	0.214286	0.214286	0.000457807	0.0182036
ZNF7	3	8:146054830-146054989	33	0.101064	NA	0.326746	0.213905	0.213905	4.8096e-05	0.00339191
SIPA1L1	23	14:72204958-72205042	0	-0.213268	-0.233494	-0.146535	-0.213268	0.213268	2.21654e-05	0.00184053
SIPA1L1	23	14:72204958-72205042	3	0.213268	0.233494	0.146535	0.213268	0.213268	2.21653e-05	0.00184053
NOP14	14	4:2943919-2944078	0	NA	0.0509091	0.375	0.212955	0.212955	0.000103966	0.00594848
NOP14	14	4:2943919-2944078	25	NA	-0.0509091	-0.375	-0.212955	0.212955	0.000103942	0.00594848
ABI1	9	10:27047991-27048167	0	-0.0625	-0.206297	-0.245536	-0.206297	0.206297	0.000750051	0.02521
MKNK2	14	19:2037469-2039855	2027	0.205556	0.219289	0.0817949	0.205556	0.205556	2.76101e-12	2.36518e-09
MKNK2	14	19:2037469-2039855	0	-0.205556	-0.219289	-0.0817949	-0.205556	0.205556	2.76112e-12	2.36518e-09
DNAJC10	12	2:183604272-183605115	754	0.42236	0.205357	0.0314843	0.205357	0.205357	0.00110991	0.0315414
DNAJC10	12	2:183604272-183605115	0	-0.42236	-0.205357	-0.0314843	-0.205357	0.205357	0.0011099	0.0315414
MMS19	13	10:99228723-99228861	0	0.210526	NA	0.2	0.205263	0.205263	3.51175e-08	1.04243e-05
MMS19	13	10:99228723-99228861	-22	-0.210526	NA	-0.2	-0.205263	0.205263	3.47242e-08	1.04107e-05
BTN2A1	9	6:26467947-26469866	0	-0.205128	-0.172414	-0.222222	-0.205128	0.205128	8.30667e-05	0.00523198
BTN2A1	9	6:26467947-26469866	229	0.205128	0.172414	0.296296	0.205128	0.205128	3.04416e-05	0.00231642
JMJD7-PLA2G4B	3	15:42126938-42127091	154	-0.204545	-0.0989011	-0.380952	-0.204545	0.204545	0.000101494	0.00589315
JMJD7	3	15:42126938-42127091	154	-0.204545	-0.0989011	-0.380952	-0.204545	0.204545	0.000101494	0.00589315
JMJD7-PLA2G4B	3	15:42126938-42127091	0	0.204545	0.0989011	0.380952	0.204545	0.204545	0.000101502	0.00589315
JMJD7	3	15:42126938-42127091	0	0.204545	0.0989011	0.380952	0.204545	0.204545	0.000101502	0.00589315
PHF10	4	6:170117919-170118002	0	0.0994152	-0.4	-0.203704	-0.203704	0.203704	0.000638523	0.0224164
PHF10	4	6:170117919-170118002	6	-0.0994152	0.4	0.203704	0.203704	0.203704	0.000638502	0.0224164
DDX55	7	12:124094486-124094675	64	-0.202025	-0.20015	-0.0449353	-0.20015	0.20015	3.52306e-05	0.00260166
DDX55	7	12:124094486-124094675	0	0.202025	0.20015	0.0449353	0.20015	0.20015	3.52314e-05	0.00260166
OPTN	9	10:13160888-13161040	18	0.269231	0.176471	0.198039	0.198039	0.198039	0.000199023	0.00954786
OPTN	9	10:13160888-13161040	0	-0.269231	-0.176471	-0.198039	-0.198039	0.198039	0.00019904	0.00954786
EIF2B4	4	2:27591873-27592079	3	0.197206	0.29386	0.0742215	0.197206	0.197206	1.62273e-07	3.6307e-05
EIF2B4	4	2:27591873-27592079	0	-0.197206	-0.29386	-0.0742215	-0.197206	0.197206	1.62274e-07	3.6307e-05
VPS52	20	6:33218050-33218764	276	0.154154	0.5	0.19697	0.19697	0.19697	0.000845383	0.0267895
VPS52	20	6:33218050-33218764	0	-0.154154	-0.5	-0.19697	-0.19697	0.19697	0.000845388	0.0267895
PAPD5	11	16:50259009-50259196	0	-0.446429	0.0542986	NA	-0.196065	0.196065	0.000993041	0.0292747
PAPD5	11	16:50259009-50259196	141	0.446429	-0.0542986	NA	0.196065	0.196065	0.00099304	0.0292747
CD320	3	19:8368739-8368972	0	0.148223	0.357759	0.195238	0.195238	0.195238	6.58269e-07	0.000116092
CD320	3	19:8368739-8368972	115	-0.100604	-0.357759	-0.195238	-0.195238	0.195238	1.83018e-06	0.000275468
ZCCHC11	28	1:52902427-52903373	738	0.167949	0.237879	0.194056	0.194056	0.194056	0.000129623	0.00685401
SFRS3	4	6:36567598-36568967	1331	0.252001	0.191807	0.143656	0.191807	0.191807	0	0
SFRS3	4	6:36567598-36568967	0	-0.252001	-0.191807	-0.143656	-0.191807	0.191807	0	0
NCBP2	5	3:196664381-196664519	17	0.198709	0.191746	0.0395795	0.191746	0.191746	5.25775e-10	2.81602e-07
NCBP2	5	3:196664381-196664519	0	-0.198709	-0.191746	-0.0395795	-0.191746	0.191746	5.25991e-10	2.81602e-07
NDUFAF1	6	15:41679551-41679791	13	NA	0.276596	0.105263	0.190929	0.190929	5.29674e-05	0.00359575
NDUFAF1	6	15:41679551-41679791	0	NA	-0.276596	-0.105263	-0.190929	0.190929	5.35924e-05	0.00360258
RNF216	5	7:5778907-5779256	0	-0.0507246	-0.190632	-0.474359	-0.190632	0.190632	4.37041e-05	0.00312719
ASNS	4	7:97498220-97498491	74	-0.190476	-0.084855	-0.192933	-0.190476	0.190476	5.97898e-09	2.16113e-06
ASNS	4	7:97498220-97498491	0	0.190476	0.084855	0.192933	0.190476	0.190476	5.98291e-09	2.16113e-06
FAM54B	8	1:26156000-26156321	0	-0.190476	-0.268817	-0.0952948	-0.190476	0.190476	0.000391951	0.0160974
NUMB	9	14:73750789-73751082	9	0.00555556	0.230769	0.18937	0.18937	0.18937	0.000256137	0.0115499
NUMB	9	14:73750789-73751082	0	-0.00555556	-0.230769	-0.18937	-0.18937	0.18937	0.000256185	0.0115499
ZNF512	3	2:27820934-27821121	3	0.0333333	-0.409091	-0.189024	-0.189024	0.189024	4.91906e-05	0.00343772
LMF2	8	22:50943658-50943763	17	NA	0.238095	0.139535	0.188815	0.188815	0.00111545	0.031609
LMF2	8	22:50943658-50943763	0	NA	-0.238095	-0.139535	-0.188815	0.188815	0.00112846	0.0317719
SDHA	17	5:255220-256812	1229	0.300604	0.137801	0.188497	0.188497	0.188497	0	0
SDHA	17	5:255220-256812	1246	-0.300604	-0.137801	-0.188497	-0.188497	0.188497	0	0
TIMELESS	7	12:56826153-56826308	89	-0.375	NA	0	-0.1875	0.1875	1.25892e-05	0.00123585
FAM76B	9	11:95511986-95512121	0	0.0285714	0.205	0.185772	0.185772	0.185772	0.00151335	0.0378098
FAM76B	9	11:95511986-95512121	3	-0.0285714	-0.205	-0.185772	-0.185772	0.185772	0.00151313	0.0378098
WDFY4	60	10:50177109-50177293	21	-0.0169492	-0.280702	-0.184336	-0.184336	0.184336	1.00169e-07	2.52368e-05
WDFY4	60	10:50177109-50177293	0	0.0169492	0.298246	0.184336	0.184336	0.184336	5.71787e-08	1.58729e-05
POLL	2	10:103347003-103347163	0	-0.125	-0.241379	NA	-0.18319	0.18319	0.000579141	0.0211545
FMR1	16	X:147026389-147026571	0	-0.0848485	-0.335404	-0.182308	-0.182308	0.182308	0.000199541	0.00955659
PPFIBP2	26	11:7672071-7672196	0	0.181818	0	0.244118	0.181818	0.181818	0.000932477	0.0284615
PPFIBP2	26	11:7672071-7672196	19	-0.181818	0	-0.244118	-0.181818	0.181818	0.000932256	0.0284615
CCDC51	2	3:48476227-48476546	0	0.0310292	0.267677	0.179802	0.179802	0.179802	0.000700615	0.0239239
CDV3	6	3:133306003-133309116	737	0.0539598	0.179111	0.188249	0.179111	0.179111	1.07165e-09	4.79538e-07
TCOF1	25	5:149775845-149776405	0	0.136106	0.182378	0.177543	0.177543	0.177543	1.02165e-09	4.79538e-07
TCOF1	25	5:149775845-149776405	461	-0.136106	-0.182378	-0.177543	-0.177543	0.177543	1.02164e-09	4.79538e-07
NCOR2	24	12:124846672-124846843	0	0.156044	0.181524	0.17697	0.17697	0.17697	0.000679058	0.0233975
NCOR2	24	12:124846672-124846843	3	-0.156044	-0.181524	-0.17697	-0.17697	0.17697	0.000679057	0.0233975
ZNF512	3	2:27820934-27821121	0	-0.0333333	0.409091	0.176829	0.176829	0.176829	0.000154164	0.00766692
TIA1	6	2:70454867-70454954	0	0.211538	0.176471	0.16875	0.176471	0.176471	3.04114e-07	6.03817e-05
TIA1	6	2:70454867-70454954	31	-0.211538	-0.176471	-0.16875	-0.176471	0.176471	3.03938e-07	6.03817e-05
SAAL1	6	11:18111722-18111837	0	0.38566	0.0769231	0.175824	0.175824	0.175824	1.35891e-06	0.000215564
POLD2	2	7:44161433-44162058	177	0.0313917	-0.174444	-0.191958	-0.174444	0.174444	0.000505584	0.0195855
POLD2	2	7:44161433-44162058	350	-0.0313917	0.17246	0.181958	0.17246	0.17246	0.000843045	0.0267895
EIF1AD	2	11:65767774-65767952	0	-0.17013	-0.569444	-0.156463	-0.17013	0.17013	0.000141921	0.00721176
TMX2	3	11:57505308-57505498	77	0.169395	0.175359	0.11196	0.169395	0.169395	1.32469e-09	5.75587e-07
MTA1	15	14:105930753-105930904	0	0.109533	0.169271	0.211838	0.169271	0.169271	0.000134686	0.00702262
MTA1	15	14:105930753-105930904	47	-0.109533	-0.169271	-0.211838	-0.169271	0.169271	0.000134685	0.00702262
UFSP2	10	4:186326934-186327113	103	0.230769	0.106061	NA	0.168415	0.168415	0.000722086	0.024462
UFSP2	10	4:186326934-186327113	0	-0.230769	-0.106061	NA	-0.168415	0.168415	0.000722051	0.024462
ZNF175	3	19:52084644-52084770	-23	-0.0555556	NA	-0.28	-0.167778	0.167778	0.000505626	0.0195855
ZNF175	3	19:52084644-52084770	0	0.0555556	NA	0.28	0.167778	0.167778	0.000510984	0.0196913
GGA1	12	22:38020976-38021083	-88	-0.0789474	-0.166667	-0.175914	-0.166667	0.166667	3.2377e-05	0.00243829
PTPN7	3	1:202127246-202127429	53	-0.214286	-0.0676329	-0.166667	-0.166667	0.166667	5.47188e-07	0.000101772
STAT3	2	17:40500407-40500557	22	-0.0576098	-0.279973	-0.166667	-0.166667	0.166667	0.000788396	0.0257174
GGA1	12	22:38020976-38021083	0	0.0789474	0.166667	0.175914	0.166667	0.166667	3.29822e-05	0.0024598
HLA-DOA	2	6:32975790-32976181	143	-0.165164	-0.20261	-0.0819328	-0.165164	0.165164	0.00138269	0.035675
NFYA	8	6:41059267-41059433	18	0.164773	0.0133333	0.326087	0.164773	0.164773	0.00170423	0.0405738
AC004410.1	7	19:2339823-2339965	3	0.0832266	NA	0.244318	0.163772	0.163772	0.000346853	0.0145862
AC004410.1	7	19:2339823-2339965	0	-0.0832266	NA	-0.244318	-0.163772	0.163772	0.000346885	0.0145862
SCYL1	14	11:65304457-65304599	51	-0.0241546	-0.167973	-0.161013	-0.161013	0.161013	0.00106502	0.0307318
CDC42SE2	6	5:130727522-130730380	89	-0.0278838	-0.160989	-0.172032	-0.160989	0.160989	1.54728e-05	0.0014407
CDC42SE2	6	5:130727522-130730380	0	0.0278838	0.160989	0.172032	0.160989	0.160989	1.54733e-05	0.0014407
RAP1GDS1	2	4:99214556-99214666	0	-0.0529947	-0.189307	-0.160043	-0.160043	0.160043	0.00174252	0.0409425
RAP1GDS1	2	4:99214556-99214666	3	0.0529947	0.189307	0.160043	0.160043	0.160043	0.00174253	0.0409425
ATP6V1A	14	3:113517090-113517293	68	-0.0833333	-0.24	-0.159229	-0.159229	0.159229	3.03837e-07	6.03817e-05
ATP6V1A	14	3:113517090-113517293	0	0.0833333	0.24	0.159229	0.159229	0.159229	3.0408e-07	6.03817e-05
MYO7B	41	2:128392695-128392801	26	-0.163636	-0.158974	0	-0.158974	0.158974	0.00126315	0.0338431
PISD	12	22:32016539-32016699	114	0.114286	0.214286	0.158416	0.158416	0.158416	1.47905e-05	0.00140327
PISD	12	22:32016539-32016699	0	-0.114286	-0.214286	-0.158416	-0.158416	0.158416	1.50129e-05	0.00141988
METT11D1	15	14:21464944-21465192	100	-0.157682	-0.128773	-0.199145	-0.157682	0.157682	2.25301e-05	0.00184053
CWF19L1	3	10:102020723-102020801	16	-0.157477	0	-0.185464	-0.157477	0.157477	0.000154724	0.00766692
CWF19L1	3	10:102020723-102020801	0	0.157477	0	0.185464	0.157477	0.157477	0.000154741	0.00766692
BSDC1	4	1:32849431-32849649	51	0.133294	0.158149	0.157429	0.157429	0.157429	4.86667e-06	0.000585974
C12orf76	8	12:110478983-110480417	153	0.157428	0.0833333	0.16	0.157428	0.157428	9.09765e-05	0.00551024
C12orf76	8	12:110478983-110480417	0	-0.157428	-0.0833333	-0.16	-0.157428	0.157428	9.09159e-05	0.00551024
PTPN7	3	1:202127246-202127429	0	0.214286	0.0676329	0.156958	0.156958	0.156958	6.06056e-07	0.000107516
C6orf153	5	6:42994916-42994990	0	0.02331	0.290598	NA	0.156954	0.156954	6.72793e-11	4.2917e-08
C6orf153	5	6:42994916-42994990	-48	-0.02331	-0.290598	NA	-0.156954	0.156954	3.42293e-12	2.76498e-09
SLC38A5	16	X:48316922-48317420	270	NA	-0.362229	0.0483384	-0.156945	0.156945	0.000257869	0.011591
PTCD3	20	2:86361415-86361500	0	0.155978	-0.026837	0.188932	0.155978	0.155978	0.000101094	0.00589315
EIF1AD	2	11:65767774-65767952	75	0.155844	0.5	0.0646259	0.155844	0.155844	0.000681632	0.0234089
SFXN1	3	5:174936035-174936205	29	0.0102992	-0.193871	-0.155515	-0.155515	0.155515	1.07751e-06	0.000175596
SFXN1	3	5:174936035-174936205	0	-0.0102992	0.193871	0.155515	0.155515	0.155515	1.07767e-06	0.000175596
CNOT3	2	19:54646665-54646739	0	-0.153846	-0.217391	-0.0666667	-0.153846	0.153846	2.24884e-05	0.00184053
CNOT3	2	19:54646665-54646739	-3	0.153846	0.217391	0.0666667	0.153846	0.153846	2.21656e-05	0.00184053
STRBP	21	9:125883910-125887952	0	0.185767	0.0430184	0.152721	0.152721	0.152721	4.36028e-10	2.42084e-07
SCYL1	14	11:65304457-65304599	0	0.0169082	0.167973	0.150979	0.150979	0.150979	0.00228629	0.0490533
NCBP1	8	9:100410290-100410505	92	-0.146667	-0.207516	-0.15	-0.15	0.15	1.77815e-06	0.000269326
NCBP1	8	9:100410290-100410505	0	0.146667	0.207516	0.15	0.15	0.15	1.77868e-06	0.000269326
ARPC1B	2	7:98974979-98975078	-18	0.149399	0.455172	-0.0383838	0.149399	0.149399	0.00111514	0.031609
ARPC1A	14	7:98974979-98975078	-18	0.149399	0.455172	-0.0383838	0.149399	0.149399	0.00111514	0.031609
API5	15	11:43363978-43366080	0	-0.0500574	0.149107	0.283267	0.149107	0.149107	0.000976088	0.0290483
API5	15	11:43363978-43366080	5	0.0500574	-0.149107	-0.283267	-0.149107	0.149107	0.000976087	0.0290483
EML3	22	11:62370231-62370361	110	0.027027	0.148936	0.152941	0.148936	0.148936	7.10939e-05	0.00462357
CDV3	6	3:133306003-133309116	0	-0.0657975	-0.14883	-0.214611	-0.14883	0.14883	6.28246e-10	3.30446e-07
PPP6R3	17	11:68355395-68355492	18	-0.147863	0.0244565	-0.301807	-0.147863	0.147863	0.000971542	0.0290483
NAT9	7	17:72768099-72768193	77	0.294118	NA	0	0.147059	0.147059	0.000983335	0.0291895
EHMT1	30	9:140729225-140730576	0	-0.222222	-0.111111	-0.147059	-0.147059	0.147059	0.000549063	0.0205543
MARS	15	12:57906019-57906136	0	0.146429	0.26452	0.0368709	0.146429	0.146429	1.23734e-12	1.23656e-09
MARS	15	12:57906019-57906136	67	-0.146429	-0.26452	-0.0368709	-0.146429	0.146429	1.23623e-12	1.23656e-09
STRBP	21	9:125883910-125887952	3347	-0.185767	-0.0430184	-0.146098	-0.146098	0.146098	8.84519e-10	4.41979e-07
TRIM61	2	4:165897840-165897977	0	-0.230769	-0.130435	-0.145161	-0.145161	0.145161	1.59353e-05	0.00147455
TRIM61	2	4:165897840-165897977	5	0.230769	0.130435	0.145161	0.145161	0.145161	1.57243e-05	0.00145954
HLA-DPB2	2	6:33084734-33084997	0	-0.144781	-0.0909091	-0.382353	-0.144781	0.144781	1.74057e-05	0.00155773
HLA-DPB2	2	6:33084734-33084997	17	0.144781	0.0909091	0.382353	0.144781	0.144781	1.7401e-05	0.00155773
PTPRA	32	20:2945507-2945848	0	-0.176471	0	-0.142857	-0.142857	0.142857	0.00166116	0.0401189
CARKD	10	13:111290589-111292340	136	0.2	0.142857	0	0.142857	0.142857	0.00232311	0.0495371
GNPAT	7	1:231401458-231401533	0	0.1	0.208333	0.142857	0.142857	0.142857	4.9627e-07	9.47686e-05
GNPAT	7	1:231401458-231401533	34	-0.1	-0.208333	-0.142857	-0.142857	0.142857	4.86195e-07	9.46293e-05
CHD1L	7	1:146736072-146736247	9	NA	0.285714	0	0.142857	0.142857	1.93647e-06	0.000281767
NFKBID	6	19:36387815-36388005	0	-0.181818	-0.113636	-0.142857	-0.142857	0.142857	0.000115986	0.00635715
CHD1L	7	1:146736072-146736247	16	NA	-0.285714	0	-0.142857	0.142857	1.91017e-06	0.000281242
CARKD	10	13:111290589-111292340	0	-0.2	-0.142857	0	-0.142857	0.142857	0.00228903	0.0490533
PNPO	2	17:46020672-46020796	0	0.280229	NA	0	0.140114	0.140114	0.000886885	0.0276113
PNPO	2	17:46020672-46020796	37	-0.280229	NA	0	-0.140114	0.140114	0.000886288	0.0276113
RSRC2	10	12:122992765-122992997	0	0.0798787	0.376903	0.139043	0.139043	0.139043	2.70096e-05	0.00212539
RSRC2	10	12:122992765-122992997	3	-0.0798787	-0.376903	-0.139043	-0.139043	0.139043	2.70095e-05	0.00212539
BDP1	9	5:70782311-70782454	47	-0.138889	-0.193548	-0.0666667	-0.138889	0.138889	0.000456843	0.0181894
BDP1	9	5:70782311-70782454	0	0.138889	0.193548	0.0666667	0.138889	0.138889	0.000463739	0.0183293
FAM133B	8	7:92206969-92207031	0	0.18948	0.137391	0.0691131	0.137391	0.137391	8.60179e-06	0.000911273
FAM133B	8	7:92206969-92207031	41	-0.18948	-0.137391	-0.0691131	-0.137391	0.137391	8.60092e-06	0.000911273
TMEM216	4	11:61165246-61165447	-46	-0.137363	-0.118702	-0.328488	-0.137363	0.137363	4.36295e-08	1.246e-05
TMEM216	4	11:61165246-61165447	0	0.137363	0.118702	0.328488	0.137363	0.137363	4.36375e-08	1.246e-05
NOLC1	3	10:103916943-103917085	0	0.316465	0.136952	0.117039	0.136952	0.136952	3.50453e-12	2.76498e-09
NOLC1	3	10:103916943-103917085	3	-0.316465	-0.136952	-0.117039	-0.136952	0.136952	3.50453e-12	2.76498e-09
CARS	23	11:3023192-3023404	121	-0.0243632	0.297297	0.135409	0.135409	0.135409	5.61319e-07	0.000101922
CARS	23	11:3023192-3023404	0	0.0243632	-0.297297	-0.135409	-0.135409	0.135409	5.6117e-07	0.000101922
ETV3	2	1:157106099-157106157	3	-0.135135	-0.166667	-0.0690045	-0.135135	0.135135	6.69576e-06	0.000746267
ETV3	2	1:157106099-157106157	0	0.135135	0.166667	0.0690045	0.135135	0.135135	6.89379e-06	0.000765491
ZDHHC13	2	11:19164525-19164670	0	0.207283	0.134293	0.101462	0.134293	0.134293	3.03587e-06	0.000402736
ZDHHC13	2	11:19164525-19164670	5	-0.207283	-0.134293	-0.101462	-0.134293	0.134293	3.03545e-06	0.000402736
BUB3	8	10:124923336-124924886	0	-0.285818	-0.133929	-0.06483	-0.133929	0.133929	9.07979e-05	0.00551024
BUB3	8	10:124923336-124924886	1227	0.285818	0.133929	0.06483	0.133929	0.133929	9.07972e-05	0.00551024
RAB9A	2	X:13721933-13722021	-79	-0.151487	-0.133712	-0.040567	-0.133712	0.133712	2.64828e-06	0.000362639
RAB9A	2	X:13721933-13722021	0	0.151487	0.133712	0.040567	0.133712	0.133712	2.64894e-06	0.000362639
IKBKB	17	8:42178253-42178362	-12	-0.173333	0	-0.132075	-0.132075	0.132075	0.000911402	0.0280542
IKBKB	17	8:42178253-42178362	0	0.173333	0	0.132075	0.132075	0.132075	0.000939743	0.0286035
HPS3	9	3:148875137-148875318	0	0.0967742	0.166667	0.130435	0.130435	0.130435	0.000205123	0.00979266
HPS3	9	3:148875137-148875318	4	-0.0967742	-0.166667	-0.130435	-0.130435	0.130435	0.000201823	0.00965047
NLRC3	21	16:3589033-3591915	0	0.125	NA	0.133333	0.129167	0.129167	0.00195972	0.0445446
MAP4	15	3:47917175-47917390	0	0.0208333	0.149684	0.129032	0.129032	0.129032	9.24894e-06	0.000969554
ZNF770	3	15:35270542-35275691	3642	0.0526316	0.205128	NA	0.12888	0.12888	0.000898349	0.0278831
ZNF770	3	15:35270542-35275691	0	-0.0526316	-0.205128	NA	-0.12888	0.12888	0.000909591	0.0280542
MPHOSPH9	6	12:123705919-123706442	172	0.0909091	0.166667	NA	0.128788	0.128788	0.00202513	0.0456163
MPHOSPH9	6	12:123705919-123706442	0	-0.0909091	-0.166667	NA	-0.128788	0.128788	0.00204148	0.0458127
TMEM149	2	19:36231925-36232124	0	-0.128647	-0.0431122	-0.153806	-0.128647	0.128647	1.13696e-05	0.00115942
TMEM149	2	19:36231925-36232124	-5	0.128647	0.0431122	0.153806	0.128647	0.128647	1.13691e-05	0.00115942
ANKHD1	3	5:139818046-139818202	0	-0.0421053	-0.127778	-0.263044	-0.127778	0.127778	0.000112581	0.00627375
ANKHD1	3	5:139818046-139818202	42	0.0321053	0.127778	0.212088	0.127778	0.127778	0.000818081	0.0262882
EXOSC8	7	13:37580057-37580162	0	0.194419	0.0638989	0.127329	0.127329	0.127329	8.50431e-14	9.44325e-11
EXOSC8	7	13:37580057-37580162	37	-0.194419	-0.0638989	-0.127329	-0.127329	0.127329	8.49321e-14	9.44325e-11
PCBP2	11	12:53856265-53856351	0	0.0244957	0.137042	0.126972	0.126972	0.126972	6.61887e-11	4.2917e-08
PCBP2	11	12:53856265-53856351	12	-0.0244957	-0.137042	-0.126972	-0.126972	0.126972	6.61888e-11	4.2917e-08
PEMT	4	17:17480234-17480341	0	0.166667	NA	0.0869565	0.126812	0.126812	0.000677679	0.0233975
PEMT	4	17:17480234-17480341	4	-0.166667	NA	-0.0869565	-0.126812	0.126812	0.000662542	0.0230437
TNFRSF14	7	1:2492933-2493254	0	-0.125142	-0.152935	-0.0718667	-0.125142	0.125142	4.8121e-06	0.000583975
GNA13	5	17:63009906-63010947	0	-0.075	-0.137255	-0.125	-0.125	0.125	1.23649e-05	0.00122347
LAMC1	20	1:183100434-183100513	4	0	NA	-0.25	-0.125	0.125	0.00139548	0.0358816
GNA13	5	17:63009906-63010947	188	0.075	0.137255	0.125	0.125	0.125	1.21103e-05	0.00121002
LAMC1	20	1:183100434-183100513	0	0	NA	0.25	0.125	0.125	0.00141603	0.0362236
MEF2C	14	5:88014059-88018742	0	-0.139324	-0.124591	-0.077635	-0.124591	0.124591	9.05607e-07	0.000150839
STK16	4	2:220111244-220111598	135	-0.109091	-0.133333	-0.123711	-0.123711	0.123711	3.37185e-06	0.000437625
CSNK1A1	12	5:148875175-148878856	0	-0.126102	-0.123263	-0.119568	-0.123263	0.123263	3.42185e-10	1.9368e-07
CSNK1A1	12	5:148875175-148878856	2433	0.126102	0.123263	0.119568	0.123263	0.123263	3.42386e-10	1.9368e-07
POU2F2	15	19:42596221-42596422	136	-0.0400208	-0.122024	-0.152991	-0.122024	0.122024	3.9328e-05	0.00286272
POU2F2	15	19:42596221-42596422	0	0.0400208	0.122024	0.152991	0.122024	0.122024	3.93396e-05	0.00286272
TMX2	3	11:57505308-57505498	0	-0.168044	-0.117666	-0.121484	-0.121484	0.121484	2.49381e-09	1.0242e-06
DNAJC8	8	1:28531769-28531860	0	-0.215255	-0.0948498	-0.11929	-0.11929	0.11929	0	0
DNAJC8	8	1:28531769-28531860	43	0.215255	0.0948498	0.11929	0.11929	0.11929	0	0
IDH3A	7	15:78455849-78455951	-37	-0.129255	0	-0.11908	-0.11908	0.11908	2.8386e-07	5.92093e-05
IDH3A	7	15:78455849-78455951	0	0.129255	0	0.11908	0.11908	0.11908	2.84385e-07	5.92093e-05
PTCD3	20	2:86361415-86361500	31	-0.118644	0.0192308	-0.137931	-0.118644	0.118644	0.000121076	0.00649132
ATXN2L	10	16:28842283-28842393	23	-0.083365	-0.118294	-0.158754	-0.118294	0.118294	2.42999e-09	1.01363e-06
ATXN2L	10	16:28842283-28842393	0	0.083365	0.118294	0.158754	0.118294	0.118294	2.43425e-09	1.01363e-06
CCDC137	3	17:79637255-79637483	5	-0.118089	-0.0306061	-0.25	-0.118089	0.118089	7.74252e-06	0.000838381
CCDC137	3	17:79637255-79637483	0	0.118089	0.0306061	0.25	0.118089	0.118089	7.74596e-06	0.000838381
MEF2C	14	5:88014059-88018742	96	0.132873	0.117719	0.0731707	0.117719	0.117719	4.02896e-06	0.000503301
ZRSR2	3	X:15817995-15818076	11	-0.117372	-0.0340629	-0.167226	-0.117372	0.117372	0.000121223	0.00649132
ZRSR2	3	X:15817995-15818076	0	0.117372	0.0340629	0.167226	0.117372	0.117372	0.000121248	0.00649132
PITRM1	23	10:3185581-3185923	230	0.092437	0.247536	0.116736	0.116736	0.116736	1.48299e-06	0.000231387
MAD1L1	2	7:2270184-2270399	40	-0.167677	-0.0727908	-0.116654	-0.116654	0.116654	0.000294872	0.0127754
RIOK1	3	6:7395254-7395376	0	-0.264685	-0.116633	0.0190476	-0.116633	0.116633	0.00204129	0.0458127
RIOK1	3	6:7395254-7395376	32	0.264685	0.116633	0.0031746	0.116633	0.116633	0.000884056	0.0275905
RNASEH1	6	2:3596230-3596314	4	-0.048913	-0.31686	-0.116604	-0.116604	0.116604	5.93909e-07	0.000105993
RNASEH1	6	2:3596230-3596314	0	0.048913	0.31686	0.116604	0.116604	0.116604	5.93937e-07	0.000105993
ISOC2	4	19:55966627-55966745	0	0.0663139	0.135135	0.116129	0.116129	0.116129	0.000209716	0.00993659
ISOC2	4	19:55966627-55966745	48	-0.0663139	-0.135135	-0.116129	-0.116129	0.116129	0.000209795	0.00993659
C10orf2	3	10:102749401-102749641	62	0.135135	0.0952381	NA	0.115187	0.115187	0.000751137	0.0252182
C10orf2	3	10:102749401-102749641	0	-0.135135	-0.0952381	NA	-0.115187	0.115187	0.000762694	0.0253226
ILK	2	11:6625410-6625590	0	0.15139	0.040422	0.115044	0.115044	0.115044	1.92266e-06	0.000281242
TMC8	4	17:76128440-76128589	-18	0.0683761	0.114878	0.382218	0.114878	0.114878	7.51752e-07	0.00012953
ILK	2	11:6625410-6625590	46	-0.114828	-0.0421256	-0.119871	-0.114828	0.114828	1.62728e-05	0.00150116
CTNND1	23	11:57583769-57586651	0	0.114286	0.156593	0.0706751	0.114286	0.114286	0.000234531	0.0108511
CTNND1	23	11:57583769-57586651	3	-0.114286	-0.156593	-0.0706751	-0.114286	0.114286	0.000234452	0.0108511
BSDC1	4	1:32849431-32849649	0	-0.113492	-0.0434608	-0.130402	-0.113492	0.113492	0.000375409	0.0155888
MANBA	17	4:103555945-103556202	0	0.0365854	0.113208	0.129032	0.113208	0.113208	0.00123331	0.0334195
HSPBP1	7	19:55776646-55776757	0	-0.0714286	-0.153846	NA	-0.112637	0.112637	1.95066e-05	0.00168538
TNK2	16	3:195596985-195597275	199	0.219512	0.1125	0.025641	0.1125	0.1125	0.00159065	0.038969
TNK2	16	3:195596985-195597275	26	-0.195122	-0.1125	-0.025641	-0.1125	0.1125	0.0022162	0.0480328
PPID	5	4:159636714-159636836	16	-0.0681081	-0.163636	-0.112414	-0.112414	0.112414	5.60648e-06	0.000651741
PPID	5	4:159636714-159636836	0	0.0681081	0.163636	0.112414	0.112414	0.112414	5.60852e-06	0.000651741
UNC45A	7	15:91479367-91479690	0	-0.105263	-0.214286	-0.111667	-0.111667	0.111667	2.88742e-06	0.000388196
CHFR	16	12:133424671-133424843	102	-0.111111	-0.037037	-0.1875	-0.111111	0.111111	8.88203e-05	0.00551024
ZNF561	3	19:9728767-9728855	0	-0.111111	-0.148148	-0.0232558	-0.111111	0.111111	0.00170518	0.0405738
ZNF561	3	19:9728767-9728855	13	0.111111	0.148148	0.0232558	0.111111	0.111111	0.00168061	0.0402447
CYC1	2	8:145150736-145150932	0	0	0.222222	NA	0.111111	0.111111	1.33043e-05	0.00127031
CYC1	2	8:145150736-145150932	-22	0	-0.222222	NA	-0.111111	0.111111	1.29533e-05	0.00125697
VPS37A	2	8:17123416-17123490	0	0.110964	0.125	-0.0133333	0.110964	0.110964	0.000941856	0.0286097
VPS37A	2	8:17123416-17123490	5	-0.110964	-0.125	0.0133333	-0.110964	0.110964	0.000940998	0.0286097
BRD4	22	19:15348215-15349256	0	0.075	0.109929	0.125	0.109929	0.109929	9.2932e-09	3.20252e-06
BRD4	22	19:15348215-15349256	879	-0.075	-0.109929	-0.125	-0.109929	0.109929	9.26951e-09	3.20252e-06
KLK1	6	19:51322404-51322605	0	0.109697	0.0595238	0.118313	0.109697	0.109697	0.00211186	0.046766
KLK1	6	19:51322404-51322605	104	-0.109697	-0.0595238	-0.118313	-0.109697	0.109697	0.00211181	0.046766
MAPKAPK5	11	12:112326292-112326422	4	-0.0952381	-0.109367	-0.216742	-0.109367	0.109367	3.19381e-05	0.00241243
MAPKAPK5	11	12:112326292-112326422	0	0.0952381	0.109367	0.216742	0.109367	0.109367	3.19447e-05	0.00241243
WDR74	9	11:62601899-62601999	-11	-9.84931e-05	-0.10898	-0.185185	-0.10898	0.10898	7.98224e-06	0.000855813
WDR74	9	11:62601899-62601999	0	9.84931e-05	0.10898	0.185185	0.10898	0.10898	7.99265e-06	0.000855813
RTCD1	4	1:100733708-100733851	-15	-0.181132	-0.108809	-0.10752	-0.108809	0.108809	0	0
RTCD1	4	1:100733708-100733851	0	0.177358	0.108809	0.0997192	0.108809	0.108809	0	0
PHKG2	8	16:30767676-30767841	0	0.242424	0.0533333	0.108434	0.108434	0.108434	1.28607e-05	0.00125595
PHKG2	8	16:30767676-30767841	12	-0.242424	-0.0533333	-0.108434	-0.108434	0.108434	1.31196e-05	0.00126475
FBXO7	3	22:32874968-32875262	0	-0.369565	0.0654176	-0.108179	-0.108179	0.108179	2.14319e-06	0.00029886
FBXO7	3	22:32874968-32875262	152	0.369565	-0.0654176	0.108179	0.108179	0.108179	2.14318e-06	0.00029886
EPC2	12	2:149539213-149539349	6	-0.107143	-0.108108	-0.174359	-0.108108	0.108108	0.000951331	0.0288071
EPC2	12	2:149539213-149539349	0	0.107143	0.108108	0.174359	0.108108	0.108108	0.000967118	0.0290483
SAP30L	3	5:153832962-153833060	0	-0.107742	-0.111111	-0.0363636	-0.107742	0.107742	0.000118125	0.0063696
SAP30L	3	5:153832962-153833060	15	0.107742	0.111111	0.0363636	0.107742	0.107742	0.000118062	0.0063696
PCM1	32	8:17863772-17863906	-12	0.0524476	0.107143	0.133333	0.107143	0.107143	0.00165038	0.0400323
PCM1	32	8:17863772-17863906	0	-0.0888112	-0.107143	-0.133333	-0.107143	0.107143	0.000571149	0.0210325
RNPEPL1	9	2:241515952-241516182	0	-0.105879	-0.0238429	-0.234075	-0.105879	0.105879	0.00150837	0.0377799
CRNKL1	8	20:20024136-20024306	0	0.111111	0.1	NA	0.105556	0.105556	0.00129254	0.0342935
CRNKL1	8	20:20024136-20024306	-57	-0.111111	-0.1	NA	-0.105556	0.105556	0.00129215	0.0342935
SAP30BP	11	17:73701691-73702172	397	0.105294	0.129032	0.0588235	0.105294	0.105294	2.01923e-06	0.000288278
SAP30BP	11	17:73701691-73702172	0	-0.105294	-0.129032	-0.0588235	-0.105294	0.105294	2.01519e-06	0.000288278
ZNF410	11	14:74388769-74388909	0	0	NA	0.210526	0.105263	0.105263	0.000515517	0.0197391
GOLGA2	7	9:131029473-131029553	15	NA	0	0.210526	0.105263	0.105263	0.00101685	0.0297135
ZNF410	11	14:74388769-74388909	77	0	NA	-0.210526	-0.105263	0.105263	0.000507464	0.0196264
GOLGA2	7	9:131029473-131029553	0	NA	0	-0.210526	-0.105263	0.105263	0.00102964	0.0299542
PPP1R12A	15	12:80199946-80200113	36	0.10493	0.101023	0.167822	0.10493	0.10493	0.000479671	0.0187755
PPP1R12A	15	12:80199946-80200113	0	-0.10493	-0.101023	-0.167822	-0.10493	0.10493	0.000479705	0.0187755
SGSM3	18	22:40804798-40804846	0	0.10602	0.104839	0.0951401	0.104839	0.104839	0.000147562	0.0074536
SGSM3	18	22:40804798-40804846	-20	-0.10602	-0.104839	-0.0951401	-0.104839	0.104839	0.000147514	0.0074536
RASGRP3	22	2:33783739-33784097	5	-0.116667	0	-0.104167	-0.104167	0.104167	4.19774e-06	0.000520052
RASGRP3	22	2:33783739-33784097	0	0.116667	0.0882353	0.104167	0.104167	0.104167	1.2e-07	2.97331e-05
PDS5B	36	13:33349155-33352158	0	0.0645161	0.156863	0.103448	0.103448	0.103448	9.95136e-09	3.35227e-06
PDS5B	36	13:33349155-33352158	571	-0.0645161	-0.156863	-0.103448	-0.103448	0.103448	9.57834e-09	3.26327e-06
TXNL4B	5	16:72118758-72120701	1627	NA	0.0833333	0.122449	0.102891	0.102891	0.000176155	0.0085875
TXNL4B	5	16:72118758-72120701	0	NA	-0.0833333	-0.122449	-0.102891	0.102891	0.000178466	0.00865789
EML3	8	11:62376434-62376604	0	0.0132576	0.102041	0.111111	0.102041	0.102041	0.00166919	0.0401189
EML3	8	11:62376434-62376604	58	-0.0132576	-0.102041	-0.111111	-0.102041	0.102041	0.00166616	0.0401189
CDC27	9	17:45229172-45229302	18	-0.0892857	-0.102041	-0.218182	-0.102041	0.102041	5.59109e-05	0.00371677
CDC27	9	17:45229172-45229302	0	0.0892857	0.102041	0.218182	0.102041	0.102041	5.50045e-05	0.00366465
SFRS18	6	6:99858617-99860194	1354	-0.10083	-0.164059	0.0158644	-0.10083	0.10083	0.000610803	0.0217382
DTNBP1	4	6:15651544-15651639	0	-0.1	-0.117647	-0.0196429	-0.1	0.1	0.00201004	0.0453447
DRG2	11	17:18007937-18007995	0	-0.0416667	-0.102742	-0.1	-0.1	0.1	0.000212279	0.0100226
L3MBTL2	3	22:41609855-41610030	42	0	NA	0.2	0.1	0.1	0.00157604	0.0386988
FBXO18	11	10:5952901-5953091	47	-0.107143	-0.1	0.0151515	-0.1	0.1	0.00115264	0.0320271
FBXO18	11	10:5952901-5953091	0	0.107143	0.1	-0.0151515	0.1	0.1	0.001177	0.0324645
L3MBTL2	3	22:41609855-41610030	0	0	NA	-0.2	-0.1	0.1	0.00154988	0.0382758
DTNBP1	4	6:15651544-15651639	45	0.1	0.117647	0.0196429	0.1	0.1	0.00201616	0.0454486

## Sheet: donor
gene symbol	regulated exon	coordinates	length difference	deltaPSI_R1	deltaPSI_R2	deltaPSI_R3	deltaPSI	abs value_deltaPSI	pvalue_glm	adjusted_pvalue_glm
C14orf138	2	14:50582787-50582897	-11	-0.516196	-0.882353	NA	-0.699275	0.699275	2.99262e-06	0.000536915
C14orf138	2	14:50582787-50582897	0	0.516196	0.882353	NA	0.699275	0.699275	2.99262e-06	0.000536915
CCNT2	7	2:135703671-135704035	0	NA	-0.495463	-0.768519	-0.631991	0.631991	7.78772e-10	5.44681e-07
CCNT2	7	2:135703671-135704035	-319	NA	0.495463	0.768519	0.631991	0.631991	7.78775e-10	5.44681e-07
WDYHV1	1	8:124428965-124429172	-76	0.178363	0.541667	0.509804	0.509804	0.509804	8.85044e-07	0.000193237
WDYHV1	1	8:124428965-124429172	0	-0.178363	-0.541667	-0.509804	-0.509804	0.509804	8.85055e-07	0.000193237
JAK2	9	9:5054563-5054884	0	NA	0.347826	0.666667	0.507246	0.507246	1.51702e-08	6.82324e-06
JAK2	9	9:5054563-5054884	-95	NA	-0.347826	-0.666667	-0.507246	0.507246	1.50329e-08	6.82324e-06
FAM108A1	4	19:1878663-1880114	0	-0.505279	0.0442968	-0.573435	-0.505279	0.505279	3.63209e-12	3.84315e-09
FAM108A1	4	19:1878663-1880114	-1257	0.505279	-0.0675526	0.573435	0.505279	0.505279	3.63221e-12	3.84315e-09
AC093726.6	5	7:154738303-154738501	22	0.754762	0.114894	0.5	0.5	0.5	1.12943e-12	1.29461e-09
AC093726.6	5	7:154738303-154738501	0	-0.754762	-0.114894	-0.5	-0.5	0.5	1.12943e-12	1.29461e-09
SFRS16	16	19:45571273-45571316	-4	0.338393	0.56095	0.466395	0.466395	0.466395	0	0
SFRS16	16	19:45571273-45571316	0	-0.338393	-0.56095	-0.466395	-0.466395	0.466395	0	0
FAM200B	1	4:15683352-15683524	-117	-0.478722	-0.425166	-0.444527	-0.444527	0.444527	0	0
SMEK1	7	14:91942155-91942310	0	-0.452196	-0.414725	NA	-0.433461	0.433461	3.21565e-05	0.00336786
SMEK1	7	14:91942155-91942310	-39	0.452196	0.414725	NA	0.433461	0.433461	3.21565e-05	0.00336786
TRIO	54	5:14496988-14497126	0	0.0620155	0.535714	0.416667	0.416667	0.416667	1.11988e-05	0.00152514
TRIO	54	5:14496988-14497126	-12	-0.0620155	-0.535714	-0.416667	-0.416667	0.416667	1.11985e-05	0.00152514
C2orf60	2	2:200813041-200813195	0	0.143451	0.409231	0.412698	0.409231	0.409231	3.23385e-06	0.000563063
C2orf60	2	2:200813041-200813195	-19	-0.143451	-0.409231	-0.412698	-0.409231	0.409231	3.23388e-06	0.000563063
ASTE1	1	3:130745351-130745698	4	0.45	NA	0.359781	0.404891	0.404891	3.24704e-05	0.00338186
HTATIP2	1	11:20385231-20385458	-114	0.40146	-0.0939542	0.367143	0.367143	0.367143	0.000166905	0.0110008
ASTE1	1	3:130745351-130745698	0	-0.52	NA	-0.194254	-0.357127	0.357127	0.00036128	0.0184095
MX2	14	21:42775194-42775563	0	-0.307364	-0.550583	-0.354204	-0.354204	0.354204	0	0
MX2	14	21:42775194-42775563	-293	0.307364	0.550583	0.354204	0.354204	0.354204	0	0
NAT15	8	16:3534691-3535083	-22	-0.348485	-0.634921	-0.120833	-0.348485	0.348485	0.000166056	0.0109637
NAT15	8	16:3534691-3535083	0	0.348485	0.634921	0.1	0.348485	0.348485	0.000238788	0.0142599
ZNF800	2	7:127032114-127032772	0	0.346154	0.402256	0.0350877	0.346154	0.346154	0.000563112	0.0247921
CAPN1	2	11:64949150-64949484	0	0.338118	0.298404	0.605705	0.338118	0.338118	0	0
SLC37A1	5	21:43934002-43934827	0	0.32	NA	0.354023	0.337011	0.337011	0.0014342	0.0470447
SLC37A1	5	21:43934002-43934827	-793	-0.32	NA	-0.354023	-0.337011	0.337011	0.0014342	0.0470447
INTS2	1	17:60005015-60005377	0	0.0645161	0.325287	0.343434	0.325287	0.325287	0.000343862	0.0178934
CIZ1	3	9:130953711-130953868	-80	0.3	NA	0.339744	0.319872	0.319872	6.63236e-05	0.0058592
SNX19	1	11:130784161-130786404	0	0.32	NA	0.318182	0.319091	0.319091	3.60865e-07	9.24911e-05
BTAF1	9	10:93718822-93719039	0	-0.0781609	-0.311937	-0.313464	-0.311937	0.311937	0.000102204	0.00792239
BTAF1	9	10:93718822-93719039	-128	0.0781609	0.311937	0.313464	0.311937	0.311937	0.000102204	0.00792239
SLC11A2	2	12:51420093-51420199	0	0.306452	0.0173454	0.380952	0.306452	0.306452	3.50365e-05	0.00358754
SLC11A2	2	12:51420093-51420199	-5	-0.306452	-0.0173454	-0.333333	-0.306452	0.306452	0.000100862	0.00785298
C10orf78	1	10:105880876-105881912	42	0.35102	0.241758	NA	0.296389	0.296389	0.000501655	0.0228234
C10orf78	1	10:105880876-105881912	0	-0.35102	-0.241758	NA	-0.296389	0.296389	0.000501656	0.0228234
FAM149B1	10	10:74992697-74992921	0	0.325581	-0.0242915	0.295455	0.295455	0.295455	3.10401e-06	0.000549729
FAM149B1	10	10:74992697-74992921	34	-0.325581	0.0242915	-0.295455	-0.295455	0.295455	3.10332e-06	0.000549729
CRK	2	17:1339914-1340449	0	-0.319693	-0.0772309	-0.290816	-0.290816	0.290816	0.000271126	0.0154317
CRK	2	17:1339914-1340449	-170	0.378517	0.0772309	0.290816	0.290816	0.290816	9.47787e-05	0.00752124
C17orf95	1	17:74722925-74723295	-334	0.288889	0.105416	0.481046	0.288889	0.288889	6.24939e-10	4.52423e-07
TFG	1	3:100428134-100428565	0	0.174765	0.404338	0.283403	0.283403	0.283403	2.59047e-11	2.54514e-08
TFG	1	3:100428134-100428565	-290	-0.203917	-0.473304	-0.283403	-0.283403	0.283403	1.29119e-13	1.90289e-10
GOLGA3	4	12:133393126-133393398	-120	-0.281859	-0.188333	-0.325253	-0.281859	0.281859	0.00120712	0.041737
GOLGA3	4	12:133393126-133393398	0	0.281859	0.188333	0.325253	0.281859	0.281859	0.00120712	0.041737
C21orf2	8	21:45750346-45750802	-360	0.28125	0.215152	0.364146	0.28125	0.28125	8.61397e-06	0.00125603
C21orf2	8	21:45750346-45750802	0	-0.28125	-0.215152	-0.364146	-0.28125	0.28125	8.61358e-06	0.00125603
C7orf44	3	7:43690092-43690311	-119	-0.376667	-0.153718	-0.278481	-0.278481	0.278481	6.04542e-07	0.00014245
AC004410.1	15	19:2351432-2351655	0	0.277872	0.276385	0.0827517	0.276385	0.276385	0.000631111	0.0266832
AC004410.1	15	19:2351432-2351655	-63	-0.277872	-0.276385	-0.0658026	-0.276385	0.276385	0.000782835	0.0306487
RAP1GDS1	3	4:99264290-99264412	0	0.276261	0.296905	0.0429091	0.276261	0.276261	5.17928e-07	0.000127978
RAP1GDS1	3	4:99264290-99264412	58	-0.276261	-0.296905	-0.0429091	-0.276261	0.276261	5.17866e-07	0.000127978
USP28	22	11:113675590-113675768	0	0.266667	0.285714	NA	0.27619	0.27619	2.7364e-06	0.000499635
USP28	22	11:113675590-113675768	19	-0.266667	-0.285714	NA	-0.27619	0.27619	2.70354e-06	0.00049583
ILKAP	4	2:239098494-239098613	-10	-0.403094	-0.222222	-0.270976	-0.270976	0.270976	0	0
ILKAP	4	2:239098494-239098613	0	0.416952	0.217172	0.270976	0.270976	0.270976	0	0
HNRNPUL1	4	19:41770984-41771248	-222	-0.281797	NA	-0.25969	-0.270744	0.270744	0.000911883	0.0342081
HPS5	1	11:18343493-18343721	0	-0.287542	-0.0544662	-0.270136	-0.270136	0.270136	5.03772e-06	0.000834865
FAM200B	1	4:15683352-15683524	0	0.30441	0.21092	0.266816	0.266816	0.266816	7.26809e-11	6.24828e-08
C7orf44	3	7:43690092-43690311	0	0.293333	0.106099	0.265823	0.265823	0.265823	1.36704e-05	0.00172511
DDX6	2	11:118661564-118661657	0	-0.139037	-0.263158	-0.283077	-0.263158	0.263158	5.3825e-05	0.00502542
DDX6	2	11:118661564-118661657	-32	0.139037	0.263158	0.283077	0.263158	0.263158	5.38286e-05	0.00502542
TASP1	13	20:13509080-13509158	-13	-0.285714	-0.0277778	-0.262626	-0.262626	0.262626	0.00023226	0.0139563
TASP1	13	20:13509080-13509158	0	0.285714	0.0277778	0.262626	0.262626	0.262626	0.000232266	0.0139563
PGAP2	12	11:3845500-3845679	-85	-0.353965	NA	-0.161463	-0.257714	0.257714	0.000221831	0.0135612
PGAP2	12	11:3845500-3845679	-73	0.359768	0.248485	0.257073	0.257073	0.257073	0.000212546	0.0131102
ATP5J	1	21:27107250-27107984	-376	0.361122	NA	0.152723	0.256922	0.256922	0.00121479	0.0419132
HYOU1	1	11:118927731-118927925	0	0.0162338	0.318989	0.245707	0.245707	0.245707	0.000758341	0.0301764
IRF2BP2	1	1:234744193-234745271	-48	-0.244963	-0.313275	-0.172294	-0.244963	0.244963	3.3933e-09	2.12158e-06
IRF2BP2	1	1:234744193-234745271	0	0.244963	0.313275	0.156546	0.244963	0.244963	6.55776e-09	3.8658e-06
FANCI	1	15:89787194-89787298	0	-0.285634	-0.244132	-0.200855	-0.244132	0.244132	3.51578e-08	1.35587e-05
ANKZF1	10	2:220099548-220100034	0	0.0959079	0.24271	0.41954	0.24271	0.24271	3.88316e-06	0.000662143
ANKZF1	10	2:220099548-220100034	-19	-0.117647	-0.24271	-0.252874	-0.24271	0.24271	7.11156e-05	0.0061393
NDUFAF1	1	15:41694342-41694659	-303	0.00793126	0.24375	0.242598	0.242598	0.242598	7.24874e-07	0.000162565
LIPE	4	19:42912384-42912474	-26	-0.0511111	-0.5	-0.242424	-0.242424	0.242424	3.06024e-05	0.00327153
LIPE	4	19:42912384-42912474	0	0.0788889	0.5	0.242424	0.242424	0.242424	1.93148e-05	0.00227722
CC2D1B	4	1:52827150-52827288	0	-0.241012	0.101504	-0.44135	-0.241012	0.241012	8.35449e-05	0.00686758
CC2D1B	4	1:52827150-52827288	-35	0.241012	-0.101504	0.44135	0.241012	0.241012	8.3546e-05	0.00686758
GTF3C1	34	16:27475641-27476157	-75	0.185185	0.289582	NA	0.237383	0.237383	0.00022472	0.0136569
C14orf153	18	14:104145646-104145882	-27	-0.0202559	-0.23634	-0.246367	-0.23634	0.23634	4.02035e-05	0.00401694
CLEC16A	10	16:11096931-11097162	-48	0.289773	0.142353	0.235632	0.235632	0.235632	0.000578134	0.0252659
CLEC16A	10	16:11096931-11097162	0	-0.289773	-0.142353	-0.235632	-0.235632	0.235632	0.000578135	0.0252659
C14orf153	18	14:104145646-104145882	0	0.0202559	0.23634	0.235438	0.235438	0.235438	6.00537e-05	0.00549471
TNIP2	1	4:2757676-2758103	-65	-0.186937	-0.233333	-0.358277	-0.233333	0.233333	0.000250785	0.0147003
ZNF800	2	7:127032114-127032772	-488	-0.230769	-0.349624	0	-0.230769	0.230769	0.000405749	0.0197667
MAP3K11	1	11:65380489-65382853	-992	-0.108586	NA	-0.352941	-0.230764	0.230764	4.79918e-05	0.00458422
SLC39A13	9	11:47436328-47436460	0	0.0833333	NA	0.375	0.229167	0.229167	0.000684903	0.0281476
SLC39A13	9	11:47436328-47436460	-4	-0.0833333	NA	-0.375	-0.229167	0.229167	0.000678612	0.027975
NT5C	3	17:73127060-73127200	-80	0.168304	0.328507	0.228316	0.228316	0.228316	4.996e-15	7.92923e-12
CHPT1	9	12:102120063-102120279	-97	0.331419	0.134921	0.227473	0.227473	0.227473	5.67256e-07	0.000136888
CHPT1	9	12:102120063-102120279	-4	-0.350287	-0.0809524	-0.227473	-0.227473	0.227473	1.74993e-07	5.30962e-05
HTATIP2	1	11:20385231-20385458	0	-0.341606	0.0882353	-0.225714	-0.225714	0.225714	0.000448827	0.0214169
PGGT1B	2	5:114588830-114588952	0	-0.222222	-0.0867347	-0.392857	-0.222222	0.222222	9.61354e-05	0.00755644
PGGT1B	2	5:114588830-114588952	-4	0.222222	0.0867347	0.392857	0.222222	0.222222	9.6138e-05	0.00755644
ZNF528	1	19:52901102-52901157	0	NA	-0.262626	-0.179825	-0.221225	0.221225	0.000473919	0.0221475
ZNF528	1	19:52901102-52901157	-4	NA	0.262626	0.179825	0.221225	0.221225	0.000473914	0.0221475
HYOU1	1	11:118927731-118927925	-133	-0.0543831	-0.428279	-0.220301	-0.220301	0.220301	2.49162e-05	0.00277134
FANCA	42	16:89805537-89805697	-4	0.0576923	0.382222	NA	0.219957	0.219957	2.31707e-06	0.000442656
NME4	17	16:461361-461578	0	0.285714	NA	0.153846	0.21978	0.21978	3.44719e-07	8.89051e-05
DECR2	11	16:461361-461578	0	0.285714	NA	0.153846	0.21978	0.21978	3.44719e-07	8.89051e-05
CAPN1	2	11:64949150-64949484	-231	-0.153509	-0.219152	-0.256401	-0.219152	0.219152	7.77156e-16	1.39432e-12
PTOV1	12	19:50363243-50363440	-27	-0.252315	-0.218875	-0.20791	-0.218875	0.218875	0	0
PTOV1	12	19:50363243-50363440	0	0.252315	0.218875	0.20791	0.218875	0.218875	0	0
LYRM2	3	6:90347444-90347601	-17	0.0313382	0.217377	0.228298	0.217377	0.217377	0.000187067	0.0119865
LYRM2	3	6:90347444-90347601	0	-0.0313382	-0.217377	-0.228298	-0.217377	0.217377	0.000187066	0.0119865
SNX19	1	11:130784161-130786404	-2014	-0.24	NA	-0.181818	-0.210909	0.210909	0.000280116	0.0155362
ERLIN1	1	10:101945719-101948091	58	0.21014	0.294872	0.11412	0.21014	0.21014	1.51101e-13	2.0784e-10
ERLIN1	1	10:101945719-101948091	0	-0.21014	-0.294872	-0.11412	-0.21014	0.21014	1.51101e-13	2.0784e-10
NT5C	3	17:73127060-73127200	0	-0.207817	-0.311984	-0.186178	-0.207817	0.207817	3.33067e-16	6.24728e-13
DOK3	2	5:176936803-176936858	44	-0.0965517	-0.207577	-0.208681	-0.207577	0.207577	4.83849e-06	0.000808342
FBXL3	1	13:77600962-77601331	-185	-0.195652	-0.285714	-0.207154	-0.207154	0.207154	5.24693e-08	1.78937e-05
FBXL3	1	13:77600962-77601331	0	0.217391	0.185714	0.207154	0.207154	0.207154	5.14792e-06	0.000849715
CXorf40B	3	X:149105632-149105701	0	NA	-0.34026	-0.073499	-0.206879	0.206879	7.60269e-06	0.00112856
CXorf40B	3	X:149105632-149105701	-19	NA	0.34026	0.073499	0.206879	0.206879	7.60307e-06	0.00112856
KBTBD2	2	7:32919047-32919554	-266	0.3	0	0.205882	0.205882	0.205882	6.87418e-06	0.0010506
IFI35	4	17:41165284-41165396	-6	-0.0705539	-0.256674	-0.205653	-0.205653	0.205653	1.04297e-08	5.12359e-06
SDR39U1	3	14:24911304-24911466	-80	0.171245	0.210929	0.204202	0.204202	0.204202	1.27769e-07	4.05567e-05
CENPL	1	1:173793276-173793777	0	0.173704	0.25098	0.203008	0.203008	0.203008	0.000393391	0.0194511
CENPL	1	1:173793276-173793777	-74	-0.173704	-0.25098	-0.203008	-0.203008	0.203008	0.000393391	0.0194511
IFI35	4	17:41165284-41165396	0	0.0705539	0.253817	0.201059	0.201059	0.201059	2.08649e-08	9.06307e-06
NRM	3	6:30657802-30658020	0	-0.0654122	-0.199234	-0.205263	-0.199234	0.199234	5.58342e-06	0.00090276
NRM	3	6:30657802-30658020	-22	0.0654122	0.199234	0.257895	0.199234	0.199234	5.41056e-07	0.00013211
C17orf95	1	17:74722925-74723295	0	-0.198693	-0.121433	-0.380474	-0.198693	0.198693	1.42233e-06	0.000292002
VPS52	19	6:33219295-33219413	-82	0.198198	0.45	0.146453	0.198198	0.198198	0.000691876	0.0283194
CCDC52	1	3:113233744-113234034	-183	-0.196125	-0.392544	0.0653782	-0.196125	0.196125	0.000545258	0.0242981
RRAS	1	19:50143203-50143404	-153	NA	0	0.391304	0.195652	0.195652	0.00098317	0.0359987
RRAS	1	19:50143203-50143404	0	NA	0	-0.391304	-0.195652	0.195652	0.000991779	0.0361216
NDUFB11	2	X:47001983-47002143	0	0.182036	0.194238	0.255811	0.194238	0.194238	0	0
NDUFB11	2	X:47001983-47002143	-30	-0.182036	-0.194238	-0.255811	-0.194238	0.194238	0	0
VPS33B	6	15:91553031-91553076	16	-0.453947	-0.0340557	-0.193627	-0.193627	0.193627	0.000882324	0.0336192
VPS33B	6	15:91553031-91553076	0	0.453947	0.0340557	0.193627	0.193627	0.193627	0.000882337	0.0336192
TJAP1	6	6:43466661-43466874	-36	NA	0.15	0.235294	0.192647	0.192647	0.000253369	0.0148092
TJAP1	6	6:43466661-43466874	0	NA	-0.15	-0.235294	-0.192647	0.192647	0.000250793	0.0147003
ERCC5	10	13:103518017-103518261	0	-0.00610035	0.248485	0.192308	0.192308	0.192308	0.000129746	0.00928649
FANCA	42	16:89805537-89805697	-63	-0.192308	-0.2	0	-0.192308	0.192308	2.57536e-07	7.21312e-05
NUF2	1	1:163291723-163292002	-146	0.115642	0.201258	0.1921	0.1921	0.1921	0.000184748	0.0119336
NUF2	1	1:163291723-163292002	0	-0.115642	-0.201258	-0.1921	-0.1921	0.1921	0.000184794	0.0119336
LIMD2	2	17:61777392-61777546	66	0.0416667	0.191489	0.567568	0.191489	0.191489	6.93759e-07	0.000159044
LIMD2	2	17:61777392-61777546	0	-0.0833333	-0.191489	-0.534234	-0.191489	0.191489	1.83812e-06	0.000371815
MBD4	7	3:129151346-129151449	-53	-0.140783	-0.188406	-0.216149	-0.188406	0.188406	1.40053e-10	1.09119e-07
MBD4	7	3:129151346-129151449	0	0.140783	0.188406	0.216149	0.188406	0.188406	1.40151e-10	1.09119e-07
OSGEP	2	14:20920488-20920607	53	-0.187344	-0.230769	-0.0510685	-0.187344	0.187344	1.07423e-08	5.15543e-06
OSGEP	2	14:20920488-20920607	0	0.187344	0.230769	0.0510685	0.187344	0.187344	1.07444e-08	5.15543e-06
CLIP2	12	7:73800851-73800934	-7	0	-0.21875	-0.187273	-0.187273	0.187273	0.000147606	0.0100665
CLIP2	12	7:73800851-73800934	0	0	0.21875	0.187273	0.187273	0.187273	0.000147653	0.0100665
NARS2	1	11:78285393-78285909	0	-0.186268	-0.0809883	-0.329654	-0.186268	0.186268	0.000142254	0.00993251
NARS2	1	11:78285393-78285909	-481	0.186268	0.123542	0.329654	0.186268	0.186268	3.20165e-05	0.00336786
CAPN1	2	11:64949150-64949484	-170	-0.184609	-0.0792515	-0.353386	-0.184609	0.184609	1.06848e-10	8.64526e-08
SAT2	1	17:7530871-7531194	0	-0.064836	-0.290174	-0.184307	-0.184307	0.184307	7.0529e-07	0.000159911
ZBED1	1	X:2418858-2419008	0	NA	-0.368421	0	-0.184211	0.184211	0.00049731	0.0228213
DHRSX	1	X:2418858-2419015	0	NA	-0.368421	0	-0.184211	0.184211	0.00049731	0.0228213
DPCD	3	10:103347033-103347214	-51	-0.125	-0.241379	NA	-0.18319	0.18319	0.00057922	0.0252659
SDR39U1	3	14:24911304-24911466	0	-0.18315	-0.124746	-0.204202	-0.18315	0.18315	1.95573e-06	0.000389871
SAT2	1	17:7530871-7531194	-17	0.126621	0.294154	0.18164	0.18164	0.18164	9.98858e-09	5.00813e-06
CAPN3	28	15:42703082-42703198	0	NA	0.36	0	0.18	0.18	0.000529037	0.0238327
CAPN3	28	15:42703082-42703198	-74	NA	-0.36	0	-0.18	0.18	0.000521501	0.0235704
CASP8AP2	1	6:90539613-90541058	-1405	0.179642	0.0583441	0.26014	0.179642	0.179642	0.000331578	0.017458
PPCS	1	1:42922165-42922744	-445	-0.179599	-0.30625	-0.146437	-0.179599	0.179599	1.6549e-06	0.000336402
TRPT1	1	11:63993522-63993726	0	0.164762	0.179497	0.223948	0.179497	0.179497	2.83692e-05	0.00304858
TAZ	3	X:153641544-153641695	-106	0.179089	0.428571	0.0793651	0.179089	0.179089	0.000869562	0.0332553
ALG13	1	X:110924346-110924652	-125	0.0438095	0.190476	0.178942	0.178942	0.178942	0.000345324	0.0179018
ALG13	1	X:110924346-110924652	0	-0.0438095	-0.190476	-0.178942	-0.178942	0.178942	0.000345322	0.0179018
TTC39C	7	18:21660549-21660903	-28	-0.24	-0.0384615	-0.178495	-0.178495	0.178495	0.00017342	0.0113506
RNF13	6	3:149613260-149613357	-10	0.178322	0.597059	0.0897436	0.178322	0.178322	0.000208856	0.0129992
RNF13	6	3:149613260-149613357	0	-0.178322	-0.597059	-0.0897436	-0.178322	0.178322	0.000208852	0.0129992
PRPF38B	5	1:109238899-109238959	14	-0.177778	-0.2	0	-0.177778	0.177778	1.22623e-07	3.95314e-05
PRPF38B	5	1:109238899-109238959	0	0.177778	0.2	0	0.177778	0.177778	1.25791e-07	4.02385e-05
FAM200B	1	4:15683352-15683524	67	0.174312	0.214246	0.177712	0.177712	0.177712	1.15185e-11	1.15929e-08
DOK3	1	5:176937151-176937427	-110	-0.0640756	-0.177594	-0.30303	-0.177594	0.177594	0.00020218	0.012728
DNMT1	30	19:10252704-10252896	-52	-0.195122	0	-0.177419	-0.177419	0.177419	2.92013e-08	1.19306e-05
C8orf38	9	8:96044223-96044326	45	0.047619	0.176471	0.176471	0.176471	0.176471	4.19588e-05	0.00416209
KIAA0892	13	19:19458089-19458175	4	-0.173913	-0.0909091	-0.35	-0.173913	0.173913	2.39361e-05	0.00267928
ERCC5	10	13:103518017-103518261	-16	0.00610035	-0.248485	-0.173077	-0.173077	0.173077	0.000185846	0.011964
CCBL2	10	1:89425795-89426970	-1101	-0.130435	NA	-0.210526	-0.170481	0.170481	6.99675e-07	0.000159514
CCBL2	10	1:89425795-89426970	-1055	0.130435	NA	0.210526	0.170481	0.170481	7.135e-07	0.000160888
NUB1	16	7:151071183-151071329	0	-0.169732	-0.302711	-0.0519362	-0.169732	0.169732	4.79655e-07	0.000120694
NUB1	16	7:151071183-151071329	-42	0.169732	0.302711	0.0519362	0.169732	0.169732	4.79674e-07	0.000120694
DAP3	1	1:155657740-155659424	-390	-0.10505	-0.169441	-0.250584	-0.169441	0.169441	0	0
DAP3	1	1:155657740-155659424	-459	0.10505	0.169441	0.250584	0.169441	0.169441	0	0
HPS5	1	11:18343493-18343721	-131	0.216162	0.16939	0.13287	0.16939	0.16939	3.89482e-05	0.00391046
PPCS	1	1:42922165-42922744	0	0.168961	0.228125	0.105041	0.168961	0.168961	7.74515e-05	0.00649601
ZNF485	1	10:44101855-44102011	-17	-0.0666667	NA	-0.27027	-0.168468	0.168468	0.000237905	0.0142403
GPR108	2	19:6737001-6737304	0	-0.204545	NA	-0.132353	-0.168449	0.168449	7.62306e-05	0.00643284
C3orf78	1	3:52570621-52571075	-153	0.167964	0.0939036	0.260928	0.167964	0.167964	4.1156e-13	5.14637e-10
C3orf78	1	3:52570621-52571075	-286	-0.167964	-0.0939036	-0.262623	-0.167964	0.167964	2.96096e-13	3.94143e-10
WHSC1	23	4:1959660-1959763	0	NA	0.333333	0	0.166667	0.166667	5.84073e-07	0.000139317
NEK9	12	14:75573205-75573405	36	0.166667	0	0.217391	0.166667	0.166667	0.000712128	0.0289232
USP19	20	3:49149344-49149481	0	0	0.333333	NA	0.166667	0.166667	7.48534e-05	0.00632956
NEK9	12	14:75573205-75573405	0	-0.166667	0	-0.217391	-0.166667	0.166667	0.000718786	0.0291363
CUL9	27	6:43180887-43181032	0	0	0.368421	0.166667	0.166667	0.166667	0.00128511	0.0437477
WHSC1	23	4:1959660-1959763	-6	NA	-0.333333	0	-0.166667	0.166667	5.72254e-07	0.000137291
WDR13	1	X:48455880-48456042	-40	-0.0455026	-0.208402	-0.166667	-0.166667	0.166667	0.000248915	0.0146317
WDR13	1	X:48455880-48456042	0	0.0455026	0.208402	0.166667	0.166667	0.166667	0.000248881	0.0146317
USP19	20	3:49149344-49149481	-65	0	-0.333333	NA	-0.166667	0.166667	7.37e-05	0.00628653
NCBP2	4	3:196666122-196666303	-142	0.198709	0.165939	0.0191713	0.165939	0.165939	9.34712e-09	4.82341e-06
NCBP2	4	3:196666122-196666303	0	-0.198709	-0.165939	-0.0191713	-0.165939	0.165939	9.35109e-09	4.82341e-06
HUWE1	73	X:53570802-53570929	-45	0.164274	0.0505705	0.276831	0.164274	0.164274	3.43985e-11	3.15434e-08
HUWE1	73	X:53570802-53570929	0	-0.164274	-0.0505705	-0.279009	-0.164274	0.164274	2.67734e-11	2.56931e-08
KRIT1	1	7:91875104-91875414	0	-0.163296	-0.285904	-0.0859375	-0.163296	0.163296	0.000127219	0.0091618
LETMD1	2	12:51442105-51442261	0	-0.163104	0.0319149	-0.361224	-0.163104	0.163104	3.37189e-08	1.34886e-05
LETMD1	2	12:51442105-51442261	-107	0.163104	-0.0319149	0.361224	0.163104	0.163104	3.37177e-08	1.34886e-05
CELF2	12	10:11356102-11356233	-12	-0.162652	-0.139507	-0.200549	-0.162652	0.162652	6.20528e-07	0.000143855
CELF2	12	10:11356102-11356233	0	0.162652	0.139507	0.200549	0.162652	0.162652	6.20523e-07	0.000143855
FCHO1	4	19:17865401-17865494	-4	0.160285	0.262441	0.114913	0.160285	0.160285	1.0092e-07	3.2791e-05
TNIP2	1	4:2757676-2758103	0	0.15991	0.133333	0.358277	0.15991	0.15991	0.00151456	0.0489031
MRPL2	1	6:43026918-43027242	-106	0.157895	0	0.177656	0.157895	0.157895	0.000147683	0.0100665
MRPL2	1	6:43026918-43027242	0	-0.157895	0	-0.177656	-0.157895	0.157895	0.000147543	0.0100665
PQBP1	1	X:48754587-48755376	-11	0.186234	0.109712	0.157886	0.157886	0.157886	3.71519e-11	3.33277e-08
IRAK4	7	12:44166715-44166875	0	-0.104948	NA	-0.208333	-0.15664	0.15664	1.81838e-05	0.00218763
IRAK4	7	12:44166715-44166875	-86	0.104948	NA	0.208333	0.15664	0.15664	1.81825e-05	0.00218763
KDM4A	21	1:44169288-44169407	-89	0.15625	0.0416667	0.420891	0.15625	0.15625	1.96882e-05	0.00230813
KDM4A	21	1:44169288-44169407	0	-0.15625	-0.0416667	-0.420891	-0.15625	0.15625	1.96889e-05	0.00230813
BCS1L	6	2:219526129-219526268	0	0.144242	0.444325	0.154598	0.154598	0.154598	5.93274e-08	1.97431e-05
BCS1L	6	2:219526129-219526268	-25	-0.0842424	-0.444325	-0.154598	-0.154598	0.154598	6.01615e-07	0.00014245
ACOX1	1	17:73974872-73975515	0	0	-0.324808	-0.153846	-0.153846	0.153846	0.000709912	0.0288652
ACOX1	1	17:73974872-73975515	-174	0	0.324808	0.153846	0.153846	0.153846	0.000710002	0.0288652
SMG1	22	16:18879845-18880041	-110	NA	-0.304348	0	-0.152174	0.152174	0.000624026	0.0265195
SMG1	22	16:18879845-18880041	0	NA	0.304348	0	0.152174	0.152174	0.000629627	0.0266832
SMPD2	6	6:109763746-109763828	0	0.366366	0.151765	0.130631	0.151765	0.151765	0.000730615	0.0292992
SMPD2	6	6:109763746-109763828	4	-0.366366	-0.151765	-0.130631	-0.151765	0.151765	0.000730604	0.0292992
RGP1	6	9:35751263-35751409	0	-0.222222	-0.0769231	NA	-0.149573	0.149573	0.000656936	0.0273547
PQBP1	1	X:48754587-48755376	-79	-0.149188	-0.103535	-0.164248	-0.149188	0.149188	5.46924e-10	4.03015e-07
TAF6	4	7:99711677-99711891	0	-0.112939	-0.149123	-0.331984	-0.149123	0.149123	4.67486e-08	1.64879e-05
CTBS	6	1:85028940-85029101	12	-0.105263	-0.190476	NA	-0.14787	0.14787	0.000279768	0.0155362
CTBS	6	1:85028940-85029101	0	0.105263	0.190476	NA	0.14787	0.14787	0.000283502	0.0156191
GCN1L1	37	12:120587410-120587524	-55	0	-0.294118	NA	-0.147059	0.147059	9.83897e-05	0.00770408
FRG1B	1	20:29611879-29612235	-134	-0.16	-0.147059	0	-0.147059	0.147059	0.000118669	0.00877573
STXBP3	9	1:109318955-109319045	0	NA	0.294118	0	0.147059	0.147059	0.000277159	0.0155146
STXBP3	9	1:109318955-109319045	14	NA	-0.294118	0	-0.147059	0.147059	0.000274176	0.0155146
GCN1L1	37	12:120587410-120587524	0	0	0.294118	NA	0.147059	0.147059	9.98285e-05	0.00778719
FRG1B	1	20:29611879-29612235	-108	0.16	0.147059	0	0.147059	0.147059	0.000116893	0.00869114
LIG1	24	19:48623424-48624579	0	-0.141111	-0.146429	-0.288685	-0.146429	0.146429	1.11022e-16	2.29067e-13
LIG1	24	19:48623424-48624579	-1003	0.141111	0.146429	0.288685	0.146429	0.146429	1.11022e-16	2.29067e-13
UMPS	4	3:124456415-124457290	-204	0.333333	-0.047619	0.145221	0.145221	0.145221	4.05015e-05	0.00402722
UMPS	4	3:124456415-124457290	0	-0.333333	0.047619	-0.145221	-0.145221	0.145221	4.0496e-05	0.00402722
DNMT1	30	19:10252704-10252896	0	0.219512	-0.0384615	0.145161	0.145161	0.145161	1.22477e-05	0.0016147
RNF38	4	9:36390464-36390613	-102	NA	0	0.290323	0.145161	0.145161	5.55259e-05	0.00511445
RNF145	12	5:158595881-158596063	-119	-0.212121	-0.0769231	NA	-0.144522	0.144522	0.000238114	0.0142403
RNF145	12	5:158595881-158596063	0	0.212121	0.0769231	NA	0.144522	0.144522	0.000241477	0.0143627
HEBP2	3	6:138727108-138727288	-118	-0.0416667	-0.144397	-0.176744	-0.144397	0.144397	0.000468984	0.02202
HEBP2	3	6:138727108-138727288	0	0.0416667	0.144397	0.176744	0.144397	0.144397	0.000469055	0.02202
FAM38A	21	16:88798114-88798318	0	0	0.285714	NA	0.142857	0.142857	0.000616663	0.0262607
EIF2B5	8	3:183858206-183858518	-115	-0.0666667	-0.142857	-0.210526	-0.142857	0.142857	2.13957e-06	0.000416434
FAM38A	21	16:88798114-88798318	-28	0	-0.285714	NA	-0.142857	0.142857	0.000605041	0.0260616
HPS1	1	10:100206564-100206709	-80	0.000699301	0.189863	0.141692	0.141692	0.141692	0.000614659	0.0262298
HPS1	1	10:100206564-100206709	0	-0.000699301	-0.189863	-0.141692	-0.141692	0.141692	0.000614667	0.0262298
PCMT1	8	6:150123336-150123552	0	-0.0814499	-0.141411	-0.259421	-0.141411	0.141411	0.00137824	0.0459671
ENOPH1	1	4:83351726-83352066	-29	-0.260978	0.00793651	-0.138072	-0.138072	0.138072	0.000559811	0.024733
RIF1	1	2:152266397-152266547	-94	0.137662	0.317603	-0.0128205	0.137662	0.137662	0.000773062	0.0304613
RIF1	1	2:152266397-152266547	0	-0.137662	-0.317603	0.0128205	-0.137662	0.137662	0.000773062	0.0304613
EIF2B5	8	3:183858206-183858518	0	0.0666667	0.142857	0.137356	0.137356	0.137356	0.00107818	0.0383392
TMEM208	4	16:67262398-67262560	0	-0.152612	-0.137008	-0.0656449	-0.137008	0.137008	0.00021379	0.0131333
TMEM208	4	16:67262398-67262560	-26	0.152612	0.137008	0.0656449	0.137008	0.137008	0.000213815	0.0131333
TAF6	4	7:99711677-99711891	-30	0.112939	0.135965	0.331984	0.135965	0.135965	5.39731e-08	1.82557e-05
PEX6	10	6:42934242-42934395	-21	0	0.133333	0.210526	0.133333	0.133333	0.000847817	0.0326354
FCHO1	4	19:17865401-17865494	73	-0.133258	-0.262441	-0.114913	-0.133258	0.133258	3.3576e-07	8.76908e-05
RFC4	1	3:186524079-186524484	0	-0.132832	0.112503	-0.284405	-0.132832	0.132832	0.000590901	0.0256669
RFC4	1	3:186524079-186524484	-135	0.132832	-0.115859	0.284405	0.132832	0.132832	0.00068212	0.0280915
YWHAE	4	17:1265196-1265302	0	0.146789	0.0350374	0.13253	0.13253	0.13253	0	0
YWHAE	4	17:1265196-1265302	-28	-0.146789	-0.0350374	-0.13253	-0.13253	0.13253	0	0
RIOK3	8	18:21053393-21053590	0	0.125	0.131944	0.210526	0.131944	0.131944	0.00138241	0.0459671
RIOK3	8	18:21053393-21053590	-143	-0.125	-0.131944	-0.210526	-0.131944	0.131944	0.00138211	0.0459671
FANCI	1	15:89787194-89787298	-34	0.212958	0.131663	0.130792	0.131663	0.131663	0.000156864	0.010491
ZNF789	6	7:99081249-99081766	0	-0.0769231	-0.181818	NA	-0.129371	0.129371	0.00101919	0.0367951
ZNF789	6	7:99081249-99081766	-290	0.0769231	0.181818	NA	0.129371	0.129371	0.00100784	0.0365131
SMARCAL1	1	2:217277137-217277371	-45	0.129032	0.227273	0.047619	0.129032	0.129032	0.000190456	0.0121659
NUP98	10	11:3781718-3781856	-75	0.128205	0.234043	0.0786517	0.128205	0.128205	1.06354e-06	0.000224511
SDR39U1	1	14:24911960-24912064	0	-0.0950239	-0.131783	-0.128079	-0.128079	0.128079	2.18992e-05	0.00251719
NOLC1	6	10:103918950-103919095	0	-0.0387989	-0.136174	-0.127446	-0.127446	0.127446	0.000541311	0.0241483
TRABD	1	22:50624347-50624474	-69	0.127315	0.0333333	0.222727	0.127315	0.127315	0.00128652	0.0437477
TIA1	3	2:70457888-70457986	0	0.0556479	0.126959	0.1268	0.1268	0.1268	1.10095e-05	0.00150933
TIA1	3	2:70457888-70457986	-5	-0.0556479	-0.126959	-0.1268	-0.1268	0.1268	1.10047e-05	0.00150933
SRRM1	11	1:24981346-24981620	0	0.142924	0.125654	0.0663168	0.125654	0.125654	2.39578e-05	0.00267928
LASS5	12	12:50528183-50528485	-146	-0.0491803	0.162791	0.125507	0.125507	0.125507	0.000199608	0.0125945
LASS5	12	12:50528183-50528485	0	0.0491803	-0.162791	-0.125507	-0.125507	0.125507	0.00019949	0.0125945
FZR1	13	19:3534419-3534520	0	0.125	0	0.363636	0.125	0.125	0.000356912	0.0182956
MDM1	11	12:68707424-68707533	0	0	-0.136364	-0.125	-0.125	0.125	7.47634e-05	0.00632956
MUTYH	8	1:45798769-45798842	0	0.25	0	NA	0.125	0.125	0.00120876	0.04174
FPGS	10	9:130569865-130569967	87	-0.118182	-0.222759	-0.125	-0.125	0.125	2.82437e-05	0.00304379
MDM1	11	12:68707424-68707533	-4	0	0.136364	0.125	0.125	0.125	7.33641e-05	0.00628085
MUTYH	8	1:45798769-45798842	-39	-0.25	0	NA	-0.125	0.125	0.00118974	0.0412936
FZR1	13	19:3534419-3534520	-9	-0.125	0	-0.363636	-0.125	0.125	0.000360582	0.0184095
FPGS	10	9:130569865-130569967	0	0.118182	0.222759	0.125	0.125	0.125	2.82508e-05	0.00304379
DOK3	2	5:176936803-176936858	0	0.11954	0.110016	0.208681	0.11954	0.11954	1.47319e-05	0.00184215
MRPS27	9	5:71522877-71524195	0	-0.1875	0.029703	-0.119083	-0.119083	0.119083	0.000241812	0.0143627
MRPS27	9	5:71522877-71524195	-1216	0.1875	-0.029703	0.119083	0.119083	0.119083	0.000241931	0.0143627
TMEM69	1	1:46152886-46153953	-28	-0.00780511	-0.191964	-0.118783	-0.118783	0.118783	8.78662e-05	0.00710941
ZNF435	2	6:28093191-28093608	-11	0.190476	0.0833333	0.118644	0.118644	0.118644	9.01668e-06	0.00129351
ZNF435	2	6:28093191-28093608	0	-0.190476	-0.0833333	-0.118644	-0.118644	0.118644	9.1584e-06	0.00130769
TMEM69	1	1:46152886-46153953	-6	0.0150583	0.160714	0.118319	0.118319	0.118319	0.00049823	0.0228213
MYBBP1A	6	17:4455746-4455921	11	-0.235294	0	NA	-0.117647	0.117647	0.000901338	0.0340214
VPS45	10	1:150054800-150054967	0	NA	0	0.235294	0.117647	0.117647	0.000965976	0.0355064
VPS45	10	1:150054800-150054967	68	NA	0	-0.235294	-0.117647	0.117647	0.000955269	0.0352587
MTIF2	5	2:55490776-55491001	-118	0	-0.235294	NA	-0.117647	0.117647	0.000499092	0.0228213
PELP1	9	17:4579331-4579457	-62	-0.15	0	-0.117647	-0.117647	0.117647	0.000576469	0.0252659
MTIF2	5	2:55490776-55491001	0	0	0.235294	NA	0.117647	0.117647	0.000509253	0.0230927
PELP1	9	17:4579331-4579457	0	0.15	0.111111	0.117647	0.117647	0.117647	3.45629e-05	0.00354785
LARP7	5	4:113565824-113566027	-103	-0.184085	-0.117445	-0.0281661	-0.117445	0.117445	0.000210578	0.0130473
MICALL1	16	22:38333753-38333799	27	0.0493827	-0.280929	-0.116667	-0.116667	0.116667	1.86716e-05	0.00222075
MICALL1	16	22:38333753-38333799	0	-0.0493827	0.280929	0.116667	0.116667	0.116667	1.86744e-05	0.00222075
ARHGEF7	21	13:111932885-111933024	0	0.116279	0.193548	-0.0273973	0.116279	0.116279	0.000310823	0.0167428
SRRM1	11	1:24981346-24981620	-6	-0.135461	-0.115654	-0.0687982	-0.115654	0.115654	7.76802e-05	0.00650197
MRPL32	2	7:42974554-42976840	0	-0.1826	0.00806452	-0.114688	-0.114688	0.114688	1.97e-07	5.89446e-05
MRPL32	2	7:42974554-42976840	-2105	0.1826	-0.00806452	0.114688	0.114688	0.114688	1.97125e-07	5.89446e-05
HINT2	1	9:35814896-35815349	0	-0.113636	-0.108108	-0.1875	-0.113636	0.113636	7.19746e-06	0.00108792
SNX25	12	4:186253749-186253913	0	0.113039	0.0288221	0.279893	0.113039	0.113039	0.000282691	0.0155952
SNX25	12	4:186253749-186253913	-46	-0.113039	-0.0288221	-0.279893	-0.113039	0.113039	0.000282669	0.0155952
EXOC3	7	5:459474-459574	0	0.225806	NA	0	0.112903	0.112903	9.7404e-05	0.0076414
EXOC3	7	5:459474-459574	-44	-0.225806	NA	0	-0.112903	0.112903	9.55946e-05	0.00754247
RASA2	19	3:141305488-141305597	0	0.112753	0.547997	0.0810811	0.112753	0.112753	0.000258942	0.0149864
RASA2	19	3:141305488-141305597	-3	-0.112753	-0.547997	-0.0810811	-0.112753	0.112753	0.000258944	0.0149864
AMDHD2	6	16:2577774-2577986	-107	-0.222222	NA	0	-0.111111	0.111111	0.00129323	0.0439219
AMDHD2	6	16:2577774-2577986	0	0.222222	NA	0	0.111111	0.111111	0.00131374	0.0443561
TBRG4	8	7:45141424-45141669	0	0.294143	0.097955	0.11083	0.11083	0.11083	7.55071e-06	0.00112856
TBRG4	8	7:45141424-45141669	-28	-0.267827	-0.097955	-0.11083	-0.11083	0.11083	1.32426e-05	0.00170236
RAD9A	6	11:67163187-67163296	0	-0.110123	-0.347826	-0.0565217	-0.110123	0.110123	6.14969e-06	0.000964893
RAD9A	6	11:67163187-67163296	-4	0.110123	0.347826	0.0565217	0.110123	0.110123	6.14901e-06	0.000964893
TBC1D10C	1	11:67171386-67171428	-17	0.111346	0.109647	0.072382	0.109647	0.109647	3.4321e-08	1.34886e-05
TBC1D10C	1	11:67171386-67171428	0	-0.111346	-0.109647	-0.072382	-0.109647	0.109647	3.43221e-08	1.34886e-05
STYXL1	1	7:75676980-75677321	-150	-0.196429	-0.109091	-0.0988636	-0.109091	0.109091	6.18816e-09	3.70079e-06
STYXL1	1	7:75676980-75677321	0	0.196429	0.109091	0.0988636	0.109091	0.109091	6.18245e-09	3.70079e-06
PRMT7	1	16:68344877-68345002	12	0.237179	0.108725	0.0464562	0.108725	0.108725	0.000242563	0.0143627
PRMT7	1	16:68344877-68345002	0	-0.237179	-0.108725	-0.0464562	-0.108725	0.108725	0.000242565	0.0143627
ZC3H11A	1	1:203764751-203764922	-19	0.0539374	0.108592	0.118962	0.108592	0.108592	0.0011515	0.040474
HINT2	1	9:35814896-35815349	-108	0.0909091	0.108108	0.1875	0.108108	0.108108	1.6605e-05	0.00203324
TXNDC9	2	2:99949447-99949705	-38	0.0940124	0.107706	0.129023	0.107706	0.107706	7.59379e-06	0.00112856
TXNDC9	2	2:99949447-99949705	0	-0.0940124	-0.107706	-0.129023	-0.107706	0.107706	7.59065e-06	0.00112856
IRF3	6	19:50164707-50165585	-498	0.142447	0.107606	0.0576713	0.107606	0.107606	2.33839e-10	1.78692e-07
SIKE1	1	1:115323058-115323308	50	0.010894	-0.107063	-0.333754	-0.107063	0.107063	2.22746e-06	0.000429514
ACAA2	1	18:47339839-47340283	-348	0.0294118	-0.171305	-0.106667	-0.106667	0.106667	0.000103444	0.00799366
FCHSD1	13	5:141025338-141025499	0	NA	-0.210526	0	-0.105263	0.105263	0.000726635	0.0292611
PREB	2	2:27356400-27356589	44	0	-0.117647	-0.105263	-0.105263	0.105263	0.000323649	0.0172105
FCHSD1	13	5:141025338-141025499	-72	NA	0.210526	0	0.105263	0.105263	0.000704786	0.0287098
WDR83	4	19:12780791-12780911	0	0.233333	0.0799663	0.104929	0.104929	0.104929	0.000723754	0.0292291
WDR83	4	19:12780791-12780911	-17	-0.233333	-0.0799663	-0.104929	-0.104929	0.104929	0.000723706	0.0292291
FAN1	1	15:31196055-31196227	-130	0.103448	0.263158	0.0526316	0.103448	0.103448	6.37556e-05	0.0057193
MVP	7	16:29845256-29845758	0	-0.3	-0.10328	-0.092093	-0.10328	0.10328	2.30984e-05	0.00261249
MVP	7	16:29845256-29845758	-371	0.3	0.10328	0.0888372	0.10328	0.10328	2.66139e-05	0.002922
NMRAL1	2	16:4524411-4524793	0	0.157377	0.10311	0.028304	0.10311	0.10311	0.000213875	0.0131333
IWS1	11	2:128247408-128247519	14	0.0196078	-0.102564	-0.152174	-0.102564	0.102564	6.97474e-09	3.9086e-06
IWS1	11	2:128247408-128247519	0	-0.0196078	0.102564	0.152174	0.102564	0.102564	7.00097e-09	3.9086e-06
NMRAL1	2	16:4524411-4524793	-144	-0.240984	-0.101473	-0.0759912	-0.101473	0.101473	1.00275e-05	0.00139793
SFRS16	7	19:45561008-45561156	0	0.101399	0.153139	0.0919349	0.101399	0.101399	0.000672774	0.0279015
C19orf66	7	19:10201926-10202029	0	0	NA	0.2	0.1	0.1	0.000921868	0.0344851
C16orf5	5	16:4563697-4563852	0	0	NA	0.2	0.1	0.1	0.000401726	0.0196205
CCHCR1	16	6:31112464-31112565	0	-0.0789474	-0.1875	-0.1	-0.1	0.1	5.22729e-05	0.00492475
C19orf66	7	19:10201926-10202029	49	0	NA	-0.2	-0.1	0.1	0.000904578	0.0340545
C16orf5	5	16:4563697-4563852	-126	0	NA	-0.2	-0.1	0.1	0.000395107	0.0194792
CHKB	11	22:51017465-51017684	0	0.05	NA	-0.25	-0.1	0.1	0.000686894	0.0281476
CC2D1B	3	1:52828274-52828418	0	-0.0512821	-0.1	-0.103448	-0.1	0.1	0.000527182	0.023801
CPT1B	8	22:51017465-51017684	39	-0.05	NA	0.25	0.1	0.1	0.000686824	0.0281476
CHKB	11	22:51017465-51017684	39	-0.05	NA	0.25	0.1	0.1	0.000686824	0.0281476
CCHCR1	16	6:31112464-31112565	58	0.0789474	0.1875	0.1	0.1	0.1	5.14303e-05	0.00489003
CPT1B	8	22:51017465-51017684	0	0.05	NA	-0.25	-0.1	0.1	0.000686894	0.0281476
PSME4	18	2:54148026-54148241	-134	-0.1	-0.107143	-0.0714286	-0.1	0.1	8.05778e-05	0.00671726
PSME4	18	2:54148026-54148241	0	0.1	0.107143	0.0714286	0.1	0.1	8.24485e-05	0.0068318

## Sheet: mutually_exclusive
gene symbol	regulated exon	coordinates	flanking exons	deltaPSI_R1	deltaPSI_R2	deltaPSI_R3	deltaPSI	abs value_deltaPSI	pvalue_glm	adjusted_pvalue_glm
U2AF1	3:4	21:44521476-44521542;21:44520563-44520629	2:5	0.114086	0.205059	0.158008	0.158008	0.158008	0	0
DNM2	12:13	19:10906737-10906875;19:10908056-10908194	11:14	0.100021	0.277865	0.144812	0.144812	0.144812	1.66533e-15	4.66294e-14
MYNN	7:8	3:169501265-169501348;3:169501518-169501646	6:9	0.0222222	0.128846	0.185185	0.128846	0.128846	0.000827143	0.00802426

## Sheet: multi_exon_skipping
gene_symbol	regulated exons	coordinates	flanking exons	deltaPSI_R1	deltaPSI_R2	deltaPSI_R3	deltaPSI	abs value_deltaPSI	pvalue_glm	adjusted_pvalue_glm
MTA1	4:5	14:105912004-105912189;14:105915696-105915746	3:6	-0.441308	-0.745	-0.630435	-0.630435	0.630435	0	0
CCND3	2:3:4	6:41909190-41909552;6:41908690-41909144;6:41908108-41908323	1:5	0.490289	0.423231	0.510891	0.490289	0.490289	7.30527e-14	4.77959e-11
PSPC1	7:8:9	13:20283682-20283739;13:20279802-20279971;13:20277011-20277500	6:10	0.613095	0.487374	0.446571	0.487374	0.487374	2.3934e-10	7.8296e-08
MRRF	6:7	9:125048059-125048225;9:125048318-125048445	5:8	-0.428571	NA	-0.536345	-0.482458	0.482458	1.73195e-13	9.44296e-11
DLGAP4	12:13	20:35127645-35127724;20:35127991-35128079	11:14	0.592593	NA	0.3125	0.452546	0.452546	0.000169762	0.00771317
PKIG	2:3	20:43211226-43211372;20:43213741-43213845	1:4	-0.585082	-0.286765	-0.449631	-0.449631	0.449631	1.24722e-10	4.37152e-08
MBNL1	2:3:4	3:152016771-152017043;3:152017194-152018156;3:152019708-152020238	1:5	-0.417647	-0.524476	-0.305361	-0.417647	0.417647	1.71671e-05	0.00131624
PRMT2	9:10:11:12	21:48078657-48078832;21:48080745-48080874;21:48081712-48081848;21:48083295-48083466	7:13	-0.375	-0.444444	-0.310345	-0.375	0.375	2.66398e-08	6.08007e-06
STRAP	2:3	12:16036017-16036055;12:16036475-16036616	1:4	0.391608	0.129785	0.347416	0.347416	0.347416	1.11835e-11	4.98886e-09
C17orf62	2:3:4	17:80407307-80407356;17:80407046-80407168;17:80405456-80406119	1:5	0.312055	0.332334	0.35	0.332334	0.332334	1.11022e-16	8.38133e-14
SPOP	3:5	17:47745389-47745440;17:47714121-47714171	2:7	-0.329365	-0.141353	-0.376087	-0.329365	0.329365	9.21109e-06	0.000821797
RABGAP1L	26:27:28	1:174843596-174843644;1:174844684-174844851;1:174846530-174846743	25:29	0.321429	0.175935	0.51582	0.321429	0.321429	2.80582e-05	0.00186056
HNRNPUL1	2:3:4	19:41768567-41768921;19:41770120-41770703;19:41770984-41771248	1:5	0.313218	0.385338	0.127714	0.313218	0.313218	4.23699e-08	9.03953e-06
AFTPH	7:8	2:64806620-64806680;2:64808324-64808407	6:9	0.310038	0.320147	0.29321	0.310038	0.310038	4.94542e-08	1.03265e-05
PDCD2	5:6	6:170890836-170891353;6:170889090-170889193	4:7	0.31037	0.167838	0.301932	0.301932	0.301932	2.01103e-05	0.00144061
ARPC4	6:7	3:9847894-9848790;3:9851640-9852078	5:8	0.298175	0.319322	0.27342	0.298175	0.298175	0	0
RP11-266J6.1	6:7	3:9847894-9848790;3:9851640-9852078	5:8	0.298175	0.319322	0.27342	0.298175	0.298175	0	0
MAPKAP1	11:12	9:128283744-128284044;9:128268443-128268696	10:13	NA	-0.293407	-0.3	-0.296703	0.296703	8.90845e-05	0.00457736
TLR10	2:3	4:38777731-38778047;4:38777396-38777584	1:4	-0.295572	-0.376374	-0.290916	-0.295572	0.295572	0	0
CCDC82	2:3	11:96121859-96121993;11:96120694-96120777	1:4	0.291667	0	0.354386	0.291667	0.291667	0.00116012	0.0313649
CCDC82	2:3:4:5	11:96121859-96121993;11:96120694-96120777;11:96119418-96119457;11:96117126-96117925	1:6	0.280239	0.0337243	0.394665	0.280239	0.280239	0.00114078	0.0311856
ERP29	2:3	12:112452395-112453129;12:112457560-112457698	1:4	0.232105	0.27906	0.350306	0.27906	0.27906	4.22627e-11	1.72819e-08
PUF60	2:3	8:144911154-144911209;8:144906483-144906569	1:5	-0.273369	-0.19975	-0.418429	-0.273369	0.273369	0.000569714	0.0188364
SLC25A19	2:3	17:73284583-73284672;17:73284469-73284542	1:4	-0.190832	-0.271033	-0.393817	-0.271033	0.271033	0.00138809	0.0353836
CCNB1IP1	2:3	14:20801003-20801169;14:20797333-20797532	1:4	-0.353659	-0.185012	NA	-0.269335	0.269335	1.40007e-05	0.00114502
SP140L	2:3	2:231193472-231193546;2:231206785-231206888	1:4	0.266862	0.18617	0.283957	0.266862	0.266862	1.35345e-07	2.33031e-05
RPE	2:3	2:210868162-210868192;2:210874381-210874460	1:4	0.266667	0.209091	0.292197	0.266667	0.266667	2.1255e-07	3.25932e-05
PLD4	3:4	14:105394010-105394203;14:105395086-105395269	2:5	-0.26087	-0.372549	-0.226027	-0.26087	0.26087	6.88142e-08	1.3242e-05
FRG1	5:6	4:190874223-190874280;4:190876192-190876310	4:7	0.247891	0.259735	0.381106	0.259735	0.259735	5.73905e-11	2.16627e-08
RAG1AP1	3:4	1:155109304-155109427;1:155110037-155110198	2:5	-0.254959	-0.295435	-0.128968	-0.254959	0.254959	5.08926e-13	2.4973e-10
IL21R	2:3	16:27414401-27414541;16:27438579-27438682	1:4	0.252575	0.156463	0.290972	0.252575	0.252575	3.00455e-06	0.000313687
TNIP1	3:4	5:150460441-150460997;5:150444521-150444692	2:5	-0.246849	-0.273973	-0.11459	-0.246849	0.246849	0.000309208	0.0119944
ACP1	4:5	2:272192-272305;2:275140-275201	3:6	0.231504	0.299692	0.144388	0.231504	0.231504	1.33227e-15	9.3392e-13
CIRBP	7:8	19:1272426-1273171;19:1273493-1273714	6:9	0.221396	0.0950507	0.266577	0.221396	0.221396	0.000529861	0.0179965
TMPO	6:7:8	12:98938008-98938127;12:98938220-98938315;12:98938729-98938839	5:9	0.219592	0.0714286	0.406698	0.219592	0.219592	2.07151e-07	3.22695e-05
RABGAP1L	30:31	1:174927028-174927310;1:174933905-174934122	29:32	0.0541667	0.280597	0.215712	0.215712	0.215712	0.000590106	0.0192563
HAUS7	4:5	X:152730446-152730513;X:152728494-152728559	3:6	0.0831643	0.4375	0.214035	0.214035	0.214035	1.49625e-05	0.00118421
TBRG4	4:5	7:45144137-45144308;7:45143698-45143855	3:6	0.213995	0.170588	0.337182	0.213995	0.213995	1.58459e-07	2.67598e-05
RNASEN	6:7	5:31521230-31521322;5:31515561-31515671	5:8	0.340952	0.213636	0.164103	0.213636	0.213636	8.38754e-05	0.00435531
TOR3A	2:3:4	1:179052075-179052188;1:179054763-179055028;1:179057046-179057224	1:5	0.232477	-0.0210526	0.212526	0.212526	0.212526	0.000423758	0.0151859
FLAD1	3:4:5:6:7	1:154959942-154961325;1:154962036-154962183;1:154962635-154962733;1:154962815-154963004;1:154965041-154965149	2:8	-0.228571	-0.20971	-0.131012	-0.20971	0.20971	1.43858e-05	0.00116173
CD47	9:10	3:107769425-107769449;3:107768466-107768498	8:11	-0.0789935	-0.208593	-0.23079	-0.208593	0.208593	6.95351e-07	9.05392e-05
HM13	11:12	20:30154013-30154098;20:30155881-30156083	10:13	0.287733	0.122449	NA	0.205091	0.205091	0.000814272	0.0245885
TCEB1	2:3	8:74884312-74884406;8:74876722-74876860	1:4	-0.195061	-0.317066	-0.204274	-0.204274	0.204274	9.21629e-12	4.30708e-09
UBXN11	3:4:5:6:7:8:9:10	1:26629534-26629658;1:26629304-26629409;1:26628185-26628213;1:26627417-26627544;1:26624453-26624554;1:26623918-26623972;1:26623410-26623486;1:26620696-26620822	2:11	-0.258065	-0.2	-0.166667	-0.2	0.2	1.15743e-06	0.000140013
CINP	5:6	14:102816256-102816385;14:102814616-102815096	4:7	0.211144	0.196581	0	0.196581	0.196581	0.000127414	0.00610739
H2AFY	7:8	5:134688636-134688735;5:134686513-134686603	6:9	0.185243	0.222222	0.195626	0.195626	0.195626	2.02061e-13	1.0437e-10
TRA2B	2:3	3:185652217-185655208;3:185649365-185649640	1:4	-0.193813	-0.116658	-0.227041	-0.193813	0.193813	0	0
CCDC82	2:3:4	11:96121859-96121993;11:96120694-96120777;11:96119418-96119457	1:5	0.190559	0.21645	0.136364	0.190559	0.190559	0.00190353	0.043344
FOXP1	12:13	3:71247056-71247219;3:71179648-71179744	11:14	0.272941	0.188972	0.172547	0.188972	0.188972	9.32493e-09	2.40829e-06
GNA13	2:3:4	17:63051711-63051892;17:63049620-63049846;17:63014371-63014421	1:5	-0.125	-0.1875	-0.216667	-0.1875	0.1875	2.20927e-06	0.00023675
KRIT1	2:3:4	7:91874741-91874909;7:91874216-91874485;7:91873316-91873463	1:5	-0.1875	-0.208333	-0.112266	-0.1875	0.1875	0.00212676	0.0460944
ZNF644	2:3	1:91486830-91487030;1:91447867-91447927	1:4	NA	0	0.375	0.1875	0.1875	1.16831e-05	0.00100947
CDK14	4:5:6	7:90338712-90338924;7:90339147-90339271;7:90355871-90356126	3:7	0.230769	0.142857	NA	0.186813	0.186813	0.00126782	0.0335525
EWSR1	10:11	22:29685504-29686670;22:29687551-29687588	9:12	0.31062	0.185709	0.17903	0.185709	0.185709	1.72973e-13	9.44296e-11
TRAPPC6B	3:4	14:39627489-39627606;14:39623415-39623498	2:5	0.154971	0.210526	NA	0.182749	0.182749	0.000421172	0.0151859
MAGED2	2:3	X:54834795-54834866;X:54835493-54835656	1:4	0.180973	0.194118	0.151585	0.180973	0.180973	0.000458577	0.0160731
DDX19A	7:8	16:70398446-70398548;16:70398920-70399034	6:9	0.2	0.153846	NA	0.176923	0.176923	0.000776826	0.0236335
QTRTD1	2:3:4:5	3:113775846-113775953;3:113784084-113784304;3:113785075-113785130;3:113786834-113786910	1:6	0.0977011	NA	0.243161	0.170431	0.170431	0.000548787	0.0183816
BID	3:4:5	22:18256376-18256784;22:18232871-18232940;22:18226569-18226779	2:6	-0.203181	-0.0810953	-0.169492	-0.169492	0.169492	0.000213879	0.00905059
PPP1CB	8:9	2:29011524-29011675;2:29016729-29016863	7:10	-0.142174	-0.168906	-0.22	-0.168906	0.168906	0	0
SPDYA	7:8	2:29011524-29011675;2:29016729-29016863	6:9	-0.142174	-0.168906	-0.22	-0.168906	0.168906	0	0
CD47	8:9:10	3:107770786-107770817;3:107769425-107769449;3:107768466-107768498	7:11	-0.044658	-0.167563	-0.175758	-0.167563	0.167563	0.00148275	0.0369332
LMAN2L	2:3	2:97403686-97403804;2:97402874-97402954	1:4	0.157895	0.166667	0.285714	0.166667	0.166667	0.000652678	0.0208041
NGLY1	6:7:8:9	3:25781068-25781290;3:25778825-25778946;3:25777800-25777891;3:25777495-25777640	5:10	0.166667	0	0.176471	0.166667	0.166667	1.68826e-06	0.000194924
KCTD20	3:4:5	6:36442566-36442839;6:36446898-36447000;6:36447368-36447488	2:6	0.0526316	0.4	0.166667	0.166667	0.166667	6.4062e-09	1.7464e-06
EXOSC8	2:3	13:37575886-37575938;13:37576410-37576446	1:4	0.166072	0.216399	0.0425388	0.166072	0.166072	4.88051e-06	0.000474231
ACYP1	2:3	14:75530173-75530264;14:75528387-75528465	1:4	0.180556	0.0869565	0.165115	0.165115	0.165115	2.2288e-08	5.20796e-06
TCOF1	5:6:7:8:9:10:11:12:13:14:15:16:17:18:19:20:21:22:23:24	5:149748279-149748465;5:149749092-149749165;5:149751569-149751799;5:149753737-149753949;5:149754180-149754374;5:149754517-149754726;5:149754902-149755117;5:149755284-149755472;5:149755645-149755893;5:149755986-149756183;5:149758468-149758609;5:149758798-149758971;5:149759095-149759295;5:149763301-149764193;5:149767465-149767651;5:149769450-149769586;5:149771107-149771358;5:149771520-149771739;5:1…	4:25	0.159331	0.123249	0.246218	0.159331	0.159331	2.50882e-05	0.00172179
DGUOK	2:3:4:5	2:74166037-74166149;2:74173846-74174033;2:74177712-74177859;2:74184252-74184367	1:6	0.054968	0.158421	0.173653	0.158421	0.158421	6.76801e-05	0.00359034
SYS1	5:6:7:8	20:43995515-43997862;20:44002934-44005401;20:44034633-44034895;20:44035228-44035372	4:10	0.172794	0.0434783	0.158009	0.158009	0.158009	0.00176874	0.0415273
PTPRC	4:5	1:198663147-198663269;1:198665841-198666038	3:6	-0.201319	-0.111297	-0.155084	-0.155084	0.155084	0.000646179	0.0207921
NCOA4	2:3:5	10:51568294-51568390;10:51572364-51572492;10:51579128-51579282	1:6	0.093681	0.187917	0.153969	0.153969	0.153969	0.00129926	0.0341847
PHACTR4	4:5	1:28764661-28764941;1:28784342-28784370	2:6	0.150155	0.0625	0.181906	0.150155	0.150155	0.0021657	0.0465856
CLDN12	2:3:4	7:89982130-89982323;7:89983772-89983863;7:89984400-89984544	1:5	0.150122	0.166667	0.110806	0.150122	0.150122	5.54895e-08	1.13453e-05
C14orf153	19:20	14:104151323-104151373;14:104151975-104152568	18:21	0.0788043	0.148727	0.261974	0.148727	0.148727	0.00168394	0.040112
RPS24	5:6	10:79797197-79797740;10:79799962-79799983	4:7	-0.146458	-0.188792	-0.148143	-0.148143	0.148143	0	0
TMEM214	14:15	2:27262609-27262705;2:27262898-27263066	13:16	0.142857	0	0.173913	0.142857	0.142857	1.3495e-05	0.00112011
MUTYH	2:3:4	1:45805648-45805796;1:45805571-45805607;1:45804179-45804328	1:5	0.0833333	0.142857	0.1875	0.142857	0.142857	0.0023489	0.048633
MTA1	3:4:5	14:105911755-105911848;14:105912004-105912189;14:105915696-105915746	2:6	-0.1875	0	-0.142857	-0.142857	0.142857	0.000399179	0.0146724
MARK3	15:17	14:103957289-103958371;14:103966493-103966537	14:18	0.136364	0.148485	NA	0.142424	0.142424	0.00023993	0.0100199
PRPSAP2	2:3	17:18761444-18761574;17:18768782-18768877	1:4	-0.259259	-0.0533927	-0.14241	-0.14241	0.14241	0.00205806	0.0455609
CDC123	14:15	10:12289394-12290000;10:12291580-12291717	12:16	0.140004	-0.0254237	0.142857	0.140004	0.140004	0.000524945	0.0179965
CCDC159	10:11	19:11461484-11461679;19:11462582-11462649	9:12	-0.0909091	-0.142857	-0.139535	-0.139535	0.139535	8.71614e-06	0.000784772
FNTA	2:3	8:42911816-42912450;8:42914235-42914320	1:4	-0.153846	-0.137255	-0.0727273	-0.137255	0.137255	0.000214875	0.00905059
FAM175A	5:6	4:84393375-84393441;4:84391356-84391549	4:7	-0.272727	0	NA	-0.136364	0.136364	0.00157699	0.0387884
C14orf159	21:22	14:91686787-91687110;14:91690023-91690139	20:23	-0.0992431	-0.136177	-0.183261	-0.136177	0.136177	0.00133156	0.0345714
SNX17	3:4	2:27595466-27595607;2:27595907-27595980	2:5	0.117169	0.134199	0.170455	0.134199	0.134199	9.4684e-08	1.65934e-05
SEPT2	8:9	2:242263824-242264661;2:242265408-242265528	7:10	0.117015	0.12963	0.142391	0.12963	0.12963	0.00147394	0.0368073
DDX3X	4:5	X:41196944-41197822;X:41198289-41198336	3:6	0.217391	0.12963	0.0714286	0.12963	0.12963	7.01139e-07	9.05392e-05
NBEAL2	47:48	3:47048556-47048645;3:47048731-47048840	46:49	0.25641	0	0.128773	0.128773	0.128773	1.31121e-05	0.00109984
MAP4	19:20	3:47910704-47910817;3:47908736-47908828	18:21	-0.278351	-0.126873	-0.0247253	-0.126873	0.126873	0.000134249	0.00637353
IFRD2	8:9	3:50326878-50327059;3:50326686-50326791	7:10	0.125	0.166667	0	0.125	0.125	2.69133e-05	0.00182157
PHF20L1	5:6	8:133811018-133811106;8:133811341-133811418	4:7	0.125	0	0.388889	0.125	0.125	0.000436531	0.0154661
SREBF2	20:21	22:42295241-42295557;22:42296024-42296126	19:22	-0.124965	-0.0663265	-0.133289	-0.124965	0.124965	0.000757556	0.0233035
KIAA0146	27:28:29	8:48639762-48639855;8:48641495-48641664;8:48641974-48642027	26:30	-0.121212	0	-0.134615	-0.121212	0.121212	0.00221043	0.0468535
LMF2	8:9	22:50943658-50943763;22:50943486-50943582	7:10	0.0909091	0.16129	0.121212	0.121212	0.121212	1.9794e-05	0.00143895
NPRL2	8:9	3:50385748-50385841;3:50385555-50385672	7:10	0.121212	0.157895	0.0833333	0.121212	0.121212	6.47197e-06	0.00061073
PDCD4	2:3	10:112635724-112635828;10:112636428-112636511	1:4	0.136192	0.120722	0.0728787	0.120722	0.120722	3.62736e-08	8.09066e-06
OGG1	5:6:7:8	3:9798155-9798305;3:9798440-9798500;3:9798728-9799197;3:9800871-9800970	4:9	0.00803571	0.12	0.421053	0.12	0.12	0.000123647	0.00606734
XPO1	2:3:4:5	2:61763845-61764245;2:61760907-61761038;2:61752627-61753656;2:61752405-61752468	1:6	0.12	0.2	0	0.12	0.12	0.000255399	0.0104437
DEDD	2:4	1:161102181-161102266;1:161100605-161100637	1:5	0.197297	0.09375	0.118125	0.118125	0.118125	0.000258009	0.0105066
GYS1	11:12	19:49477877-49477990;19:49477470-49477596	10:13	0.133333	0	0.117647	0.117647	0.117647	0.00217881	0.0465856
INSIG1	3:4:5:6	7:155093276-155093400;7:155093961-155094127;7:155094457-155094556;7:155095535-155095605	2:7	0.116667	0.215686	0.0555556	0.116667	0.116667	6.80146e-06	0.00063571
C16orf13	2:3:4	16:685612-685774;16:685281-685397;16:684889-684956	1:5	-0.11474	-0.167883	-0.110429	-0.11474	0.11474	4.73638e-07	6.64041e-05
EIF4G1	2:3:4:5:6:7:9	3:184033277-184033333;3:184033551-184033644;3:184033860-184034006;3:184034501-184034521;3:184035109-184035285;3:184035505-184035604;3:184037477-184037589	1:10	0.113923	0.12963	0.0570513	0.113923	0.113923	1.60875e-07	2.67598e-05
BANK1	6:7	4:102734983-102735095;4:102750965-102751363	5:8	0.108705	0.112162	0.158185	0.112162	0.112162	2.35927e-05	0.00164212
NUP85	12:13	17:73222840-73223073;17:73224256-73225226	11:14	-0.111486	-0.0407785	-0.143275	-0.111486	0.111486	0.00222679	0.0470985
KIAA1429	3:4	8:95550488-95550574;8:95549331-95549379	2:5	0.111111	0.131579	0.105263	0.111111	0.111111	0.000297646	0.0115917
MED24	10:11:12:13:14:15:16:17:18:19:20:21:22	17:38188902-38189015;17:38188296-38188343;17:38187791-38187873;17:38187412-38187498;17:38186001-38186112;17:38185079-38185257;17:38184162-38184199;17:38183636-38183718;17:38183109-38183287;17:38182900-38182999;17:38182409-38182584;17:38179384-38179648;17:38178898-38179079	9:23	-0.047619	0.111111	0.2	0.111111	0.111111	0.00229933	0.0481143
ADCY7	3:4:5	16:50321823-50322261;16:50324368-50324571;16:50325647-50325808	2:6	-0.210526	0	-0.111111	-0.111111	0.111111	0.000788547	0.0238852
NGDN	5:6	14:23944767-23944851;14:23944935-23944987	4:7	0.0763702	0.111111	0.186047	0.111111	0.111111	9.24226e-08	1.65934e-05
SUB1	4:5	5:32594677-32594978;5:32599067-32599175	3:6	0.0216298	0.110071	0.128348	0.110071	0.110071	7.9663e-08	1.50349e-05
ATP5I	2:3	4:667701-667755;4:667296-667610	1:4	0.109129	0.0737704	0.127753	0.109129	0.109129	0.00162296	0.0397201
LGMN	14:15	14:93172828-93172998;14:93170985-93171052	13:16	0.104444	NA	0.111695	0.10807	0.10807	2.76314e-05	0.00184472
CCAR1	4:5	10:70497602-70497646;10:70500386-70500418	3:6	-0.0136986	0.136364	0.105744	0.105744	0.105744	7.69271e-05	0.00403723
ADSL	5:7	22:40749077-40749121;22:40750252-40750331	2:8	0.0175439	0.155261	0.105263	0.105263	0.105263	7.41497e-10	2.34744e-07
EDEM2	6:7	20:33722541-33722752;20:33721908-33721958	5:8	-0.105263	-0.344444	0	-0.105263	0.105263	0.000432654	0.0153843
RABGGTB	4:5:6	1:76255637-76255742;1:76255837-76255959;1:76256131-76256202	3:7	0.103448	0.103448	0.15873	0.103448	0.103448	3.61249e-11	1.54143e-08
FGD3	4:5	9:95737520-95737687;9:95738490-95738991	2:6	-0.176471	-0.0769231	-0.102564	-0.102564	0.102564	1.90846e-05	0.00143421
ACIN1	9:10	14:23540636-23540779;14:23540334-23540395	8:11	0.102456	0.11923	0.0827004	0.102456	0.102456	1.2209e-05	0.00104191
KIAA0146	28:29	8:48641495-48641664;8:48641974-48642027	27:30	-0.0588235	-0.153846	-0.102041	-0.102041	0.102041	1.69362e-05	0.00130876
DAXX	2:3	6:33289496-33289754;6:33288513-33289344	1:4	-0.101782	-0.160691	-0.0714559	-0.101782	0.101782	1.02713e-10	3.73341e-08
MBNL1	4:5:6	3:152019708-152020238;3:152052900-152053019;3:152113956-152114013	3:7	-0.0795475	-0.10149	-0.137519	-0.10149	0.10149	1.55571e-08	3.81693e-06
PEX2	3:4	8:77900543-77900574;8:77898423-77898532	2:5	0.03363	0.122145	0.101217	0.101217	0.101217	1.16986e-06	0.000140013
FAIM3	2:3:4:5:6:7	1:207087104-207087439;1:207086274-207086387;1:207085075-207085297;1:207083555-207083685;1:207083070-207083213;1:207082807-207082865	1:8	-0.100985	-0.196695	-0.0149754	-0.100985	0.100985	0.000112915	0.00559671
ITGAL	3:4:5:6:7:8:9:10:11:12:13:14:15:16	16:30486627-30486721;16:30486834-30486901;16:30490412-30490529;16:30490652-30490782;16:30492760-30492905;16:30495148-30495280;16:30495434-30495584;16:30500403-30500476;16:30500575-30500707;16:30505533-30505684;16:30506034-30506171;16:30507418-30507615;16:30507757-30507887;16:30510395-30510555	2:17	-0.1	-0.0171849	-0.177602	-0.1	0.1	0.00207118	0.0455609
ZDHHC5	11:12	11:57464233-57464345;11:57466031-57466890	10:13	0	0.116279	0.1	0.1	0.1	0.00212595	0.0460944
ZDHHC16	2:3:4:5:6:7:8	10:99210114-99210293;10:99211428-99211675;10:99211847-99212041;10:99212172-99212260;10:99212652-99212680;10:99213265-99213420;10:99213556-99213603	1:9	NA	0	0.2	0.1	0.1	0.00141884	0.0358878
TCOF1	18:19	5:149763301-149764193;5:149767465-149767651	17:20	0.1	0.1	0	0.1	0.1	0.00187458	0.0431858

## Sheet: parameters
Thu Oct 20 12:18:12 2016
Used parameters :
deltaPSI threshold	0.1
pvalue threshold	0.05
Type of analysis	paired
