# Supplementary material for: Modulation of alternative splicing during early infection of human primary B lymphocytes with Epstein-Barr virus (EBV): a novel function for the viral EBNA-LP protein
Source: Nucleic Acids Res. 2021 Sep 16;49(18):10657–76. doi: 10.1093/nar/gkab787 (PMC8501971; doi:10.1093/nar/gkab787)
Supplement: gkab787_Supplemental_Files [file gkab787_supplemental_files.zip › Sup table 5_revised.xls]

## Sheet: Number of events
Type of eventss	Pvalue<=0.05 & deltaPSI>=10%	ALL
exon_skipping	362	14736
acceptor	298	26927
donor	279	36377
mutually_exclusive	6	80
multi_exon_skipping	125	8565

## Sheet: exon_skipping
gene symbol	regulated exon	exon coordinates	flanking exons	deltaPSI_R1	deltaPSI_R2	deltaPSI_R3	deltaPSI	absolute value_deltaPSI	pvalue_glm	adjusted_pvalue_glm
PER1	18	17:8049276-8049455	17:19	0.79798	0.556977	0.661654	0.661654	0.661654	4.32833e-07	5.27126e-05
ARHGAP17	20	16:24940934-24940981	19:21	-0.508333	NA	-0.618182	-0.563258	0.563258	4.0946e-07	5.07043e-05
UHRF2	12	9:6495585-6497103	11:13	-0.651343	-0.525	-0.532828	-0.532828	0.532828	5.00461e-06	0.000394374
AHCTF1	36	1:247007097-247007230	35:37	0.514368	0.465217	0.21931	0.465217	0.465217	4.56157e-09	1.01847e-06
TRAPPC9	6	8:141436714-141436740	5:7	NA	0.466165	0.459239	0.462702	0.462702	0.000298644	0.00907384
TPM2	7	9:35684729-35684804	6:8	-0.495833	-0.407764	NA	-0.451799	0.451799	0.000886476	0.019883
MUSTN1	34	3:52848225-52848379	33:35	0.518519	NA	0.371648	0.445083	0.445083	0.000796987	0.0184086
ITIH4	28	3:52848225-52848379	27:29	0.518519	NA	0.371648	0.445083	0.445083	0.000796987	0.0184086
TMEM110	31	3:52848225-52848379	30:32	0.518519	NA	0.371648	0.445083	0.445083	0.000796987	0.0184086
RP11-894J14.4	31	3:52848225-52848379	30:32	0.518519	NA	0.371648	0.445083	0.445083	0.000796987	0.0184086
IVNS1ABP	8	1:185275617-185275757	7:9	-0.463356	-0.443124	-0.404313	-0.443124	0.443124	1.80779e-11	7.83516e-09
MPI	7	15:75189352-75189560	6:8	0.450575	0.1875	0.441224	0.441224	0.441224	1.2921e-07	1.74683e-05
ZNF43	6	19:22001897-22002023	5:7	0.483871	0.284965	0.43928	0.43928	0.43928	4.58358e-11	1.8255e-08
SFRS7	4	2:38976040-38976488	3:5	-0.517499	-0.43522	-0.427778	-0.43522	0.43522	1.76463e-11	7.83516e-09
TMEM218	4	11:124972028-124972247	3:5	0.433333	0.198758	0.59707	0.433333	0.433333	9.71762e-06	0.000665458
TSPO	2	22:43555216-43555426	1:3	-0.420734	-0.155666	-0.482927	-0.420734	0.420734	7.25946e-05	0.00317434
RNASEN	7	5:31515561-31515671	6:8	0.324176	0.435606	0.419048	0.419048	0.419048	7.14394e-06	0.000513527
PRMT1	5	19:50183390-50183510	4:6	-0.418852	-0.466989	-0.234375	-0.418852	0.418852	1.76471e-10	5.41766e-08
SNRNP70	8	19:49605371-49605442	7:9	-0.513332	-0.36202	-0.414502	-0.414502	0.414502	5.13145e-12	2.52057e-09
PAOX	5	10:135197464-135197716	3:6	0.506494	0.333333	0.411304	0.411304	0.411304	2.43592e-05	0.00140768
VEZT	7	12:95650326-95650398	6:8	-0.311594	-0.435897	-0.409722	-0.409722	0.409722	2.36532e-05	0.00137768
MTRR	3	5:7873486-7873639	2:4	0.397436	0.407407	0.532164	0.407407	0.407407	3.04534e-13	1.72601e-10
TBRG4	5	7:45143698-45143855	4:6	0.057041	0.45	0.406614	0.406614	0.406614	1.66372e-09	4.08609e-07
UBOX5	2	20:3127167-3129906	1:3	0.325236	NA	0.470588	0.397912	0.397912	0.00184822	0.0325392
TTC39C	6	18:21649121-21649235	5:7	NA	0.55	0.230769	0.390385	0.390385	0.00176859	0.0316651
FRMD8	5	11:65161044-65161145	4:6	NA	-0.52381	-0.25	-0.386905	0.386905	5.39025e-06	0.000420269
DEF8	2	16:90015825-90016046	1:4	-0.371611	-0.452055	-0.319188	-0.371611	0.371611	6.85846e-11	2.46503e-08
RBM5	6	3:50137965-50138038	5:7	NA	0.480331	0.259259	0.369795	0.369795	0.000597906	0.015323
RBM6	31	3:50137965-50138038	30:32	NA	0.480331	0.259259	0.369795	0.369795	0.000597906	0.015323
CCR6	2	6:167536241-167536711	1:3	-0.376551	-0.247086	-0.356591	-0.356591	0.356591	4.06616e-07	5.07043e-05
ZNF717	2	3:75833935-75834255	1:3	NA	0.307692	0.404762	0.356227	0.356227	0.000228528	0.00751695
FRG1B	3	20:29613033-29613061	2:4	-0.138125	-0.350267	-0.350427	-0.350267	0.350267	2.57475e-05	0.0014706
KLF6	3	10:3822298-3822421	2:4	0.349585	0.427576	0.288571	0.349585	0.349585	0	0
IRF4	2	6:393098-393368	1:3	0.348837	0.413004	0.250614	0.348837	0.348837	0.00322886	0.0464459
FADS3	2	11:61658641-61659006	1:5	0.409091	NA	0.280303	0.344697	0.344697	0.000437572	0.0121404
TEP1	49	14:20840892-20841016	48:50	0.341198	0.113095	0.491667	0.341198	0.341198	9.23827e-05	0.00377106
CDC16	2	13:115002120-115002174	1:3	-0.336996	-0.0748137	-0.394022	-0.336996	0.336996	4.15003e-05	0.00210154
CHD1L	11	1:146742593-146742666	10:12	0.333647	0.429825	0.291234	0.333647	0.333647	5.51646e-07	6.15838e-05
ACAA1	7	3:38173087-38173129	6:8	0.33007	0.347745	0.146036	0.33007	0.33007	0	0
FAM36A	2	1:245005246-245005360	1:3	0.330034	0.221107	0.377334	0.330034	0.330034	6.27093e-05	0.00285082
BTBD1	3	15:83718825-83718930	2:4	0.282051	0.322135	0.313896	0.313896	0.313896	5.77988e-08	8.87212e-06
UBXN11	10	1:26620696-26620822	9:11	-0.3125	-0.428571	-0.037594	-0.3125	0.3125	0.000109007	0.00427213
MS4A1	2	11:60228545-60228633	1:3	-0.276055	-0.320419	-0.311083	-0.311083	0.311083	2.02795e-05	0.001205
MTIF3	5	13:28015154-28015214	4:6	-0.227322	-0.394286	-0.307692	-0.307692	0.307692	0.00308537	0.0452398
BPTF	6	17:65871672-65871860	5:7	0.303188	0.18053	0.303273	0.303188	0.303188	0.00223348	0.0374431
CFLAR	2	2:201983262-201983624	1:3	0.309922	0.194099	0.301045	0.301045	0.301045	0.00246206	0.039913
HACL1	10	3:15616484-15616589	9:11	0.3	0.1875	0.301136	0.3	0.3	8.91958e-06	0.000622934
GALT	7	9:34648331-34648453	6:8	NA	0.208333	0.388889	0.298611	0.298611	0.00033846	0.00993536
KIAA0319L	23	1:35907847-35907937	22:24	0.259259	NA	0.333333	0.296296	0.296296	1.10396e-10	3.69726e-08
EYA3	13	1:28324795-28324862	12:14	-0.294118	-0.352941	-0.148148	-0.294118	0.294118	4.92217e-05	0.00238596
FBXW11	11	5:171299876-171299994	10:12	0.0909091	0.285714	0.3	0.285714	0.285714	1.01184e-07	1.42005e-05
ZNF252	4	8:146221893-146221993	3:5	-0.846154	-0.285714	-0.133333	-0.285714	0.285714	0.00101429	0.0217881
N4BP1	4	16:48585297-48585393	3:5	0.347973	0.222222	NA	0.285098	0.285098	2.07155e-06	0.000191989
HPS1	6	10:100195029-100195171	5:7	0.306439	0.285084	0.0763285	0.285084	0.285084	5.9635e-08	9.0596e-06
ZNF680	2	7:64004684-64004810	1:3	0.478788	0.0909091	NA	0.284848	0.284848	0.00208058	0.0355497
CCDC25	7	8:27606012-27606115	6:8	0.283761	0.28835	0.0702093	0.283761	0.283761	6.08616e-11	2.24214e-08
C19orf60	3	19:18700191-18700493	2:4	-0.25	-0.283019	-0.448276	-0.283019	0.283019	2.32209e-11	9.77665e-09
CAPN12	16	19:39224782-39224844	15:17	NA	-0.392707	-0.163337	-0.278022	0.278022	0.0026233	0.0413886
PATL2	15	15:44959304-44959401	14:16	0.388889	0.166667	NA	0.277778	0.277778	0.000106581	0.0041994
USP15	4	12:62698454-62698803	3:5	-0.269657	-0.276353	-0.400202	-0.276353	0.276353	0	0
SMARCD1	5	12:50481146-50481268	4:6	-0.274242	-0.2753	-0.139855	-0.274242	0.274242	2.02569e-05	0.001205
MED31	3	17:6553302-6553398	2:4	-0.286172	-0.207659	-0.273054	-0.273054	0.273054	2.67298e-08	4.74567e-06
ZCCHC10	4	5:132335824-132335865	3:5	0.271656	0.275776	-0.0588235	0.271656	0.271656	0.000181177	0.00626718
NDE1	13	16:15793016-15794487	12:15	0.276759	0.229885	0.271408	0.271408	0.271408	1.72246e-09	4.16102e-07
CRYZ	8	1:75172787-75172888	7:9	-0.269949	-0.0478437	-0.489683	-0.269949	0.269949	0.00106606	0.0224324
ANKZF1	11	2:220100196-220100307	10:12	0.268553	0.0825806	0.393398	0.268553	0.268553	0.00182751	0.0322903
FAHD2A	6	2:96076612-96076774	5:7	0.123913	0.265714	0.555556	0.265714	0.265714	1.72653e-08	3.30418e-06
MRS2	11	6:24423165-24423278	10:12	0.333333	-0.0367816	0.26087	0.26087	0.26087	0.000210656	0.00699151
EDEM2	7	20:33721908-33721958	6:8	-0.182785	-0.346801	-0.260842	-0.260842	0.260842	2.94036e-06	0.000254878
PPHLN1	5	12:42745687-42745851	4:6	0.239298	0.260611	0.492754	0.260611	0.260611	4.23048e-05	0.00212766
NVL	2	1:224514093-224514166	1:3	0.259259	0.0148893	0.265222	0.259259	0.259259	0.00174322	0.0314035
RSRC2	5	12:123005051-123005128	4:6	-0.306815	-0.197494	-0.25431	-0.25431	0.25431	0	0
BYSL	3	6:41897870-41898008	2:4	0.388889	NA	0.117647	0.253268	0.253268	0.00139689	0.0268728
IRF4	7	6:398828-398935	6:8	0.0827094	0.391975	0.252227	0.252227	0.252227	4.89906e-07	5.68445e-05
HMGN1	7	21:40717756-40719218	6:8	-0.250751	-0.189394	-0.453704	-0.250751	0.250751	1.09832e-06	0.000109358
SRSF2	3	17:74731854-74731957	2:4	-0.295681	-0.250061	-0.184524	-0.250061	0.250061	9.82599e-07	0.000101256
USP34	40	2:61507379-61507483	39:41	-0.25	-0.25	-0.04	-0.25	0.25	7.33804e-05	0.00318805
C12orf49	3	12:117158101-117158252	2:4	0.25	0	0.3125	0.25	0.25	0.000157824	0.00563122
ZNF687	3	1:151257682-151258550	2:4	0.266667	0.25	0.0909091	0.25	0.25	7.33481e-05	0.00318805
RNF111	10	15:59376301-59376453	9:11	0.181818	NA	0.318182	0.25	0.25	4.49716e-07	5.43198e-05
ATG13	2	11:46639875-46639925	1:4	0.183333	0.25	0.321429	0.25	0.25	0.000786005	0.0183566
RP11-658F2.1	6	11:66410921-66411611	5:7	0.24758	0.168148	0.295259	0.24758	0.24758	7.80487e-14	4.6005e-11
RBM14	6	11:66410921-66411611	5:7	0.24758	0.168148	0.295259	0.24758	0.24758	7.80487e-14	4.6005e-11
RBM4	3	11:66410921-66411611	2:4	0.24758	0.168148	0.295259	0.24758	0.24758	7.80487e-14	4.6005e-11
NUDT2	2	9:34336227-34336339	1:3	-0.298143	NA	-0.195113	-0.246628	0.246628	6.40225e-07	7.04057e-05
TMEM126B	3	11:85342189-85342360	2:4	-0.217391	-0.266667	NA	-0.242029	0.242029	0.00314667	0.0457774
FCGR2B	16	1:161645047-161645103	15:17	0.33662	0.241137	0.110803	0.241137	0.241137	5.76784e-06	0.000442682
TULP3	4	12:3029929-3030088	3:5	0.346154	0.13555	NA	0.240852	0.240852	0.000600309	0.0153579
UTP6	12	17:30205721-30205800	11:13	0.240148	0.199931	0.339394	0.240148	0.240148	0	0
SMEK1	11	14:91932605-91932760	10:12	-0.23827	-0.145068	-0.253535	-0.23827	0.23827	0.000508292	0.0135434
ATXN3	4	14:92560090-92560194	3:5	0.191142	0.238095	0.253827	0.238095	0.238095	6.90246e-05	0.0030431
RASSF1	4	3:50374604-50375003	3:5	0.232367	0.235294	0.481074	0.235294	0.235294	0.000302672	0.00912101
GTSF1	4	12:54858851-54858951	3:5	-0.217391	-0.25	NA	-0.233696	0.233696	0.000373841	0.010635
MCCC2	7	5:70922467-70922580	6:8	0.23012	0.24547	0.135714	0.23012	0.23012	0.000539886	0.014081
DLST	2	14:75349294-75349327	1:3	0.113636	0.353261	0.228283	0.228283	0.228283	0.000109458	0.00427846
BAT3	13	6:31612086-31612191	12:14	-0.268372	-0.227865	0.0057318	-0.227865	0.227865	0.0010603	0.0223848
MED17	8	11:93530701-93530885	7:9	0.217391	0.238095	NA	0.227743	0.227743	2.05595e-06	0.00019175
ANAPC5	9	12:121769150-121769231	8:10	0.249686	0.225	0.1547	0.225	0.225	0	0
RAG1AP1	3	1:155109304-155109427	2:4	-0.129721	-0.250441	-0.222937	-0.222937	0.222937	0.00157959	0.0293503
SCAP	9	3:47465423-47465535	8:10	0.235294	0.222222	0	0.222222	0.222222	0.000173986	0.00606113
SECISBP2	11	9:91954779-91954868	10:12	NA	-0.2	-0.241758	-0.220879	0.220879	7.76274e-05	0.00329659
CEP57	9	11:95555663-95555740	8:10	-0.147059	-0.227564	-0.218954	-0.218954	0.218954	4.72595e-05	0.00230602
ZFYVE19	3	15:41101317-41101438	1:4	0	0.266667	0.216667	0.216667	0.216667	0.000962586	0.0212345
BEND5	5	1:49208295-49208451	4:6	0.187721	0.266638	0.215206	0.215206	0.215206	0.000237458	0.00772719
MYO9A	41	15:72139756-72139809	40:42	-0.0769231	-0.352941	NA	-0.214932	0.214932	0.000392932	0.0111137
IFFO1	3	12:6660564-6660669	1:4	-0.214474	-0.318681	-0.179121	-0.214474	0.214474	0.000101511	0.00403196
CHCHD6	3	3:126449404-126449473	2:4	0.304348	-0.0396825	0.214286	0.214286	0.214286	0.00114569	0.0235137
BRD8	15	5:137499776-137499822	14:16	0.214053	0.0715311	0.255583	0.214053	0.214053	0.00235898	0.0387866
STAU2	3	8:74651991-74652103	2:4	0.154762	0.27381	0.213559	0.213559	0.213559	0.000267721	0.00835833
SF1	14	11:64533423-64533627	13:15	-0.168248	-0.244354	-0.213158	-0.213158	0.213158	0.00207344	0.0354869
MORF4L2	2	X:102941559-102941746	1:3	0.278082	0.211261	0.0919163	0.211261	0.211261	0	0
PET112L	12	4:152593761-152594048	11:13	0.183499	0.238095	NA	0.210797	0.210797	0.00121492	0.0245247
ARHGEF2	13	1:155935422-155935551	12:14	0.0378788	0.210526	0.237401	0.210526	0.210526	0.00264131	0.0415836
ARRB2	2	17:4618308-4618338	1:3	-0.161217	-0.209131	-0.237665	-0.209131	0.209131	0.000238812	0.00772719
INTS12	2	4:106624805-106624966	1:3	0.336601	0.208683	0.160806	0.208683	0.208683	2.11362e-08	3.79834e-06
HPS1	10	10:100189548-100189646	9:11	-0.208216	-0.276786	-0.136496	-0.208216	0.208216	0.000125104	0.00466715
PARP12	10	7:139727076-139727206	9:11	-0.307399	-0.207792	-0.0757576	-0.207792	0.207792	0.00157134	0.0292364
PMPCB	7	7:102948043-102948155	6:8	0.207792	0.169339	0.218372	0.207792	0.207792	1.98332e-09	4.71391e-07
LTB	2	6:31549591-31549636	1:3	-0.205219	-0.266822	-0.128713	-0.205219	0.205219	0.00123048	0.0247392
RAB6A	6	11:73429658-73429763	5:7	0.0787879	0.354167	0.204955	0.204955	0.204955	0.00237042	0.0388982
ABHD10	2	3:111700631-111700814	1:3	0.204946	0.301494	0.188546	0.204946	0.204946	1.77636e-15	1.30882e-12
PRPF3	4	1:150300016-150300111	3:5	-0.20471	-0.195542	-0.295195	-0.20471	0.20471	1.93831e-06	0.000183095
DPH5	5	1:101479266-101479374	4:6	-0.0724837	-0.203226	-0.219663	-0.203226	0.203226	0.000991945	0.0215277
IRF7	6	11:614174-614399	5:7	0.208244	0.088046	0.20231	0.20231	0.20231	2.3002e-05	0.0013484
RPS6KB2	10	11:67200597-67200691	9:11	-0.0227273	0.275862	0.201814	0.201814	0.201814	0.000143777	0.00518019
ZNF485	3	10:44104062-44104188	2:4	0.117647	NA	0.285714	0.201681	0.201681	9.2054e-06	0.000638606
SENP2	4	3:185316200-185316337	3:5	0.1875	0.214286	NA	0.200893	0.200893	6.88565e-06	0.000502311
TCIRG1	2	11:67807259-67807429	1:3	-0.0691057	-0.200535	-0.245455	-0.200535	0.200535	0.000735802	0.0176417
NT5C3L	2	17:39991840-39991934	1:3	-0.232221	-0.20049	-0.173545	-0.20049	0.20049	6.8612e-06	0.000502311
TRAF3	8	14:103355897-103355971	7:9	-0.200405	-0.162007	-0.353567	-0.200405	0.200405	6.04163e-06	0.000461292
CR1	47	1:207803862-207803966	46:48	-0.0309091	-0.269231	-0.200165	-0.200165	0.200165	0.0003127	0.00932782
IVD	9	15:40707088-40707181	7:10	0.2	0.35	0.0344828	0.2	0.2	4.42121e-06	0.000361947
SLC12A9	8	7:100456672-100456783	7:9	-0.382862	0	-0.2	-0.2	0.2	0.0030902	0.0452656
ZNF337	5	20:25666203-25666298	4:6	0.2	0.25	0.0928793	0.2	0.2	0.0026928	0.0418136
UCK1	5	9:134404331-134404425	4:7	0.2	0	0.25	0.2	0.2	5.50508e-05	0.00260009
ARAP1	15	11:72415197-72415379	14:17	0.213115	0.2	-0.0757576	0.2	0.2	0.00187378	0.0328715
HNRNPH3	3	10:70097615-70097753	2:4	0.287539	0.199813	0.174585	0.199813	0.199813	1.92233e-08	3.54093e-06
LYSMD2	2	15:52029547-52030334	1:3	-0.220045	-0.0741107	-0.197449	-0.197449	0.197449	0.00173311	0.0312596
SS18	11	18:23615795-23615887	10:12	0.0770474	0.195906	0.198509	0.195906	0.195906	0.000628924	0.0157348
FAM111A	4	11:58913300-58913329	3:5	0.349528	-0.0545455	0.193627	0.193627	0.193627	5.14325e-05	0.00246066
ACADM	3	1:76194074-76194173	1:4	0.192341	0.194797	0.0857409	0.192341	0.192341	1.01811e-06	0.000104187
MYST2	7	17:47886481-47886570	6:8	0	-0.192308	-0.197917	-0.192308	0.192308	0.00201889	0.0345934
NUBP2	3	16:1836758-1836956	2:4	-0.191257	-0.326389	-0.128908	-0.191257	0.191257	0.00265622	0.0416848
DGCR14	7	22:19125728-19125992	6:8	0.047619	0.333333	NA	0.190476	0.190476	3.35178e-05	0.00178166
C14orf106	8	14:45701712-45701830	7:9	-0.137931	-0.263158	-0.190476	-0.190476	0.190476	4.83285e-06	0.000384956
CCL4	2	17:34431921-34432035	1:3	0.152288	0.228378	NA	0.190333	0.190333	3.36118e-05	0.00178166
HDAC9	19	7:18705836-18706099	18:20	0	0.285714	0.1875	0.1875	0.1875	0.000650779	0.0161446
MAP3K11	3	11:65375739-65375919	1:4	0	NA	0.375	0.1875	0.1875	0.000655916	0.0162174
TRIM5	8	11:5687211-5687311	7:9	0.0869565	0.245746	0.1875	0.1875	0.1875	6.41185e-08	9.61279e-06
PLCG1	25	20:39800833-39800929	24:26	0.416667	0.1875	0.0413437	0.1875	0.1875	1.48307e-05	0.000933951
TSR1	2	17:2239331-2239434	1:3	0.1875	0.258065	0.153846	0.1875	0.1875	1.92727e-05	0.00115448
SLC38A2	13	12:46756804-46756928	12:14	0.179487	0.1875	0.194444	0.1875	0.1875	0.00013031	0.00482475
TCHP	11	12:110350796-110350877	10:12	0.047619	0.1875	0.28125	0.1875	0.1875	1.16591e-07	1.59082e-05
GAPVD1	20	9:128104498-128104578	19:21	0.187259	0.282622	0.137476	0.187259	0.187259	7.29801e-07	7.96618e-05
TRAPPC4	3	11:118890860-118890963	2:4	0.185754	0.191176	0.0383795	0.185754	0.185754	0.00261139	0.0413335
TRIP11	15	14:92461696-92461859	14:16	NA	0.217391	0.153846	0.185619	0.185619	0.000353786	0.0102023
CCDC53	8	12:102411498-102411583	7:9	-0.121118	-0.185484	-0.238562	-0.185484	0.185484	0.000341136	0.00997416
EIF2B5	14	3:183861230-183861353	13:15	0.163636	0.272727	0.185447	0.185447	0.185447	5.75064e-09	1.2462e-06
ZNF800	4	7:127026114-127026234	3:5	-0.354783	-0.182222	-0.0454545	-0.182222	0.182222	0.000114296	0.00437472
C20orf72	4	20:17956327-17956546	2:5	0.130049	0.219981	0.182201	0.182201	0.182201	0.00287652	0.0431214
MBOAT7	4	19:54691043-54691169	3:5	0	-0.2	-0.181818	-0.181818	0.181818	0.00138843	0.0268148
NFRKB	2	11:129764254-129764333	1:3	0.181593	0.121083	0.364734	0.181593	0.181593	0.00317013	0.0458891
ZNF207	10	17:30693684-30693776	9:11	-0.112713	-0.180761	-0.221856	-0.180761	0.180761	7.95608e-11	2.79145e-08
ARNT	6	1:150814900-150814944	5:7	0.179221	0.28825	0.0935379	0.179221	0.179221	0.000317309	0.00940818
CLK3	5	15:74914461-74914557	4:6	0.143429	0.178571	0.368421	0.178571	0.178571	7.61166e-08	1.11055e-05
PSMC6	14	14:53188218-53190592	13:15	-0.268116	-0.178261	-0.0921619	-0.178261	0.178261	9.96967e-05	0.0039922
RSU1	2	10:16858972-16859083	1:3	0.1786	0.177204	0.0475669	0.177204	0.177204	0.00147422	0.027923
WDR34	3	9:131399197-131399306	2:4	-0.176471	-0.185185	0	-0.176471	0.176471	0.000555518	0.0144631
MINA	7	3:97670996-97671204	6:8	-0.181818	NA	-0.170259	-0.176038	0.176038	2.1376e-06	0.00019565
SAT1	4	X:23802411-23802520	3:5	-0.341414	-0.163907	-0.17429	-0.17429	0.17429	3.95549e-08	6.62365e-06
DOK1	5	2:74783021-74783205	4:6	0.343077	0.109524	0.174163	0.174163	0.174163	7.09744e-05	0.00311274
MFSD1	11	3:158539773-158539929	10:12	0.1	0.194444	0.173077	0.173077	0.173077	0.000506249	0.0135147
ACIN1	12	14:23536523-23537880	11:13	-0.21948	-0.0237374	-0.172583	-0.172583	0.172583	1.48938e-06	0.000144757
RASA1	23	5:86676326-86676412	22:24	0.153846	0.190476	NA	0.172161	0.172161	0.000498006	0.0133673
SREBF2	10	22:42274663-42274762	9:11	-0.171034	-0.214716	-0.0804698	-0.171034	0.171034	8.84649e-05	0.00365159
CCBL2	2	1:89453935-89454034	1:3	-0.169591	-0.333333	-0.0344828	-0.169591	0.169591	0.00158391	0.0293503
RBMXL1	2	1:89453935-89454034	1:3	-0.169591	-0.333333	-0.0344828	-0.169591	0.169591	0.00158391	0.0293503
RP11-431I8.2	2	3:160166514-160166583	1:3	0.138149	0.169565	0.290249	0.169565	0.169565	0.000731772	0.0175912
IFT80	2	3:160166514-160166583	1:3	0.138149	0.169565	0.290249	0.169565	0.169565	0.000731772	0.0175912
TRIM59	2	3:160166514-160166583	1:3	0.138149	0.169565	0.290249	0.169565	0.169565	0.000731772	0.0175912
BEX4	2	X:102470610-102470692	1:3	0.16888	0.113679	0.234552	0.16888	0.16888	0	0
DCP2	9	5:112339639-112339774	8:10	0.238095	NA	0.0993789	0.168737	0.168737	0.00136804	0.0265448
KLHDC4	3	16:87790005-87790083	2:4	0.155556	NA	0.181818	0.168687	0.168687	0.00120228	0.0243457
CD1C	5	1:158263002-158263092	4:6	0.16367	0.168196	0.430847	0.168196	0.168196	0.00359152	0.0494161
C10orf118	2	10:115932900-115933024	1:3	-0.167766	-0.145	-0.239351	-0.167766	0.167766	0.000748828	0.0178555
LCMT1	2	16:25137285-25137451	1:3	-0.167277	-0.116602	-0.241958	-0.167277	0.167277	7.46042e-05	0.00322395
C16orf28	2	16:1463847-1464056	1:3	-0.134199	NA	-0.2	-0.1671	0.1671	0.00317815	0.0459149
MTERF	3	7:91506192-91506292	2:4	-0.244231	NA	-0.0896382	-0.166934	0.166934	0.000983825	0.0214882
TRANK1	19	3:36879863-36879995	18:20	0.111111	0.166667	0.2	0.166667	0.166667	5.79955e-05	0.00270498
REXO2	4	11:114315263-114315374	3:5	0.166667	0.235294	0.0611111	0.166667	0.166667	6.06911e-05	0.00279173
ATP6V0A1	13	17:40647052-40647206	12:14	0.223556	0.00666667	0.166667	0.166667	0.166667	0.000429445	0.0119402
DHFR	4	5:79933702-79933828	3:5	0.166667	0.230769	0	0.166667	0.166667	0.000943763	0.0208818
DCAF8	15	1:160194852-160194909	14:16	0.166667	0.230769	0.0588235	0.166667	0.166667	0.00190843	0.0332419
PEX19	17	1:160194852-160194909	16:18	0.166667	0.230769	0.0588235	0.166667	0.166667	0.00190843	0.0332419
ACAA1	11	3:38167653-38167832	10:12	0.286337	0.0850202	0.166197	0.166197	0.166197	5.15042e-06	0.000403705
PIK3CD	3	1:9770163-9770338	2:4	0.164537	0.26087	0.120047	0.164537	0.164537	0.000320821	0.00949322
RUNDC1	5	17:41141358-41141556	4:6	NA	-0.166667	-0.16	-0.163333	0.163333	0.000528295	0.0138898
AFG3L2	4	18:12367275-12367381	3:5	0.205128	0	0.162791	0.162791	0.162791	0.000177456	0.00616742
BOD1	3	5:173036241-173036437	2:4	0.16	0.425974	0	0.16	0.16	0.0011797	0.0240345
SKA2	3	17:57196680-57196856	2:4	-0.159329	-0.296056	-0.121648	-0.159329	0.159329	0.00197539	0.034086
ITGAE	28	17:3626582-3626677	27:29	-0.159013	-0.191248	-0.0777935	-0.159013	0.159013	0.000759172	0.0180148
DCLRE1C	14	10:14968842-14968896	13:15	-0.0804348	-0.157895	-0.228571	-0.157895	0.157895	0.00101931	0.0218322
SNTB2	5	16:69317951-69318147	4:6	0	0.157895	0.190476	0.157895	0.157895	0.000618687	0.015638
MSH4	3	1:76255637-76255742	2:4	0.130435	0.157895	0.163934	0.157895	0.157895	7.70921e-06	0.00054957
KIAA0406	7	20:36625151-36625355	6:8	0.266667	0	0.157895	0.157895	0.157895	0.00074612	0.0178198
HSD17B4	26	5:118866961-118867099	25:27	0.125	0.157895	0.255556	0.157895	0.157895	2.95614e-09	6.80651e-07
ANKHD1	16	5:139876105-139876863	15:17	0.388368	0.149758	0.157895	0.157895	0.157895	0.00100886	0.0217348
FUBP1	21	1:78412215-78414459	20:22	0	0.194444	0.15625	0.15625	0.15625	0.000876879	0.0196977
NHLRC2	6	10:115657869-115657968	5:7	0.0625	0.25	NA	0.15625	0.15625	0.0022941	0.0379841
SFRS8	12	12:132249001-132249231	11:13	-0.176171	-0.0992593	-0.155391	-0.155391	0.155391	2.70206e-05	0.00153145
C8orf59	4	8:86127150-86127266	3:5	-0.181102	-0.155315	-0.026455	-0.155315	0.155315	2.29554e-05	0.0013484
MEMO1	5	2:32235256-32235417	3:7	0.0720131	0.211068	0.154762	0.154762	0.154762	0.00291926	0.0435724
C8orf59	2	8:86131465-86131592	1:3	-0.154573	-0.0242532	-0.200747	-0.154573	0.154573	0.00144815	0.0275711
ACLY	14	17:40052873-40052902	13:15	-0.0400641	-0.153846	-0.232558	-0.153846	0.153846	0.00287254	0.0431057
MMS19	8	10:99236592-99236720	7:9	0.153846	0.328571	0.0833333	0.153846	0.153846	0.000814392	0.0186639
GPATCH4	3	1:156568213-156568286	2:4	0.0555556	0.260069	0.153022	0.153022	0.153022	5.23269e-07	5.93145e-05
WDR90	40	16:716905-716989	39:41	-0.129032	-0.173913	NA	-0.151473	0.151473	0.00293745	0.0437677
ADA	6	20:43251648-43251719	5:7	0.150959	0.267363	0.0553075	0.150959	0.150959	0.000322207	0.0095151
SMC4	2	3:160118416-160118757	1:3	-0.25	-0.146341	-0.150725	-0.150725	0.150725	0.000115013	0.00439074
MRPL49	2	11:64891974-64892124	1:3	0.166667	0.0967742	0.15	0.15	0.15	5.21865e-07	5.93145e-05
PCNP	2	3:101298634-101298848	1:3	0.149785	0.0874714	0.173968	0.149785	0.149785	0	0
RIOK3	7	18:21047363-21047490	6:8	0.025	0.233333	0.149621	0.149621	0.149621	0.00312549	0.045719
ITGB7	13	12:53586475-53586694	12:14	0.14927	0.138629	0.237288	0.14927	0.14927	8.8439e-09	1.81005e-06
CYBASC3	4	11:61124675-61124843	3:5	-0.202899	-0.149254	-0.067033	-0.149254	0.149254	0.0001126	0.0043323
DUSP5	2	10:112262479-112262627	1:3	0	0.149107	0.16	0.149107	0.149107	4.31374e-08	6.8352e-06
DDB2	7	11:47256308-47256485	6:8	0.10616	NA	0.189441	0.1478	0.1478	2.31641e-06	0.000208138
FGFR1OP2	5	12:27113448-27113561	4:6	0.147186	0.124138	0.158893	0.147186	0.147186	0.000487812	0.0131415
PARP2	13	14:20824749-20824848	12:14	0.294118	0	NA	0.147059	0.147059	0.000267232	0.00835833
TARBP1	27	1:234534128-234534299	26:28	-0.294118	0	NA	-0.147059	0.147059	0.000317278	0.00940818
MLH1	11	3:37055923-37056039	10:12	0.147059	0	0.176471	0.147059	0.147059	3.01093e-05	0.00163121
MEF2D	5	1:156450626-156450763	4:6	0.147059	0	0.157895	0.147059	0.147059	0.00098575	0.0214882
BCLAF1	11	6:136590279-136590441	10:12	-0.146581	-0.193732	-0.101737	-0.146581	0.146581	0.00155297	0.0290414
METTL3	9	14:21967450-21967515	8:10	0.2	NA	0.0909091	0.145455	0.145455	7.52953e-05	0.0032439
LY6G6E	8	6:31669051-31669117	7:9	0.290323	NA	0	0.145161	0.145161	0.000528227	0.0138898
BAT5	4	6:31669051-31669117	3:5	0.290323	NA	0	0.145161	0.145161	0.000528227	0.0138898
FUS	7	16:31198123-31198157	6:8	0.297868	0.145039	0.0323762	0.145039	0.145039	0.00176536	0.0316477
USF2	4	19:35760706-35760906	3:5	-0.14497	-0.0426768	-0.166776	-0.14497	0.14497	0.000359969	0.0103201
PPP1R12A	16	12:80199372-80199548	15:17	-0.105856	-0.144382	-0.228561	-0.144382	0.144382	0.000160093	0.00568466
RPAIN	6	17:5329556-5329619	5:7	0.143124	0.228723	-0.0571429	0.143124	0.143124	0.00119693	0.0242948
TRAF3IP2	2	6:111922399-111922521	1:3	-0.142857	-0.290441	-0.0741525	-0.142857	0.142857	0.0001828	0.00630853
KLHL12	12	1:202862367-202862553	11:13	0.142857	0.0194805	0.176471	0.142857	0.142857	0.000888514	0.0198984
AP1G1	20	16:71782154-71782281	19:21	0	NA	0.285714	0.142857	0.142857	0.00231489	0.0382853
NCAPD2	9	12:6623939-6624086	8:10	0.142857	0.295833	0	0.142857	0.142857	5.97503e-05	0.00276881
TREX2	3	X:152730446-152730513	2:4	0.0228041	0.344828	0.142857	0.142857	0.142857	5.54373e-06	0.00042996
IQCB1	12	3:121507131-121507279	11:13	0.112033	0.251694	0.142367	0.142367	0.142367	5.40759e-07	6.08292e-05
NADK	12	1:1686813-1686915	11:13	0.0714286	0.142276	0.158262	0.142276	0.142276	4.95325e-09	1.08942e-06
VPS29	3	12:110936625-110936664	2:4	-0.107322	-0.1417	-0.155071	-0.1417	0.1417	1.91051e-10	5.66204e-08
PSD4	15	2:113956317-113956461	14:16	-0.245992	-0.108815	-0.141409	-0.141409	0.141409	0.00215442	0.0364915
MED15	7	22:20909223-20909435	6:8	0.0398374	0.209302	0.141176	0.141176	0.141176	0.000960655	0.0212237
DHPS	8	19:12787918-12788025	7:9	0.140173	0.0910345	0.191417	0.140173	0.140173	1.03445e-06	0.000105128
DENND5B	9	12:31600472-31600703	8:10	0	NA	-0.28	-0.14	0.14	0.00139205	0.0268148
BCKDK	8	16:31122009-31122082	7:9	0.09375	0.13964	0.24	0.13964	0.13964	2.53702e-05	0.00145469
IL10RA	4	11:117860157-117860335	3:5	0.047619	0.138889	0.155556	0.138889	0.138889	0.00199345	0.0343573
BAT2L	21	9:134357758-134357949	20:22	0.0645161	0.138889	0.225806	0.138889	0.138889	0.000193708	0.00662292
NFU1	4	2:69650714-69650849	3:5	0.138095	0.152627	0.123985	0.138095	0.138095	9.69507e-07	0.00010061
NEK4	12	3:52777368-52777477	11:13	0.133333	0.335044	0.137931	0.137931	0.137931	0.00266632	0.0417085
CDYL	8	6:4935749-4936005	7:9	0.137931	0.190476	0	0.137931	0.137931	0.000201223	0.00678542
GLCCI1	7	7:8124527-8124647	6:8	0.136898	0.0862791	0.223123	0.136898	0.136898	3.47449e-06	0.000294253
MATR3	9	5:138642928-138644016	8:10	0.136599	0.257529	0.00471318	0.136599	0.136599	0.00180418	0.0321479
POLG	17	15:89864356-89864491	16:18	0.176471	0.0555556	0.136364	0.136364	0.136364	0.00278495	0.042577
MTMR1	16	X:149919502-149919712	15:17	-0.136364	-0.555556	-0.11244	-0.136364	0.136364	6.41429e-05	0.00288174
GABPB1	5	15:50595126-50595320	4:6	-0.142857	-0.136364	0	-0.136364	0.136364	0.0017222	0.031139
UBE2G2	2	21:46221199-46221313	1:3	0.135119	0.204225	0.00909091	0.135119	0.135119	1.37445e-05	0.000888328
TMEM149	3	19:36231281-36231465	2:4	-0.193306	-0.13397	-0.0674961	-0.13397	0.13397	0.00234563	0.0386203
MTR	21	1:237024425-237024577	20:22	0.24	0	0.133333	0.133333	0.133333	0.00336602	0.0476023
SPEN	14	1:16265213-16265371	13:15	0.132353	0.142857	0.0833333	0.132353	0.132353	4.75611e-07	5.60689e-05
ORMDL1	3	2:190647740-190647849	2:4	0.130435	NA	0.133333	0.131884	0.131884	0.000178965	0.00620523
REXO4	4	9:136277419-136277612	3:5	0.181818	0.130987	0	0.130987	0.130987	0.00317784	0.0459149
ZDHHC6	6	10:114200292-114200453	5:7	0.130435	0	0.375	0.130435	0.130435	6.32473e-05	0.00285893
MTRF1	7	13:41814397-41814569	6:8	-0.130435	-0.16129	-0.121951	-0.130435	0.130435	1.38205e-05	0.000889338
ATR	30	3:142222204-142222295	29:31	0.153846	0.129032	0	0.129032	0.129032	0.00338009	0.0476181
STK40	4	1:36824338-36824438	3:5	0.128205	0.129032	0.0555556	0.128205	0.128205	4.91059e-06	0.000389045
EIF4A3	4	17:78115118-78115180	3:5	0.12766	0.222222	0	0.12766	0.12766	0.000184318	0.00634604
GLYR1	6	16:4881980-4882222	5:7	0.126894	0.200419	0.104083	0.126894	0.126894	0.00151251	0.0284653
KIAA0922	18	4:154513627-154513736	17:19	0.129412	0.0424976	0.126582	0.126582	0.126582	1.23681e-05	0.000810031
SRA1	3	5:139931567-139931769	2:4	-0.0642857	-0.125205	-0.154472	-0.125205	0.125205	1.07402e-06	0.000107665
SDR39U1	4	14:24910880-24911001	3:5	-0.123923	-0.325139	-0.12503	-0.12503	0.12503	0.00326011	0.046628
CIRH1A	10	16:69188296-69188360	9:11	0.125	0.166667	-0.0138889	0.125	0.125	0.000700584	0.0170641
MYO7B	41	2:128392695-128392801	40:42	-0.125	0	-0.188679	-0.125	0.125	5.66109e-06	0.000436764
DDX3X	18	X:41206112-41206265	17:19	0.114943	0.172043	0.125	0.125	0.125	8.94702e-07	9.41737e-05
OSBPL10	2	3:31921147-31921322	1:3	0.25	NA	0	0.125	0.125	0.00226473	0.037667
KIF5B	5	10:32327706-32327754	4:6	0.125	0.35	0.0434783	0.125	0.125	4.16942e-08	6.72489e-06
SFMBT1	19	3:52945019-52945194	18:20	0.0409091	0.375	0.125	0.125	0.125	0.000737305	0.0176417
FGR	6	1:27949549-27949655	5:7	-0.128205	-0.125	-0.0266667	-0.125	0.125	0.000289614	0.00890973
NDUFAF1	4	15:41686303-41686556	3:5	-0.104167	-0.363095	-0.124746	-0.124746	0.124746	2.81445e-05	0.00155332
RBM38	3	20:55968335-55968389	2:4	0.16	0.0704758	0.124031	0.124031	0.124031	0.000167412	0.00585981
RGS14	14	5:176798476-176798590	13:15	0	0.123684	0.223389	0.123684	0.123684	0.00269149	0.0418136
NOP58	10	2:203160397-203160560	9:11	0.12276	0.167027	0.0294118	0.12276	0.12276	0.00210188	0.0357442
ZDHHC13	2	11:19164525-19164670	1:3	-0.0187896	-0.306033	-0.1224	-0.1224	0.1224	0.00115978	0.023704
IRF1	7	5:131821943-131822065	6:8	0.10989	0.122272	0.219116	0.122272	0.122272	1.22569e-11	5.64429e-09
SMU1	3	9:33071738-33071890	2:4	0.121212	0.062931	0.142857	0.121212	0.121212	2.45775e-06	0.000218177
C13orf18	12	13:46936673-46936733	11:13	0.14539	0.0888889	0.120392	0.120392	0.120392	4.78816e-06	0.00038347
PSMB5	3	14:23496954-23497038	2:4	-0.120304	-0.00929487	-0.188827	-0.120304	0.120304	0.000623263	0.015673
YTHDC2	30	5:112929000-112929087	29:31	0.190476	0.12	0	0.12	0.12	0.00358603	0.0493867
CLEC16A	7	16:11071082-11071256	6:8	0	0.190476	0.12	0.12	0.12	0.00122841	0.0247392
HARS2	2	5:140073076-140073250	1:3	0.181818	0.00833333	0.12	0.12	0.12	0.002489	0.0400852
GABPA	2	21:27107532-27107889	1:3	-0.1492	-0.112319	-0.119565	-0.119565	0.119565	1.0804e-05	0.000717205
HEXA	6	15:72646032-72646078	5:7	0.169926	0.119048	0.0311111	0.119048	0.119048	0.00295254	0.0438595
WDR74	12	11:62601090-62601146	11:13	0.119048	0.140625	0.0701754	0.119048	0.119048	0.000162344	0.00575073
ATP2B1	16	12:89997489-89997702	15:17	0.119048	0.241379	0	0.119048	0.119048	2.78518e-05	0.00154295
CXorf26	5	X:75396716-75396827	4:6	0.0641667	0.118873	0.130315	0.118873	0.118873	0.00104183	0.0221217
SP110	3	2:231084589-231084827	2:4	0.0926567	0.13288	0.118866	0.118866	0.118866	3.71861e-06	0.000313129
ARFRP1	2	20:62338351-62338449	1:3	0.0283699	0.174381	0.117872	0.117872	0.117872	0.000297393	0.00905451
NBEAL2	47	3:47048556-47048645	46:48	0.0285714	-0.181818	-0.117647	-0.117647	0.117647	0.00246672	0.0399279
CORO7	28	16:4407969-4408104	27:29	-0.117375	-0.0645161	-0.380952	-0.117375	0.117375	0.0028425	0.0429611
TAF11	4	6:34847744-34847840	3:5	0.116192	-0.0172414	0.174837	0.116192	0.116192	0.00167336	0.03067
RLTPR	36	16:67690704-67690784	35:37	-0.0532591	-0.131846	-0.115801	-0.115801	0.115801	0.00144103	0.027471
C21orf59	6	21:33974582-33974677	5:7	0.115385	0.22485	-0.0352941	0.115385	0.115385	0.00355738	0.0491314
CCDC25	9	8:27597989-27598034	8:10	0.115385	0	0.2	0.115385	0.115385	0.000293033	0.00897741
CD40	6	20:44754182-44755380	5:7	0.115385	0.196581	0.0537037	0.115385	0.115385	1.9913e-06	0.000186903
TRNAU1AP	4	1:28887380-28887772	3:5	-0.21049	-0.115254	-0.113873	-0.115254	0.115254	0.000112503	0.0043323
AC012621.2	2	16:19536102-19537183	1:3	0.0972771	0.114345	0.15873	0.114345	0.114345	0.00360002	0.0494868
CD40	5	20:44751765-44751858	4:6	-0.112436	-0.048	-0.165335	-0.112436	0.112436	0.0017647	0.0316477
COPS3	12	17:17150794-17150874	11:13	0.0227079	0.111867	0.123614	0.111867	0.111867	7.92844e-05	0.0033381
DHRS1	8	14:24760762-24760831	7:9	0.111111	0	0.333333	0.111111	0.111111	0.000849448	0.0193156
GATAD2A	9	19:19605103-19605192	8:10	0	0.121951	0.111111	0.111111	0.111111	0.000120803	0.00457325
ANAPC7	2	12:110834071-110834257	1:3	0.133333	0	0.111111	0.111111	0.111111	0.0022746	0.037746
C14orf135	10	14:60600374-60600503	9:11	-0.136364	-0.0833333	-0.111111	-0.111111	0.111111	0.00290306	0.0433869
TXNDC17	2	17:6545073-6545154	1:3	0.0778456	0.110067	0.112745	0.110067	0.110067	0.00346099	0.0482965
ACADVL	17	17:7127465-7127562	16:18	0.203042	0.0206496	0.11003	0.11003	0.11003	3.15342e-07	4.04077e-05
YY1AP1	3	1:155657862-155657992	2:4	-0.109596	-0.0971191	-0.141674	-0.109596	0.109596	2.22045e-16	1.92473e-13
YLPM1	18	14:75290959-75291010	17:19	0.109524	0.0534942	0.204676	0.109524	0.109524	0.000426335	0.0118761
SMARCC2	21	12:56565463-56565721	20:22	0.0612245	0.148148	0.109382	0.109382	0.109382	8.07558e-05	0.00338568
HNRNPH1	5	5:179046270-179046408	4:6	0.236214	0.0888266	0.109172	0.109172	0.109172	8.08739e-05	0.00338568
NFYC	18	1:41232590-41232646	17:19	-0.133884	-0.109131	-0.0824561	-0.109131	0.109131	4.28756e-07	5.26513e-05
MARK2	19	11:63673560-63673586	18:20	-0.0197044	-0.197917	-0.108727	-0.108727	0.108727	1.8557e-05	0.00112072
TCF12	11	15:57524489-57524628	10:12	0.0391705	0.108696	0.382353	0.108696	0.108696	0.000281927	0.00874627
MAN2B1	8	19:12769242-12769324	7:9	0.0701754	0.108108	0.288136	0.108108	0.108108	4.61786e-05	0.00226076
EDEM1	10	3:5251860-5251933	9:11	0.0318206	0.108108	0.144572	0.108108	0.108108	0.000197868	0.006705
MRPL42	3	12:93864262-93864366	2:4	0.0114943	-0.108108	-0.24	-0.108108	0.108108	0.000971178	0.0213921
HISPPD1	26	5:102518935-102519108	25:27	-0.107143	-0.166667	-0.0714286	-0.107143	0.107143	0.00158629	0.0293503
ADRBK2	3	22:26040559-26040632	2:4	-0.101515	-0.241379	-0.107143	-0.107143	0.107143	0.00130754	0.0256906
SIKE1	4	1:115318967-115319080	3:5	-0.0869565	-0.185185	-0.107143	-0.107143	0.107143	0.00118085	0.0240345
XPNPEP1	2	10:111674769-111674857	1:3	0.121014	0.107143	-0.00990099	0.107143	0.107143	0.00249926	0.0402065
RAB7L1	3	1:205741624-205741695	2:4	-0.131818	-0.0878143	-0.106004	-0.106004	0.106004	0.00348247	0.0484322
RABL5	4	7:100961405-100961494	3:5	-0.142857	NA	-0.0689655	-0.105911	0.105911	0.00315648	0.0457813
SAFB	7	19:5649000-5649510	6:8	0.105863	0.020974	0.165265	0.105863	0.105863	0.000254103	0.0080181
APEH	3	3:49712616-49712742	2:4	0.238095	0.105556	0.0968992	0.105556	0.105556	0.00172733	0.0311935
HMGB1	7	13:31035776-31035825	6:8	-0.105263	-0.211538	-0.05	-0.105263	0.105263	0.000984681	0.0214882
SPG11	36	15:44859622-44859790	35:37	-0.105263	-0.121212	-0.0277778	-0.105263	0.105263	3.8593e-05	0.00196784
RDH11	3	14:68159155-68159310	2:4	0.0588235	0.105263	0.107394	0.105263	0.105263	4.19849e-08	6.72489e-06
CEP110	41	9:123933686-123933826	40:42	0.0677715	0.188522	0.10506	0.10506	0.10506	0.00259905	0.0412268
C6orf211	2	6:151775683-151775788	1:3	0.103448	0.160219	-0.0043956	0.103448	0.103448	0.00294625	0.0438545
OCIAD2	6	4:48894789-48894906	5:7	-0.103427	-0.366204	-0.0833333	-0.103427	0.103427	5.2236e-07	5.93145e-05
RERE	22	1:8419824-8420046	21:23	0.107692	0.0782574	0.103333	0.103333	0.103333	0.00190386	0.0332408
OXCT1	13	5:41794779-41794851	12:16	0	0.103261	0.294118	0.103261	0.103261	0.000857078	0.0193156
TNPO3	23	7:128597278-128597369	22:24	0.102041	0	0.137931	0.102041	0.102041	2.988e-06	0.000257493
C3orf1	2	3:119219542-119219707	1:3	0.188095	0.101343	-0.0155039	0.101343	0.101343	6.15412e-06	0.00046269
SENP7	2	3:101219914-101219963	1:3	-0.402185	-0.10122	-0.00725338	-0.10122	0.10122	0.00240926	0.039272
EHMT1	2	9:140605419-140605482	1:3	-0.14	-0.10119	-0.0587262	-0.10119	0.10119	0.00114458	0.0235137
MDM4	10	1:204513663-204513812	9:11	0.0357143	-0.100802	-0.118135	-0.100802	0.100802	0.00303121	0.0447126
PDIA6	17	2:10925060-10925156	16:18	0.0666152	0.100658	0.100153	0.100153	0.100153	8.73208e-09	1.81005e-06
SCFD2	4	4:54139993-54140168	3:5	0.1	0.333333	0.0354839	0.1	0.1	0.000253824	0.0080181
KIAA0174	10	16:71957191-71957287	9:11	0.103448	0.1	0.0592519	0.1	0.1	0.00262236	0.0413886
C14orf153	22	14:104158696-104158762	21:23	NA	-0.2	0	-0.1	0.1	0.00110976	0.0231307
KIAA0922	17	4:154512205-154512346	16:18	0.111111	0.1	0	0.1	0.1	1.04636e-05	0.000700874
NSUN2	4	5:6625677-6625782	3:5	0	0.1	0.153846	0.1	0.1	0.00112943	0.0233505
PICK1	8	22:38466845-38466898	7:9	NA	0	-0.2	-0.1	0.1	0.00260268	0.0412399
RSPRY1	7	16:57250019-57250085	6:8	0.05	0.157895	0.1	0.1	0.1	0.000690969	0.0169138
SYNGAP1	15	6:33410230-33410271	14:16	0.037037	0.1	0.25	0.1	0.1	0.000940274	0.0208359
ZNF688	2	16:30582331-30582444	1:3	-0.178879	-0.1	-0.0454545	-0.1	0.1	0.00248103	0.0400523
AP4B1	3	1:114445260-114445484	2:4	0.285714	-0.0344828	0.1	0.1	0.1	0.00123058	0.0247392

## Sheet: acceptor
gene symbol	regulated exon	coordinates	length difference	deltaPSI_R1	deltaPSI_R2	deltaPSI_R3	deltaPSI	abs value_deltaPSI	pvalue_glm	adjusted_pvalue_glm
D2HGDH	14	2:242694265-242695429	999	NA	0.342105	0.591667	0.466886	0.466886	3.67304e-07	9.92288e-05
D2HGDH	14	2:242694265-242695429	195	NA	-0.342105	-0.591667	-0.466886	0.466886	3.67304e-07	9.92288e-05
DDX11	3	12:31231324-31231471	0	-0.468531	NA	-0.363636	-0.416084	0.416084	0.000157451	0.0105201
DDX11	3	12:31231324-31231471	73	0.468531	NA	0.363636	0.416084	0.416084	0.000157447	0.0105201
ENTPD6	14	20:25205798-25205953	0	0.5625	0.412857	0.115385	0.412857	0.412857	3.60382e-08	1.31136e-05
ENTPD6	14	20:25205798-25205953	43	-0.5625	-0.412857	-0.115385	-0.412857	0.412857	3.60385e-08	1.31136e-05
PRKRIP1	2	7:102006402-102006523	0	-0.108772	-0.404177	-0.513889	-0.404177	0.404177	1.35772e-06	0.000315168
TMC8	4	17:76128440-76128589	0	-0.399573	-0.131784	-0.404963	-0.399573	0.399573	2.97062e-12	3.07654e-09
C22orf39	3	22:19428412-19431913	0	0.484615	0.257576	NA	0.371096	0.371096	0.000266586	0.015504
C22orf39	3	22:19428412-19431913	2696	-0.484615	-0.257576	NA	-0.371096	0.371096	0.000266586	0.015504
TM2D2	2	8:38852837-38853313	389	0.361219	0.307008	0.391234	0.361219	0.361219	3.43503e-12	3.42574e-09
ZMAT3	7	3:178735011-178743016	3	-0.382246	-0.355039	-0.0844884	-0.355039	0.355039	0.000426827	0.0215228
ZMAT3	7	3:178735011-178743016	0	0.382246	0.355039	0.0844884	0.355039	0.355039	0.000426822	0.0215228
INO80E	6	16:30012533-30012851	0	-0.423505	-0.354267	-0.237236	-0.354267	0.354267	0	0
SDAD1	3	4:76902525-76902698	75	0.43672	0.352394	0.307692	0.352394	0.352394	2.82265e-09	1.43406e-06
SDAD1	3	4:76902525-76902698	0	-0.43672	-0.352394	-0.307692	-0.352394	0.352394	2.82263e-09	1.43406e-06
JMJD7	4	15:42127168-42127421	0	0.36	NA	0.32381	0.341905	0.341905	8.86977e-05	0.00710822
JMJD7-PLA2G4B	4	15:42127168-42127421	0	0.36	NA	0.32381	0.341905	0.341905	8.86977e-05	0.00710822
MMP17	9	12:132334347-132334604	137	-0.178309	-0.341523	-0.425	-0.341523	0.341523	6.44508e-06	0.00111966
INO80E	6	16:30012533-30012851	202	0.443519	0.340182	0.248463	0.340182	0.340182	0	0
JMJD7-PLA2G4B	4	15:42127168-42127421	-76	-0.36	NA	-0.314286	-0.337143	0.337143	8.57983e-05	0.00697245
JMJD7	4	15:42127168-42127421	-76	-0.36	NA	-0.314286	-0.337143	0.337143	8.57983e-05	0.00697245
KIAA0406	5	20:36631030-36631178	-17	-0.32	-0.333333	NA	-0.326667	0.326667	0.000126947	0.00911386
KIAA0406	5	20:36631030-36631178	0	0.32	0.333333	NA	0.326667	0.326667	0.000126966	0.00911386
TM2D2	2	8:38852837-38853313	0	-0.321567	-0.364479	-0.298701	-0.321567	0.321567	4.11638e-10	3.07894e-07
RNF216	5	7:5778907-5779256	273	0.146453	0.588235	0.307692	0.307692	0.307692	4.61706e-06	0.000845738
ERCC5	9	13:103514380-103515453	55	-0.305556	-0.315789	-0.0795455	-0.305556	0.305556	1.85999e-05	0.00244365
ERCC5	9	13:103514380-103515453	0	0.305556	0.315789	0.0795455	0.305556	0.305556	1.86039e-05	0.00244365
SRP19	5	5:112203069-112203604	32	0.045732	0.355647	0.304324	0.304324	0.304324	9.72188e-10	6.71233e-07
MUS81	13	11:65632488-65632616	98	-0.0711207	-0.297674	-0.290598	-0.290598	0.290598	0.000157787	0.0105201
MUS81	13	11:65632488-65632616	0	0.0711207	0.297674	0.290598	0.290598	0.290598	0.000157787	0.0105201
MMP17	9	12:132334347-132334604	0	0.178309	0.287469	0.425	0.287469	0.287469	3.17317e-05	0.00356016
HMBOX1	12	8:28906471-28906565	0	0.278632	0.152948	0.342513	0.278632	0.278632	2.671e-07	7.52733e-05
CTNNB1	19	3:41281151-41281939	159	0.168571	0.326037	0.277606	0.277606	0.277606	3.68691e-08	1.3237e-05
CTNNB1	19	3:41281151-41281939	0	-0.168571	-0.335841	-0.277606	-0.277606	0.277606	2.20736e-08	8.61416e-06
TRPT1	7	11:63991572-63991685	3	-0.155929	-0.28061	-0.273076	-0.273076	0.273076	1.02644e-09	6.89089e-07
JMJD7-PLA2G4B	3	15:42126938-42127091	154	-0.204545	NA	-0.340952	-0.272749	0.272749	4.13016e-05	0.00429474
JMJD7	3	15:42126938-42127091	154	-0.204545	NA	-0.340952	-0.272749	0.272749	4.13016e-05	0.00429474
JMJD7-PLA2G4B	3	15:42126938-42127091	0	0.204545	NA	0.340952	0.272749	0.272749	4.13093e-05	0.00429474
JMJD7	3	15:42126938-42127091	0	0.204545	NA	0.340952	0.272749	0.272749	4.13093e-05	0.00429474
EIF1AD	2	11:65767774-65767952	75	0.272727	0.584906	-0.136905	0.272727	0.272727	0.00141149	0.045883
FAM136A	2	2:70527972-70528735	623	0.271118	0.338528	0.177503	0.271118	0.271118	2.22045e-16	4.27071e-13
FAM136A	2	2:70527972-70528735	0	-0.271118	-0.338528	-0.177503	-0.271118	0.271118	2.22045e-16	4.27071e-13
TMC8	4	17:76128440-76128589	-18	0.269231	-0.026852	0.387172	0.269231	0.269231	1.20411e-07	3.77014e-05
CD320	3	19:8368739-8368972	0	0.190476	0.375	0.266667	0.266667	0.266667	1.5016e-08	6.03485e-06
CD320	3	19:8368739-8368972	115	-0.142857	-0.375	-0.266667	-0.266667	0.266667	4.34987e-08	1.54117e-05
RPL22L1	3	3:170585802-170585990	0	-0.459596	-0.265443	-0.211398	-0.265443	0.265443	0	0
RPL22L1	3	3:170585802-170585990	67	0.459596	0.265443	0.211398	0.265443	0.265443	0	0
RNF216	5	7:5778907-5779256	0	-0.112128	-0.264706	-0.346154	-0.264706	0.264706	0.00108286	0.0391353
SRP19	5	5:112203069-112203604	0	-0.045732	-0.355647	-0.264324	-0.264324	0.264324	4.97674e-09	2.27133e-06
ZNF7	3	8:146054830-146054989	33	0.206522	NA	0.311594	0.259058	0.259058	0.000148535	0.0103083
MTO1	10	6:74191752-74191967	0	-0.255462	-0.0869565	-0.346718	-0.255462	0.255462	0.000127259	0.00911386
MTO1	10	6:74191752-74191967	11	0.255462	0.0869565	0.346718	0.255462	0.255462	0.000127263	0.00911386
RBM42	6	19:36123979-36124154	21	-0.0498084	-0.368852	-0.254785	-0.254785	0.254785	7.83955e-05	0.00655576
FCGR2B	4	1:161559352-161559714	3	0.143735	0.264286	0.254141	0.254141	0.254141	8.00904e-05	0.00663568
FCGR2B	4	1:161559352-161559714	0	-0.143735	-0.264286	-0.254141	-0.254141	0.254141	8.00904e-05	0.00663568
HMBOX1	12	8:28906471-28906565	3	-0.253941	-0.201335	-0.295181	-0.253941	0.253941	3.40375e-07	9.44874e-05
CANT1	6	17:76987799-76990002	0	-0.226891	-0.272727	NA	-0.249809	0.249809	0.000667081	0.0275956
CANT1	6	17:76987799-76990002	1780	0.226891	0.272727	NA	0.249809	0.249809	0.000667023	0.0275956
ATP13A1	15	19:19764778-19764953	0	0.240602	0.253814	0.223328	0.240602	0.240602	1.17727e-05	0.00172284
ATP13A1	15	19:19764778-19764953	70	-0.240602	-0.253814	-0.223328	-0.240602	0.240602	1.17726e-05	0.00172284
KIAA1033	9	12:105514867-105514982	12	0.142857	0.303571	0.235294	0.235294	0.235294	3.44693e-09	1.65742e-06
DDIT3	3	12:57911052-57911378	0	-0.315789	-0.235294	-0.111111	-0.235294	0.235294	0.000152867	0.0105043
KIAA1033	9	12:105514867-105514982	0	-0.142857	-0.303571	-0.235294	-0.235294	0.235294	3.38348e-09	1.65649e-06
RBM42	6	19:36123979-36124154	0	0.105364	0.368852	0.232057	0.232057	0.232057	7.65403e-05	0.00646081
POLL	10	10:103338638-103339574	-21	-0.318182	0.0357143	-0.227273	-0.227273	0.227273	0.000242597	0.0143916
POLL	10	10:103338638-103339574	0	0.318182	-0.0357143	0.227273	0.227273	0.227273	0.000242649	0.0143916
HNRNPK	18	9:86582999-86584355	60	0.200793	0.234787	0.225692	0.225692	0.225692	0	0
HNRNPK	18	9:86582999-86584355	0	-0.200793	-0.234787	-0.225692	-0.225692	0.225692	0	0
WDFY4	60	10:50177109-50177293	21	0.0641319	-0.280702	-0.222737	-0.222737	0.222737	0.000156884	0.0105201
WDFY4	60	10:50177109-50177293	0	-0.0641319	0.298246	0.222737	0.222737	0.222737	7.39936e-05	0.00630515
PANK4	16	1:2442117-2442221	34	-0.21645	-0.0875	-0.452174	-0.21645	0.21645	0.00100738	0.0372094
PANK4	16	1:2442117-2442221	0	0.21645	0.0875	0.452174	0.21645	0.21645	0.00100738	0.0372094
PUM1	13	1:31438829-31439125	81	0.215933	0.0726496	0.326241	0.215933	0.215933	3.52828e-05	0.0038309
PUM1	13	1:31438829-31439125	0	-0.215933	-0.0726496	-0.326241	-0.215933	0.215933	3.52829e-05	0.0038309
C21orf2	8	21:45750346-45750802	3	0.457052	0.202564	0.21537	0.21537	0.21537	7.02646e-05	0.00618306
C21orf2	8	21:45750346-45750802	0	-0.457052	-0.202564	-0.21537	-0.21537	0.21537	7.02646e-05	0.00618306
CHD4	4	12:6711126-6711341	21	0.258929	-0.117144	0.213941	0.213941	0.213941	0.00137929	0.045459
CHD4	4	12:6711126-6711341	0	-0.258929	0.117144	-0.213941	-0.213941	0.213941	0.00137929	0.045459
STAT3	2	17:40500407-40500557	0	0.211219	0.25939	0.0779857	0.211219	0.211219	0.000235701	0.0141978
TRIP12	19	2:230670446-230670599	0	0.025	-0.210526	-0.411613	-0.210526	0.210526	0.000649781	0.0272761
TRIP12	19	2:230670446-230670599	81	-0.025	0.210526	0.451613	0.210526	0.210526	0.00023957	0.0143673
SPATS2	18	12:49919727-49921207	0	0.1	NA	0.320346	0.210173	0.210173	0.00113358	0.0399529
SPATS2	18	12:49919727-49921207	134	-0.1	NA	-0.320346	-0.210173	0.210173	0.00113341	0.0399529
OPTN	9	10:13160888-13161040	18	0.352113	0.15625	0.209929	0.209929	0.209929	7.924e-06	0.00127045
OPTN	9	10:13160888-13161040	0	-0.352113	-0.15625	-0.209929	-0.209929	0.209929	7.92645e-06	0.00127045
MMS19	13	10:99228723-99228861	0	0.210526	NA	0.2	0.205263	0.205263	1.35332e-06	0.000315168
MMS19	13	10:99228723-99228861	-22	-0.210526	NA	-0.2	-0.205263	0.205263	1.34097e-06	0.000315168
BTN2A1	9	6:26467947-26469866	229	0.205128	0.172414	0.243665	0.205128	0.205128	4.19668e-05	0.00432965
FAM177B	2	1:222911220-222911363	0	0.240841	0.0432996	0.202594	0.202594	0.202594	7.39245e-06	0.00121834
FAM177B	2	1:222911220-222911363	26	-0.240841	-0.0432996	-0.202594	-0.202594	0.202594	7.39255e-06	0.00121834
SCYL1	14	11:65304457-65304599	51	-0.162393	-0.198276	-0.307882	-0.198276	0.198276	1.16263e-09	7.15766e-07
ALKBH2	2	12:109530312-109530742	0	-0.276786	-0.145381	-0.196235	-0.196235	0.196235	0.000132958	0.00939676
ALKBH2	2	12:109530312-109530742	150	0.276786	0.145381	0.196235	0.196235	0.196235	0.000132958	0.00939676
HNRNPC	2	14:21731470-21731988	493	0.227216	0.192973	0.165456	0.192973	0.192973	0	0
HNRNPC	2	14:21731470-21731988	0	-0.227216	-0.192973	-0.165456	-0.192973	0.192973	0	0
NOLC1	3	10:103916943-103917085	0	0.22785	0.192324	0.134822	0.192324	0.192324	4.55988e-09	2.11697e-06
NOLC1	3	10:103916943-103917085	3	-0.22785	-0.192324	-0.134822	-0.192324	0.192324	4.55988e-09	2.11697e-06
RALB	3	2:121036194-121036354	-3	-0.191918	-0.0149304	-0.20387	-0.191918	0.191918	0.000135371	0.00954222
ATRIP	16	3:48508029-48509043	0	-0.0738663	-0.191358	-0.2572	-0.191358	0.191358	1.58803e-09	8.97074e-07
METT11D1	4	14:21460251-21460364	32	0.333333	0.0825262	0.190351	0.190351	0.190351	1.15666e-05	0.00172074
METT11D1	4	14:21460251-21460364	0	-0.333333	-0.0825262	-0.190351	-0.190351	0.190351	1.15665e-05	0.00172074
SCYL1	14	11:65304457-65304599	0	0.162393	0.18866	0.307882	0.18866	0.18866	2.05185e-09	1.08333e-06
RALB	3	2:121036194-121036354	0	0.187626	0.0149304	0.193269	0.187626	0.187626	0.000256261	0.0150663
TIMELESS	7	12:56826153-56826308	89	-0.375	NA	0	-0.1875	0.1875	2.2991e-05	0.00290647
TRPT1	7	11:63991572-63991685	51	0.0933707	0.186271	0.224167	0.186271	0.186271	1.50686e-07	4.66383e-05
MTA1	15	14:105930753-105930904	0	0.186012	0.293793	0.182796	0.186012	0.186012	2.34368e-07	6.81453e-05
MTA1	15	14:105930753-105930904	47	-0.186012	-0.293793	-0.182796	-0.186012	0.186012	2.34363e-07	6.81453e-05
SIPA1L1	23	14:72204958-72205042	0	-0.252228	-0.184615	-0.124324	-0.184615	0.184615	5.49262e-05	0.00526333
SIPA1L1	23	14:72204958-72205042	3	0.252228	0.184615	0.124324	0.184615	0.184615	5.49259e-05	0.00526333
SLC38A5	16	X:48316922-48317420	0	NA	0.377949	-0.01	0.183975	0.183975	0.000106815	0.00829099
HIPK1	18	1:114514446-114514576	0	0.130952	0.178571	0.193496	0.178571	0.178571	0.00114296	0.0401781
PHKG2	8	16:30767676-30767841	0	0	0.178571	0.19697	0.178571	0.178571	1.8314e-05	0.00242926
HIPK1	18	1:114514446-114514576	75	-0.130952	-0.178571	-0.193496	-0.178571	0.178571	0.00114291	0.0401781
PHKG2	8	16:30767676-30767841	12	-0.0645161	-0.178571	-0.19697	-0.178571	0.178571	3.87501e-06	0.000729667
SDHA	17	5:255220-256812	1229	0.298665	0.168829	0.178444	0.178444	0.178444	0	0
SDHA	17	5:255220-256812	1246	-0.298665	-0.168829	-0.178444	-0.178444	0.178444	0	0
STAT3	2	17:40500407-40500557	22	-0.178337	-0.297926	-0.0543672	-0.178337	0.178337	4.91592e-05	0.00490263
ATP6V1A	14	3:113517090-113517293	68	-0.0833333	-0.24	-0.176471	-0.176471	0.176471	8.58668e-09	3.67006e-06
ATP6V1A	14	3:113517090-113517293	0	0.0833333	0.24	0.176471	0.176471	0.176471	8.7907e-09	3.69855e-06
EIF2B4	4	2:27591873-27592079	3	0.22807	0.17619	0.101901	0.17619	0.17619	1.06728e-05	0.00163289
EIF2B4	4	2:27591873-27592079	0	-0.22807	-0.17619	-0.101901	-0.17619	0.17619	1.06728e-05	0.00163289
SKAP1	12	17:46239831-46239931	0	0.0564784	0.22819	0.174825	0.174825	0.174825	0.000759684	0.0300382
SKAP1	12	17:46239831-46239931	3	-0.0564784	-0.22819	-0.174825	-0.174825	0.174825	0.000759684	0.0300382
TCOF1	25	5:149775845-149776405	0	0.180825	0.174619	0.149522	0.174619	0.174619	1.67162e-06	0.000362998
TCOF1	25	5:149775845-149776405	461	-0.180825	-0.174619	-0.149522	-0.174619	0.174619	1.6716e-06	0.000362998
SYNRG	17	17:35900482-35900645	63	-0.0789474	-0.271429	-0.174118	-0.174118	0.174118	0.000489394	0.0233658
SYNRG	17	17:35900482-35900645	0	0.0789474	0.271429	0.174118	0.174118	0.174118	0.000489408	0.0233658
DNAJC8	8	1:28531769-28531860	0	-0.173372	-0.120593	-0.178649	-0.173372	0.173372	0	0
ZNF236	10	18:74593240-74593468	37	-0.272727	NA	-0.0735294	-0.173128	0.173128	0.000638224	0.0270761
ZNF236	10	18:74593240-74593468	0	0.272727	NA	0.0735294	0.173128	0.173128	0.000638267	0.0270761
BTN2A1	9	6:26467947-26469866	0	-0.205128	-0.172414	-0.169591	-0.172414	0.172414	0.000116739	0.00863577
ARMCX3	3	X:100878776-100878883	28	-0.172161	0.121421	-0.326984	-0.172161	0.172161	0.00128655	0.0434121
ASNS	4	7:97498220-97498491	74	-0.190476	-0.0937689	-0.171831	-0.171831	0.171831	1.01894e-06	0.000254167
ASNS	4	7:97498220-97498491	0	0.190476	0.0937689	0.171831	0.171831	0.171831	1.01942e-06	0.000254167
UFSP2	10	4:186326934-186327113	103	0.230769	0.111111	NA	0.17094	0.17094	0.000456525	0.0223101
UFSP2	10	4:186326934-186327113	0	-0.230769	-0.111111	NA	-0.17094	0.17094	0.000456473	0.0223101
GRK6	17	5:176868738-176869851	-2	0.17041	0.0769915	0.213751	0.17041	0.17041	0.000107234	0.00829099
GRK6	17	5:176868738-176869851	0	-0.17041	-0.0769915	-0.213751	-0.17041	0.17041	0.000107234	0.00829099
DNAJC8	8	1:28531769-28531860	43	0.169388	0.120593	0.178649	0.169388	0.169388	0	0
MYO1F	19	19:8601136-8601280	-14	0	-0.173913	-0.166667	-0.166667	0.166667	0.00110052	0.0394521
MYO1F	19	19:8601136-8601280	0	0	0.173913	0.166667	0.166667	0.166667	0.00111471	0.0397559
ACBD5	3	10:27529248-27529413	0	-0.100564	-0.454545	-0.166111	-0.166111	0.166111	0.000107459	0.00829099
ACBD5	3	10:27529248-27529413	10	0.100564	0.431818	0.166111	0.166111	0.166111	0.000178527	0.0114185
RAP1GDS1	2	4:99214556-99214666	0	-0.165712	-0.0311795	-0.343613	-0.165712	0.165712	0.000161282	0.0106442
RAP1GDS1	2	4:99214556-99214666	3	0.165712	0.0311795	0.343613	0.165712	0.165712	0.000161282	0.0106442
NFYA	8	6:41059267-41059433	18	0.164773	0.266667	0.16	0.164773	0.164773	0.00108422	0.0391353
MKNK2	14	19:2037469-2039855	2027	0.253659	0.118057	0.163644	0.163644	0.163644	3.63246e-11	3.0566e-08
MKNK2	14	19:2037469-2039855	0	-0.253659	-0.118057	-0.163644	-0.163644	0.163644	3.63246e-11	3.0566e-08
EBF1	16	5:158122924-158126150	0	0.163636	0.0401786	0.227273	0.163636	0.163636	1.6846e-07	5.09677e-05
C22orf13	7	22:24936410-24939068	2127	0.219188	0.0396825	0.163636	0.163636	0.163636	0.00140495	0.0458559
EBF1	16	5:158122924-158126150	827	-0.163636	-0.0401786	-0.227273	-0.163636	0.163636	1.68297e-07	5.09677e-05
ILK	2	11:6625410-6625590	0	0.196815	0.0570455	0.163269	0.163269	0.163269	8.88039e-10	6.29269e-07
AP1G2	12	14:24033255-24033430	62	-0.196552	-0.104281	-0.162566	-0.162566	0.162566	0.00146373	0.0464785
AP1G2	12	14:24033255-24033430	0	0.196552	0.104281	0.162566	0.162566	0.162566	0.00146372	0.0464785
ILK	2	11:6625410-6625590	46	-0.162542	-0.0570455	-0.167754	-0.162542	0.162542	1.19739e-08	4.96031e-06
ZNF76	11	6:35260317-35260564	0	-0.00452489	-0.593103	-0.161654	-0.161654	0.161654	0.00054768	0.0248335
C12orf76	8	12:110478983-110480417	153	0.181818	0.0448718	0.16	0.16	0.16	4.76928e-05	0.00480983
C12orf76	8	12:110478983-110480417	0	-0.181818	-0.0448718	-0.16	-0.16	0.16	4.76605e-05	0.00480983
PPID	5	4:159636714-159636836	16	-0.0442783	-0.163636	-0.157708	-0.157708	0.157708	0.000496511	0.0235027
PPID	5	4:159636714-159636836	0	0.0442783	0.163636	0.157708	0.157708	0.157708	0.000496641	0.0235027
FAM133B	8	7:92206969-92207031	41	-0.155524	-0.164058	-0.1	-0.155524	0.155524	2.05057e-05	0.00268038
CDC2L5	15	7:40132384-40132836	0	-0.150183	-0.155518	-0.386364	-0.155518	0.155518	7.31794e-06	0.00121834
CDC2L5	15	7:40132384-40132836	180	0.150183	0.155518	0.386364	0.155518	0.155518	7.31798e-06	0.00121834
JKAMP	3	14:59953399-59953522	50	0.154513	0.0139983	0.184815	0.154513	0.154513	0.000240442	0.0143875
MAN2A2	6	15:91449075-91449246	77	0	-0.157895	-0.153846	-0.153846	0.153846	0.00141282	0.045883
MAN2A2	6	15:91449075-91449246	0	0	0.210526	0.153846	0.153846	0.153846	0.000627018	0.0269278
CSNK1D	5	17:80210310-80210480	0	-0.290323	-0.05	-0.152927	-0.152927	0.152927	2.72262e-05	0.00316255
CSNK1D	5	17:80210310-80210480	77	0.290323	0.05	0.152927	0.152927	0.152927	2.72183e-05	0.00316255
AGFG1	13	2:228418420-228418511	0	0.15051	0.268116	0.142857	0.15051	0.15051	0.000548739	0.0248335
AGFG1	13	2:228418420-228418511	6	-0.15051	-0.268116	-0.142857	-0.15051	0.15051	0.000548735	0.0248335
C6orf153	5	6:42994916-42994990	-48	-0.00512821	-0.289993	NA	-0.147561	0.147561	5.81282e-09	2.6087e-06
HLA-DPB2	2	6:33084734-33084997	0	-0.147173	-0.2	-0.0952381	-0.147173	0.147173	0.000111278	0.00838984
HLA-DPB2	2	6:33084734-33084997	17	0.147173	0.2	0.0952381	0.147173	0.147173	0.000111252	0.00838984
CIC	14	19:42796718-42797011	0	0.0776471	-0.146691	-0.23569	-0.146691	0.146691	0.00160966	0.0495919
CIC	14	19:42796718-42797011	3	-0.0335294	0.146691	0.23569	0.146691	0.146691	0.000341358	0.0186408
ZDHHC13	2	11:19164525-19164670	0	0.176777	0.146341	0.124111	0.146341	0.146341	9.40126e-05	0.00744552
ZDHHC13	2	11:19164525-19164670	5	-0.176777	-0.146341	-0.124111	-0.146341	0.146341	9.40053e-05	0.00744552
PPFIBP2	26	11:7672071-7672196	0	0.146104	0	0.294118	0.146104	0.146104	0.000385981	0.0204191
PPFIBP2	26	11:7672071-7672196	19	-0.146104	0	-0.294118	-0.146104	0.146104	0.000385864	0.0204191
RNPEPL1	9	2:241515952-241516182	0	-0.164848	-0.0864516	-0.144928	-0.144928	0.144928	0.000399452	0.0208047
SRSF1	4	17:56078282-56082961	0	0.144847	0.303685	0.017467	0.144847	0.144847	1.31561e-13	1.61025e-10
SRSF1	4	17:56078282-56082961	1599	-0.144847	-0.303685	-0.017467	-0.144847	0.144847	1.31561e-13	1.61025e-10
SFXN1	3	5:174936035-174936205	29	-0.0201948	-0.143619	-0.188982	-0.143619	0.143619	2.21466e-05	0.00284026
SFXN1	3	5:174936035-174936205	0	0.0201948	0.143619	0.188982	0.143619	0.143619	2.21508e-05	0.00284026
C6orf153	5	6:42994916-42994990	0	0.00512821	0.281144	NA	0.143136	0.143136	6.207e-09	2.73993e-06
GNPAT	7	1:231401458-231401533	0	0.1	0.208333	0.142857	0.142857	0.142857	1.07347e-06	0.000262775
AP1AR	7	4:113186165-113186223	0	-0.142857	-0.304348	-0.117647	-0.142857	0.142857	1.30428e-05	0.0018681
GNPAT	7	1:231401458-231401533	34	-0.1	-0.208333	-0.142857	-0.142857	0.142857	1.05097e-06	0.000259629
AP1AR	7	4:113186165-113186223	4	0.142857	0.304348	0.117647	0.142857	0.142857	1.28982e-05	0.00185727
MLL3	3	7:152027686-152027824	-3	-0.213889	-0.0783673	-0.139944	-0.139944	0.139944	0.00094343	0.0354838
MLL3	3	7:152027686-152027824	0	0.213889	0.0783673	0.139944	0.139944	0.139944	0.00094353	0.0354838
CBX6	5	22:39260264-39263206	54	0.137931	0.196078	0.05	0.137931	0.137931	3.4046e-05	0.00377266
CBX6	5	22:39260264-39263206	0	-0.137931	-0.196078	-0.05	-0.137931	0.137931	3.4632e-05	0.00379984
ERICH1	7	8:618598-619594	802	0.137161	0	0.261905	0.137161	0.137161	0.00112983	0.0399529
ERICH1	7	8:618598-619594	812	-0.137161	0	-0.261905	-0.137161	0.137161	0.00112965	0.0399529
SNHG12	5	1:28906045-28906493	0	0.11389	0.191283	0.136518	0.136518	0.136518	1.16931e-06	0.000278638
SNHG12	5	1:28906045-28906493	394	-0.11389	-0.191283	-0.136518	-0.136518	0.136518	1.16931e-06	0.000278638
ITGAL	17	16:30510659-30510810	0	-0.316092	-0.123249	-0.136404	-0.136404	0.136404	4.70268e-06	0.000855603
ITGAL	17	16:30510659-30510810	35	0.316092	0.0994398	0.136404	0.136404	0.136404	1.27389e-05	0.00184419
CDC42SE2	6	5:130727522-130730380	89	-0.0781934	-0.136337	-0.16462	-0.136337	0.136337	1.62023e-05	0.00227229
CDC42SE2	6	5:130727522-130730380	0	0.0781934	0.136337	0.16462	0.136337	0.136337	1.62023e-05	0.00227229
TMX2	3	11:57505308-57505498	77	0.135114	0.145796	0.0924113	0.135114	0.135114	1.58353e-05	0.00225607
TAF1D	8	11:93466516-93466671	86	0.0666667	0.268651	0.134881	0.134881	0.134881	1.34175e-09	8.02874e-07
TAF1D	8	11:93466516-93466671	108	-0.0518519	-0.268651	-0.134881	-0.134881	0.134881	6.82705e-09	2.96503e-06
KNTC1	63	12:123107009-123107154	5	0	-0.266667	NA	-0.133333	0.133333	0.000708408	0.0288147
KNTC1	63	12:123107009-123107154	0	0	0.266667	NA	0.133333	0.133333	0.000725261	0.0291915
MAP4K4	16	2:102476105-102476326	0	0.228109	0.132714	0.0450575	0.132714	0.132714	0.000861187	0.0328925
MAP4K4	16	2:102476105-102476326	93	-0.228109	-0.132714	-0.051954	-0.132714	0.132714	0.000609927	0.0264895
IKBKB	17	8:42178253-42178362	-12	-0.173333	0	-0.132075	-0.132075	0.132075	0.000643738	0.0271221
IKBKB	17	8:42178253-42178362	0	0.173333	0	0.132075	0.132075	0.132075	0.000660925	0.0275799
AP1G2	16	14:24031713-24032491	689	-0.158138	-0.0548248	-0.13081	-0.13081	0.13081	0.000166701	0.0109216
AP1G2	16	14:24031713-24032491	0	0.158138	0.0548248	0.13081	0.13081	0.13081	0.000166689	0.0109216
TMC8	4	17:76128440-76128589	34	0.130342	0.158636	0.0177903	0.130342	0.130342	0.00108415	0.0391353
MKI67IP	2	2:122493189-122493326	96	0.0523077	0.209877	0.129298	0.129298	0.129298	7.59486e-06	0.00123197
MKI67IP	2	2:122493189-122493326	0	-0.0330769	-0.209877	-0.129298	-0.129298	0.129298	2.07059e-05	0.00269347
NCR3	5	6:31556660-31557008	55	-0.0368976	-0.127046	-0.353147	-0.127046	0.127046	6.23109e-05	0.00584616
NCR3	5	6:31556660-31557008	0	0.0368976	0.127046	0.353147	0.127046	0.127046	6.2311e-05	0.00584616
HPS3	16	3:148885676-148885770	4	0.375	0.125165	0.0724932	0.125165	0.125165	0.000499859	0.0235427
HPS3	16	3:148885676-148885770	0	-0.375	-0.125165	-0.0724932	-0.125165	0.125165	0.00049983	0.0235427
C6orf70	4	6:170156434-170156535	0	NA	-0.25	0	-0.125	0.125	0.0012056	0.0413017
PLDN	6	15:45895298-45895385	0	-0.134848	-0.125	-0.069697	-0.125	0.125	1.73809e-05	0.00236371
PLDN	6	15:45895298-45895385	4	0.134848	0.125	0.069697	0.125	0.125	1.73762e-05	0.00236371
TM9SF1	2	14:24663881-24664242	0	0.0833333	NA	0.166667	0.125	0.125	0.000805907	0.031385
C6orf70	4	6:170156434-170156535	59	NA	0.25	0	0.125	0.125	0.00119388	0.0410804
PCNP	2	3:101298634-101298848	0	0.141858	0.0577732	0.124998	0.124998	0.124998	1.77636e-15	2.81364e-12
SNRNP70	11	19:49611052-49611869	27	-0.117593	-0.124465	-0.146843	-0.124465	0.124465	1.51779e-12	1.63478e-09
BRD4	22	19:15348215-15349256	0	0.065991	0.12422	0.125	0.12422	0.12422	1.63244e-09	8.97074e-07
BRD4	22	19:15348215-15349256	879	-0.065991	-0.12422	-0.125	-0.12422	0.12422	1.62856e-09	8.97074e-07
RSRC2	10	12:122992765-122992997	0	0.122845	0.214017	0.101601	0.122845	0.122845	0.00126308	0.0429433
RSRC2	10	12:122992765-122992997	3	-0.122845	-0.214017	-0.101601	-0.122845	0.122845	0.00126308	0.0429433
PCNP	2	3:101298634-101298848	52	-0.141858	-0.0577732	-0.122181	-0.122181	0.122181	2.66454e-15	3.986e-12
RNF181	3	2:85823945-85824054	85	0.123894	0.120482	0.0364146	0.120482	0.120482	5.55112e-16	9.34218e-13
FAM133B	8	7:92206969-92207031	0	0.120436	0.164058	0.05	0.120436	0.120436	0.000729049	0.0292565
SNRNP70	11	19:49611052-49611869	0	0.117593	0.120079	0.141635	0.120079	0.120079	3.78175e-12	3.63683e-09
SAP30BP	11	17:73701691-73702172	397	0.12	0.129032	0.0588235	0.12	0.12	1.57191e-06	0.000355687
SAP30BP	11	17:73701691-73702172	0	-0.12	-0.129032	-0.0588235	-0.12	0.12	1.5257e-06	0.000351132
PTCD3	20	2:86361415-86361500	31	-0.118644	0	-0.126303	-0.118644	0.118644	0.00031654	0.017538
SFRS7	4	2:38976040-38976488	0	NA	-0.0869565	-0.15	-0.118478	0.118478	2.40477e-06	0.000483233
SFRS7	4	2:38976040-38976488	173	NA	0.0869565	0.15	0.118478	0.118478	2.0173e-06	0.000412064
ABCE1	2	4:146025538-146025667	0	-0.0336996	-0.190184	-0.117912	-0.117912	0.117912	2.35359e-07	6.81453e-05
ABCE1	2	4:146025538-146025667	3	0.0336996	0.190184	0.117912	0.117912	0.117912	2.35287e-07	6.81453e-05
UNC50	3	2:99226106-99226502	0	-0.184335	-0.117881	-0.103082	-0.117881	0.117881	7.04992e-14	9.49165e-11
FGFR1OP	13	6:167453392-167454065	0	0.137931	0.117647	0	0.117647	0.117647	0.000640041	0.0270981
SAAL1	6	11:18111722-18111837	0	0.455	0.0769231	0.117512	0.117512	0.117512	3.26782e-06	0.00063304
IDH3A	7	15:78455849-78455951	-37	-0.116985	0.0163934	-0.123899	-0.116985	0.116985	0.000175141	0.0112823
ZNF45	8	19:44423725-44423851	-63	NA	0.0909091	0.142857	0.116883	0.116883	0.00040417	0.0210053
ZNF45	8	19:44423725-44423851	0	NA	-0.0909091	-0.142857	-0.116883	0.116883	0.000407243	0.0210477
CSNK1A1	12	5:148875175-148878856	0	-0.116522	-0.116792	-0.0892405	-0.116522	0.116522	2.03474e-06	0.000412064
CSNK1A1	12	5:148875175-148878856	2433	0.116522	0.116792	0.0892405	0.116522	0.116522	2.0353e-06	0.000412064
WDR74	9	11:62601899-62601999	-11	0.00377264	-0.116279	-0.155773	-0.116279	0.116279	0.0011714	0.0405899
WDR74	9	11:62601899-62601999	0	-0.00377264	0.116279	0.155773	0.116279	0.116279	0.0011724	0.0405899
MAPK8IP3	21	16:1816221-1816410	0	0.0655738	0.142857	0.116279	0.116279	0.116279	7.94428e-05	0.00662277
MAPK8IP3	21	16:1816221-1816410	44	-0.0655738	-0.142857	-0.116279	-0.116279	0.116279	7.74987e-05	0.00650096
NFYC	20	1:41235995-41237275	74	-0.0396523	-0.115543	-0.11645	-0.115543	0.115543	6.74599e-05	0.0061368
DPP9	24	19:4675237-4676668	0	0.208333	0.115385	0	0.115385	0.115385	2.15658e-05	0.00279183
DHX8	6	17:41570049-41570408	6	0.12	0	0.115385	0.115385	0.115385	0.00115798	0.0405272
DTX2	14	7:76132743-76132904	-36	0	0.166667	0.115385	0.115385	0.115385	6.9558e-05	0.00617429
DTX2	14	7:76132743-76132904	0	0	-0.166667	-0.115385	-0.115385	0.115385	7.10827e-05	0.00621422
PIK3C2B	10	1:204429006-204429069	0	0.114754	0.240506	0.00980392	0.114754	0.114754	0.00137851	0.045459
PIK3C2B	10	1:204429006-204429069	4	-0.114754	-0.240506	-0.00980392	-0.114754	0.114754	0.00137781	0.045459
MAP4	15	3:47917175-47917390	0	0.0208333	0.175	0.113648	0.113648	0.113648	1.76754e-05	0.00237973
PTPN7	3	1:202127246-202127429	0	0.214286	0.111111	0.1	0.111111	0.111111	0.000186555	0.0118287
RWDD4A	2	4:184577034-184577114	-13	-0.142857	0	-0.111111	-0.111111	0.111111	0.00139739	0.0457199
TRIM61	2	4:165897840-165897977	0	-0.111111	-0.0588235	-0.25	-0.111111	0.111111	5.13175e-05	0.00502482
SUGP1	5	19:19414533-19414852	131	-0.222222	NA	0	-0.111111	0.111111	0.000485463	0.0233656
PTPN7	3	1:202127246-202127429	53	-0.214286	-0.111111	-0.1	-0.111111	0.111111	0.000186428	0.0118287
RWDD4A	2	4:184577034-184577114	0	0.142857	0	0.111111	0.111111	0.111111	0.00142453	0.045883
TRIM61	2	4:165897840-165897977	5	0.111111	0.0588235	0.25	0.111111	0.111111	5.06485e-05	0.00499564
IDH3A	7	15:78455849-78455951	0	0.110228	-0.0163934	0.123899	0.110228	0.110228	0.000357646	0.0193769
AKT3	6	1:243800913-243801044	34	-0.0869565	-0.130435	NA	-0.108696	0.108696	0.00150169	0.0471831
AKT3	6	1:243800913-243801044	0	0.0869565	0.130435	NA	0.108696	0.108696	0.00152613	0.0478396
EPC2	12	2:149539213-149539349	6	-0.107143	-0.108108	-0.2	-0.108108	0.108108	0.00012835	0.00916736
GNA13	5	17:63009906-63010947	0	0	-0.108108	-0.140845	-0.108108	0.108108	0.000516352	0.0240135
GNA13	5	17:63009906-63010947	188	0	0.108108	0.140845	0.108108	0.108108	0.000505654	0.0236928
EPC2	12	2:149539213-149539349	0	0.107143	0.108108	0.2	0.108108	0.108108	0.000130583	0.00930214
CARS	23	11:3023192-3023404	121	-0.0427819	0.297297	0.107332	0.107332	0.107332	5.45611e-05	0.00526333
CARS	23	11:3023192-3023404	0	0.0427819	-0.297297	-0.107332	-0.107332	0.107332	5.45534e-05	0.00526333
CRNKL1	8	20:20024136-20024306	0	0.111111	0.1	NA	0.105556	0.105556	0.000160211	0.0106256
CRNKL1	8	20:20024136-20024306	-57	-0.111111	-0.1	NA	-0.105556	0.105556	0.000157757	0.0105201
ZMIZ2	15	7:44802855-44803012	5	0.176471	0.105263	0	0.105263	0.105263	0.00056226	0.0252208
ZMIZ2	15	7:44802855-44803012	0	-0.176471	-0.105263	0	-0.105263	0.105263	0.000574812	0.0254991
PDS5B	36	13:33349155-33352158	0	0.0645161	0.156863	0.103448	0.103448	0.103448	3.35337e-08	1.25411e-05
PDS5B	36	13:33349155-33352158	571	-0.0645161	-0.156863	-0.103448	-0.103448	0.103448	3.23699e-08	1.22764e-05
ACAA1	11	3:38167653-38167832	0	-0.0465116	0.321429	0.103175	0.103175	0.103175	0.000241989	0.0143916
ACAA1	11	3:38167653-38167832	-11	0.0465116	-0.321429	-0.103175	-0.103175	0.103175	0.000241966	0.0143916
RAB9A	2	X:13721933-13722021	-79	-0.130495	-0.102999	-0.072601	-0.102999	0.102999	0.000339459	0.0185785
RAB9A	2	X:13721933-13722021	0	0.130495	0.102999	0.0587121	0.102999	0.102999	0.000621548	0.0267783
SGSM3	18	22:40804798-40804846	0	0.102268	0.203568	0.101595	0.102268	0.102268	7.52316e-07	0.000196676
SGSM3	18	22:40804798-40804846	-20	-0.102268	-0.203568	-0.101595	-0.102268	0.102268	7.52137e-07	0.000196676
PCBP2	11	12:53856265-53856351	0	-0.0326422	0.101778	0.115724	0.101778	0.101778	0.000111545	0.00838984
PCBP2	11	12:53856265-53856351	12	0.0326422	-0.101778	-0.115724	-0.101778	0.101778	0.000111545	0.00838984
GLS	16	2:191797442-191800014	-59	0.100488	0.051223	0.138198	0.100488	0.100488	8.62287e-05	0.00697245
GLS	16	2:191797442-191800014	0	-0.100488	-0.051223	-0.138198	-0.100488	0.100488	8.62421e-05	0.00697245
MRPS30	4	5:44812017-44812122	0	0.166667	0.1	0.0140086	0.1	0.1	0.000529183	0.0242335
MRPS30	4	5:44812017-44812122	31	-0.166667	-0.1	-0.0140086	-0.1	0.1	0.000528749	0.0242335
FBXO18	11	10:5952901-5953091	47	-0.107143	-0.1	0	-0.1	0.1	0.000705454	0.0287815
FBXO18	11	10:5952901-5953091	0	0.107143	0.1	0	0.1	0.1	0.000721678	0.0290908

## Sheet: donor
gene symbol	regulated exon	coordinates	length difference	deltaPSI_R1	deltaPSI_R2	deltaPSI_R3	deltaPSI	abs value_deltaPSI	pvalue_glm	adjusted_pvalue_glm
SLC37A1	5	21:43934002-43934827	0	0.584762	NA	0.630769	0.607766	0.607766	1.03119e-09	7.81493e-07
SLC37A1	5	21:43934002-43934827	-793	-0.584762	NA	-0.630769	-0.607766	0.607766	1.03118e-09	7.81493e-07
FAM108A1	4	19:1878663-1880114	0	-0.520624	-0.00828157	-0.607143	-0.520624	0.520624	2.1908e-12	3.32079e-09
FAM108A1	4	19:1878663-1880114	-1257	0.520624	0.00828157	0.607143	0.520624	0.520624	2.19091e-12	3.32079e-09
GRINA	1	8:145064226-145064479	-112	0.356522	NA	0.589744	0.473133	0.473133	1.1453e-06	0.000350107
FBXO44	5	1:11718324-11718450	0	-0.184211	-0.75	NA	-0.467105	0.467105	0.0002942	0.0217965
FBXO44	5	1:11718324-11718450	-29	0.184211	0.75	NA	0.467105	0.467105	0.000294199	0.0217965
FAM200B	1	4:15683352-15683524	-117	-0.427649	-0.277439	-0.493897	-0.427649	0.427649	0	0
WDYHV1	1	8:124428965-124429172	-76	0.151543	0.583333	0.418605	0.418605	0.418605	4.96187e-06	0.0011875
WDYHV1	1	8:124428965-124429172	0	-0.151543	-0.583333	-0.418605	-0.418605	0.418605	4.96193e-06	0.0011875
PIGV	1	1:27114455-27115310	-830	0.422727	0.375	NA	0.398864	0.398864	0.000263914	0.0201266
AC093726.6	5	7:154738303-154738501	22	0.56875	0.2	0.396825	0.396825	0.396825	1.31959e-07	5.45486e-05
AC093726.6	5	7:154738303-154738501	0	-0.56875	-0.2	-0.396825	-0.396825	0.396825	1.31959e-07	5.45486e-05
TFG	1	3:100428134-100428565	0	0.37027	0.235411	0.42328	0.37027	0.37027	2.37033e-13	4.7903e-10
SCRIB	21	8:144887104-144887184	0	0.173993	NA	0.565217	0.369605	0.369605	0.00020144	0.0175957
SCRIB	21	8:144887104-144887184	-21	-0.173993	NA	-0.565217	-0.369605	0.369605	0.000201436	0.0175957
CAPN1	2	11:64949150-64949484	0	0.364519	0.172601	0.50012	0.364519	0.364519	0	0
TFG	1	3:100428134-100428565	-290	-0.343243	-0.257883	-0.42328	-0.343243	0.343243	5.8209e-13	1.0314e-09
KIAA0195	14	17:73487384-73487548	-12	-0.378571	NA	-0.288914	-0.333743	0.333743	7.16461e-05	0.00827387
KIAA0195	14	17:73487384-73487548	0	0.378571	NA	0.288914	0.333743	0.333743	7.16461e-05	0.00827387
SMEK1	7	14:91942155-91942310	0	-0.474419	-0.184408	NA	-0.329413	0.329413	3.9417e-05	0.00555765
SMEK1	7	14:91942155-91942310	-39	0.474419	0.184408	NA	0.329413	0.329413	3.94171e-05	0.00555765
FAM200B	1	4:15683352-15683524	0	0.324556	0.279102	0.326514	0.324556	0.324556	2.29816e-14	6.43079e-11
VPS11	1	11:118938491-118938917	-194	0.447368	0.311111	0.22619	0.311111	0.311111	1.86473e-05	0.00316978
VPS11	1	11:118938491-118938917	-196	-0.380702	-0.311111	-0.261905	-0.311111	0.311111	1.46299e-05	0.00259605
TRIO	54	5:14496988-14497126	0	0.291901	0.535714	0.308559	0.308559	0.308559	2.726e-08	1.45829e-05
TRIO	54	5:14496988-14497126	-12	-0.291901	-0.535714	-0.308559	-0.308559	0.308559	2.72592e-08	1.45829e-05
TNIP2	1	4:2757676-2758103	0	0.112319	0.346154	0.305556	0.305556	0.305556	0.000375577	0.0252211
C16orf75	1	16:11439288-11439623	-223	0.037594	0.328125	0.3	0.3	0.3	1.72288e-06	0.000489685
C16orf75	1	16:11439288-11439623	0	-0.037594	-0.328125	-0.3	-0.3	0.3	1.72306e-06	0.000489685
FAM185A	1	7:102389399-102390105	-241	NA	0.572368	0.0267559	0.299562	0.299562	0.000725518	0.0395092
FAM149B1	10	10:74992697-74992921	34	-0.325581	-0.0344498	-0.295455	-0.295455	0.295455	1.57046e-10	1.42822e-07
FANCA	42	16:89805537-89805697	-4	0.230769	0.36	NA	0.295385	0.295385	0.000205541	0.0175957
LIPE	4	19:42912384-42912474	-26	-0.0435435	-0.358333	-0.287879	-0.287879	0.287879	0.000319893	0.0227414
LIPE	4	19:42912384-42912474	0	0.0713213	0.358333	0.287879	0.287879	0.287879	0.000188077	0.01681
NDUFB11	2	X:47001983-47002143	0	0.242197	0.281772	0.277573	0.277573	0.277573	0	0
NDUFB11	2	X:47001983-47002143	-30	-0.242197	-0.281772	-0.277573	-0.277573	0.277573	0	0
USP28	22	11:113675590-113675768	0	0.266667	0.285714	NA	0.27619	0.27619	0.000205574	0.0175957
USP28	22	11:113675590-113675768	19	-0.266667	-0.285714	NA	-0.27619	0.27619	0.000203726	0.0175957
BZW2	2	7:16685800-16685929	0	-0.205973	-0.304576	-0.271092	-0.271092	0.271092	1.62077e-07	6.40894e-05
BZW2	2	7:16685800-16685929	-16	0.205973	0.304576	0.271092	0.271092	0.271092	1.62086e-07	6.40894e-05
FAM149B1	10	10:74992697-74992921	0	0.271036	0.0344498	0.295455	0.271036	0.271036	1.13168e-07	4.90084e-05
PPOX	1	1:161136181-161136462	0	-0.270335	-0.269231	-0.216216	-0.269231	0.269231	2.03142e-05	0.00337429
ILKAP	4	2:239098494-239098613	0	0.268556	0.159091	0.304735	0.268556	0.268556	3.27785e-08	1.6729e-05
PRKD2	1	19:47220072-47220384	0	0.336364	0.157955	0.266026	0.266026	0.266026	1.56732e-06	0.000459795
PRKD2	1	19:47220072-47220384	-136	-0.290909	-0.103409	-0.266026	-0.266026	0.266026	2.22938e-05	0.00356054
MX2	14	21:42775194-42775563	0	-0.26281	-0.544903	-0.251928	-0.26281	0.26281	0	0
MX2	14	21:42775194-42775563	-293	0.26281	0.544903	0.251928	0.26281	0.26281	0	0
ANKZF1	10	2:220099548-220100034	-19	-0.117647	-0.262626	-0.314465	-0.262626	0.262626	1.93427e-05	0.00325754
HBP1	1	7:106809406-106809630	-158	-0.20592	-0.2605	-0.257719	-0.257719	0.257719	7.54707e-12	8.87762e-09
HBP1	1	7:106809406-106809630	0	0.20592	0.2605	0.257719	0.257719	0.257719	7.54696e-12	8.87762e-09
WDR4	4	21:44293661-44293801	-52	-0.258799	NA	-0.252308	-0.255553	0.255553	0.000663298	0.0368486
WDR4	4	21:44293661-44293801	0	0.258799	NA	0.252308	0.255553	0.255553	0.000663298	0.0368486
ILKAP	4	2:239098494-239098613	-10	-0.253133	-0.155303	-0.304735	-0.253133	0.253133	3.31112e-08	1.6729e-05
TRMT1	6	19:13223710-13223825	-13	-0.218295	-0.268984	-0.251984	-0.251984	0.251984	1.29674e-08	7.48873e-06
TRMT1	6	19:13223710-13223825	0	0.218295	0.268984	0.251984	0.251984	0.251984	1.29695e-08	7.48873e-06
PCMT1	8	6:150123336-150123552	0	-0.0827068	-0.300752	-0.245614	-0.245614	0.245614	0.000461471	0.0284524
PCMT1	8	6:150123336-150123552	-47	0.0616541	0.300752	0.245614	0.245614	0.245614	0.000853837	0.0435625
MAP3K11	1	11:65380489-65382853	-992	-0.136364	NA	-0.352941	-0.244652	0.244652	0.000356353	0.0243512
PABPC4	10	1:40030095-40030214	-48	-0.129573	-0.257761	-0.244505	-0.244505	0.244505	1.05142e-07	4.72193e-05
PABPC4	10	1:40030095-40030214	0	0.129573	0.257761	0.244505	0.244505	0.244505	1.05142e-07	4.72193e-05
CXorf40B	3	X:149105632-149105701	0	NA	-0.454545	-0.0270563	-0.240801	0.240801	5.8116e-06	0.00133813
CXorf40B	3	X:149105632-149105701	-19	NA	0.454545	0.0270563	0.240801	0.240801	5.81203e-06	0.00133813
RAP1GDS1	3	4:99264290-99264412	0	0.236975	0.318182	0.0909091	0.236975	0.236975	3.64716e-08	1.79288e-05
RAP1GDS1	3	4:99264290-99264412	58	-0.236975	-0.318182	-0.0909091	-0.236975	0.236975	3.64625e-08	1.79288e-05
OSGEP	2	14:20920488-20920607	53	-0.236364	-0.269231	-0.0320856	-0.236364	0.236364	2.56566e-07	9.52804e-05
OSGEP	2	14:20920488-20920607	0	0.236364	0.269231	0.0320856	0.236364	0.236364	2.56686e-07	9.52804e-05
SLC2A6	4	9:136341355-136341458	0	NA	-0.241486	-0.229885	-0.235686	0.235686	8.76537e-06	0.00187782
SLC2A6	4	9:136341355-136341458	-4	NA	0.241486	0.229885	0.235686	0.235686	8.7656e-06	0.00187782
ALG13	1	X:110924346-110924652	0	-0.117927	-0.235521	-0.336254	-0.235521	0.235521	1.45975e-07	5.90025e-05
ALG13	1	X:110924346-110924652	-125	0.117927	0.235521	0.336254	0.235521	0.235521	1.45977e-07	5.90025e-05
CAPN1	2	11:64949150-64949484	-231	-0.230583	-0.153082	-0.230622	-0.230583	0.230583	2.05391e-14	6.22626e-11
PUM1	17	1:31422974-31423108	0	0.141066	0.228688	0.308704	0.228688	0.228688	6.63675e-07	0.000225631
PUM1	17	1:31422974-31423108	-6	-0.141066	-0.228688	-0.308704	-0.228688	0.228688	6.63674e-07	0.000225631
ADCK4	2	19:41220958-41221011	20	0.0142857	0.226792	0.259592	0.226792	0.226792	0.000566892	0.0329949
TASP1	13	20:13509080-13509158	-13	-0.321429	-0.0394737	-0.224432	-0.224432	0.224432	0.000573431	0.0331641
TASP1	13	20:13509080-13509158	0	0.321429	0.0394737	0.224432	0.224432	0.224432	0.000573445	0.0331641
SFRS16	16	19:45571273-45571316	-4	0.118347	0.401078	0.220072	0.220072	0.220072	1.1724e-07	4.95914e-05
SFRS16	16	19:45571273-45571316	0	-0.118347	-0.401078	-0.220072	-0.220072	0.220072	1.17241e-07	4.95914e-05
NUF2	1	1:163291723-163292002	-146	0.114669	0.254438	0.219872	0.219872	0.219872	8.20105e-05	0.00916655
NUF2	1	1:163291723-163292002	0	-0.114669	-0.254438	-0.219872	-0.219872	0.219872	8.20284e-05	0.00916655
NME4	17	16:461361-461578	0	0.285714	NA	0.153846	0.21978	0.21978	0.000371731	0.0250881
DECR2	11	16:461361-461578	0	0.285714	NA	0.153846	0.21978	0.21978	0.000371731	0.0250881
PPOX	1	1:161136181-161136462	-61	0.270335	0.192308	0.216216	0.216216	0.216216	8.79993e-05	0.00961306
YIPF2	1	19:11039187-11039357	0	0.215909	0.0748663	0.380334	0.215909	0.215909	4.91706e-06	0.0011875
YIPF2	1	19:11039187-11039357	-74	-0.215909	-0.0748663	-0.380334	-0.215909	0.215909	4.91706e-06	0.0011875
C17orf95	1	17:74722925-74723295	-334	0.213793	0.122846	0.235234	0.213793	0.213793	2.4116e-05	0.00376912
IFNGR2	7	21:34805021-34805178	0	0.225058	0.103547	0.210987	0.210987	0.210987	5.95413e-13	1.0314e-09
IFNGR2	7	21:34805021-34805178	-69	-0.225058	-0.103547	-0.210987	-0.210987	0.210987	5.95413e-13	1.0314e-09
HPS5	1	11:18343493-18343721	-131	0.205962	0.234734	0.125647	0.205962	0.205962	4.02595e-05	0.00565261
UHRF2	13	9:6497198-6497360	-92	-0.205601	-0.0623529	-0.285714	-0.205601	0.205601	4.94401e-05	0.00637794
UHRF2	13	9:6497198-6497360	0	0.205601	0.0623529	0.285714	0.205601	0.205601	4.94427e-05	0.00637794
ADPGK	1	15:73074687-73076667	-1113	0.334052	0.203922	-0.0360656	0.203922	0.203922	0.00020631	0.0176173
IRF3	2	19:50167700-50168103	-231	-0.201709	-0.171865	-0.230988	-0.201709	0.201709	5.81757e-14	1.51161e-10
PTOV1	12	19:50363243-50363440	-27	-0.232372	-0.197709	-0.17093	-0.197709	0.197709	4.7641e-11	4.95219e-08
PTOV1	12	19:50363243-50363440	0	0.232372	0.197709	0.17093	0.197709	0.197709	4.76473e-11	4.95219e-08
RAD9A	6	11:67163187-67163296	0	-0.280933	-0.192308	0.0434783	-0.192308	0.192308	0.000587936	0.0335751
FANCA	42	16:89805537-89805697	-63	-0.192308	-0.2	0	-0.192308	0.192308	0.000108729	0.0111415
RAD9A	6	11:67163187-67163296	-4	0.280933	0.192308	-0.0434783	0.192308	0.192308	0.000587856	0.0335751
ENG	12	9:130580995-130581111	0	NA	0	-0.382353	-0.191176	0.191176	0.000835089	0.0430284
COMMD8	3	4:47458594-47458746	0	0	NA	0.381462	0.190731	0.190731	9.50077e-06	0.00194163
COMMD8	3	4:47458594-47458746	-6	0	NA	-0.381462	-0.190731	0.190731	9.49898e-06	0.00194163
TRIM5	3	11:5706098-5706339	-148	-0.189125	-0.157754	-0.34188	-0.189125	0.189125	1.24798e-05	0.00231621
TRIM5	3	11:5706098-5706339	0	0.189125	0.157754	0.34188	0.189125	0.189125	1.24797e-05	0.00231621
NUP98	10	11:3781718-3781856	-75	0.1875	0.111111	0.352941	0.1875	0.1875	2.63462e-07	9.68076e-05
MCM8	1	20:5931298-5931723	0	0.099325	0.219588	0.183311	0.183311	0.183311	0.000389707	0.0254972
MCM8	1	20:5931298-5931723	-54	-0.099325	-0.219588	-0.183311	-0.183311	0.183311	0.000389708	0.0254972
PRPF38B	3	1:109238324-109238402	-10	0.182837	0.0475135	0.204696	0.182837	0.182837	8.41141e-07	0.000263778
PRPF38B	3	1:109238324-109238402	0	-0.182837	-0.0475135	-0.204696	-0.182837	0.182837	8.41119e-07	0.000263778
CNOT8	1	5:154237807-154238376	-291	0.0545455	0.228571	0.181677	0.181677	0.181677	0.000151494	0.014562
CLDND1	3	3:98239977-98240286	0	-0.0464576	0.343474	0.181256	0.181256	0.181256	3.55925e-05	0.00511758
CLDND1	3	3:98239977-98240286	-197	0.0464576	-0.343474	-0.181256	-0.181256	0.181256	3.55896e-05	0.00511758
XPA	1	9:100459403-100459691	0	-0.103784	-0.180921	-0.554311	-0.180921	0.180921	3.73569e-05	0.00535012
TMEM69	1	1:46152886-46153953	-6	0.0160099	0.220966	0.180207	0.180207	0.180207	1.14417e-05	0.00222576
C7orf44	3	7:43690092-43690311	0	0.179512	0.0560641	0.4	0.179512	0.179512	9.98559e-05	0.0104641
C7orf44	3	7:43690092-43690311	-119	-0.179512	-0.0778032	-0.4	-0.179512	0.179512	6.03821e-05	0.00732174
CLEC16A	10	16:11096931-11097162	-48	0.430147	0.12	0.178862	0.178862	0.178862	0.000329634	0.0231042
CLEC16A	10	16:11096931-11097162	0	-0.430147	-0.12	-0.178862	-0.178862	0.178862	0.000329634	0.0231042
PRPF38B	5	1:109238899-109238959	14	-0.177778	-0.2	0	-0.177778	0.177778	1.47936e-06	0.00044475
PRPF38B	5	1:109238899-109238959	0	0.177778	0.2	0	0.177778	0.177778	1.51374e-06	0.000451356
SQSTM1	1	5:179233388-179233591	-28	0	NA	-0.352941	-0.176471	0.176471	0.000203088	0.0175957
SAT2	1	17:7530871-7531194	-17	0.145248	0.325019	0.176447	0.176447	0.176447	6.22512e-09	3.90433e-06
KIAA0125	1	14:106383838-106384676	-303	0.204075	0.0979391	0.173954	0.173954	0.173954	5.86005e-06	0.0013407
IKZF1	9	7:50459427-50459561	0	0.173913	0.04	0.196078	0.173913	0.173913	0.00017968	0.016301
IKZF1	9	7:50459427-50459561	-30	-0.173913	-0.04	-0.196078	-0.173913	0.173913	0.000174475	0.0159871
CORO1B	12	11:67206142-67206420	39	-0.1	-0.240952	NA	-0.170476	0.170476	1.58741e-05	0.00276294
ATL3	1	11:63438762-63439444	-346	-0.14386	NA	-0.194678	-0.169269	0.169269	0.000244957	0.0190821
ATL3	1	11:63438762-63439444	0	0.14386	NA	0.194678	0.169269	0.169269	0.000244972	0.0190821
TRPT1	1	11:63993522-63993726	0	0.169091	0.126156	0.211494	0.169091	0.169091	0.000265207	0.020183
TPP2	28	13:103317145-103317286	-11	-0.075576	-0.168831	-0.174757	-0.168831	0.168831	0.000832588	0.0430214
TPP2	28	13:103317145-103317286	0	0.075576	0.168831	0.174757	0.168831	0.168831	0.000832483	0.0430214
SAT2	1	17:7530871-7531194	0	-0.144279	-0.349206	-0.167526	-0.167526	0.167526	4.97572e-09	3.29094e-06
EHBP1L1	9	11:65349010-65351236	0	0.561905	-0.0451613	0.166863	0.166863	0.166863	0.00032792	0.023073
EHBP1L1	9	11:65349010-65351236	-1800	-0.561905	0.0451613	-0.166863	-0.166863	0.166863	0.000327918	0.023073
DHX37	19	12:125438633-125438757	-10	0.047619	0.285714	NA	0.166667	0.166667	0.000572092	0.0331641
SDR39U1	3	14:24911304-24911466	-80	0.166667	0.179214	0.121332	0.166667	0.166667	5.53342e-05	0.00689346
DHX37	19	12:125438633-125438757	0	-0.047619	-0.285714	NA	-0.166667	0.166667	0.000577285	0.0332277
FMNL1	3	17:43309734-43309847	-30	-0.285435	-0.166127	-0.162903	-0.166127	0.166127	9.41008e-07	0.000292573
HPS1	1	10:100206564-100206709	-80	0.162264	0.165912	0.194549	0.165912	0.165912	7.98462e-07	0.000254788
HPS1	1	10:100206564-100206709	0	-0.162264	-0.165912	-0.194549	-0.165912	0.165912	7.98466e-07	0.000254788
IFT52	1	20:42219577-42219694	-25	0.0602731	0.324675	0.165239	0.165239	0.165239	0.000130329	0.0128831
IFT52	1	20:42219577-42219694	0	-0.0602731	-0.324675	-0.165239	-0.165239	0.165239	0.000130329	0.0128831
WDR83	4	19:12780791-12780911	0	0.165152	0.148148	0.179808	0.165152	0.165152	2.68505e-05	0.00413874
WDR83	4	19:12780791-12780911	-17	-0.165152	-0.148148	-0.179808	-0.165152	0.165152	2.68472e-05	0.00413874
TMEM156	2	4:39000260-39000529	17	-0.343284	-0.162162	-0.0133333	-0.162162	0.162162	5.06615e-05	0.00650896
NARS2	1	11:78285393-78285909	0	-0.161905	-0.0731271	-0.36139	-0.161905	0.161905	0.000322812	0.0228181
NARS2	1	11:78285393-78285909	-481	0.161905	0.11568	0.36139	0.161905	0.161905	6.2342e-05	0.00743546
MVP	7	16:29845256-29845758	0	-0.309184	-0.161067	-0.129091	-0.161067	0.161067	2.30743e-06	0.000635889
MVP	7	16:29845256-29845758	-371	0.309184	0.161067	0.149091	0.161067	0.161067	1.37922e-06	0.0004181
DNMT1	30	19:10252704-10252896	-52	-0.172395	0.0526316	-0.160581	-0.160581	0.160581	0.000399421	0.025946
MBD4	7	3:129151346-129151449	-53	-0.149355	-0.159834	-0.201175	-0.159834	0.159834	2.99151e-08	1.55507e-05
MBD4	7	3:129151346-129151449	0	0.149355	0.159834	0.201175	0.159834	0.159834	2.99241e-08	1.55507e-05
ZBTB48	1	1:6640056-6640196	0	0.159524	0.338636	0.0689342	0.159524	0.159524	0.000593253	0.0338256
TMEM68	1	8:56685828-56685926	42	0.0892495	0.409561	0.158333	0.158333	0.158333	0.000191622	0.0170435
TMEM68	1	8:56685828-56685926	0	-0.0892495	-0.409561	-0.158333	-0.158333	0.158333	0.000191626	0.0170435
XPA	1	9:100459403-100459691	-97	0.2	0.157895	0.148936	0.157895	0.157895	1.18536e-05	0.00225423
CCBL2	10	1:89425795-89426970	-1101	-0.103408	NA	-0.210526	-0.156967	0.156967	0.000168501	0.0156367
SDR39U1	3	14:24911304-24911466	0	-0.192308	-0.113003	-0.15673	-0.15673	0.15673	7.37909e-05	0.0084946
PPCS	1	1:42922165-42922744	-445	-0.0531674	-0.155952	-0.36532	-0.155952	0.155952	2.14449e-05	0.00348953
BPTF	22	17:65936555-65936772	0	-0.175	-0.155556	-0.0108696	-0.155556	0.155556	6.06392e-07	0.000214162
TMEM69	1	1:46152886-46153953	-28	-0.020936	-0.220966	-0.154566	-0.154566	0.154566	1.12866e-05	0.00220737
TAF6	4	7:99711677-99711891	-30	0.261824	0.00574713	0.154399	0.154399	0.154399	0.00081035	0.0423558
TAF6	4	7:99711677-99711891	0	-0.261824	-0.00574713	-0.154399	-0.154399	0.154399	0.000810393	0.0423558
ERCC5	10	13:103518017-103518261	0	0.0770037	0.309091	0.152308	0.152308	0.152308	7.32672e-09	4.51736e-06
FMNL1	3	17:43309734-43309847	0	0.285435	0.082794	0.151792	0.151792	0.151792	1.17699e-05	0.00225345
C3orf78	1	3:52570621-52571075	-153	0.151715	0.0373703	0.153251	0.151715	0.151715	0.000169579	0.0156568
C3orf78	1	3:52570621-52571075	-286	-0.151715	-0.0373703	-0.153251	-0.151715	0.151715	0.000169579	0.0156568
CCDC51	1	3:48481398-48481529	-108	-0.15152	-0.365113	-0.0103339	-0.15152	0.15152	0.000969797	0.0468521
CORO1B	12	11:67206142-67206420	0	0.0615385	0.240952	NA	0.151245	0.151245	6.52753e-05	0.00763512
SFRS13A	2	1:24305143-24305307	-60	0.150583	0.245726	0.0875911	0.150583	0.150583	1.11022e-16	4.03866e-13
USP16	9	21:30411347-30411477	0	0.105263	0.15	0.222222	0.15	0.15	6.01698e-06	0.0013595
USP16	9	21:30411347-30411477	-11	-0.105263	-0.15	-0.222222	-0.15	0.15	5.91142e-06	0.001344
ZFYVE27	2	10:99498234-99498431	0	0.0714286	0.315789	0.148148	0.148148	0.148148	0.000182813	0.0164202
TBRG4	8	7:45141424-45141669	0	0.362623	0.0789022	0.146228	0.146228	0.146228	6.7359e-06	0.00148504
TBRG4	8	7:45141424-45141669	-28	-0.336307	-0.0789022	-0.146228	-0.146228	0.146228	1.20554e-05	0.00227222
ZNF232	4	17:5012689-5013163	0	-0.0869565	-0.145833	-0.153846	-0.145833	0.145833	9.34116e-05	0.0100832
DPH5	1	1:101491221-101491644	0	0.168	0.145455	-0.00293255	0.145455	0.145455	1.62561e-05	0.00281595
FCHO1	13	19:17885048-17885092	4	0.295804	0.142857	0.144725	0.144725	0.144725	0.000263828	0.0201266
FCHO1	13	19:17885048-17885092	0	-0.295804	-0.142857	-0.144725	-0.144725	0.144725	0.000263835	0.0201266
SFRS13A	2	1:24305143-24305307	0	-0.144522	-0.245726	-0.0875911	-0.144522	0.144522	2.22045e-16	7.34302e-13
ARFIP1	1	4:153701089-153701378	0	-0.0564103	-0.358782	-0.143939	-0.143939	0.143939	0.000926286	0.0457819
ARFIP1	1	4:153701089-153701378	-135	0.0564103	0.358782	0.143939	0.143939	0.143939	0.000926284	0.0457819
FBXO9	10	6:52957532-52957622	20	0.222222	0.142857	0.0212766	0.142857	0.142857	0.000300295	0.0220077
EIF2B5	8	3:183858206-183858518	0	0.0666667	0.142857	0.160526	0.142857	0.142857	0.000651069	0.036561
FBXO9	10	6:52957532-52957622	0	-0.222222	-0.142857	-0.0212766	-0.142857	0.142857	0.000304752	0.0220565
EHD4	1	15:42264457-42264755	0	NA	0	0.285714	0.142857	0.142857	0.00016101	0.0150955
EIF2B5	8	3:183858206-183858518	-115	-0.0666667	-0.142857	-0.210526	-0.142857	0.142857	3.39455e-05	0.00497917
MTHFS	8	15:80189214-80189391	0	0.0633889	0.173506	0.142743	0.142743	0.142743	5.61181e-06	0.00132559
MTHFS	8	15:80189214-80189391	81	-0.0280948	-0.173506	-0.142743	-0.142743	0.142743	2.77863e-05	0.00422922
ZFP62	1	5:180287528-180288286	0	0.0800395	0.493233	0.140056	0.140056	0.140056	0.00058761	0.0335751
AC004696.1	1	19:56989500-56989750	0	0.14	0.17	0.115415	0.14	0.14	0.000120407	0.0120331
DNMT1	30	19:10252704-10252896	0	0.196785	-0.0526316	0.138603	0.138603	0.138603	0.00101888	0.0477012
HUWE1	73	X:53570802-53570929	-45	0.0151515	0.137723	0.162582	0.137723	0.137723	9.94723e-05	0.0104641
HUWE1	73	X:53570802-53570929	0	-0.0151515	-0.137723	-0.162582	-0.137723	0.137723	9.94803e-05	0.0104641
DHPS	3	19:12790975-12791152	0	0.152727	0.135664	0.0769619	0.135664	0.135664	1.73738e-06	0.000489928
CAPN1	2	11:64949150-64949484	-170	-0.133936	-0.0195197	-0.269498	-0.133936	0.133936	5.31592e-05	0.00673788
LASS5	12	12:50528183-50528485	-146	0	0.133379	0.14	0.133379	0.133379	0.000764178	0.0408201
LASS5	12	12:50528183-50528485	0	0	-0.133379	-0.14	-0.133379	0.133379	0.000763705	0.0408201
GPAA1	3	8:145138292-145138403	-76	-0.133333	0	-0.375	-0.133333	0.133333	0.000220411	0.01814
GPAA1	3	8:145138292-145138403	0	0.133333	0	0.375	0.133333	0.133333	0.000223492	0.0182286
INTS8	1	8:95835523-95835789	0	0.00307692	-0.133333	-0.39272	-0.133333	0.133333	0.00106427	0.0491932
ERCC5	10	13:103518017-103518261	-16	-0.0770037	-0.309091	-0.133077	-0.133077	0.133077	1.34918e-08	7.61736e-06
IFI35	4	17:41165284-41165396	-6	-0.0297578	-0.193441	-0.133059	-0.133059	0.133059	0.000430234	0.0270548
IFI35	4	17:41165284-41165396	0	0.0297578	0.193441	0.133059	0.133059	0.133059	0.000430234	0.0270548
ZNF148	3	3:125042153-125042288	-79	-0.131752	-0.0644491	-0.191687	-0.131752	0.131752	0.000935178	0.0457879
ZNF148	3	3:125042153-125042288	0	0.131752	0.0644491	0.191687	0.131752	0.131752	0.000935218	0.0457879
TMEM208	4	16:67262398-67262560	0	-0.146773	-0.0888889	-0.131579	-0.131579	0.131579	0.000789897	0.0415869
TMEM208	4	16:67262398-67262560	-26	0.146773	0.0888889	0.131579	0.131579	0.131579	0.000789965	0.0415869
C14orf153	18	14:104145646-104145882	-27	-0.0656371	-0.314903	-0.131127	-0.131127	0.131127	0.000235381	0.0188186
SIKE1	1	1:115323058-115323308	-12	-0.0179245	0.130208	0.444988	0.130208	0.130208	0.000155812	0.014722
YWHAE	4	17:1265196-1265302	0	0.146789	0.0365854	0.129775	0.129775	0.129775	0	0
YWHAE	4	17:1265196-1265302	-28	-0.146789	-0.0365854	-0.129775	-0.129775	0.129775	0	0
C12orf24	1	12:110906220-110906823	0	-0.0645161	-0.129032	-0.3	-0.129032	0.129032	0.000404004	0.0261969
ACAA2	1	18:47339839-47340283	-348	0.0222222	-0.166424	-0.127416	-0.127416	0.127416	0.000151716	0.014562
MMS19	4	10:99240699-99240799	0	0.0869565	0.126808	0.2	0.126808	0.126808	0.000870748	0.0440545
DAP3	1	1:155657740-155659424	-390	-0.106129	-0.161491	-0.125663	-0.125663	0.125663	7.56506e-12	8.87762e-09
DAP3	1	1:155657740-155659424	-459	0.106129	0.161491	0.125663	0.125663	0.125663	7.56539e-12	8.87762e-09
SLC25A1	3	22:19165646-19165753	0	0	0.25	NA	0.125	0.125	0.000899682	0.0448325
SLC25A1	3	22:19165646-19165753	-62	0	-0.25	NA	-0.125	0.125	0.000887316	0.0445212
NSUN4	4	1:46810473-46810816	-182	-0.125	NA	-0.123839	-0.12442	0.12442	0.000102651	0.0106604
NSUN4	4	1:46810473-46810816	0	0.125	NA	0.123839	0.12442	0.12442	0.000102679	0.0106604
C14orf153	18	14:104145646-104145882	0	0.0656371	0.314903	0.123719	0.123719	0.123719	0.000349122	0.0240531
ATP13A1	17	19:19763404-19763529	0	0.121532	0.142857	0.12	0.121532	0.121532	1.5461e-06	0.000457256
TMCO3	12	13:114202618-114202767	0	0.241379	0	NA	0.12069	0.12069	0.000150279	0.0145391
MIS12	1	17:5389716-5390004	-264	-0.12	0	-0.136364	-0.12	0.12	4.44714e-05	0.00599162
ABCB7	11	X:74289126-74289289	0	0	0.12	0.207464	0.12	0.12	3.70346e-06	0.000935561
ATP13A1	17	19:19763404-19763529	44	-0.121532	-0.114286	-0.12	-0.12	0.12	3.59254e-06	0.000913887
ABCB7	11	X:74289126-74289289	-13	0	-0.12	-0.183074	-0.12	0.12	2.01132e-05	0.00335623
MIS12	1	17:5389716-5390004	0	0.12	0	0.136364	0.12	0.12	4.55701e-05	0.0060945
CASP8AP2	1	6:90539613-90541058	-1233	-0.119487	-0.105135	-0.237692	-0.119487	0.119487	6.09799e-06	0.0013609
C6orf130	1	6:41040058-41040319	83	0.0116702	0.247488	0.119368	0.119368	0.119368	0.000293458	0.0217965
SFRS16	7	19:45561008-45561156	0	0.117681	0.191498	0.0488699	0.117681	0.117681	0.000253074	0.0195458
SFRS16	7	19:45561008-45561156	-16	-0.117681	-0.180135	-0.0194582	-0.117681	0.117681	0.000987173	0.0471265
HNRNPC	5	14:21699117-21699231	-39	0.117475	-0.0103286	0.142325	0.117475	0.117475	1.45809e-09	1.08247e-06
SNX25	12	4:186253749-186253913	-46	-0.116186	0.0846233	-0.344828	-0.116186	0.116186	0.000524136	0.0313098
SNX25	12	4:186253749-186253913	0	0.116186	-0.0846233	0.344828	0.116186	0.116186	0.000524168	0.0313098
ACAA2	1	18:47339839-47340283	0	0.0166667	0.262355	0.115582	0.115582	0.115582	4.06334e-05	0.00565261
ZC3H7A	19	16:11855262-11855367	0	-0.178744	-0.0789474	-0.114754	-0.114754	0.114754	0.000541412	0.0319205
ZC3H7A	19	16:11855262-11855367	-62	0.178744	0.0789474	0.114754	0.114754	0.114754	0.000541322	0.0319205
WBP1	1	2:74685577-74686689	0	-0.113591	-0.0739759	-0.238383	-0.113591	0.113591	5.26649e-10	4.16696e-07
INO80B	6	2:74685577-74686689	0	-0.113591	-0.0739759	-0.238383	-0.113591	0.113591	5.26649e-10	4.16696e-07
INO80B	6	2:74685577-74686689	-891	0.113591	0.0739759	0.238383	0.113591	0.113591	5.26927e-10	4.16696e-07
WBP1	1	2:74685577-74686689	-891	0.113591	0.0739759	0.238383	0.113591	0.113591	5.26927e-10	4.16696e-07
HNRNPH3	1	10:70090931-70091973	0	-0.113143	-0.102794	-0.120813	-0.113143	0.113143	0.000490381	0.0298804
FTSJ2	2	7:2279053-2279342	0	0.111973	0.0935013	0.173616	0.111973	0.111973	8.70788e-05	0.00954117
FTSJ2	2	7:2279053-2279342	-112	-0.111973	-0.0935013	-0.173616	-0.111973	0.111973	8.70685e-05	0.00954117
KIAA0892	13	19:19458089-19458175	4	-0.111413	-0.0909091	-0.35	-0.111413	0.111413	0.000613638	0.0348786
C20orf4	1	20:34824381-34824704	0	-0.111111	-0.233333	-0.0257937	-0.111111	0.111111	4.71084e-05	0.00616858
MCOLN2	1	1:85462479-85462796	0	0	0.130435	0.111111	0.111111	0.111111	0.000202058	0.0175957
C20orf4	1	20:34824381-34824704	-279	0.111111	0.233333	0.0257937	0.111111	0.111111	4.71414e-05	0.00616858
MCOLN2	1	1:85462479-85462796	-212	0	-0.130435	-0.111111	-0.111111	0.111111	0.000197244	0.0174578
HNRNPC	5	14:21699117-21699231	0	-0.110968	0.0124666	-0.14732	-0.110968	0.110968	2.87661e-09	2.01235e-06
RNF170	1	8:42751397-42751866	-230	-0.147799	-0.0576923	-0.107843	-0.107843	0.107843	0.000155101	0.014693
RNF170	1	8:42751397-42751866	0	0.147799	0.0576923	0.107843	0.107843	0.107843	0.000155073	0.014693
ITGAL	2	16:30485517-30485619	-11	0.3125	-0.0217391	0.107398	0.107398	0.107398	0.000840302	0.0431234
ITGAL	2	16:30485517-30485619	0	-0.3125	0.0217391	-0.107398	-0.107398	0.107398	0.000840489	0.0431234
HPS5	1	11:18343493-18343721	0	-0.266034	-0.0946779	-0.107169	-0.107169	0.107169	0.000976665	0.0470572
CLCC1	1	1:109505983-109506111	0	-0.166462	0	-0.107143	-0.107143	0.107143	0.000241324	0.0190244
WDR83	9	19:12783822-12783930	0	0.107143	0.2	0	0.107143	0.107143	3.12013e-05	0.00465167
HMBOX1	2	8:28747911-28748536	-341	0.0779915	0.127907	0.107136	0.107136	0.107136	1.4955e-05	0.00262811
HMBOX1	2	8:28747911-28748536	0	-0.0779915	-0.127907	-0.107136	-0.107136	0.107136	1.4943e-05	0.00262811
SIKE1	1	1:115323058-115323308	50	0.0186321	-0.106971	-0.36317	-0.106971	0.106971	4.30717e-06	0.00106586
HPS1	15	10:100184070-100184131	-22	-0.0810811	-0.109524	-0.106702	-0.106702	0.106702	0.000353416	0.0242656
HPS1	15	10:100184070-100184131	0	0.0810811	0.109524	0.106702	0.106702	0.106702	0.000353541	0.0242656
TMC8	8	17:76130475-76130645	45	0.106213	0.132075	0.0578512	0.106213	0.106213	7.75417e-07	0.000251851
PREB	2	2:27356400-27356589	0	0	0.176471	0.105263	0.105263	0.105263	0.000613093	0.0348786
CEP250	32	20:34090218-34092833	0	-0.105263	-0.142857	0	-0.105263	0.105263	0.000330409	0.023114
CYFIP2	1	5:156693091-156693594	-389	-0.0360044	0.103297	0.161166	0.103297	0.103297	0.000309795	0.0222277
CYFIP2	1	5:156693091-156693594	0	0.0360044	-0.103297	-0.161166	-0.103297	0.103297	0.000309751	0.0222277
FAM200B	1	4:15683352-15683524	67	0.103093	-0.00166297	0.167382	0.103093	0.103093	2.16001e-05	0.0034922
IWS1	11	2:128247408-128247519	14	0.0166667	-0.102564	-0.108696	-0.102564	0.102564	2.07008e-05	0.00341087
TFCP2	1	12:51566084-51566926	0	-0.05	-0.166667	-0.102564	-0.102564	0.102564	0.000872771	0.0440956
IWS1	11	2:128247408-128247519	0	-0.0166667	0.102564	0.108696	0.102564	0.102564	2.0722e-05	0.00341087
TAPBP	6	6:33272074-33272415	0	0.100184	0.116402	0.0178107	0.100184	0.100184	1.9298e-07	7.46814e-05
C19orf66	7	19:10201926-10202029	0	0	NA	0.2	0.1	0.1	0.00036496	0.0247368
C19orf66	7	19:10201926-10202029	49	0	NA	-0.2	-0.1	0.1	0.000356796	0.0243512
TH1L	7	20:57564913-57565043	0	0.057788	0.125	0.1	0.1	0.1	0.000677517	0.0372297
PSME4	18	2:54148026-54148241	-134	-0.1	-0.107143	-0.0714286	-0.1	0.1	1.78971e-05	0.00307095
TH1L	7	20:57564913-57565043	244	-0.057788	-0.125	-0.1	-0.1	0.1	0.000677238	0.0372297

## Sheet: mutually_exclusive
gene symbol	regulated exon	coordinates	flanking exons	deltaPSI_R1	deltaPSI_R2	deltaPSI_R3	deltaPSI	abs value_deltaPSI	pvalue_glm	adjusted_pvalue_glm
SRPK2	19:20	7:104766695-104766787;7:104766229-104766321	18:21	0.198525	0.225275	0.236783	0.225275	0.225275	6.61972e-07	2.64789e-05
ACSL1	15:16	4:185691553-185691630;4:185691409-185691486	14:17	0.111111	NA	0.269231	0.190171	0.190171	0.000759567	0.0101276
FYN	11:12	6:112021307-112021471;6:112020718-112020873	10:13	0.187437	0.240066	0.106451	0.187437	0.187437	4.39951e-05	0.000879902
DNM2	12:13	19:10906737-10906875;19:10908056-10908194	11:14	0.204622	0.179963	0.0965674	0.179963	0.179963	6.33177e-11	5.06541e-09
RAB6A	5:6	11:73429830-73429935;11:73429658-73429763	4:7	0.0235921	0.139785	0.26434	0.139785	0.139785	0.000272524	0.00436038
GCH1	6:7	14:55310719-55310861;14:55310500-55310587	5:8	NA	0	-0.25	-0.125	0.125	0.001373	0.01373

## Sheet: multi_exon_skipping
gene_symbol	regulated exons	coordinates	flanking exons	deltaPSI_R1	deltaPSI_R2	deltaPSI_R3	deltaPSI	abs value_deltaPSI	pvalue_glm	adjusted_pvalue_glm
AC009086.1	2:3	16:29606208-29606709;16:29580592-29580649	1:4	NA	-0.625387	-0.588235	-0.606811	0.606811	1.87574e-09	6.39725e-07
MTA1	4:5	14:105912004-105912189;14:105915696-105915746	3:6	-0.455197	-0.756364	-0.547297	-0.547297	0.547297	0	0
MBNL1	2:3:4	3:152016771-152017043;3:152017194-152018156;3:152019708-152020238	1:5	-0.617647	NA	-0.424679	-0.521163	0.521163	0.000144736	0.00837613
PKIG	2:3	20:43211226-43211372;20:43213741-43213845	1:4	-0.636364	NA	-0.390572	-0.513468	0.513468	2.83896e-10	1.15789e-07
RABGAP1L	26:27:28	1:174843596-174843644;1:174844684-174844851;1:174846530-174846743	25:29	0.469236	0.437964	0.527778	0.469236	0.469236	7.29428e-12	4.80581e-09
LST1	5:6	6:31555328-31555510;6:31555721-31555743	4:7	-0.111468	-0.61836	-0.465971	-0.465971	0.465971	0.00118366	0.0379702
C19orf28	10:11	19:3544197-3544730;19:3542774-3542975	9:12	NA	-0.505068	-0.366667	-0.435867	0.435867	3.43187e-05	0.00272167
BPTF	6:7	17:65871672-65871860;17:65882244-65882432	5:8	0.451177	0.0211268	0.415464	0.415464	0.415464	0.000942465	0.0317804
INO80E	6:7:8:9:10	16:30012533-30012851;16:30013757-30014334;16:30014643-30014847;16:30014971-30015035;16:30015876-30015978	5:11	-0.277394	-0.414286	-0.408735	-0.408735	0.408735	4.13669e-13	3.93675e-10
PRDM2	8:9:10:11	1:14095613-14095668;1:14099573-14099683;1:14104913-14109326;1:14113010-14114573	7:12	-0.407018	-0.047619	-0.42717	-0.407018	0.407018	0.000417423	0.018621
MAPKAP1	11:12	9:128283744-128284044;9:128268443-128268696	10:13	NA	-0.241597	-0.536713	-0.389155	0.389155	1.44286e-05	0.00142047
STRAP	2:3	12:16036017-16036055;12:16036475-16036616	1:4	0.447603	0.0847222	0.388492	0.388492	0.388492	8.49179e-10	3.1778e-07
EPS15L1	22:23	19:16487933-16488065;19:16472590-16472795	21:24	-0.306667	-0.442982	NA	-0.374825	0.374825	2.09304e-05	0.00186738
LETMD1	4:5:6:7	12:51445875-51446029;12:51447561-51447643;12:51449618-51449804;12:51449927-51450028	3:8	0.361794	0.379379	NA	0.370586	0.370586	0.000807708	0.028725
SPOP	3:5	17:47745389-47745440;17:47714121-47714171	2:7	-0.362222	-0.339383	-0.43393	-0.362222	0.362222	1.78244e-07	3.93597e-05
ZNF83	4:6	19:53121881-53122018;19:53119971-53120588	3:7	-0.388889	-0.35422	-0.336806	-0.35422	0.35422	0.000256124	0.0132288
C17orf62	2:3:4	17:80407307-80407356;17:80407046-80407168;17:80405456-80406119	1:5	0.146088	0.350515	0.365254	0.350515	0.350515	9.06711e-11	4.31443e-08
CCDC55	2:3	17:28444320-28444350;17:28445098-28445191	1:6	-0.473968	-0.121266	-0.349593	-0.349593	0.349593	0.00158717	0.0460817
AFTPH	7:8	2:64806620-64806680;2:64808324-64808407	6:9	0.480769	0.321429	0.262821	0.321429	0.321429	2.87639e-11	1.64464e-08
MTA1	3:4:5	14:105911755-105911848;14:105912004-105912189;14:105915696-105915746	2:6	-0.344828	0	-0.315789	-0.315789	0.315789	1.20007e-07	2.85516e-05
VPS29	2:3	12:110937262-110937354;12:110936625-110936664	1:4	-0.241474	-0.333507	-0.309425	-0.309425	0.309425	7.29597e-07	0.000132957
FOXP1	12:13	3:71247056-71247219;3:71179648-71179744	11:14	0.305714	0.247591	0.339712	0.305714	0.305714	1.06581e-14	1.14109e-11
PSPC1	7:8:9	13:20283682-20283739;13:20279802-20279971;13:20277011-20277500	6:10	0.300926	0.59127	0.282828	0.300926	0.300926	4.34018e-05	0.00328971
RACGAP1	3:4:5	12:50413527-50413589;12:50412299-50412372;12:50410414-50410502	1:6	0.264942	0.33364	NA	0.299291	0.299291	0.00137539	0.0426818
CDK14	4:5	7:90338712-90338924;7:90339147-90339271	3:6	NA	0.148221	0.449519	0.29887	0.29887	0.00156462	0.0455816
MRRF	6:7	9:125048059-125048225;9:125048318-125048445	5:8	-0.304762	NA	-0.277778	-0.29127	0.29127	2.08324e-06	0.000318624
TNIP1	3:4	5:150460441-150460997;5:150444521-150444692	2:5	-0.230714	-0.291139	-0.408774	-0.291139	0.291139	2.44249e-15	3.48666e-12
IL21R	2:3	16:27414401-27414541;16:27438579-27438682	1:4	0.289489	0.293844	0.0826741	0.289489	0.289489	0.000594365	0.0239002
CCND3	2:4	6:41909190-41909552;6:41908108-41908323	1:5	0.2355	0.306818	0.284037	0.284037	0.284037	2.15209e-06	0.00032338
C14orf153	22:23	14:104158696-104158762;14:104159890-104160290	21:24	NA	-0.39	-0.172549	-0.281275	0.281275	0.000217529	0.0116455
HAUS7	4:5	X:152730446-152730513;X:152728494-152728559	3:6	0.0620915	0.5	0.266667	0.266667	0.266667	4.43926e-06	0.000594097
HNRNPUL1	2:3:4	19:41768567-41768921;19:41770120-41770703;19:41770984-41771248	1:5	0.134647	0.429402	0.266486	0.266486	0.266486	7.02539e-07	0.00013081
SLC25A19	2:3	17:73284583-73284672;17:73284469-73284542	1:4	-0.265546	-0.252926	-0.312842	-0.265546	0.265546	1.14454e-07	2.80084e-05
C14orf153	19:20	14:104151323-104151373;14:104151975-104152568	18:21	0.0208333	0.465488	0.261427	0.261427	0.261427	8.78079e-05	0.0056547
MANBAL	2:3:4	20:35925699-35925937;20:35927166-35927282;20:35929574-35929816	1:5	0.257143	-0.0954545	0.462719	0.257143	0.257143	0.00171393	0.0487703
CHRAC1	2:3	8:141522015-141522124;8:141524468-141524594	1:4	-0.315857	-0.246032	-0.242424	-0.246032	0.246032	3.41022e-05	0.00272167
PRMT2	9:10:11:12	21:48078657-48078832;21:48080745-48080874;21:48081712-48081848;21:48083295-48083466	7:13	-0.227273	-0.244444	-0.26087	-0.244444	0.244444	1.93296e-05	0.00178019
ACP1	4:5	2:272192-272305;2:275140-275201	3:6	0.232225	0.260073	0.093869	0.232225	0.232225	7.91814e-08	1.99467e-05
KRIT1	2:3:4	7:91874741-91874909;7:91874216-91874485;7:91873316-91873463	1:5	-0.166667	NA	-0.291498	-0.229082	0.229082	2.46338e-05	0.00215294
VEZT	7:8	12:95650326-95650398;12:95650926-95651015	6:9	-0.388889	NA	-0.0625	-0.225694	0.225694	0.000186863	0.0103268
CINP	5:6	14:102816256-102816385;14:102814616-102815096	4:7	0.227273	0.222222	0	0.222222	0.222222	4.82871e-06	0.000626635
KPNB1	2:3:4	17:45727275-45727650;17:45727752-45727810;17:45728562-45728742	1:5	0	0.444444	NA	0.222222	0.222222	5.94465e-06	0.000737912
SEC31A	29:30	4:83763293-83763634;4:83752090-83752128	28:31	-0.217886	-0.0870756	-0.223064	-0.217886	0.217886	1.15049e-05	0.00118764
CCDC82	2:3	11:96121859-96121993;11:96120694-96120777	1:4	0.217593	-0.037037	0.421053	0.217593	0.217593	6.78733e-05	0.00468819
H2AFY	7:8	5:134688636-134688735;5:134686513-134686603	6:9	0.195222	0.222222	0.206349	0.206349	0.206349	2.62216e-10	1.12294e-07
CD47	9:10	3:107769425-107769449;3:107768466-107768498	8:11	-0.197062	-0.125078	-0.286691	-0.197062	0.197062	3.90101e-05	0.0030101
RAG1AP1	3:4	1:155109304-155109427;1:155110037-155110198	2:5	-0.195969	-0.251752	-0.124717	-0.195969	0.195969	9.22427e-07	0.000161236
TRA2B	2:3	3:185652217-185655208;3:185649365-185649640	1:4	-0.197347	-0.118188	-0.193775	-0.193775	0.193775	5.05879e-09	1.54745e-06
SYK	2:3	9:93564207-93564287;9:93589705-93589861	1:4	-0.301667	-0.193484	-0.177019	-0.193484	0.193484	0.000449035	0.0193266
RPE	2:3	2:210868162-210868192;2:210874381-210874460	1:4	0.311404	0.135821	0.190909	0.190909	0.190909	0.000256807	0.0132288
CDC123	13:14:15	10:12289272-12289326;10:12289394-12290000;10:12291580-12291717	12:16	0.22561	-0.0645161	0.190476	0.190476	0.190476	0.000865637	0.0298959
MBNL1	2:3:4:5:6	3:152016771-152017043;3:152017194-152018156;3:152019708-152020238;3:152052900-152053019;3:152113956-152114013	1:7	-0.189669	-0.116429	-0.219231	-0.189669	0.189669	0.00125835	0.0397705
FASTK	3:4	7:150775929-150776108;7:150775649-150775788	2:5	-0.00166113	0.240683	0.1875	0.1875	0.1875	0.000491161	0.0204644
ZNF644	2:3	1:91486830-91487030;1:91447867-91447927	1:4	NA	0	0.375	0.1875	0.1875	0.000143877	0.00837613
CDK14	4:5:6	7:90338712-90338924;7:90339147-90339271;7:90355871-90356126	3:7	0.230769	0.142857	NA	0.186813	0.186813	6.17678e-05	0.0043364
EWSR1	10:11	22:29685504-29686670;22:29687551-29687588	9:12	0.242381	0.186774	0.168324	0.186774	0.186774	2.1232e-07	4.54629e-05
PLD4	3:4	14:105394010-105394203;14:105395086-105395269	2:5	-0.304348	-0.186441	-0.184211	-0.186441	0.186441	1.00446e-05	0.00107363
TRAF3IP3	17:18	1:209952776-209952972;1:209953815-209953951	16:19	0.175352	0.279412	0.182883	0.182883	0.182883	5.61822e-05	0.0040437
FLAD1	3:4:5:6:7	1:154959942-154961325;1:154962036-154962183;1:154962635-154962733;1:154962815-154963004;1:154965041-154965149	2:8	-0.181818	-0.110136	-0.201587	-0.181818	0.181818	0.00115459	0.0373172
GNA13	2:3:4	17:63051711-63051892;17:63049620-63049846;17:63014371-63014421	1:5	0	-0.181818	-0.25641	-0.181818	0.181818	8.98141e-05	0.0056982
APEH	2:3	3:49711922-49712054;3:49712616-49712742	1:4	0.178571	0.0656566	0.39212	0.178571	0.178571	0.00170241	0.0486037
TCEB1	2:3	8:74884312-74884406;8:74876722-74876860	1:4	-0.0609384	-0.274046	-0.177273	-0.177273	0.177273	1.18249e-05	0.00120571
AKNA	2:3	9:117156637-117156685;9:117150140-117150361	1:4	-0.225564	-0.017924	-0.175799	-0.175799	0.175799	0.000257935	0.0132288
C11orf80	12:13	11:66589114-66589235;11:66590035-66590145	11:14	NA	-0.0714286	-0.277778	-0.174603	0.174603	0.000862786	0.0298959
DEF8	2:4	16:90015825-90016046;16:90020651-90020784	1:5	-0.174349	-0.135571	-0.226708	-0.174349	0.174349	0.000416212	0.018621
TBRG4	4:5	7:45144137-45144308;7:45143698-45143855	3:6	0.16712	0.172973	0.249624	0.172973	0.172973	0.00134279	0.0419744
C14orf159	21:22	14:91686787-91687110;14:91690023-91690139	20:23	-0.172414	-0.173913	-0.14059	-0.172414	0.172414	0.000403104	0.0182677
ACADM	6:7	1:76198736-76198834;1:76199213-76199313	5:8	0.0449788	0.172414	0.216804	0.172414	0.172414	4.31614e-06	0.000586789
SNX22	2:3	15:64444442-64444525;15:64444837-64444941	1:4	NA	-0.0833333	-0.26087	-0.172101	0.172101	3.35435e-05	0.00271277
TRAPPC6B	3:4	14:39627489-39627606;14:39623415-39623498	2:5	0.133603	0.210526	NA	0.172065	0.172065	0.000697965	0.0269282
FAM129C	15:16	19:17660253-17660336;19:17662595-17662839	14:17	-0.171895	-0.215686	-0.0561798	-0.171895	0.171895	1.03251e-14	1.14109e-11
UBA5	3:4:5	3:132379584-132379892;3:132384667-132384712;3:132384828-132384917	2:6	0.166667	0	0.25	0.166667	0.166667	0.000810059	0.028725
RCOR3	13:14	1:211485579-211485829;1:211486060-211486303	12:15	0.166154	0.0451505	0.461538	0.166154	0.166154	0.000623328	0.0247167
BID	3:4	22:18256376-18256784;22:18232871-18232940	2:5	-0.0475543	-0.166023	-0.177083	-0.166023	0.166023	0.000262401	0.0132986
STT3B	9:10	3:31661168-31661322;3:31661457-31661766	8:11	0.142857	0.1875	NA	0.165179	0.165179	0.000964814	0.0323321
ILF3	18:19	19:10795092-10795152;19:10798022-10798790	17:20	-0.161813	-0.192857	-0.0576137	-0.161813	0.161813	8.5335e-10	3.1778e-07
RNF19A	2:3:4	8:101315388-101315487;8:101312756-101312879;8:101299729-101300495	1:5	-0.166667	NA	-0.153846	-0.160256	0.160256	0.00104266	0.0343477
WNK1	13:14	12:988739-989197;12:989887-990165	12:15	-0.173851	NA	-0.143294	-0.158572	0.158572	0.00177879	0.0496264
NCOA4	3:4:5	10:51572364-51572492;10:51576285-51576499;10:51579128-51579282	1:6	0.164972	0.158173	0.135417	0.158173	0.158173	0.00152906	0.0451601
SNX17	3:4	2:27595466-27595607;2:27595907-27595980	2:5	0.0819563	0.154791	0.163304	0.154791	0.154791	2.79976e-08	7.49373e-06
BECN1	10:11	17:40965966-40966026;17:40963673-40964884	9:12	0.154904	0.154182	0.104651	0.154182	0.154182	1.49782e-06	0.000237571
HSCB	2:3:4	22:29139870-29139966;22:29140603-29140692;22:29141852-29141996	1:5	-0.153493	-0.00303337	-0.203784	-0.153493	0.153493	0.00144999	0.0438284
C16orf13	2:3:4	16:685612-685774;16:685281-685397;16:684889-684956	1:5	-0.0903639	-0.207792	-0.151163	-0.151163	0.151163	2.75823e-06	0.000407315
AARSD1	8:9	17:41120107-41121203;17:41116419-41116461	7:10	-0.138571	-0.15	-0.259358	-0.15	0.15	0.000740353	0.0276776
PXK	2:3:4	3:58351601-58351651;3:58355158-58355205;3:58363636-58363791	1:5	-0.15	0.0175439	-0.166667	-0.15	0.15	1.2415e-05	0.001251
LCMT1	2:3	16:25137285-25137451;16:25139796-25139891	1:4	-0.15	0	-0.205128	-0.15	0.15	0.000294325	0.0143233
ARPC4	6:7	3:9847894-9848790;3:9851640-9852078	5:8	0.123572	0.332393	0.149802	0.149802	0.149802	8.88108e-09	2.45376e-06
RP11-266J6.1	6:7	3:9847894-9848790;3:9851640-9852078	5:8	0.123572	0.332393	0.149802	0.149802	0.149802	8.88108e-09	2.45376e-06
TYMP	5:6:7	22:50967925-50968183;22:50967565-50967767;22:50966941-50967039	4:8	-0.189189	-0.0536234	-0.144737	-0.144737	0.144737	3.05317e-05	0.00256377
RPS24	5:6	10:79797197-79797740;10:79799962-79799983	4:7	-0.142921	-0.181118	-0.142817	-0.142921	0.142921	0	0
TMEM214	14:15	2:27262609-27262705;2:27262898-27263066	13:16	0.142857	0	0.173913	0.142857	0.142857	8.56837e-05	0.0055597
GLT8D1	2:3	3:52738740-52738968;3:52737520-52737714	1:4	0.199609	0.142857	0.12037	0.142857	0.142857	0.000345157	0.0162433
FAIM3	2:3:4:5:6:7	1:207087104-207087439;1:207086274-207086387;1:207085075-207085297;1:207083555-207083685;1:207083070-207083213;1:207082807-207082865	1:8	-0.141083	-0.129302	-0.143618	-0.141083	0.141083	0.000107816	0.00664348
SREBF2	20:21	22:42295241-42295557;22:42296024-42296126	19:22	-0.170467	-0.0704619	-0.139544	-0.139544	0.139544	3.69322e-05	0.00290206
LGMN	14:15	14:93172828-93172998;14:93170985-93171052	13:16	0.16	NA	0.108388	0.134194	0.134194	7.00904e-07	0.00013081
UBXN11	3:4:5:6:7:8:9:10	1:26629534-26629658;1:26629304-26629409;1:26628185-26628213;1:26627417-26627544;1:26624453-26624554;1:26623918-26623972;1:26623410-26623486;1:26620696-26620822	2:11	-0.125	-0.133333	-0.233333	-0.133333	0.133333	0.000164252	0.00937877
WDR59	22:23:24	16:74923601-74923713;16:74922067-74922217;16:74921581-74921653	21:25	-0.157895	0	-0.131579	-0.131579	0.131579	0.000752934	0.0276776
MRPL43	3:4:5	10:102746506-102746732;10:102746027-102746329;10:102743705-102743831	2:6	0.130435	0.2	0	0.130435	0.130435	0.000496862	0.0204644
DDX3X	4:5	X:41196944-41197822;X:41198289-41198336	3:6	0.217391	0.12963	0.0714286	0.12963	0.12963	8.84271e-06	0.00099655
DNAJC8	2:3:4:5:6:7	1:28556642-28556763;1:28555433-28555534;1:28541451-28541507;1:28537082-28537148;1:28536483-28536577;1:28534853-28534924	1:8	-0.168978	-0.0887067	-0.127625	-0.127625	0.127625	2.01705e-12	1.43967e-09
MGEA5	5:6	10:103572458-103572680;10:103569941-103570071	4:7	-0.125	-0.117647	-0.132414	-0.125	0.125	0.000193768	0.0106386
ANAPC16	2:3	10:73979812-73980137;10:73983646-73983814	1:4	0.13349	0.123911	0.0773383	0.123911	0.123911	3.73811e-06	0.000524867
ACTR10	5:6	14:58678010-58678128;14:58680349-58680416	4:7	0.144089	0.0810811	0.121212	0.121212	0.121212	0.00111317	0.0361347
KIAA0146	27:28:29	8:48639762-48639855;8:48641495-48641664;8:48641974-48642027	26:30	-0.0344828	-0.172414	-0.121212	-0.121212	0.121212	0.000354791	0.0166054
KIAA0146	28:29	8:48641495-48641664;8:48641974-48642027	27:30	-0.09375	-0.172414	-0.121212	-0.121212	0.121212	5.48673e-05	0.00398253
ITGAL	3:4:5:6:7:8:9:10:11:12:13:14:15:16	16:30486627-30486721;16:30486834-30486901;16:30490412-30490529;16:30490652-30490782;16:30492760-30492905;16:30495148-30495280;16:30495434-30495584;16:30500403-30500476;16:30500575-30500707;16:30505533-30505684;16:30506034-30506171;16:30507418-30507615;16:30507757-30507887;16:30510395-30510555	2:17	-0.3125	0.0212766	-0.120879	-0.120879	0.120879	0.000731757	0.0276101
PRDX5	2:3	11:64086162-64086304;11:64087206-64087340	1:4	-0.0787341	-0.118764	-0.140372	-0.118764	0.118764	0.000602281	0.0241053
HMGCL	7:8	1:24140680-24140828;1:24137226-24137289	6:9	-0.2	-0.118565	-0.106061	-0.118565	0.118565	4.82642e-05	0.00359464
HDAC8	3:4:5	X:71788604-71788734;X:71787739-71787880;X:71787433-71787646	2:6	-0.117647	-0.110215	-0.326531	-0.117647	0.117647	0.000966378	0.0323321
INSIG1	3:4:5:6	7:155093276-155093400;7:155093961-155094127;7:155094457-155094556;7:155095535-155095605	2:7	0.116667	0.215686	0.0461216	0.116667	0.116667	1.94196e-09	6.39725e-07
KCTD20	3:4:5	6:36442566-36442839;6:36446898-36447000;6:36447368-36447488	2:6	0.0526316	0.335484	0.115385	0.115385	0.115385	0.000432363	0.0189855
C20orf24	3:4	20:35236293-35236403;20:35238004-35238161	2:5	-0.113208	-0.0425532	-0.178571	-0.113208	0.113208	0.000218019	0.0116455
MED24	10:11:12:13:14:15:16:17:18:19:20:21:22	17:38188902-38189015;17:38188296-38188343;17:38187791-38187873;17:38187412-38187498;17:38186001-38186112;17:38185079-38185257;17:38184162-38184199;17:38183636-38183718;17:38183109-38183287;17:38182900-38182999;17:38182409-38182584;17:38179384-38179648;17:38178898-38179079	9:23	0	0.111111	0.2	0.111111	0.111111	0.000255885	0.0132288
PEF1	2:3	1:32100823-32101123;1:32099887-32100544	1:4	-0.194444	-0.111111	-0.106383	-0.111111	0.111111	4.80104e-06	0.000626635
NGDN	5:6	14:23944767-23944851;14:23944935-23944987	4:7	0.0952381	0.111111	0.186047	0.111111	0.111111	7.4481e-09	2.19976e-06
PLSCR1	8:9	3:146239620-146239840;3:146239331-146239492	7:10	0.110341	0.289485	0.088677	0.110341	0.110341	5.22504e-08	1.35614e-05
ATP5I	2:3	4:667701-667755;4:667296-667610	1:4	0.112858	0.0996105	0.108821	0.108821	0.108821	8.88734e-13	6.92e-10
NDE1	12:13	16:15790566-15790717;16:15793016-15794487	10:15	0.10747	0.345468	0.0367647	0.10747	0.10747	2.97853e-05	0.00252586
SUB1	4:5	5:32594677-32594978;5:32599067-32599175	3:6	0.0120922	0.105882	0.136364	0.105882	0.105882	7.35863e-06	0.000860263
ADSL	5:7	22:40749077-40749121;22:40750252-40750331	2:8	-0.000804764	0.16	0.105263	0.105263	0.105263	3.11624e-06	0.000452383
PHKG2	7:8	16:30767503-30767593;16:30767676-30767841	6:9	-0.103448	-0.0588235	-0.121622	-0.103448	0.103448	0.00042257	0.0186896
RABGGTB	4:5:6	1:76255637-76255742;1:76255837-76255959;1:76256131-76256202	3:7	0.103448	0.103448	0.15873	0.103448	0.103448	2.58466e-09	8.19912e-07
ORMDL1	2:3	2:190648605-190648734;2:190647740-190647849	1:4	0.0574795	0.146135	0.101766	0.101766	0.101766	1.27976e-06	0.000210791
ZDHHC5	11:12	11:57464233-57464345;11:57466031-57466890	10:13	0	0.116279	0.1	0.1	0.1	0.000118101	0.00716305
COPS8	2:3	2:237995375-237995439;2:237995770-237995840	1:4	0.311111	0.1	0.0481061	0.1	0.1	5.81757e-07	0.000113244

## Sheet: Parametres
Thu Oct 20 11:50:12 2016
Used parameters :
deltaPSI threshold	0.1
pvalue threshold	0.05
Type of analysis	paired
