# Supplementary material for: Modulation of alternative splicing during early infection of human primary B lymphocytes with Epstein-Barr virus (EBV): a novel function for the viral EBNA-LP protein
Source: Nucleic Acids Res. 2021 Sep 16;49(18):10657–76. doi: 10.1093/nar/gkab787 (PMC8501971; doi:10.1093/nar/gkab787)
Supplement: gkab787_Supplemental_Files [file gkab787_supplemental_files.zip › Sup table 6_revised.xls]

## Sheet: number of events
Type of events	Pvalue<=0.05 & deltaPSI>=10%	ALL
exon_skipping	370	16201
acceptor	339	29628
donor	317	41351
mutually_exclusive	4	99
multi_exon_skipping	120	9738

## Sheet: exon_skipping
gene symbol	regulated exon	exon coordinates	flanking exons	deltaPSI_R1	deltaPSI_R2	deltaPSI_R3	deltaPSI	absolute value_deltaPSI	pvalue_glm	adjusted_pvalue_glm
PER1	18	17:8049276-8049455	17:19	0.888889	0.844477	0.714286	0.844477	0.844477	5.93936e-12	2.46727e-09
ARHGAP17	20	16:24940934-24940981	19:21	-0.471053	NA	-0.549091	-0.510072	0.510072	5.37978e-07	4.8421e-05
AHCTF1	36	1:247007097-247007230	35:37	0.47695	0.498551	0.221416	0.47695	0.47695	1.53451e-08	2.39045e-06
PAOX	5	10:135197464-135197716	3:6	0.497024	0.280702	0.474545	0.474545	0.474545	1.15974e-07	1.30478e-05
RCOR3	13	1:211485579-211485829	12:14	-0.0894397	-0.557461	-0.465812	-0.465812	0.465812	3.01854e-08	4.25072e-06
SNRNP70	8	19:49605371-49605442	7:9	-0.505073	-0.365586	-0.46446	-0.46446	0.46446	1.11022e-16	1.12417e-13
SFRS7	4	2:38976040-38976488	3:5	-0.53292	-0.409205	-0.440711	-0.440711	0.440711	0	0
UHRF2	12	9:6495585-6497103	11:13	-0.440434	-0.546429	-0.197861	-0.440434	0.440434	0.000390087	0.00972277
MTRR	3	5:7873486-7873639	2:4	0.448456	0.430799	0.26462	0.430799	0.430799	3.43003e-12	1.50189e-09
FRG1B	3	20:29613033-29613061	2:4	-0.203202	-0.421286	-0.473734	-0.421286	0.421286	6.2166e-09	1.08296e-06
TEP1	49	14:20840892-20841016	48:50	0.499093	0.0238095	0.417949	0.417949	0.417949	5.56134e-06	0.000338719
CAPN12	16	19:39224782-39224844	15:17	-0.201505	NA	-0.612613	-0.407059	0.407059	0.00069946	0.0149695
TOMM34	5	20:43577371-43577518	4:6	0.242424	0.540559	NA	0.391492	0.391492	2.2303e-05	0.00109494
MUSTN1	34	3:52848225-52848379	33:35	0.404233	NA	0.377495	0.390864	0.390864	0.000285345	0.00778853
ITIH4	28	3:52848225-52848379	27:29	0.404233	NA	0.377495	0.390864	0.390864	0.000285345	0.00778853
TMEM110	31	3:52848225-52848379	30:32	0.404233	NA	0.377495	0.390864	0.390864	0.000285345	0.00778853
RP11-894J14.4	31	3:52848225-52848379	30:32	0.404233	NA	0.377495	0.390864	0.390864	0.000285345	0.00778853
TTC39C	6	18:21649121-21649235	5:7	NA	0.55	0.230769	0.390385	0.390385	5.45003e-05	0.00217478
HRAS	5	11:533277-533358	4:6	-0.431653	-0.258991	-0.379655	-0.379655	0.379655	4.44551e-05	0.00188046
CCR6	2	6:167536241-167536711	1:3	-0.396199	-0.262965	-0.379257	-0.379257	0.379257	1.34337e-14	9.46258e-12
CHD1L	11	1:146742593-146742666	10:12	0.378416	0.379345	0.282621	0.378416	0.378416	6.07127e-10	1.51324e-07
REPS1	10	6:139246494-139247618	9:12	-0.457961	NA	-0.293706	-0.375833	0.375833	0.000777566	0.0161505
PRMT1	5	19:50183390-50183510	4:6	-0.444309	-0.36646	-0.186047	-0.36646	0.36646	3.5859e-09	6.83473e-07
MS4A1	2	11:60228545-60228633	1:3	-0.303237	-0.359522	-0.371276	-0.359522	0.359522	1.59528e-12	7.83186e-10
ABCD4	2	14:74766853-74766971	1:3	-0.166667	-0.357143	-0.346667	-0.346667	0.346667	0.00023122	0.00674954
IRF4	2	6:393098-393368	1:3	0.341538	0.492434	0.197865	0.341538	0.341538	8.71216e-05	0.0031647
SMARCD1	5	12:50481146-50481268	4:6	-0.102347	-0.336364	-0.368519	-0.336364	0.336364	8.01143e-07	6.86737e-05
TMEM218	4	11:124972028-124972247	3:5	0.333333	0.262987	0.545966	0.333333	0.333333	7.11858e-06	0.000417856
KLF6	3	10:3822298-3822421	2:4	0.330107	0.433036	0.221004	0.330107	0.330107	7.77156e-16	6.62669e-13
RBM5	6	3:50137965-50138038	5:7	0.496337	0.32381	0.259259	0.32381	0.32381	0.000941348	0.0185533
RBM6	31	3:50137965-50138038	30:32	0.496337	0.32381	0.259259	0.32381	0.32381	0.000941348	0.0185533
AC012621.2	15	16:19559837-19559922	14:16	0.27193	0.367424	NA	0.319677	0.319677	9.85113e-05	0.00347708
COL19A1	21	6:70840074-70840115	20:22	-0.45	-0.318421	-0.166667	-0.318421	0.318421	0.000326703	0.00856458
HMGN1	7	21:40717756-40719218	6:8	-0.17987	-0.318182	-0.330688	-0.318182	0.318182	0.000904322	0.0180653
AHI1	3	6:135816952-135817036	2:4	0.14665	0.311005	0.384314	0.311005	0.311005	1.69135e-06	0.000127449
ZNF43	6	19:22001897-22002023	5:7	0.288749	0.307692	0.461482	0.307692	0.307692	3.00047e-10	8.10176e-08
ZNF680	2	7:64004684-64004810	1:3	0.545455	0.0551948	NA	0.300325	0.300325	0.00151097	0.0261531
HCFC1R1	2	16:3073475-3073531	1:3	0.00771456	0.583835	0.299603	0.299603	0.299603	0.00171745	0.0286205
AC093726.6	6	7:154739403-154739483	5:7	-0.626346	0.0294599	NA	-0.298443	0.298443	0.00204922	0.0323896
BTBD1	3	15:83718825-83718930	2:4	0.178958	0.352632	0.297767	0.297767	0.297767	5.79667e-06	0.000350834
DEF8	2	16:90015825-90016046	1:4	-0.304253	-0.29667	-0.253337	-0.29667	0.29667	0.000676257	0.0146275
N4BP1	4	16:48585297-48585393	3:5	0.362654	0.222222	NA	0.292438	0.292438	5.83848e-08	7.3325e-06
IVNS1ABP	8	1:185275617-185275757	7:9	-0.217941	-0.29229	-0.333836	-0.29229	0.29229	2.32565e-08	3.48869e-06
C17orf101	9	17:80352207-80352419	8:10	-0.327451	-0.253846	NA	-0.290649	0.290649	0.000222152	0.00656011
CHCHD6	3	3:126449404-126449473	2:4	0.304348	0.0714286	0.285714	0.285714	0.285714	1.27269e-06	0.000100091
USP15	4	12:62698454-62698803	3:5	-0.230119	-0.280702	-0.363127	-0.280702	0.280702	0	0
EDEM2	7	20:33721908-33721958	6:8	-0.277482	-0.300265	-0.197917	-0.277482	0.277482	6.08126e-08	7.57865e-06
TTC7A	16	2:47249001-47249118	15:17	0.247619	0.27619	0.307692	0.27619	0.27619	2.85729e-05	0.00133789
MTIF3	5	13:28015154-28015214	4:6	-0.222358	-0.640784	-0.274637	-0.274637	0.274637	2.73149e-05	0.00128269
CLK4	4	5:178049394-178049460	3:5	-0.249084	NA	-0.282759	-0.265921	0.265921	0.000685899	0.0147966
TBRG4	5	7:45143698-45143855	4:6	0.0535445	0.470588	0.265552	0.265552	0.265552	7.80263e-08	9.57655e-06
PRPF3	4	1:150300016-150300111	3:5	-0.264269	-0.047619	-0.275099	-0.264269	0.264269	1.11022e-05	0.000615983
CCBL2	2	1:89453935-89454034	1:3	-0.291118	-0.263158	-0.15	-0.263158	0.263158	3.49215e-06	0.000232824
LARS2	2	3:45433075-45433140	1:3	-0.277778	-0.263158	-0.166667	-0.263158	0.263158	0.00233247	0.035349
RBMXL1	2	1:89453935-89454034	1:3	-0.291118	-0.263158	-0.15	-0.263158	0.263158	3.49215e-06	0.000232824
MRS2	11	6:24423165-24423278	10:12	0.333333	0.0666667	0.26087	0.26087	0.26087	5.48165e-08	6.99277e-06
KIAA0319L	23	1:35907847-35907937	22:24	0.259259	NA	0.261905	0.260582	0.260582	1.10997e-09	2.43008e-07
IRF4	7	6:398828-398935	6:8	0.050478	0.371723	0.26002	0.26002	0.26002	2.65987e-12	1.19702e-09
SLC4A7	14	3:27450847-27451021	13:15	0.545455	NA	-0.0272727	0.259091	0.259091	0.00172984	0.0287733
TRAPPC9	6	8:141436714-141436740	5:7	0.235088	0.52795	0.258581	0.258581	0.258581	0.000851898	0.0173185
PATL2	15	15:44959304-44959401	14:16	0.350427	0.166667	NA	0.258547	0.258547	0.000548579	0.0125564
OBFC2A	4	2:192547218-192547321	3:5	-0.330894	-0.255293	-0.224331	-0.255293	0.255293	7.02636e-07	6.08739e-05
BYSL	3	6:41897870-41898008	2:4	0.388889	NA	0.117647	0.253268	0.253268	0.000272874	0.00766175
UTP6	12	17:30205721-30205800	11:13	0.235328	0.251572	0.320309	0.251572	0.251572	0	0
RNF111	10	15:59376301-59376453	9:11	0.181818	NA	0.318182	0.25	0.25	4.33054e-08	5.75075e-06
ZFYVE19	3	15:41101317-41101438	1:4	0	0.266667	0.25	0.25	0.25	5.12682e-05	0.00206616
PARP11	2	12:3973002-3973123	1:3	0.385167	0.127451	0.249767	0.249767	0.249767	0.000105445	0.00368172
HNRNPH3	3	10:70097615-70097753	2:4	0.289741	0.249643	0.179451	0.249643	0.249643	0	0
KLHDC4	3	16:87790005-87790083	2:4	0.266667	NA	0.227273	0.24697	0.24697	4.99364e-05	0.00203783
ANKZF1	11	2:220100196-220100307	10:12	0.189211	0.285544	0.245567	0.245567	0.245567	0.0033113	0.0445938
PRKRIP1	5	7:102036424-102036984	4:6	0.244066	0.331909	0.188703	0.244066	0.244066	0.00333899	0.0447712
RAG1AP1	3	1:155109304-155109427	2:4	-0.0124847	-0.241927	-0.330645	-0.241927	0.241927	0.00153649	0.0263776
ZNF331	10	19:54067017-54067046	9:11	0.35	0.133333	NA	0.241667	0.241667	2.43708e-05	0.00117161
RBM10	6	X:47034418-47034491	5:7	0.0786638	0.241262	0.259462	0.241262	0.241262	0.00131739	0.0235835
FBXW11	11	5:171299876-171299994	10:12	0.0909091	0.285714	0.241176	0.241176	0.241176	1.2127e-05	0.000659293
EYA3	13	1:28324795-28324862	12:14	-0.240064	-0.256167	-0.163399	-0.240064	0.240064	0.00141738	0.0249598
ABCD4	8	14:74759857-74759951	7:9	0.418067	NA	0.0542986	0.236183	0.236183	0.000528468	0.0121788
RP11-431I8.2	2	3:160166514-160166583	1:3	0.0681004	0.23617	0.485133	0.23617	0.23617	1.06385e-07	1.21376e-05
IFT80	2	3:160166514-160166583	1:3	0.0681004	0.23617	0.485133	0.23617	0.23617	1.06385e-07	1.21376e-05
TRIM59	2	3:160166514-160166583	1:3	0.0681004	0.23617	0.485133	0.23617	0.23617	1.06385e-07	1.21376e-05
FAHD2A	6	2:96076612-96076774	5:7	0.0920949	0.233083	0.48659	0.233083	0.233083	1.6128e-07	1.69884e-05
SRPK2	20	7:104766229-104766321	19:21	0.232517	0.296296	0.228571	0.232517	0.232517	8.35826e-05	0.00305671
NKTR	6	3:42661508-42661535	5:7	-0.190827	-0.363636	-0.230769	-0.230769	0.230769	5.23092e-05	0.00209768
TMEM50B	6	21:34828311-34828404	5:7	-0.315789	0	-0.230769	-0.230769	0.230769	1.64145e-06	0.00012544
DHX9	7	1:182824712-182824848	6:8	-0.229947	-0.406667	-0.154404	-0.229947	0.229947	1.12521e-08	1.86015e-06
SLC35A1	6	6:88210226-88210385	5:7	-0.193548	-0.263158	NA	-0.228353	0.228353	0.000656112	0.0142489
SMEK1	11	14:91932605-91932760	10:12	-0.302786	-0.133192	-0.227273	-0.227273	0.227273	0.00010732	0.00371486
HPS1	6	10:100195029-100195171	5:7	0.226263	0.245183	0.0651017	0.226263	0.226263	6.02139e-06	0.000362188
MAP3K8	2	10:30726105-30726335	1:3	0.247273	NA	0.204301	0.225787	0.225787	0.000217854	0.00649266
SRSF2	3	17:74731854-74731957	2:4	-0.286611	-0.224222	-0.176008	-0.224222	0.224222	0	0
NUDT2	2	9:34336227-34336339	1:3	-0.216456	NA	-0.229345	-0.222901	0.222901	0.000380326	0.00955932
MAPK12	23	22:50687532-50687597	22:24	0.222222	0.133333	0.352941	0.222222	0.222222	3.72672e-06	0.000241507
HDAC10	8	22:50687532-50687597	7:9	0.222222	0.133333	0.352941	0.222222	0.222222	3.72672e-06	0.000241507
ZNF561	4	19:9727721-9727847	3:5	-0.307692	NA	-0.136364	-0.222028	0.222028	7.47931e-05	0.00281142
ATXN2	13	12:111948189-111948386	12:14	0.25	0.191176	NA	0.220588	0.220588	0.00307331	0.0426656
PPHLN1	5	12:42745687-42745851	4:6	0.0475574	0.262	0.219783	0.219783	0.219783	0.00104456	0.0200034
FAM36A	2	1:245005246-245005360	1:3	0.222598	0.219333	0.202665	0.219333	0.219333	1.20058e-05	0.000654904
PMPCB	7	7:102948043-102948155	6:8	0.219069	0.14643	0.235225	0.219069	0.219069	1.97413e-11	7.61498e-09
BPNT1	4	1:220246192-220246299	3:5	-0.219061	-0.254902	-0.132121	-0.219061	0.219061	6.30757e-05	0.00245647
KLC4	16	6:43039590-43039660	15:17	0.217391	0	0.375	0.217391	0.217391	0.000218177	0.00649266
TRIP11	15	14:92461696-92461859	14:16	0.267742	0.217391	0.153846	0.217391	0.217391	0.000304263	0.00813427
PPIL2	3	22:22024588-22024649	2:4	-0.214286	-0.0714286	-0.315789	-0.214286	0.214286	9.43246e-05	0.0033734
GAPVD1	20	9:128104498-128104578	19:21	0.214286	0.30303	0.0656682	0.214286	0.214286	1.77755e-06	0.000132102
TLR10	3	4:38777396-38777584	2:4	-0.194831	-0.211658	-0.223291	-0.211658	0.211658	2.67079e-06	0.000185702
RPS6KB2	10	11:67200597-67200691	9:11	0	0.275862	0.210859	0.210859	0.210859	2.92933e-05	0.00136533
QRSL1	6	6:107100084-107100259	5:7	0.109801	0.26997	0.210627	0.210627	0.210627	3.2466e-09	6.33714e-07
SKA2	3	17:57196680-57196856	2:4	-0.123478	-0.351766	-0.210317	-0.210317	0.210317	8.31257e-05	0.00304688
SF1	14	11:64533423-64533627	13:15	-0.102343	-0.209491	-0.221399	-0.209491	0.209491	0.000226915	0.00664783
SREBF2	10	22:42274663-42274762	9:11	-0.209466	-0.227903	-0.0663021	-0.209466	0.209466	2.53027e-08	3.69306e-06
SMC5	19	9:72961495-72961565	18:20	-0.0808824	-0.209023	-0.346505	-0.209023	0.209023	0.00393757	0.0497909
FAM49B	4	8:130916745-130916832	3:5	-0.20742	-0.154342	-0.212619	-0.20742	0.20742	7.67075e-05	0.00286345
C6orf136	2	6:30615198-30615623	1:3	-0.206349	-0.155993	-0.270833	-0.206349	0.206349	0.000122466	0.00409089
SEC31B	28	10:102249765-102250079	27:29	-0.16129	NA	-0.25	-0.205645	0.205645	5.02322e-05	0.00204475
ANAPC5	9	12:121769150-121769231	8:10	0.25067	0.203836	0.138701	0.203836	0.203836	0	0
RSRC2	5	12:123005051-123005128	4:6	-0.268838	-0.132109	-0.202227	-0.202227	0.202227	1.05627e-12	5.52018e-10
ZNF485	3	10:44104062-44104188	2:4	0.117647	NA	0.285714	0.201681	0.201681	7.02617e-06	0.000413931
CCL4	2	17:34431921-34432035	1:3	0.15213	0.25	NA	0.201065	0.201065	3.4881e-06	0.000232824
LY6G6E	8	6:31669051-31669117	7:9	0.290323	0.2	-0.0526316	0.2	0.2	0.000963599	0.0188352
SLC38A2	13	12:46756804-46756928	12:14	0.179487	0.3125	0.2	0.2	0.2	2.20934e-14	1.37668e-11
NEK4	12	3:52777368-52777477	11:13	0.2	0.406177	0.137931	0.2	0.2	5.53484e-06	0.000338377
BAT5	4	6:31669051-31669117	3:5	0.290323	0.2	-0.0526316	0.2	0.2	0.000963599	0.0188352
KIAA0406	5	20:36631030-36631178	4:6	0.166667	0.230769	NA	0.198718	0.198718	2.63385e-05	0.00124769
TRIP4	8	15:64706284-64706410	7:9	0.35	NA	0.0451128	0.197556	0.197556	0.00109771	0.0207135
DLST	2	14:75349294-75349327	1:3	0.19697	0.305233	0.195057	0.19697	0.19697	0.000131178	0.00429335
INPP1	5	2:191227353-191227413	4:6	0.277311	0.112057	NA	0.194684	0.194684	1.70856e-05	0.000884358
PRKAA1	4	5:40775030-40775074	3:5	-0.199793	-0.192593	-0.00759878	-0.192593	0.192593	0.0036986	0.0477082
ZZEF1	43	17:3928213-3928412	42:44	-0.227273	0	-0.192308	-0.192308	0.192308	0.000173988	0.00542073
SIRT2	2	19:39389019-39389065	1:3	-0.00889654	0.191922	0.195965	0.191922	0.191922	0.00109249	0.0206528
FCGR2B	16	1:161645047-161645103	15:17	0.216121	0.189503	0.0664657	0.189503	0.189503	0.00338333	0.0449474
LUC7L	5	16:258600-259774	4:6	-0.189394	-0.18438	-0.208654	-0.189394	0.189394	1.42846e-05	0.000751377
ACAA1	7	3:38173087-38173129	6:8	0.187891	0.368868	0.178389	0.187891	0.187891	3.44036e-08	4.7235e-06
KIDINS220	27	2:8889501-8889551	26:28	-0.25	0	-0.1875	-0.1875	0.1875	0.00135705	0.0240806
HDAC9	19	7:18705836-18706099	18:20	0	0.285714	0.1875	0.1875	0.1875	0.000152217	0.00484493
MAP3K11	3	11:65375739-65375919	1:4	0	NA	0.375	0.1875	0.1875	0.00011093	0.00377559
PLCG1	25	20:39800833-39800929	24:26	0.416667	0.1875	0.0421456	0.1875	0.1875	8.29506e-05	0.00304688
TSR1	2	17:2239331-2239434	1:3	0.1875	0.258065	0.153846	0.1875	0.1875	1.48659e-13	8.60151e-11
ARNT	6	1:150814900-150814944	5:7	0.12803	0.203947	0.186657	0.186657	0.186657	0.000322625	0.00852668
KLHDC10	2	7:129736761-129736847	1:3	0.0277778	0.185185	0.1875	0.185185	0.185185	0.000128701	0.00422937
SAT1	4	X:23802411-23802520	3:5	-0.294266	-0.184211	-0.0688645	-0.184211	0.184211	0.000906589	0.0180882
BEND5	5	1:49208295-49208451	4:6	0.19169	0.167388	0.183956	0.183956	0.183956	0.00306626	0.0426408
HNRNPH1	5	5:179046270-179046408	4:6	0.249281	0.0841928	0.183145	0.183145	0.183145	1.02017e-10	3.30555e-08
ULK4	9	3:41957469-41957544	8:10	0.0513627	0.313333	NA	0.182348	0.182348	0.00101354	0.0195946
UCK1	5	9:134404331-134404425	4:7	0.181481	0	0.25	0.181481	0.181481	8.17319e-05	0.00300941
IRF7	6	11:614174-614399	5:7	0.181455	0.127581	0.179803	0.179803	0.179803	1.14397e-06	9.45583e-05
HPS1	10	10:100189548-100189646	9:11	-0.178216	-0.250443	-0.00974659	-0.178216	0.178216	0.00270275	0.0392007
MPDU1	5	17:7490217-7490335	4:6	0.125	0.177536	0.217262	0.177536	0.177536	0.000321305	0.00850566
FAM111A	4	11:58913300-58913329	3:5	0.342243	-0.0446429	0.176837	0.176837	0.176837	0.000318591	0.00846146
XPNPEP1	4	10:111652770-111652833	3:5	0.142857	0.210526	NA	0.176692	0.176692	2.45359e-05	0.00117346
SPAST	15	2:32370006-32370076	14:16	-0.176471	-0.0555556	-0.1875	-0.176471	0.176471	0.000820478	0.0169117
COQ3	3	6:99828065-99828217	2:4	0	NA	0.352941	0.176471	0.176471	0.00253392	0.03756
RABL4	7	22:37158948-37159057	6:8	0.176471	0	0.1875	0.176471	0.176471	9.588e-05	0.00341396
SETDB1	7	1:150915328-150915529	6:8	-0.176471	-0.047619	-0.25	-0.176471	0.176471	7.89333e-05	0.00293302
CPM	4	12:69279572-69279669	3:5	0.413016	-0.06017	NA	0.176423	0.176423	0.00246985	0.0370844
CCDC25	7	8:27606012-27606115	6:8	0.230037	0.176372	0.0432312	0.176372	0.176372	1.73382e-06	0.000129561
PHKG2	7	16:30767503-30767593	6:8	0.175	0.289773	-0.0222222	0.175	0.175	7.97329e-06	0.000464659
MINA	7	3:97670996-97671204	6:8	-0.174081	NA	-0.173801	-0.173941	0.173941	3.45841e-07	3.2201e-05
GPATCH4	3	1:156568213-156568286	2:4	0.0389443	0.246466	0.172905	0.172905	0.172905	3.33067e-16	3.17413e-13
RASA1	23	5:86676326-86676412	22:24	0.153846	0.190476	NA	0.172161	0.172161	0.000222215	0.00656011
DNAJC2	5	7:102967779-102967825	4:6	-0.451613	-0.172043	-0.139657	-0.172043	0.172043	0.000178226	0.00552091
LCMT1	2	16:25137285-25137451	1:3	-0.171946	-0.147585	-0.24418	-0.171946	0.171946	5.07686e-10	1.28516e-07
NOL8	6	9:95082225-95082661	5:7	-0.129193	-0.35422	-0.171836	-0.171836	0.171836	0.000340676	0.00883086
RPAIN	6	17:5329556-5329619	5:7	0.171223	0.211538	-0.0144928	0.171223	0.171223	2.93275e-05	0.00136533
ABHD10	2	3:111700631-111700814	1:3	0.11673	0.293557	0.170993	0.170993	0.170993	2.66286e-07	2.59886e-05
RP11-658F2.1	6	11:66410921-66411611	5:7	0.18237	0.136091	0.170445	0.170445	0.170445	1.73056e-07	1.78578e-05
RBM14	6	11:66410921-66411611	5:7	0.18237	0.136091	0.170445	0.170445	0.170445	1.73056e-07	1.78578e-05
RBM4	3	11:66410921-66411611	2:4	0.18237	0.136091	0.170445	0.170445	0.170445	1.73056e-07	1.78578e-05
PSMC6	14	14:53188218-53190592	13:15	-0.333333	-0.170149	-0.161376	-0.170149	0.170149	8.82276e-10	2.01321e-07
BCLAF1	11	6:136590279-136590441	10:12	-0.169041	-0.188516	-0.152836	-0.169041	0.169041	2.80088e-09	5.67212e-07
CCDC53	8	12:102411498-102411583	7:9	-0.130809	-0.168919	-0.259635	-0.168919	0.168919	9.41274e-05	0.0033734
SENP2	4	3:185316200-185316337	3:5	0.122984	0.214286	NA	0.168635	0.168635	0.00028892	0.00786687
MX1	5	21:42799133-42799231	4:6	0.316272	0.123212	0.167818	0.167818	0.167818	5.69052e-05	0.00224312
NT5C3L	2	17:39991840-39991934	1:3	-0.167692	-0.0742913	-0.237037	-0.167692	0.167692	0.00297191	0.0417423
TRMT61B	3	2:29083984-29084174	2:4	0.333333	NA	0	0.166667	0.166667	0.00149645	0.0260409
SLC17A9	2	20:61584563-61584624	1:3	-0.166667	-0.213333	-0.160256	-0.166667	0.166667	0.00173472	0.0287953
C19orf60	3	19:18700191-18700493	2:4	-0.12766	-0.21875	-0.166667	-0.166667	0.166667	0.0002259	0.00663009
DCAF8	15	1:160194852-160194909	14:16	0.166667	0.230769	0.00326797	0.166667	0.166667	0.00361997	0.0470026
XRN1	14	3:142132977-142133133	13:15	0	0.333333	NA	0.166667	0.166667	0.000821914	0.0169197
PEX19	17	1:160194852-160194909	16:18	0.166667	0.230769	0.00326797	0.166667	0.166667	0.00361997	0.0470026
HERC1	23	15:64005552-64005864	22:24	0.166667	0.0909091	0.217391	0.166667	0.166667	7.26273e-05	0.00274915
TRAPPC4	3	11:118890860-118890963	2:4	0.166117	0.232456	0.133929	0.166117	0.166117	2.64801e-10	7.39662e-08
EHMT1	2	9:140605419-140605482	1:3	-0.215517	-0.166089	-0.108704	-0.166089	0.166089	0.000448422	0.010827
CDK5RAP1	6	20:31975129-31975339	5:7	0.165834	0.0653595	0.362097	0.165834	0.165834	3.28849e-05	0.00150076
TRANK1	19	3:36879863-36879995	18:20	0.111111	0.166667	0.165517	0.165517	0.165517	0.000365321	0.00930592
ZNF207	10	17:30693684-30693776	9:11	-0.0619663	-0.163954	-0.169935	-0.163954	0.163954	1.61485e-07	1.69884e-05
EIF2B5	14	3:183861230-183861353	13:15	0.163636	0.272727	0.153716	0.163636	0.163636	3.28749e-08	4.55219e-06
AFG3L2	4	18:12367275-12367381	3:5	0.205128	0	0.162791	0.162791	0.162791	6.97297e-09	1.18915e-06
PTBP1	9	19:805492-805569	8:10	-0.202597	-0.161905	-0.159581	-0.161905	0.161905	6.91016e-06	0.000410079
JOSD2	3	19:51010831-51010956	2:4	-0.0925926	-0.230769	NA	-0.161681	0.161681	0.00128924	0.0231562
EZH2	12	7:148516070-148516151	11:13	-0.162924	-0.1	-0.161616	-0.161616	0.161616	0.00357944	0.0467289
SLC38A2	4	12:46764295-46764410	3:5	0.161012	0.0740741	0.160606	0.160606	0.160606	0.000400943	0.00993223
ITGAE	28	17:3626582-3626677	27:29	-0.160177	-0.208627	-0.123016	-0.160177	0.160177	6.33914e-05	0.00246284
NBAS	52	2:15319112-15319240	51:53	0.160079	0.2	0	0.160079	0.160079	0.00101819	0.0196377
ZNF252	4	8:146221893-146221993	3:5	-0.16	-0.444444	-0.16	-0.16	0.16	0.00153197	0.0263651
ACIN1	12	14:23536523-23537880	11:13	-0.265233	-0.0300866	-0.159612	-0.159612	0.159612	9.89674e-08	1.16186e-05
MRPL51	2	12:6602224-6602471	1:3	-0.146719	-0.166876	-0.158368	-0.158368	0.158368	6.38104e-09	1.09978e-06
MSH4	3	1:76255637-76255742	2:4	0.130435	0.157895	0.163934	0.157895	0.157895	9.77211e-08	1.15561e-05
HSD17B4	26	5:118866961-118867099	25:27	0.125	0.157895	0.252174	0.157895	0.157895	8.54428e-10	1.97751e-07
BEX4	2	X:102470610-102470692	1:3	0.157167	0.0912848	0.215088	0.157167	0.157167	4.54086e-08	5.98101e-06
TCIRG1	2	11:67807259-67807429	1:3	-0.0833333	-0.320709	-0.157143	-0.157143	0.157143	0.00369656	0.0477082
GLCCI1	7	7:8124527-8124647	6:8	0.156627	0.0372093	0.210845	0.156627	0.156627	1.86626e-05	0.000947055
AC012621.2	2	16:19536102-19537183	1:3	0.119416	0.228153	0.156344	0.156344	0.156344	0.00243882	0.0366864
DENND5A	9	11:9192174-9192324	8:10	0.3125	0	NA	0.15625	0.15625	0.00269943	0.039191
FUBP1	21	1:78412215-78414459	20:22	0	0.194444	0.15625	0.15625	0.15625	1.59309e-10	4.69267e-08
NHLRC2	6	10:115657869-115657968	5:7	0.0625	0.25	NA	0.15625	0.15625	0.00242615	0.0365297
MED17	8	11:93530701-93530885	7:9	0.071558	0.238095	NA	0.154827	0.154827	0.00309271	0.0427882
NADK	12	1:1686813-1686915	11:13	0.00516351	0.152381	0.153275	0.152381	0.152381	0.000531074	0.0122215
ARFRP1	2	20:62338351-62338449	1:3	0.0508996	0.15102	0.163123	0.15102	0.15102	3.95227e-05	0.00170295
CABIN1	2	22:24407866-24408178	1:3	0.150266	0.2	0.132488	0.150266	0.150266	0.000343048	0.00887484
FAM188A	2	10:15889863-15889942	1:3	-0.15	0	-0.28125	-0.15	0.15	0.00288999	0.0411387
ITGB7	13	12:53586475-53586694	12:14	0.144072	0.149425	0.181422	0.149425	0.149425	6.46207e-07	5.65903e-05
TCHP	11	12:110350796-110350877	10:12	0.0021645	0.149038	0.28125	0.149038	0.149038	0.000157854	0.00500469
SFRS6	3	20:42087793-42088060	2:4	-0.307228	-0.123204	-0.148851	-0.148851	0.148851	4.88069e-05	0.0020069
CD40	6	20:44754182-44755380	5:7	0.148718	0.196581	0.0626168	0.148718	0.148718	3.13531e-05	0.00144305
DHFR	4	5:79933702-79933828	3:5	0.148485	0.230769	0	0.148485	0.148485	1.30614e-05	0.000696078
FAM104A	3	17:71208817-71208879	2:4	-0.0965392	-0.148485	-0.156659	-0.148485	0.148485	0.00205166	0.0323966
CAMLG	3	5:134079677-134079742	2:4	0.148004	0.184776	0.00833333	0.148004	0.148004	0.000554499	0.0126349
PARP2	13	14:20824749-20824848	12:14	0.294118	0	NA	0.147059	0.147059	0.000184884	0.00567292
MLH1	11	3:37055923-37056039	10:12	0.147059	0	0.176471	0.147059	0.147059	2.34717e-06	0.000166054
MEF2D	5	1:156450626-156450763	4:6	0.147059	0	0.157895	0.147059	0.147059	6.76006e-05	0.00259526
DUSP5	2	10:112262479-112262627	1:3	0	0.14695	0.151903	0.14695	0.14695	2.05937e-07	2.08524e-05
HEXA	6	15:72646032-72646078	5:7	0.144795	0.233333	0.0094162	0.144795	0.144795	0.000710769	0.0151316
RC3H1	20	1:173912580-173912753	19:21	0.144737	0.219077	-0.0171209	0.144737	0.144737	0.00266514	0.0389052
TMX3	10	18:66356924-66357218	9:11	-0.217391	NA	-0.0714286	-0.14441	0.14441	0.000662662	0.0143719
REXO2	4	11:114315263-114315374	3:5	0.143411	0.235294	0.0833333	0.143411	0.143411	0.00101189	0.0195861
KIN	2	10:7825044-7825138	1:3	0.21446	0.143379	0.129108	0.143379	0.143379	0.00314984	0.043173
NDUFAF1	4	15:41686303-41686556	3:5	-0.0964912	-0.336835	-0.143137	-0.143137	0.143137	1.17586e-06	9.60264e-05
ACLY	14	17:40052873-40052902	13:15	-0.059949	-0.142857	-0.209877	-0.142857	0.142857	0.000469298	0.0111482
NCAPD2	9	12:6623939-6624086	8:10	0.142857	0.3125	0	0.142857	0.142857	5.13579e-08	6.60356e-06
WDR89	3	14:64091646-64091751	2:4	0	0.285714	NA	0.142857	0.142857	0.00347104	0.0457561
FANCA	32	16:89818546-89818630	31:33	0.285714	0	NA	0.142857	0.142857	0.00165489	0.0279802
SDAD1	7	4:76895229-76895286	6:8	0.177778	0.142857	0.133333	0.142857	0.142857	5.81467e-07	5.17601e-05
CYB5A	4	18:71924065-71924088	3:5	-0.206021	-0.142143	0	-0.142143	0.142143	0.00064508	0.0140848
SENP6	19	6:76412361-76412788	18:20	0.0304843	0.217874	0.14185	0.14185	0.14185	0.000140711	0.00453213
ACADM	3	1:76194074-76194173	1:4	0.200438	0.141052	0.0732846	0.141052	0.141052	0.000158213	0.00500626
NOP58	10	2:203160397-203160560	9:11	0.141014	0.168661	-0.038004	0.141014	0.141014	3.6423e-06	0.000238902
ANKS3	2	16:4781513-4781580	1:3	0.140351	0.291667	0.0833333	0.140351	0.140351	8.37881e-06	0.000479665
ITPR1	12	3:4695526-4695570	11:13	0.140162	0.263158	0.137255	0.140162	0.140162	0.00311665	0.0429028
C13orf18	12	13:46936673-46936733	11:13	0.166667	-0.012806	0.14	0.14	0.14	0.000149614	0.00479622
AP1G2	4	14:24035771-24035895	3:5	0.0765021	0.144974	0.139376	0.139376	0.139376	0.000682055	0.0147333
NFYC	18	1:41232590-41232646	17:19	-0.139024	-0.153244	-0.0543461	-0.139024	0.139024	3.09047e-09	6.10595e-07
BAT2L	21	9:134357758-134357949	20:22	0.0645161	0.138889	0.193548	0.138889	0.138889	0.000475528	0.0112467
DAZAP1	7	19:1425877-1425959	6:8	0.137201	0.00090351	0.170629	0.137201	0.137201	0.00118621	0.0216519
VPS29	3	12:110936625-110936664	2:4	-0.11777	-0.15852	-0.136551	-0.136551	0.136551	1.34217e-11	5.43613e-09
TTF1	2	9:135276842-135278215	1:3	0.0297483	0.259137	0.136443	0.136443	0.136443	0.000787293	0.0163315
RNF19A	9	8:101276262-101276423	8:10	0.0615385	0.136364	0.277778	0.136364	0.136364	3.96494e-07	3.62915e-05
GRAP2	4	22:40351823-40351914	3:5	0	0.272727	NA	0.136364	0.136364	0.000348959	0.00898806
ZBTB44	6	11:130106005-130106111	5:7	-0.0952381	NA	-0.176471	-0.135854	0.135854	0.0024818	0.0371612
RBMX	9	X:135955405-135956611	8:10	-0.0102071	0.213994	0.135366	0.135366	0.135366	0.000479067	0.011281
RPUSD3	2	3:9885149-9885285	1:3	0.146341	0.0197699	0.135135	0.135135	0.135135	8.98209e-06	0.000505274
ITCH	7	20:33004923-33005045	6:8	-0.185185	-0.133333	0	-0.133333	0.133333	0.00124455	0.0224566
NOC4L	10	12:132635526-132635586	9:11	0.133333	0.270563	0.0555556	0.133333	0.133333	6.8582e-05	0.00261435
IFT20	2	17:26659172-26659408	1:3	0.0683117	0.143557	0.132783	0.132783	0.132783	0.000593475	0.0132802
NFU1	4	2:69650714-69650849	3:5	0.111722	0.208877	0.131702	0.131702	0.131702	3.83761e-09	7.14633e-07
MYST4	7	10:76732265-76732397	6:8	0	0.263158	NA	0.131579	0.131579	0.000382655	0.00956697
DPAGT1	8	11:118968174-118968261	7:9	0.0769231	0.171031	0.130435	0.130435	0.130435	4.5402e-05	0.00191054
MATR3	9	5:138642928-138644016	8:10	0.129573	0.188635	0.130352	0.130352	0.130352	2.93705e-08	4.17396e-06
BOD1	3	5:173036241-173036437	2:4	0.130149	0.454545	-0.0444444	0.130149	0.130149	0.00253399	0.03756
TRNAU1AP	4	1:28887380-28887772	3:5	-0.160603	-0.0860759	-0.129973	-0.129973	0.129973	0.000281791	0.00778853
NDE1	13	16:15793016-15794487	12:15	0.113267	0.271552	0.129513	0.129513	0.129513	1.73537e-06	0.000129561
MAPK12	29	22:50686121-50686205	28:30	0.129412	0.306476	0.011295	0.129412	0.129412	0.00194082	0.0311773
HDAC10	14	22:50686121-50686205	13:15	0.129412	0.306476	0.011295	0.129412	0.129412	0.00194082	0.0311773
TMEM183A	6	1:202986884-202987047	5:7	-0.128274	-0.33	-0.0318654	-0.128274	0.128274	0.00213861	0.0331557
GNPDA2	2	4:44724101-44724259	1:3	-0.00980392	-0.22093	-0.128245	-0.128245	0.128245	0.0023602	0.0356694
FUS	7	16:31198123-31198157	6:8	0.316023	0.128194	0.108503	0.128194	0.128194	2.67011e-08	3.82818e-06
EIF4A3	4	17:78115118-78115180	3:5	0.12766	0.222222	0	0.12766	0.12766	1.56066e-06	0.00011983
PARP12	10	7:139727076-139727206	9:11	-0.271906	-0.12766	-0.0497159	-0.12766	0.12766	0.00115987	0.0213536
MTG1	11	10:135214838-135215094	10:12	-0.127451	-0.03125	-0.155172	-0.127451	0.127451	0.000218608	0.00649266
PCK2	7	14:24568258-24568445	6:8	0.127087	0.167328	0.00515947	0.127087	0.127087	0.00118677	0.0216519
C14orf153	3	14:104040444-104040507	2:4	-0.119048	-0.133333	NA	-0.12619	0.12619	0.000981413	0.0190418
KIF5B	5	10:32327706-32327754	4:6	0.125	0.35	0.0434783	0.125	0.125	0.000777184	0.0161505
ARV1	3	1:231125856-231126009	2:4	0.125	0	0.266667	0.125	0.125	0.000128612	0.00422937
C12orf4	2	12:4645183-4645385	1:3	-0.107143	-0.125	-0.166667	-0.125	0.125	9.43864e-07	7.96435e-05
FANCD2	3	3:10074516-10074656	2:4	0	0.125	0.210526	0.125	0.125	0.00041458	0.0101921
INTS12	2	4:106624805-106624966	1:3	0.124932	0.187642	0.0700458	0.124932	0.124932	0.000205106	0.00620648
UHRF2	10	9:6492303-6492401	9:11	-0.206409	-0.124741	-0.0426755	-0.124741	0.124741	0.00114828	0.0212852
MKKS	4	20:10393178-10394579	3:5	0	0.259259	0.124359	0.124359	0.124359	1.38969e-05	0.000735762
APOL3	4	22:36545094-36545419	3:5	-0.0875	-0.16	-0.123077	-0.123077	0.123077	0.000205373	0.00620648
AP2B1	2	17:33914534-33914682	1:3	0.112718	0.122877	0.261787	0.122877	0.122877	0.000290254	0.00787673
YLPM1	18	14:75290959-75291010	17:19	0.122167	0.0606872	0.208066	0.122167	0.122167	6.8041e-05	0.00260599
C14orf49	4	14:95923514-95923675	3:5	-0.142857	NA	-0.1	-0.121429	0.121429	0.000127054	0.00419226
SMCR7L	4	22:39905427-39905576	3:5	0.0517241	0.121212	0.153846	0.121212	0.121212	0.0011817	0.0216081
CREBBP	5	16:3841982-3842095	4:6	-0.325597	-0.12037	-0.05	-0.12037	0.12037	0.000106819	0.00370572
LAT2	2	7:73629152-73629340	1:3	0.120173	0.187845	0.0681255	0.120173	0.120173	0.000103482	0.0036288
CXorf26	5	X:75396716-75396827	4:6	-0.0262681	0.120084	0.181835	0.120084	0.120084	0.00368691	0.0476709
ZNF836	2	19:52672901-52673034	1:3	0.12	0.0666667	0.24	0.12	0.12	3.88856e-05	0.00167996
YTHDC2	30	5:112929000-112929087	29:31	0.190476	0.12	0	0.12	0.12	0.00134326	0.0239187
ZDHHC5	11	11:57464233-57464345	10:12	0.361111	-0.0425532	0.12	0.12	0.12	0.00273089	0.0394676
TREX2	3	X:152730446-152730513	2:4	0.0105758	0.329676	0.119328	0.119328	0.119328	0.00113178	0.0211732
ATP2B1	16	12:89997489-89997702	15:17	0.119048	0.241379	-0.047619	0.119048	0.119048	0.0013362	0.023872
MCCC2	7	5:70922467-70922580	6:8	0.118555	0.323338	0.0856322	0.118555	0.118555	0.00096904	0.0188676
ME2	14	18:48465940-48466010	13:15	0.118258	0.206975	0.10384	0.118258	0.118258	2.87138e-06	0.000197115
RFC5	2	12:118455495-118455858	1:3	-0.0387083	-0.320175	-0.117857	-0.117857	0.117857	0.000165751	0.00519407
SMARCC2	21	12:56565463-56565721	20:22	0.0612245	0.134815	0.117777	0.117777	0.117777	8.4257e-06	0.00048065
COPS3	12	17:17150794-17150874	11:13	0.0188213	0.117732	0.123406	0.117732	0.117732	3.33764e-06	0.000225305
WDR75	7	2:190322037-190322107	6:8	NA	0.235294	0	0.117647	0.117647	0.00117046	0.0214509
MAN2C1	6	15:75656340-75656529	5:7	-0.0625	-0.2	-0.117647	-0.117647	0.117647	0.00300956	0.0420326
FAM21C	3	10:46224310-46224474	2:5	-0.125	-0.117647	0	-0.117647	0.117647	0.00321084	0.04364
CIRH1A	10	16:69188296-69188360	9:11	0.117537	0.157407	0	0.117537	0.117537	0.000292665	0.00790246
UPF3A	4	13:115051777-115051875	3:5	-0.117079	-0.112667	-0.211224	-0.117079	0.117079	0.0013435	0.0239187
YTHDF2	4	1:29068915-29070498	3:5	-0.0739921	-0.168919	-0.116883	-0.116883	0.116883	4.59721e-11	1.6551e-08
ZRANB1	9	10:126672028-126672257	8:10	0.116756	0	0.2	0.116756	0.116756	0.00138343	0.0244737
IGHMBP2	2	11:68673537-68673710	1:3	-0.233333	0	NA	-0.116667	0.116667	0.00248848	0.0371612
HERPUD1	3	16:56969313-56969387	2:4	0.115721	0.0457307	0.213592	0.115721	0.115721	3.66706e-09	6.90814e-07
DDX3X	18	X:41206112-41206265	17:19	0.114943	0.172043	0.115654	0.115654	0.115654	1.51766e-08	2.38715e-06
CNIH	3	14:54898826-54898938	2:4	0.0409449	0.120309	0.115556	0.115556	0.115556	9.29844e-05	0.00334022
PNO1	6	2:68400479-68400549	5:7	0.230769	NA	0	0.115385	0.115385	0.00230117	0.0350717
CCDC25	9	8:27597989-27598034	8:10	0.115385	0	0.2	0.115385	0.115385	9.91764e-06	0.000554054
GALT	7	9:34648331-34648453	6:8	0.115385	0.0906863	0.388889	0.115385	0.115385	0.000970105	0.0188676
ADPRHL2	2	1:36556845-36556941	1:3	0	NA	0.230769	0.115385	0.115385	0.00089374	0.0179201
ZNF573	7	19:38261047-38261237	6:8	0.142857	NA	0.0869565	0.114907	0.114907	0.000372654	0.00942997
ZC3H7B	8	22:41728175-41732685	7:9	-0.0869565	-0.142857	NA	-0.114907	0.114907	0.00152239	0.0262666
TMEM97	4	17:26652529-26652673	1:5	0.0700741	0.114583	0.115199	0.114583	0.114583	0.00128172	0.0230723
MRPL49	2	11:64891974-64892124	1:3	0.123188	0.0822814	0.113855	0.113855	0.113855	0.000717861	0.0152425
STK40	4	1:36824338-36824438	3:5	0.119356	0.113648	0.0555556	0.113648	0.113648	0.000636965	0.0139549
TTYH3	5	7:2687593-2687688	4:6	-0.169811	-0.0571429	NA	-0.113477	0.113477	0.00331825	0.0446503
PSMB5	3	14:23496954-23497038	2:4	-0.112589	-0.00559769	-0.18513	-0.112589	0.112589	2.66481e-05	0.00125502
KIAA0907	6	1:155896467-155896630	5:7	0.0882353	0.111973	0.12	0.111973	0.111973	0.000373858	0.00943438
WDHD1	2	14:55493429-55493521	1:3	0.0441099	0.283654	0.111196	0.111196	0.111196	0.00397024	0.0499137
DHRS1	8	14:24760762-24760831	7:9	0.111111	0	0.333333	0.111111	0.111111	6.12718e-07	5.39492e-05
C10orf125	4	10:135170144-135170242	3:5	0.111111	0.113636	0	0.111111	0.111111	1.34711e-07	1.47463e-05
ZNF322A	2	6:26658786-26658874	1:3	0.148936	0.1	0.111111	0.111111	0.111111	1.68911e-05	0.000877092
C14orf135	10	14:60600374-60600503	9:11	-0.136364	-0.0833333	-0.111111	-0.111111	0.111111	0.00166801	0.0280036
ATP6V0A1	21	17:40666307-40666478	20:23	0.110546	0.189394	0.1	0.110546	0.110546	0.00207779	0.0326818
C17orf62	2	17:80407307-80407356	1:3	-0.109511	-0.125347	-0.0210314	-0.109511	0.109511	9.01115e-05	0.0032587
AP1G2	18	14:24031171-24031316	17:19	0.0367866	-0.133826	-0.109493	-0.109493	0.109493	0.000873338	0.0176421
IVD	9	15:40707088-40707181	7:10	0.109091	0.375	0	0.109091	0.109091	0.000180312	0.00556424
WDR74	12	11:62601090-62601146	11:13	0.109048	0.140625	0.0429027	0.109048	0.109048	1.20497e-07	1.3371e-05
TCF12	11	15:57524489-57524628	10:12	0.0714286	0.108696	0.314171	0.108696	0.108696	0.00096986	0.0188676
MEMO1	12	2:32108455-32108531	11:13	0.10867	0.188859	0.0296028	0.10867	0.10867	0.000272102	0.00765335
CCNH	9	5:86690222-86690301	8:10	0.108659	0.0454545	0.238095	0.108659	0.108659	0.000631029	0.0138527
MTERF	3	7:91506192-91506292	2:4	-0.225275	NA	0.00902256	-0.108126	0.108126	0.00139318	0.0245871
MED25	3	19:50322429-50322553	2:4	-0.115789	-0.0493827	-0.108108	-0.108108	0.108108	0.000128964	0.00422945
GFM2	14	5:74034327-74034467	13:15	-0.230769	-0.108108	-0.108108	-0.108108	0.108108	0.000274016	0.00766726
AKR1A1	7	1:46034157-46034356	6:8	0.107955	0.139008	0.107105	0.107955	0.107955	6.00131e-09	1.0579e-06
IQCB1	12	3:121507131-121507279	11:13	0.0227301	0.199141	0.107615	0.107615	0.107615	0.000381459	0.00955932
SETD4	5	21:37429682-37429775	4:6	-0.0972389	NA	-0.117647	-0.107443	0.107443	0.000766062	0.0159524
DNAJC19	5	3:180704731-180704810	4:6	0.242277	0.10737	0.0952724	0.10737	0.10737	0.000381715	0.00955932
ZDHHC6	6	10:114200292-114200453	5:7	0.107179	0	0.375	0.107179	0.107179	0.000283514	0.00778853
CUL1	8	7:148457425-148457588	7:9	0.107143	0.210526	0.0810811	0.107143	0.107143	2.5708e-08	3.71871e-06
IRF1	7	5:131821943-131822065	6:8	0.102921	0.10695	0.229577	0.10695	0.10695	3.05866e-13	1.70874e-10
RNF14	4	5:141350269-141350442	3:5	-0.110834	-0.106796	-0.0446553	-0.106796	0.106796	0.000110111	0.00375805
C3orf1	2	3:119219542-119219707	1:3	0.19505	0.106576	0	0.106576	0.106576	3.04354e-08	4.25072e-06
HPS3	2	3:148857791-148858285	1:3	-0.1	-0.106522	-0.173913	-0.106522	0.106522	0.00348442	0.0458206
RERE	22	1:8419824-8420046	21:23	0.0809066	0.108108	0.106306	0.106306	0.106306	0.000568723	0.0128686
PDIA6	17	2:10925060-10925156	16:18	0.0811712	0.12461	0.105834	0.105834	0.105834	0	0
RBM38	3	20:55968335-55968389	2:4	0.129697	0.0481725	0.105608	0.105608	0.105608	0.00122757	0.0222459
CGGBP1	5	3:88106341-88106442	4:6	-0.105548	-0.121865	-0.0750263	-0.105548	0.105548	0.00150389	0.0261421
UEVLD	3	11:18600271-18600355	1:4	-0.114583	-0.105263	-0.0434783	-0.105263	0.105263	0.00194172	0.0311773
SH2B1	7	16:28883101-28883304	6:8	0.028169	-0.163265	-0.105263	-0.105263	0.105263	2.35868e-05	0.00113729
GOLGB1	11	3:121421328-121421442	10:12	0	-0.227273	-0.105263	-0.105263	0.105263	0.00165642	0.0279802
PITPNB	10	22:28250842-28250927	9:11	0.148338	0.0982456	0.105032	0.105032	0.105032	8.87587e-06	0.000501038
PMM2	3	16:8898624-8898700	2:4	0.131944	0.0189633	0.104995	0.104995	0.104995	0.00252908	0.037556
ACAA1	11	3:38167653-38167832	10:12	0.259835	0.085701	0.104936	0.104936	0.104936	3.81519e-05	0.0016571
KIAA1033	28	12:105550504-105550570	27:29	0.0522731	0.231818	0.104478	0.104478	0.104478	2.19473e-06	0.000157331
SH2B1	3	16:28877333-28878354	2:4	-0.194568	0.00245098	-0.104302	-0.104302	0.104302	0.000354183	0.00909368
MFSD1	11	3:158539773-158539929	10:12	0.1	0.103535	0.211966	0.103535	0.103535	0.000371967	0.00942997
C6orf211	2	6:151775683-151775788	1:3	0.103448	0.160509	0.0384615	0.103448	0.103448	4.14123e-06	0.000266238
FGD2	6	6:36981738-36981876	5:7	0.114247	0.0185185	0.1031	0.1031	0.1031	0.0015905	0.0270953
TXNDC17	2	17:6545073-6545154	1:3	0.046883	0.15306	0.10307	0.10307	0.10307	1.33174e-09	2.83889e-07
SF1	4	11:64540902-64540977	3:5	0.12143	0.00665576	0.103034	0.103034	0.103034	2.30779e-05	0.00111942
MTCH1	2	6:36949364-36949448	1:3	0.103	-0.0432099	0.169014	0.103	0.103	0.000607258	0.0134678
SMU1	3	9:33071738-33071890	2:4	0.0827506	0.102444	0.10559	0.102444	0.102444	6.94851e-06	0.00041085
TNPO3	23	7:128597278-128597369	22:24	0.102041	0	0.137931	0.102041	0.102041	2.45599e-07	2.42618e-05
GTF2H5	2	6:158591502-158591570	1:3	0.100216	0.101707	0.033051	0.100216	0.100216	0.00326376	0.0441849
SCFD2	4	4:54139993-54140168	3:5	0.1	0.333333	0.1	0.1	0.1	5.089e-08	6.59575e-06
DOK2	4	8:21768184-21768368	3:5	0.1	0.105263	0	0.1	0.1	0.00185163	0.0301793
CAD	34	2:27462565-27462666	33:35	0.1	0.222222	0	0.1	0.1	3.76364e-05	0.00164352
NSUN2	4	5:6625677-6625782	3:5	0	0.1	0.153846	0.1	0.1	0.000116433	0.00391357
FBXL4	8	6:99328429-99328500	7:9	0	NA	-0.2	-0.1	0.1	0.00219358	0.0337776
SART3	10	12:108931264-108931371	9:11	0.17293	0.1	0.0386694	0.1	0.1	0.000450738	0.0108627

## Sheet: acceptor
gene symbol	regulated exon	coordinates	length difference	deltaPSI_R1	deltaPSI_R2	deltaPSI_R3	deltaPSI	abs value_deltaPSI	pvalue_glm	adjusted_pvalue_glm
MECR	4	1:29543100-29543324	127	0.509985	0.506402	NA	0.508193	0.508193	5.43953e-10	3.16005e-07
MECR	4	1:29543100-29543324	0	-0.509985	-0.506402	NA	-0.508193	0.508193	5.43952e-10	3.16005e-07
ASNS	11	7:97483892-97483992	0	0.217391	0.644127	NA	0.430759	0.430759	0.00189388	0.0473118
ASNS	11	7:97483892-97483992	-74	-0.217391	-0.644127	NA	-0.430759	0.430759	0.00189388	0.0473118
DUS3L	9	19:5786760-5786856	-74	NA	-0.300654	-0.538235	-0.419444	0.419444	1.47376e-06	0.000266247
RNF216	5	7:5778907-5779256	273	0.0748396	0.588235	0.409091	0.409091	0.409091	1.59708e-07	4.30166e-05
HDHD3	3	9:116137733-116138402	596	-0.398268	-0.403682	-0.1	-0.398268	0.398268	1.38522e-06	0.000256507
HDHD3	3	9:116137733-116138402	555	0.398268	0.403682	0.1	0.398268	0.398268	1.38522e-06	0.000256507
TM2D2	2	8:38852837-38853313	0	-0.261949	-0.40189	-0.397516	-0.397516	0.397516	0	0
MMP17	9	12:132334347-132334604	137	-0.01125	-0.382775	-0.384848	-0.382775	0.382775	0.000126339	0.00781454
MMP17	9	12:132334347-132334604	0	0.01125	0.382775	0.384848	0.382775	0.382775	0.000126338	0.00781454
DUS3L	9	19:5786760-5786856	0	NA	0.22658	0.538235	0.382407	0.382407	1.63673e-05	0.00183686
XYLT1	9	16:17228330-17228592	0	-0.355717	-0.368421	-0.586124	-0.368421	0.368421	8.68658e-08	2.45111e-05
XYLT1	9	16:17228330-17228592	185	0.355717	0.368421	0.586124	0.368421	0.368421	8.68659e-08	2.45111e-05
TM2D2	2	8:38852837-38853313	389	0.303577	0.357304	0.493012	0.357304	0.357304	0	0
E2F6	5	2:11593708-11593924	0	-0.409091	-0.285714	NA	-0.347403	0.347403	0.000143387	0.0086347
E2F6	5	2:11593708-11593924	76	0.409091	0.285714	NA	0.347403	0.347403	0.000143378	0.0086347
INO80E	6	16:30012533-30012851	0	-0.344239	-0.334845	-0.226615	-0.334845	0.334845	0	0
PRKRIP1	2	7:102006402-102006523	0	-0.0829932	-0.393482	-0.333333	-0.333333	0.333333	5.84768e-06	0.000763238
SDAD1	3	4:76902525-76902698	0	-0.33268	-0.294643	-0.346847	-0.33268	0.33268	3.61517e-10	2.18593e-07
INO80E	6	16:30012533-30012851	202	0.370514	0.328475	0.250048	0.328475	0.328475	0	0
SRP19	5	5:112203069-112203604	32	0.157124	0.433183	0.325794	0.325794	0.325794	0	0
ZMAT3	7	3:178735011-178743016	3	-0.185345	-0.380952	-0.312821	-0.312821	0.312821	4.81579e-06	0.000654506
ZMAT3	7	3:178735011-178743016	0	0.185345	0.380952	0.312821	0.312821	0.312821	4.81575e-06	0.000654506
CTNNB1	19	3:41281151-41281939	0	-0.30094	-0.541724	-0.222859	-0.30094	0.30094	1.11022e-16	1.43016e-13
SDAD1	3	4:76902525-76902698	75	0.299346	0.294643	0.346847	0.299346	0.299346	1.72015e-09	8.4515e-07
REPS1	14	6:139238692-139238783	19	-0.295455	-0.290909	NA	-0.293182	0.293182	0.00123046	0.0365292
REPS1	14	6:139238692-139238783	22	0.295455	0.290909	NA	0.293182	0.293182	0.00123043	0.0365292
USP24	2	1:55643640-55643805	0	NA	0.220588	0.357143	0.288866	0.288866	0.00166671	0.0438166
USP24	2	1:55643640-55643805	3	NA	-0.220588	-0.357143	-0.288866	0.288866	0.00162876	0.0430768
SRP19	5	5:112203069-112203604	0	-0.157124	-0.433183	-0.285794	-0.285794	0.285794	0	0
ANKRD11	5	16:89383341-89383486	3	-0.283771	-0.315611	0.200758	-0.283771	0.283771	0.000648818	0.0235002
ANKRD11	5	16:89383341-89383486	0	0.283771	0.315611	-0.200758	0.283771	0.283771	0.000648819	0.0235002
TMC8	4	17:76128440-76128589	0	-0.282871	-0.135696	-0.493143	-0.282871	0.282871	3.07132e-12	2.59992e-09
CTNNB1	19	3:41281151-41281939	159	0.281203	0.541724	0.222859	0.281203	0.281203	2.22045e-16	2.74114e-13
PHRF1	3	11:581962-582081	0	-0.280303	-0.599327	-0.0753968	-0.280303	0.280303	1.95829e-06	0.000341296
PHRF1	3	11:581962-582081	3	0.280303	0.599327	0.0753968	0.280303	0.280303	1.95828e-06	0.000341296
CDC2L5	15	7:40132384-40132836	0	-0.204482	-0.276398	-0.304948	-0.276398	0.276398	8.29099e-07	0.000172991
CDC2L5	15	7:40132384-40132836	180	0.204482	0.276398	0.304948	0.276398	0.276398	8.29107e-07	0.000172991
KIAA0406	5	20:36631030-36631178	-17	-0.25617	-0.285714	NA	-0.270942	0.270942	0.000124767	0.00776369
KIAA0406	5	20:36631030-36631178	0	0.25617	0.285714	NA	0.270942	0.270942	0.000124774	0.00776369
CD320	3	19:8368739-8368972	115	-0.142857	-0.335	-0.266667	-0.266667	0.266667	2.09893e-08	7.49242e-06
SP140	12	2:231118031-231118132	0	0.265164	0.287485	0.112179	0.265164	0.265164	6.2621e-05	0.00478179
RNF216	5	7:5778907-5779256	0	-0.0370634	-0.264706	-0.454545	-0.264706	0.264706	6.58495e-05	0.00495175
SYNRG	17	17:35900482-35900645	63	-0.00877193	-0.314865	-0.263815	-0.263815	0.263815	2.33813e-06	0.000385365
SYNRG	17	17:35900482-35900645	0	0.00877193	0.314865	0.263815	0.263815	0.263815	2.33824e-06	0.000385365
NFATC2	3	20:50139620-50140649	0	-0.263158	-0.0769231	-0.277778	-0.263158	0.263158	2.87366e-07	7.15469e-05
NFATC2	3	20:50139620-50140649	514	0.263158	0	0.277778	0.263158	0.263158	1.4217e-06	0.000260012
MUS81	13	11:65632488-65632616	98	-0.226478	-0.314286	-0.262626	-0.262626	0.262626	1.93887e-08	7.00546e-06
MUS81	13	11:65632488-65632616	0	0.215726	0.314286	0.262626	0.262626	0.262626	4.24063e-08	1.39602e-05
LRBA	54	4:151242343-151242535	15	-0.078125	-0.268293	-0.26087	-0.26087	0.26087	5.80385e-05	0.00463997
LRBA	54	4:151242343-151242535	0	0.078125	0.268293	0.26087	0.26087	0.26087	5.8035e-05	0.00463997
SP140	12	2:231118031-231118132	18	-0.260129	-0.304727	-0.112179	-0.260129	0.260129	5.54002e-05	0.00451846
FCF1	4	14:75182524-75182802	130	0.352941	0.166667	NA	0.259804	0.259804	0.000258972	0.0130935
MTO1	10	6:74191752-74191967	0	-0.253061	-0.0223979	-0.32529	-0.253061	0.253061	0.000307087	0.0149148
MTO1	10	6:74191752-74191967	11	0.253061	0.0223979	0.32529	0.253061	0.253061	0.000307094	0.0149148
RPL22L1	3	3:170585802-170585990	0	-0.472988	-0.250541	-0.213511	-0.250541	0.250541	0	0
CD320	3	19:8368739-8368972	0	0.190476	0.335	0.248148	0.248148	0.248148	4.40693e-08	1.43482e-05
EML3	3	11:62378559-62378819	3	-0.120243	-0.247863	-0.366271	-0.247863	0.247863	0.00120058	0.0358938
EML3	3	11:62378559-62378819	0	0.120243	0.247863	0.366271	0.247863	0.247863	0.00120057	0.0358938
RPL22L1	3	3:170585802-170585990	67	0.472988	0.247321	0.211966	0.247321	0.247321	0	0
CCDC22	3	X:49098482-49098614	0	0.105263	NA	0.388889	0.247076	0.247076	6.53129e-05	0.0049239
CCDC22	3	X:49098482-49098614	50	-0.105263	NA	-0.388889	-0.247076	0.247076	6.45894e-05	0.00488178
DNAJC10	12	2:183604272-183605115	754	0.245217	0.459034	0.206897	0.245217	0.245217	4.24283e-05	0.00368201
DNAJC10	12	2:183604272-183605115	0	-0.245217	-0.459034	-0.206897	-0.245217	0.245217	4.24276e-05	0.00368201
SBF1	4	22:50905961-50906122	0	0.170068	0.272597	0.244928	0.244928	0.244928	1.43501e-06	0.000260836
ZNF41	3	X:47326723-47327159	90	0.0769231	NA	0.411765	0.244344	0.244344	0.000337701	0.0156609
ZNF41	3	X:47326723-47327159	0	-0.0769231	NA	-0.411765	-0.244344	0.244344	0.000337703	0.0156609
C21orf2	8	21:45750346-45750802	3	0.14254	0.394231	0.237608	0.237608	0.237608	0.000727981	0.0250566
C21orf2	8	21:45750346-45750802	0	-0.14254	-0.394231	-0.237608	-0.237608	0.237608	0.000727981	0.0250566
ATP13A1	15	19:19764778-19764953	0	0.243963	0.111667	0.236024	0.236024	0.236024	6.13474e-05	0.00471268
ATP13A1	15	19:19764778-19764953	70	-0.243963	-0.111667	-0.236024	-0.236024	0.236024	6.13473e-05	0.00471268
DDIT3	3	12:57911052-57911378	0	-0.315789	-0.235294	-0.111111	-0.235294	0.235294	3.3309e-05	0.00306484
SRSF1	4	17:56078282-56082961	0	0.235217	0.305598	0.205606	0.235217	0.235217	0	0
SRSF1	4	17:56078282-56082961	1599	-0.235217	-0.305598	-0.205606	-0.235217	0.235217	0	0
CSNK1E	25	22:38687447-38688549	605	-0.26087	-0.230769	-0.2	-0.230769	0.230769	7.90711e-06	0.000980217
DUSP12	2	1:161721445-161721571	13	0.24031	0.0511877	0.227891	0.227891	0.227891	3.22606e-05	0.00300327
DUSP12	2	1:161721445-161721571	0	-0.24031	-0.0593844	-0.227891	-0.227891	0.227891	2.58855e-05	0.00260422
POLL	10	10:103338638-103339574	-21	-0.306688	0	-0.227273	-0.227273	0.227273	8.73728e-07	0.000179856
PHF10	4	6:170117919-170118002	0	0.133603	-0.227273	-0.366667	-0.227273	0.227273	0.00148449	0.0409139
POLL	10	10:103338638-103339574	0	0.306688	0	0.227273	0.227273	0.227273	8.7415e-07	0.000179856
PHF10	4	6:170117919-170118002	6	-0.133603	0.227273	0.366667	0.227273	0.227273	0.00148443	0.0409139
SYNRG	16	17:35902074-35902667	0	-0.263581	-0.209516	-0.220202	-0.220202	0.220202	0.000141709	0.0085753
OPTN	9	10:13160888-13161040	18	0.219653	0.283951	0.17277	0.219653	0.219653	3.88937e-05	0.00346104
OPTN	9	10:13160888-13161040	0	-0.219653	-0.283951	-0.17277	-0.219653	0.219653	3.88999e-05	0.00346104
CBLN3	3	14:24895742-24897192	0	-0.105263	-0.333333	NA	-0.219298	0.219298	0.00193956	0.0479677
CBLN3	3	14:24895742-24897192	265	0.105263	0.333333	NA	0.219298	0.219298	0.00192144	0.0477187
TMC8	4	17:76128440-76128589	-18	0.216017	0.0861423	0.399262	0.216017	0.216017	1.02194e-08	4.03706e-06
ZNF76	11	6:35260317-35260564	0	-0.124183	-0.8	-0.214286	-0.214286	0.214286	1.8102e-08	6.62158e-06
ZNF76	11	6:35260317-35260564	14	0.124183	0.8	0.214286	0.214286	0.214286	1.81027e-08	6.62158e-06
BTN3A3	3	6:26443798-26443887	0	-0.210407	NA	-0.217391	-0.213899	0.213899	0.00118124	0.0354228
RAP1GDS1	2	4:99214556-99214666	0	-0.211538	-0.147557	-0.217687	-0.211538	0.211538	7.75525e-06	0.000967865
RAP1GDS1	2	4:99214556-99214666	3	0.211538	0.147557	0.217687	0.211538	0.211538	7.75526e-06	0.000967865
HNRNPC	2	14:21731470-21731988	493	0.209601	0.223252	0.179851	0.209601	0.209601	0	0
HNRNPC	2	14:21731470-21731988	0	-0.209601	-0.223252	-0.179851	-0.209601	0.209601	0	0
LARP4	4	12:50822700-50822873	18	0.223214	-0.0190802	0.206484	0.206484	0.206484	0.000311362	0.0150001
LARP4	4	12:50822700-50822873	0	-0.223214	0.0190802	-0.206484	-0.206484	0.206484	0.000311341	0.0150001
METT11D1	4	14:21460251-21460364	32	0.203623	0.0912207	0.267073	0.203623	0.203623	3.62246e-06	0.000523543
METT11D1	4	14:21460251-21460364	0	-0.203623	-0.0912207	-0.267073	-0.203623	0.203623	3.62244e-06	0.000523543
SETD5	7	3:9475729-9476169	289	0.0555556	0.202381	0.405071	0.202381	0.202381	0.000319528	0.015294
SMNDC1	5	10:112057325-112057503	0	-0.225	-0.0870764	-0.202359	-0.202359	0.202359	2.51786e-06	0.000401166
SMNDC1	5	10:112057325-112057503	17	0.225	0.0870764	0.202359	0.202359	0.202359	2.51846e-06	0.000401166
GDE1	2	16:19528336-19528511	0	-0.0352212	0.319876	0.20122	0.20122	0.20122	5.48961e-05	0.00451846
GDE1	2	16:19528336-19528511	4	0.0352212	-0.319876	-0.20122	-0.20122	0.20122	5.48952e-05	0.00451846
FAM136A	2	2:70527972-70528735	623	0.198729	0.363267	0.16431	0.198729	0.198729	0	0
FAM136A	2	2:70527972-70528735	0	-0.198729	-0.363267	-0.16431	-0.198729	0.198729	0	0
TRPT1	7	11:63991572-63991685	3	-0.143657	-0.221581	-0.198386	-0.198386	0.198386	7.96444e-08	2.33634e-05
METT11D1	15	14:21464944-21465192	100	-0.195238	-0.100752	-0.20404	-0.195238	0.195238	4.10397e-05	0.00361482
EIF2B4	4	2:27591873-27592079	3	0.303828	0.193333	0.060305	0.193333	0.193333	6.73813e-07	0.00015029
EIF2B4	4	2:27591873-27592079	0	-0.303828	-0.193333	-0.060305	-0.193333	0.193333	6.73817e-07	0.00015029
FAM129C	17	19:17664122-17664647	121	-0.142857	-0.241379	NA	-0.192118	0.192118	0.000278133	0.0136916
FAM129C	17	19:17664122-17664647	0	0.142857	0.241379	NA	0.192118	0.192118	0.000278195	0.0136916
RSRC2	10	12:122992765-122992997	0	0.184722	0.21313	0.190887	0.190887	0.190887	3.71233e-06	0.000531348
RSRC2	10	12:122992765-122992997	3	-0.184722	-0.21313	-0.190887	-0.190887	0.190887	3.71233e-06	0.000531348
WDFY4	60	10:50177109-50177293	21	0.0405221	-0.239035	-0.190743	-0.190743	0.190743	3.00193e-05	0.00286907
WDFY4	60	10:50177109-50177293	0	-0.0405221	0.256579	0.190743	0.190743	0.190743	1.80908e-05	0.00197057
LRRC51	2	11:71799343-71799426	0	NA	-0.16	-0.217391	-0.188696	0.188696	0.000220989	0.011671
LRTOMT	2	11:71799343-71799426	0	NA	-0.16	-0.217391	-0.188696	0.188696	0.000220989	0.011671
LRRC51	2	11:71799343-71799426	43	NA	0.16	0.217391	0.188696	0.188696	0.000219059	0.0116105
LRTOMT	2	11:71799343-71799426	43	NA	0.16	0.217391	0.188696	0.188696	0.000219059	0.0116105
SFRS3	4	6:36567598-36568967	1331	0.2442	0.188361	0.134997	0.188361	0.188361	0	0
SFRS3	4	6:36567598-36568967	0	-0.2442	-0.188361	-0.134997	-0.188361	0.188361	0	0
MUTYH	6	1:45799085-45799275	39	0.168269	0.1875	0.4	0.1875	0.1875	2.68405e-05	0.00263387
AC093726.6	7	7:154739608-154739800	0	-0.545714	0.176471	NA	-0.184622	0.184622	0.000691046	0.0242014
AC093726.6	7	7:154739608-154739800	5	0.545714	-0.176471	NA	0.184622	0.184622	0.000691048	0.0242014
AGFG1	13	2:228418420-228418511	0	0.284091	0.184397	0.0677656	0.184397	0.184397	0.000394702	0.0173763
AGFG1	13	2:228418420-228418511	6	-0.284091	-0.184397	-0.0677656	-0.184397	0.184397	0.000394699	0.0173763
UFSP2	10	4:186326934-186327113	103	0.230769	0.126667	NA	0.178718	0.178718	8.05452e-05	0.00564159
UFSP2	10	4:186326934-186327113	0	-0.230769	-0.126667	NA	-0.178718	0.178718	8.05375e-05	0.00564159
DZIP3	32	3:108407440-108407583	60	0.338095	0.178571	0.113671	0.178571	0.178571	0.000232071	0.0120206
HNRNPK	18	9:86582999-86584355	60	0.171334	0.218636	0.177622	0.177622	0.177622	0	0
HNRNPK	18	9:86582999-86584355	0	-0.171334	-0.218636	-0.177622	-0.177622	0.177622	0	0
ATP6V1A	14	3:113517090-113517293	68	-0.0833333	-0.24	-0.176471	-0.176471	0.176471	1.551e-09	8.04117e-07
ATP6V1A	14	3:113517090-113517293	0	0.0833333	0.24	0.176471	0.176471	0.176471	1.59334e-09	8.04117e-07
NR2C1	13	12:95422163-95422300	15	NA	0.35	0	0.175	0.175	2.12254e-05	0.00223036
NR2C1	13	12:95422163-95422300	0	NA	-0.35	0	-0.175	0.175	2.12286e-05	0.00223036
HMBOX1	12	8:28906471-28906565	3	-0.174932	-0.35982	0.0166667	-0.174932	0.174932	0.000846466	0.0276957
GMPPA	10	2:220370417-220370483	20	0.173913	0.371569	0	0.173913	0.173913	2.77764e-06	0.000430869
CSNK1E	25	22:38687447-38688549	0	0.173913	0.230769	0.1	0.173913	0.173913	9.87064e-05	0.00651732
GMPPA	10	2:220370417-220370483	0	-0.173913	-0.371569	0	-0.173913	0.173913	2.77735e-06	0.000430869
TIA1	6	2:70454867-70454954	0	0.135589	0.176471	0.173684	0.173684	0.173684	6.64377e-05	0.00495787
TIA1	6	2:70454867-70454954	31	-0.135589	-0.176471	-0.173684	-0.173684	0.173684	6.64283e-05	0.00495787
TMEM216	4	11:61165246-61165447	-46	-0.173077	-0.00394166	-0.303571	-0.173077	0.173077	5.41303e-06	0.000716025
TMEM216	4	11:61165246-61165447	0	0.173077	0.00394166	0.303571	0.173077	0.173077	5.41345e-06	0.000716025
SLC2A6	4	9:136341355-136341458	-78	0.172414	0	0.277778	0.172414	0.172414	9.35225e-05	0.00629746
SLC2A6	4	9:136341355-136341458	0	-0.172414	0	-0.277778	-0.172414	0.172414	9.46749e-05	0.00633189
ATRIP	16	3:48508029-48509043	0	-0.0956799	-0.170616	-0.176965	-0.170616	0.170616	1.14135e-08	4.44947e-06
ZDHHC6	5	10:114201950-114202109	92	-0.368421	-0.0833333	-0.16971	-0.16971	0.16971	8.92613e-05	0.00605137
ZDHHC6	5	10:114201950-114202109	0	0.368421	0.0833333	0.16971	0.16971	0.16971	8.9277e-05	0.00605137
ZNF175	3	19:52084644-52084770	-23	-0.0555556	NA	-0.28	-0.167778	0.167778	0.000273409	0.0135916
ZNF175	3	19:52084644-52084770	0	0.0555556	NA	0.28	0.167778	0.167778	0.000276437	0.0136611
FCGR2B	4	1:161559352-161559714	3	0.16775	0.294681	0.113276	0.16775	0.16775	0.00142464	0.0401832
FCGR2B	4	1:161559352-161559714	0	-0.16775	-0.294681	-0.113276	-0.16775	0.16775	0.00142464	0.0401832
NAF1	11	4:164049825-164050500	0	NA	0	0.333333	0.166667	0.166667	0.00060736	0.0225871
DOM3Z	2	6:31939097-31939502	44	-0.0675381	-0.166667	-0.227273	-0.166667	0.166667	0.00174929	0.0449117
NAF1	11	4:164049825-164050500	6	NA	0	-0.333333	-0.166667	0.166667	0.00060044	0.0225188
SDHA	17	5:255220-256812	1246	-0.299085	-0.166063	-0.153038	-0.166063	0.166063	0	0
ARMCX3	3	X:100878776-100878883	0	0.16569	0.0662602	0.205375	0.16569	0.16569	3.39986e-05	0.00308993
ARMCX3	3	X:100878776-100878883	28	-0.16569	-0.0662602	-0.205375	-0.16569	0.16569	3.39988e-05	0.00308993
HPS3	16	3:148885676-148885770	4	0.355769	0.16561	0.121274	0.16561	0.16561	3.29349e-06	0.000482839
HPS3	16	3:148885676-148885770	0	-0.355769	-0.16561	-0.121274	-0.16561	0.16561	3.29316e-06	0.000482839
ZDHHC13	2	11:19164525-19164670	0	0.171569	0.119793	0.164268	0.164268	0.164268	1.29434e-06	0.00024426
ZDHHC13	2	11:19164525-19164670	5	-0.171569	-0.119793	-0.164268	-0.164268	0.164268	1.29419e-06	0.00024426
SETDB2	14	13:50062426-50062766	0	0.163866	-0.0869565	0.380952	0.163866	0.163866	0.0020388	0.0497166
SETDB2	14	13:50062426-50062766	-54	-0.163866	0.0869565	-0.380952	-0.163866	0.163866	0.0020387	0.0497166
BRD1	13	22:50181038-50181535	0	-0.0906593	-0.488649	-0.163339	-0.163339	0.163339	0.000852576	0.0278195
BRD1	13	22:50181038-50181535	393	0.126374	0.488649	0.163339	0.163339	0.163339	0.000537333	0.0212186
P2RX5	8	17:3591920-3592053	0	0.163029	0.30919	0.163282	0.163282	0.163282	1.13465e-13	1.20062e-10
P2RX5	8	17:3591920-3592053	83	-0.163029	-0.30919	-0.163282	-0.163282	0.163282	1.13465e-13	1.20062e-10
DENND4A	13	15:66010116-66010334	0	-0.173913	NA	-0.15	-0.161957	0.161957	0.000616335	0.0227843
SDHA	17	5:255220-256812	1229	0.299085	0.160935	0.148836	0.160935	0.160935	0	0
C6orf153	5	6:42994916-42994990	0	0.0224615	0.298433	NA	0.160447	0.160447	1.55034e-10	9.56945e-08
C6orf153	5	6:42994916-42994990	-48	-0.0224615	-0.298433	NA	-0.160447	0.160447	1.54987e-10	9.56945e-08
TBC1D10C	6	11:67173374-67173488	4	-0.176812	-0.0940171	-0.160416	-0.160416	0.160416	9.87673e-05	0.00651732
WDR45L	7	17:80576919-80577004	0	-0.166667	NA	-0.153846	-0.160256	0.160256	0.000248263	0.0125951
WDR45L	7	17:80576919-80577004	34	0.166667	NA	0.153846	0.160256	0.160256	0.000246164	0.0125101
C12orf76	8	12:110478983-110480417	153	0.181818	0.0833333	0.16	0.16	0.16	4.53045e-07	0.000110023
MAPKAPK5	11	12:112326292-112326422	4	-0.0952381	-0.16	-0.258065	-0.16	0.16	1.72167e-08	6.53971e-06
C12orf76	8	12:110478983-110480417	0	-0.181818	-0.0833333	-0.16	-0.16	0.16	4.42413e-07	0.000108329
MAPKAPK5	11	12:112326292-112326422	0	0.0952381	0.16	0.258065	0.16	0.16	1.76282e-08	6.61123e-06
TBC1D10C	6	11:67173374-67173488	0	0.184679	0.132479	0.159825	0.159825	0.159825	3.37257e-05	0.00308403
PRKRIP1	2	7:102006402-102006523	63	0.106122	0.158983	0.25	0.158983	0.158983	0.00201679	0.0494647
SBF1	4	22:50905961-50906122	3	-0.0884354	-0.296987	-0.157971	-0.157971	0.157971	8.375e-05	0.00577057
C10orf57	3	10:82180222-82180401	17	NA	-0.129168	-0.185364	-0.157266	0.157266	0.000532071	0.0211344
C10orf57	3	10:82180222-82180401	0	NA	0.129168	0.185364	0.157266	0.157266	0.000532072	0.0211344
NME7	2	1:169293631-169293738	0	0.16237	0.156703	-0.0103627	0.156703	0.156703	8.34379e-05	0.00576247
NME7	2	1:169293631-169293738	31	-0.16237	-0.156703	0.0103627	-0.156703	0.156703	8.34324e-05	0.00576247
RIOK1	3	6:7395254-7395376	32	0.214646	0.0681818	0.155556	0.155556	0.155556	0.000417739	0.0181212
RAB9A	2	X:13721933-13722021	-79	-0.167105	-0.153846	-0.121212	-0.153846	0.153846	6.41376e-13	6.15006e-10
CEP170	16	1:243319523-243319757	108	0.0353846	0.333333	0.153846	0.153846	0.153846	0.00018596	0.010338
RAB9A	2	X:13721933-13722021	0	0.167105	0.153846	0.121212	0.153846	0.153846	6.43485e-13	6.15006e-10
CEP170	16	1:243319523-243319757	0	-0.0353846	-0.333333	-0.153846	-0.153846	0.153846	0.000185979	0.010338
TRAPPC10	19	21:45507580-45507809	0	-0.25	-0.0555556	NA	-0.152778	0.152778	0.000764847	0.0258686
CEACAM21	2	19:42071036-42071410	0	-0.0838835	-0.231884	-0.151515	-0.151515	0.151515	0.00117636	0.0353482
DPP3	2	11:66249664-66249941	3	0.0876623	0.275502	0.151454	0.151454	0.151454	0.000155013	0.00922236
FAM133B	8	7:92206969-92207031	41	-0.148569	-0.166371	-0.120675	-0.148569	0.148569	7.07832e-07	0.000155363
FAM133B	8	7:92206969-92207031	0	0.148569	0.166371	0.120675	0.148569	0.148569	7.07913e-07	0.000155363
SAAL1	6	11:18111722-18111837	0	0.389091	0.0144231	0.147619	0.147619	0.147619	0.00201049	0.0493512
CBX6	5	22:39260264-39263206	54	0.0857143	0.145161	0.22449	0.145161	0.145161	1.02595e-06	0.000204006
CBX6	5	22:39260264-39263206	0	-0.0857143	-0.145161	-0.22449	-0.145161	0.145161	1.04668e-06	0.00020674
SLC7A6OS	4	16:68336284-68336404	-8	-0.24552	-0.143309	-0.0899123	-0.143309	0.143309	0.000456001	0.0192734
SLC7A6OS	4	16:68336284-68336404	0	0.24552	0.143309	0.0899123	0.143309	0.143309	0.00045601	0.0192734
FLAD1	4	1:154962036-154962183	20	-0.142857	-0.142857	0	-0.142857	0.142857	4.01791e-05	0.00355351
FLAD1	4	1:154962036-154962183	0	0.142857	0.142857	0	0.142857	0.142857	4.11163e-05	0.00361482
SIPA1L1	23	14:72204958-72205042	0	-0.111235	-0.161852	-0.141463	-0.141463	0.141463	0.00183644	0.046425
SIPA1L1	23	14:72204958-72205042	3	0.111235	0.161852	0.141463	0.141463	0.141463	0.00183644	0.046425
ZFP64	2	20:50803371-50803610	0	NA	-0.1875	-0.0952381	-0.141369	0.141369	5.05276e-05	0.00426505
ZFP64	2	20:50803371-50803610	6	NA	0.1875	0.0952381	0.141369	0.141369	0.000140018	0.00854511
ZNF435	4	6:28097208-28097858	0	0.131498	0.140154	0.201493	0.140154	0.140154	0.000767912	0.0258905
ZNF435	4	6:28097208-28097858	-58	-0.131498	-0.140154	-0.201493	-0.140154	0.140154	0.000767913	0.0258905
RNASEH1	6	2:3596230-3596314	4	-0.0197368	-0.27803	-0.139881	-0.139881	0.139881	1.72352e-05	0.00189489
RNASEH1	6	2:3596230-3596314	0	0.0197368	0.27803	0.139881	0.139881	0.139881	1.72363e-05	0.00189489
TGIF2	4	20:35219313-35222354	0	-0.139535	-0.0666667	-0.15625	-0.139535	0.139535	0.000739485	0.0252996
COG3	4	13:46054260-46054425	31	0.277778	0	NA	0.138889	0.138889	0.00159341	0.0426463
INPPL1	5	11:71940134-71940274	0	0.15	0.137931	0.0740741	0.137931	0.137931	0.00150121	0.0412213
SFXN1	3	5:174936035-174936205	29	-0.0268589	-0.177846	-0.137637	-0.137637	0.137637	3.96301e-06	0.000552481
SFXN1	3	5:174936035-174936205	0	0.0268589	0.177846	0.137637	0.137637	0.137637	3.96371e-06	0.000552481
PNPO	2	17:46020672-46020796	0	0.274316	NA	0	0.137158	0.137158	0.000265146	0.0132922
PNPO	2	17:46020672-46020796	37	-0.274316	NA	0	-0.137158	0.137158	0.000264867	0.0132922
PPP1R8	4	1:28165210-28165363	78	-0.136744	0.0149254	-0.186508	-0.136744	0.136744	0.00161139	0.0427857
PPP1R8	4	1:28165210-28165363	0	0.136744	-0.0149254	0.186508	0.136744	0.136744	0.00161161	0.0427857
ELF4	5	X:129208024-129208116	0	0	0.136364	0.2	0.136364	0.136364	0.000328607	0.0155031
PHKG2	8	16:30767676-30767841	0	0.136364	0.266667	0.0930233	0.136364	0.136364	1.08593e-07	3.03528e-05
ELF4	5	X:129208024-129208116	-67	0	-0.136364	-0.2	-0.136364	0.136364	0.000323969	0.015407
PHKG2	8	16:30767676-30767841	12	-0.136364	-0.266667	-0.0930233	-0.136364	0.136364	1.10562e-07	3.06142e-05
C19orf61	4	19:44251785-44252049	0	-0.04	-0.186047	-0.135135	-0.135135	0.135135	9.56329e-06	0.00116123
C19orf61	4	19:44251785-44252049	9	0.04	0.186047	0.135135	0.135135	0.135135	9.39266e-06	0.00114521
TCIRG1	8	11:67811281-67811374	31	-0.133996	0.00385965	-0.147909	-0.133996	0.133996	4.25019e-05	0.00368201
KLRAQ1	5	2:48686893-48687057	0	0.133797	0.152542	0.131153	0.133797	0.133797	0.00021791	0.0115911
KLRAQ1	5	2:48686893-48687057	-37	-0.133797	-0.152542	-0.131153	-0.133797	0.133797	0.000217879	0.0115911
SCRN2	6	17:45915897-45916085	23	0.133471	0.153846	0.0228571	0.133471	0.133471	0.000161355	0.00946657
SCRN2	6	17:45915897-45916085	0	-0.133471	-0.153846	-0.0228571	-0.133471	0.133471	0.000161323	0.00946657
DENND4C	17	9:19336684-19336830	18	0.133333	0.238095	0	0.133333	0.133333	0.00110921	0.0337755
RIOK1	3	6:7395254-7395376	0	-0.214646	-0.0681818	-0.133333	-0.133333	0.133333	0.000911963	0.0293355
DENND4C	17	9:19336684-19336830	0	-0.133333	-0.238095	0	-0.133333	0.133333	0.00112232	0.034035
TCOF1	25	5:149775845-149776405	0	0.13761	0.132688	0.116627	0.132688	0.132688	2.1791e-05	0.00226534
TCOF1	25	5:149775845-149776405	461	-0.13761	-0.132688	-0.116627	-0.132688	0.132688	2.17908e-05	0.00226534
PCNP	2	3:101298634-101298848	0	0.147293	0.0848424	0.131885	0.131885	0.131885	0	0
CCDC137	3	17:79637255-79637483	5	-0.130435	-0.02886	-0.25	-0.130435	0.130435	0.00033394	0.0156117
CCDC137	3	17:79637255-79637483	0	0.130435	0.02886	0.25	0.130435	0.130435	0.00033407	0.0156117
GNPAT	7	1:231401458-231401533	0	0.1	0.129902	0.142857	0.129902	0.129902	0.000466632	0.0195274
GNPAT	7	1:231401458-231401533	34	-0.1	-0.129902	-0.142857	-0.129902	0.129902	0.000466556	0.0195274
GRK6	17	5:176868738-176869851	-2	0.150949	0.1297	0.0628898	0.1297	0.1297	0.000758254	0.0256948
GRK6	17	5:176868738-176869851	0	-0.150949	-0.1297	-0.0628898	-0.1297	0.1297	0.000758253	0.0256948
PCNP	2	3:101298634-101298848	52	-0.14789	-0.0857258	-0.129068	-0.129068	0.129068	0	0
TMX2	3	11:57505308-57505498	77	0.12823	0.132479	0.120402	0.12823	0.12823	2.20042e-06	0.000374679
RP11-1280I22.1	2	5:138724150-138724356	82	0.0968344	0.127708	0.165401	0.127708	0.127708	9.99201e-16	1.18417e-12
NOLC1	3	10:103916943-103917085	0	0.294223	0.117196	0.127414	0.127414	0.127414	2.08891e-09	9.52156e-07
NOLC1	3	10:103916943-103917085	3	-0.294223	-0.117196	-0.127414	-0.127414	0.127414	2.08891e-09	9.52156e-07
MRPS22	5	3:139065720-139065886	3	0.144901	-0.0487103	0.126826	0.126826	0.126826	0.00111283	0.0338163
SLC25A46	10	5:110096904-110098787	0	-0.0588235	-0.125458	-0.148649	-0.125458	0.125458	0.000557156	0.0217489
GGA3	19	17:73232695-73234470	0	-0.07	-0.125	-0.170732	-0.125	0.125	0.00120512	0.0359932
LAMC1	20	1:183100434-183100513	4	0	NA	-0.25	-0.125	0.125	0.00054547	0.0214339
UBR4	20	1:19503086-19503221	0	0	-0.142857	-0.125	-0.125	0.125	6.00394e-05	0.00470595
AL049829.2	3	14:23768610-23768763	13	-0.25	NA	0	-0.125	0.125	0.000113484	0.00726202
UBR4	20	1:19503086-19503221	-17	0	0.142857	0.125	0.125	0.125	5.8794e-05	0.00465762
LAMC1	20	1:183100434-183100513	0	0	NA	0.25	0.125	0.125	0.000554312	0.0216951
BAP1	9	3:52440269-52440392	0	-0.123922	-0.186047	-0.097561	-0.123922	0.123922	0.000406725	0.0176984
BAP1	9	3:52440269-52440392	54	0.123922	0.186047	0.097561	0.123922	0.123922	0.00040663	0.0176984
TRPT1	7	11:63991572-63991685	51	0.123558	0.0787234	0.180826	0.123558	0.123558	2.77119e-05	0.00269562
DPH5	6	1:101467023-101467143	0	-0.114815	-0.12262	-0.132666	-0.12262	0.12262	0.00077684	0.026007
DPH5	6	1:101467023-101467143	43	0.114815	0.12262	0.132666	0.12262	0.12262	0.000776789	0.026007
TAF1D	8	11:93466516-93466671	86	0.0637141	0.122059	0.147964	0.122059	0.122059	3.25308e-07	8.03185e-05
TAF1D	8	11:93466516-93466671	108	-0.0488992	-0.122059	-0.147964	-0.122059	0.122059	2.26162e-06	0.000382899
PAM16	3	16:4391369-4391505	0	0.157212	-0.00833333	0.121225	0.121225	0.121225	0.000113964	0.00727703
CEACAM21	2	19:42071036-42071410	-38	0.125049	0.115942	0.121212	0.121212	0.121212	0.00036533	0.0165047
KRCC1	3	2:88333653-88333811	61	-0.121025	-0.103175	-0.352941	-0.121025	0.121025	7.07531e-06	0.000899688
KIAA1033	9	12:105514867-105514982	12	0.120635	0.270238	0.0973631	0.120635	0.120635	0.00143258	0.0401832
KIAA1033	9	12:105514867-105514982	0	-0.120635	-0.270238	-0.0973631	-0.120635	0.120635	0.00143242	0.0401832
GMPPA	2	2:220364678-220364737	5	-0.120609	-0.0475234	-0.209992	-0.120609	0.120609	0.000471684	0.0196108
GMPPA	2	2:220364678-220364737	0	0.120609	0.0475234	0.209992	0.120609	0.120609	0.000471686	0.0196108
TMX2	3	11:57505308-57505498	0	-0.120389	-0.0747863	-0.129493	-0.120389	0.120389	9.97666e-06	0.00120158
YTHDC1	14	4:69184408-69184447	-24	0.120265	0.0935181	0.152434	0.120265	0.120265	0.000678551	0.0239051
YTHDC1	14	4:69184408-69184447	0	-0.120265	-0.0935181	-0.152434	-0.120265	0.120265	0.000678554	0.0239051
CSNK1A1	12	5:148875175-148878856	0	-0.119322	-0.12047	-0.0559072	-0.119322	0.119322	2.89024e-06	0.000441508
CSNK1A1	12	5:148875175-148878856	2433	0.119322	0.12047	0.0559072	0.119322	0.119322	2.89093e-06	0.000441508
CC2D1B	14	1:52823453-52823588	18	0.238095	NA	0	0.119048	0.119048	0.00159159	0.0426383
CC2D1B	14	1:52823453-52823588	0	-0.238095	NA	0	-0.119048	0.119048	0.00157068	0.0423966
CLEC17A	10	19:14707911-14707973	5	-0.118056	-0.090549	-0.164557	-0.118056	0.118056	0.000347857	0.0160285
CLEC17A	10	19:14707911-14707973	0	0.118056	0.090549	0.164557	0.118056	0.118056	0.00034917	0.0160391
SNRNP70	11	19:49611052-49611869	0	0.0408729	0.185274	0.117653	0.117653	0.117653	4.98457e-12	4.1023e-09
SNRNP70	11	19:49611052-49611869	27	-0.0434045	-0.187327	-0.117653	-0.117653	0.117653	2.17004e-12	1.891e-09
BRD4	22	19:15348215-15349256	0	0.0616667	0.117122	0.125	0.117122	0.117122	6.46068e-08	2.04798e-05
BRD4	22	19:15348215-15349256	879	-0.0616667	-0.117122	-0.125	-0.117122	0.117122	6.44978e-08	2.04798e-05
MARS	15	12:57906019-57906136	0	0.117085	0.209648	0.000678426	0.117085	0.117085	1.39578e-05	0.0016154
MARS	15	12:57906019-57906136	67	-0.117085	-0.209648	-0.000678426	-0.117085	0.117085	1.39557e-05	0.0016154
WDR74	9	11:62601899-62601999	-11	-0.0140845	-0.116279	-0.185185	-0.116279	0.116279	3.7694e-08	1.28368e-05
WDR74	9	11:62601899-62601999	0	0.0140845	0.116279	0.185185	0.116279	0.116279	3.96256e-08	1.31913e-05
SKAP1	12	17:46239831-46239931	0	0.093956	0.114488	0.305452	0.114488	0.114488	0.000184172	0.0102955
SKAP1	12	17:46239831-46239931	3	-0.093956	-0.114488	-0.305452	-0.114488	0.114488	0.000184172	0.0102955
NISCH	12	3:52512465-52512593	0	-0.195455	-0.113971	-0.0769231	-0.113971	0.113971	0.00164059	0.0432066
CSNK1D	5	17:80210310-80210480	0	-0.127273	-0.113636	-0.0901909	-0.113636	0.113636	0.00050911	0.0207196
CSNK1D	5	17:80210310-80210480	77	0.127273	0.113636	0.0901909	0.113636	0.113636	0.000509012	0.0207196
EIF3B	21	7:2419839-2420381	0	0.113287	0.125552	0.0953662	0.113287	0.113287	0.000109616	0.00706019
MKI67IP	2	2:122493189-122493326	96	0.0968531	0.112923	0.132971	0.112923	0.112923	5.25736e-06	0.000704819
MKI67IP	2	2:122493189-122493326	0	-0.0776224	-0.112923	-0.132971	-0.112923	0.112923	1.4039e-05	0.00161847
ATXN2L	24	16:28848049-28848558	23	0.0223628	0.112873	0.165988	0.112873	0.112873	0.000933054	0.0297894
G6PD	7	X:153762553-153762711	-3	0.104478	0.159091	0.111389	0.111389	0.111389	0.000214735	0.0115275
G6PD	7	X:153762553-153762711	0	-0.104478	-0.159091	-0.111389	-0.111389	0.111389	0.000214769	0.0115275
KIAA1012	20	18:29437503-29437945	0	-0.166667	-0.111111	-0.0277778	-0.111111	0.111111	0.00191234	0.0476124
ITGAL	17	16:30510659-30510810	0	-0.16133	-0.0518207	-0.110743	-0.110743	0.110743	0.00099198	0.0311105
IDH3A	7	15:78455849-78455951	-37	-0.126701	0	-0.110239	-0.110239	0.110239	1.58201e-05	0.0017822
MYCBP2	56	13:77692475-77692654	24	-0.120915	NA	-0.0964912	-0.108703	0.108703	0.000174418	0.0100343
MYCBP2	56	13:77692475-77692654	0	0.120915	NA	0.0964912	0.108703	0.108703	0.000174412	0.0100343
TCIRG1	8	11:67811281-67811374	0	0.108428	0.0424561	0.167499	0.108428	0.108428	0.000800167	0.0266558
NDUFAF1	6	15:41679551-41679791	13	NA	0.111111	0.105263	0.108187	0.108187	0.000885364	0.0287312
NDUFAF1	6	15:41679551-41679791	0	NA	-0.111111	-0.105263	-0.108187	0.108187	0.000895867	0.0290402
EPC2	12	2:149539213-149539349	6	-0.107143	-0.108108	-0.2	-0.108108	0.108108	5.10699e-05	0.00429858
ISOC2	4	19:55966627-55966745	0	-0.000691244	0.108108	0.163265	0.108108	0.108108	0.000717008	0.0248848
ISOC2	4	19:55966627-55966745	48	0.000691244	-0.108108	-0.163265	-0.108108	0.108108	0.00071728	0.0248848
EPC2	12	2:149539213-149539349	0	0.107143	0.108108	0.2	0.108108	0.108108	5.20138e-05	0.00435329
SFPQ	13	1:35641981-35642075	0	0.130065	0.107884	0.0442952	0.107884	0.107884	2.62262e-05	0.00260749
SFPQ	13	1:35641981-35642075	3	-0.130065	-0.107884	-0.0442952	-0.107884	0.107884	2.6226e-05	0.00260749
STRBP	21	9:125883910-125887952	0	0.143819	-0.0106865	0.10784	0.10784	0.10784	0.000285846	0.0139984
AL049829.2	3	14:23768610-23768763	16	0.214286	NA	0	0.107143	0.107143	0.00162304	0.043012
C10orf2	3	10:102749401-102749641	62	0.101449	0.111111	NA	0.10628	0.10628	0.000830203	0.0273607
C10orf2	3	10:102749401-102749641	0	-0.101449	-0.111111	NA	-0.10628	0.10628	0.000844123	0.0276707
CCDC45	2	17:62504710-62504838	0	-0.106175	-0.130435	-0.0377358	-0.106175	0.106175	0.000282506	0.0138578
IDH3A	7	15:78455849-78455951	0	0.126701	-0.0288462	0.106089	0.106089	0.106089	0.000643505	0.0233936
CRNKL1	8	20:20024136-20024306	0	0.111111	0.1	NA	0.105556	0.105556	0.000265878	0.0132922
CRNKL1	8	20:20024136-20024306	-57	-0.111111	-0.1	NA	-0.105556	0.105556	0.000265704	0.0132922
RTCD1	4	1:100733708-100733851	-15	-0.156164	-0.0939692	-0.104848	-0.104848	0.104848	4.2033e-13	4.29433e-10
ATXN2L	24	16:28848049-28848558	0	-0.0139118	-0.104023	-0.165988	-0.104023	0.104023	0.00154805	0.0419246
ATXN2L	10	16:28842283-28842393	23	-0.0514347	-0.120314	-0.103836	-0.103836	0.103836	4.81028e-05	0.0041219
ATXN2L	10	16:28842283-28842393	0	0.0514347	0.120314	0.103836	0.103836	0.103836	4.81153e-05	0.0041219
SRRT	18	7:100485663-100485764	12	-0.0532229	-0.127002	-0.103737	-0.103737	0.103737	0.00053854	0.0212186
SRRT	18	7:100485663-100485764	0	0.0532229	0.127002	0.103737	0.103737	0.103737	0.000538557	0.0212186
PDS5B	36	13:33349155-33352158	0	0.0645161	0.156863	0.103448	0.103448	0.103448	2.90189e-09	1.28324e-06
HLA-DPB2	2	6:33084734-33084997	0	-0.337963	0	-0.103448	-0.103448	0.103448	0.00058906	0.0223319
HLA-DPB2	2	6:33084734-33084997	17	0.337963	0	0.103448	0.103448	0.103448	0.000588879	0.0223319
PDS5B	36	13:33349155-33352158	571	-0.0645161	-0.156863	-0.103448	-0.103448	0.103448	2.78539e-09	1.25038e-06
POU2F2	10	19:42600234-42600395	0	0.0247211	-0.104009	-0.103243	-0.103243	0.103243	0.00188911	0.0472725
POU2F2	10	19:42600234-42600395	48	-0.0247211	0.104009	0.103243	0.103243	0.103243	0.00188904	0.0472725
KRCC1	3	2:88333653-88333811	0	0.0830503	0.103175	0.335992	0.103175	0.103175	0.000216915	0.0115797
STRBP	21	9:125883910-125887952	3347	-0.143819	0.0106865	-0.101218	-0.101218	0.101218	0.000369699	0.0165704
MRPS30	4	5:44812017-44812122	0	0.166667	0.1	0.03125	0.1	0.1	2.01269e-06	0.000348725
DTNBP1	4	6:15651544-15651639	0	-0.1	-0.103758	-0.0477941	-0.1	0.1	0.000182398	0.0102814
MRPS30	4	5:44812017-44812122	31	-0.166667	-0.1	-0.03125	-0.1	0.1	1.95659e-06	0.000341296
DTNBP1	4	6:15651544-15651639	45	0.1	0.103758	0.0477941	0.1	0.1	0.000182712	0.0102814

## Sheet: donor
gene symbol	regulated exon	coordinates	length difference	deltaPSI_R1	deltaPSI_R2	deltaPSI_R3	deltaPSI	abs value_deltaPSI	pvalue_glm	adjusted_pvalue_glm
IL3RA	2	X:1460621-1460722	0	NA	0.875	0.777778	0.826389	0.826389	1.46549e-14	2.08964e-11
IL3RA	2	X:1460621-1460722	-16	NA	-0.875	-0.777778	-0.826389	0.826389	1.46549e-14	2.08964e-11
CCNT2	7	2:135703671-135704035	0	-0.408333	-0.675287	NA	-0.54181	0.54181	3.93022e-05	0.00387875
CCNT2	7	2:135703671-135704035	-319	0.408333	0.675287	NA	0.54181	0.54181	3.93025e-05	0.00387875
C14orf138	2	14:50582787-50582897	-11	-0.446121	-0.552288	NA	-0.499204	0.499204	4.19543e-07	0.000121318
C14orf138	2	14:50582787-50582897	0	0.446121	0.552288	NA	0.499204	0.499204	4.19542e-07	0.000121318
FAM200B	1	4:15683352-15683524	-117	-0.488788	-0.490158	-0.284863	-0.488788	0.488788	0	0
FAM108A1	4	19:1878663-1880114	0	-0.442481	-0.052381	-0.554511	-0.442481	0.442481	1.04361e-14	1.72617e-11
FAM108A1	4	19:1878663-1880114	-1257	0.442481	-0.0047619	0.475564	0.442481	0.442481	4.35999e-10	2.77369e-07
AC093726.6	5	7:154738303-154738501	22	0.69058	0.156522	0.431111	0.431111	0.431111	2.4318e-10	1.64848e-07
AC093726.6	5	7:154738303-154738501	0	-0.69058	-0.156522	-0.431111	-0.431111	0.431111	2.43179e-10	1.64848e-07
PIGV	1	1:27114455-27115310	-551	-0.240741	-0.578947	NA	-0.409844	0.409844	0.000772652	0.031918
C2orf60	2	2:200813041-200813195	0	0.380637	0.0192308	0.477273	0.380637	0.380637	4.07599e-07	0.000121257
C2orf60	2	2:200813041-200813195	-19	-0.380637	-0.0192308	-0.477273	-0.380637	0.380637	4.07602e-07	0.000121257
GOLGA1	1	9:127703192-127703386	-58	-0.366883	-0.303698	-0.371849	-0.366883	0.366883	5.42466e-07	0.000148553
PAIP1	2	5:43556684-43557195	0	-0.0178571	0.351874	0.408889	0.351874	0.351874	6.04305e-05	0.00538549
PAIP1	2	5:43556684-43557195	-237	0.0178571	-0.351874	-0.408889	-0.351874	0.351874	6.04306e-05	0.00538549
MADD	14	11:47306492-47306745	-129	0.0690789	0.585882	NA	0.327481	0.327481	0.000437228	0.0223137
MADD	14	11:47306492-47306745	0	-0.0690789	-0.585882	NA	-0.327481	0.327481	0.000437228	0.0223137
FAM200B	1	4:15683352-15683524	0	0.322122	0.347882	0.205191	0.322122	0.322122	3.9968e-15	6.88632e-12
CCDC159	2	19:11456694-11457310	-7	0.318315	0.0718954	0.401724	0.318315	0.318315	0.000389924	0.0209672
CAPN1	2	11:64949150-64949484	0	0.313783	0.226775	0.465909	0.313783	0.313783	0	0
JAK2	9	9:5054563-5054884	0	NA	0.0846682	0.506667	0.295667	0.295667	0.000346219	0.0192657
JAK2	9	9:5054563-5054884	-95	NA	-0.0846682	-0.506667	-0.295667	0.295667	0.000346215	0.0192657
ILKAP	4	2:239098494-239098613	-10	-0.288475	-0.272102	-0.291139	-0.288475	0.288475	3.33067e-16	6.2603e-13
ILKAP	4	2:239098494-239098613	0	0.316611	0.287254	0.253165	0.287254	0.287254	1.55431e-15	2.79445e-12
C21orf2	8	21:45750346-45750802	-360	0.28125	0.27971	0.26025	0.27971	0.27971	1.71904e-06	0.000359067
C21orf2	8	21:45750346-45750802	0	-0.28125	-0.27971	-0.26025	-0.27971	0.27971	1.71898e-06	0.000359067
POLR1D	1	13:28194895-28195277	0	0.331029	NA	0.215539	0.273284	0.273284	6.84686e-05	0.00587165
POLR1D	1	13:28194895-28195277	-36	-0.331029	NA	-0.215539	-0.273284	0.273284	6.84672e-05	0.00587165
TMEM170A	3	16:75485567-75485737	-69	0.171241	0.266941	0.335185	0.266941	0.266941	9.79781e-07	0.000234762
TMEM170A	3	16:75485567-75485737	0	-0.171241	-0.266941	-0.335185	-0.266941	0.266941	9.79783e-07	0.000234762
HNRNPUL1	4	19:41770984-41771248	-222	-0.257919	NA	-0.27381	-0.265864	0.265864	8.92155e-05	0.00731974
HNRNPUL1	4	19:41770984-41771248	0	0.257919	NA	0.27381	0.265864	0.265864	8.9214e-05	0.00731974
HBP1	1	7:106809406-106809630	-158	-0.156246	-0.275689	-0.262548	-0.262548	0.262548	1.8322e-11	1.51527e-08
HBP1	1	7:106809406-106809630	0	0.156246	0.275689	0.262548	0.262548	0.262548	1.8322e-11	1.51527e-08
RAP1GDS1	3	4:99264290-99264412	0	0.260784	0.304668	0.0631313	0.260784	0.260784	3.88792e-07	0.00011735
RAP1GDS1	3	4:99264290-99264412	58	-0.260784	-0.304668	-0.0631313	-0.260784	0.260784	3.88725e-07	0.00011735
WDYHV1	1	8:124428965-124429172	-76	0.236282	0.260417	0.489362	0.260417	0.260417	1.02328e-05	0.00143925
WDYHV1	1	8:124428965-124429172	0	-0.236282	-0.260417	-0.489362	-0.260417	0.260417	1.02329e-05	0.00143925
FAM149B1	10	10:74992697-74992921	0	0.271818	0.0192982	0.259091	0.259091	0.259091	4.27975e-06	0.000740151
FAM149B1	10	10:74992697-74992921	34	-0.293323	-0.0192982	-0.259091	-0.259091	0.259091	1.15367e-06	0.000260686
INTS2	1	17:60005015-60005377	0	0.309873	0.213166	0.252778	0.252778	0.252778	0.0015303	0.0489226
SFRS13A	2	1:24305143-24305307	-60	0.247415	0.246939	0.264854	0.247415	0.247415	0	0
ANKZF1	10	2:220099548-220100034	-19	-0.0447304	-0.318182	-0.247312	-0.247312	0.247312	5.05856e-05	0.00465872
SFRS13A	2	1:24305143-24305307	0	-0.241355	-0.246939	-0.264854	-0.246939	0.246939	0	0
TFG	1	3:100428134-100428565	-290	-0.224324	-0.246746	-0.385965	-0.246746	0.246746	7.38409e-13	8.48166e-10
MAP3K11	1	11:65380489-65382853	-992	-0.136364	NA	-0.352941	-0.244652	0.244652	5.38222e-06	0.00089742
SFRS16	16	19:45571273-45571316	-4	0.191592	0.436792	0.243225	0.243225	0.243225	9.33176e-09	4.76394e-06
SFRS16	16	19:45571273-45571316	0	-0.191592	-0.436792	-0.243225	-0.243225	0.243225	9.33179e-09	4.76394e-06
WDR4	4	21:44293661-44293801	-52	-0.223785	NA	-0.261493	-0.242639	0.242639	5.11358e-05	0.00467813
WDR4	4	21:44293661-44293801	0	0.223785	NA	0.261493	0.242639	0.242639	5.11358e-05	0.00467813
NT5C	3	17:73127060-73127200	-80	0.0735031	0.25217	0.242518	0.242518	0.242518	1.22871e-08	6.0486e-06
MORC3	12	21:37732253-37732375	0	0.241379	0.330427	0.0307692	0.241379	0.241379	0.000934941	0.0360992
MORC3	12	21:37732253-37732375	-33	-0.241379	-0.330427	-0.0307692	-0.241379	0.241379	0.000934883	0.0360992
SIKE1	1	1:115323058-115323308	-12	-0.030968	0.240618	0.423319	0.240618	0.240618	3.13532e-07	0.00010084
ERLIN1	1	10:101945719-101948091	58	0.298373	0.239264	0.15302	0.239264	0.239264	1.44329e-14	2.08964e-11
ERLIN1	1	10:101945719-101948091	0	-0.298373	-0.239264	-0.15302	-0.239264	0.239264	1.44329e-14	2.08964e-11
HTATIP2	1	11:20385231-20385458	-114	0.294118	0.124183	0.238961	0.238961	0.238961	0.000437629	0.0223137
TFG	1	3:100428134-100428565	0	0.235135	0.237974	0.370927	0.237974	0.237974	4.86611e-13	5.91819e-10
VPS33B	6	15:91553031-91553076	16	-0.5281	-0.0287081	-0.235294	-0.235294	0.235294	0.000468346	0.0232864
VPS33B	6	15:91553031-91553076	0	0.5281	0.0287081	0.235294	0.235294	0.235294	0.000468357	0.0232864
PTOV1	12	19:50363243-50363440	-27	-0.231618	-0.231817	-0.174932	-0.231618	0.231618	1.35669e-12	1.35704e-09
PTOV1	12	19:50363243-50363440	0	0.231618	0.231817	0.174932	0.231618	0.231618	1.35691e-12	1.35704e-09
VPS39	17	15:42458357-42458430	31	0.0909091	NA	0.37037	0.23064	0.23064	2.3372e-05	0.00263329
VPS39	17	15:42458357-42458430	0	-0.0909091	NA	-0.37037	-0.23064	0.23064	2.36114e-05	0.0026388
TMC6	2	17:76124693-76124863	0	0.22973	0.40222	0.222672	0.22973	0.22973	1.18205e-07	4.45555e-05
TMC6	2	17:76124693-76124863	-47	-0.22973	-0.40222	-0.222672	-0.22973	0.22973	1.18205e-07	4.45555e-05
USP28	22	11:113675590-113675768	0	0.171429	0.285714	NA	0.228571	0.228571	0.000699157	0.0299102
USP28	22	11:113675590-113675768	19	-0.171429	-0.285714	NA	-0.228571	0.228571	0.0006991	0.0299102
DDX6	2	11:118661564-118661657	0	-0.227273	-0.172249	-0.271111	-0.227273	0.227273	0.000113181	0.00874851
DDX6	2	11:118661564-118661657	-32	0.227273	0.172249	0.271111	0.227273	0.227273	0.000113188	0.00874851
MAP3K14	14	17:43344459-43344565	-21	0.224988	0.301994	0.0553306	0.224988	0.224988	0.00107242	0.0387841
MAP3K14	14	17:43344459-43344565	0	-0.224988	-0.301994	-0.0553306	-0.224988	0.224988	0.00107241	0.0387841
CHPT1	9	12:102120063-102120279	-97	0.454499	0.223724	0.187928	0.223724	0.223724	1.93294e-08	8.74228e-06
PASK	16	2:242054437-242054592	0	0.117647	NA	0.328571	0.223109	0.223109	0.00054869	0.0257253
PASK	16	2:242054437-242054592	-21	-0.117647	NA	-0.328571	-0.223109	0.223109	0.00054871	0.0257253
DBF4	2	7:87507368-87507540	0	0.0493685	0.391304	NA	0.220336	0.220336	9.97165e-05	0.00802214
DBF4	2	7:87507368-87507540	-92	-0.0493685	-0.391304	NA	-0.220336	0.220336	9.97165e-05	0.00802214
FBXL3	1	13:77600962-77601331	-185	-0.0879599	-0.261905	-0.220096	-0.220096	0.220096	0.000441004	0.0224029
NME4	17	16:461361-461578	0	0.285714	NA	0.153846	0.21978	0.21978	0.000611632	0.027793
DECR2	11	16:461361-461578	0	0.285714	NA	0.153846	0.21978	0.21978	0.000611632	0.027793
CHPT1	9	12:102120063-102120279	-4	-0.454499	-0.112613	-0.216097	-0.216097	0.216097	4.13665e-08	1.67701e-05
PGGT1B	2	5:114588830-114588952	0	-0.194444	-0.215517	-0.368467	-0.215517	0.215517	1.38683e-05	0.00180912
PGGT1B	2	5:114588830-114588952	-4	0.194444	0.215517	0.368467	0.215517	0.215517	1.38689e-05	0.00180912
ZBTB7B	1	1:154975112-154975162	-17	0.215842	0.213268	0.147849	0.213268	0.213268	1.35676e-05	0.00178673
ZBTB7B	1	1:154975112-154975162	0	-0.215842	-0.213268	-0.147849	-0.213268	0.213268	1.35676e-05	0.00178673
CLEC16A	10	16:11096931-11097162	0	-0.453125	-0.211613	-0.0104167	-0.211613	0.211613	0.000279335	0.0168871
CLEC16A	10	16:11096931-11097162	-48	0.453125	0.211613	0.0104167	0.211613	0.211613	0.000279335	0.0168871
OSBPL3	15	7:24873706-24874355	-399	0.372587	0.181818	0.209524	0.209524	0.209524	5.97888e-05	0.00535953
OSBPL3	15	7:24873706-24874355	0	-0.372587	-0.181818	-0.209524	-0.209524	0.209524	5.97888e-05	0.00535953
CAPN1	2	11:64949150-64949484	-170	-0.208944	-0.0384753	-0.362101	-0.208944	0.208944	9.4951e-10	5.69032e-07
ZRANB3	1	2:136288697-136288806	-33	0.117761	NA	0.3	0.20888	0.20888	5.98726e-05	0.00535953
ZRANB3	1	2:136288697-136288806	0	-0.117761	NA	-0.3	-0.20888	0.20888	5.98801e-05	0.00535953
HPS4	1	22:26879640-26879827	-91	0.206682	0.117589	0.216667	0.206682	0.206682	0.000817606	0.032856
GPR108	2	19:6737001-6737304	0	-0.259259	NA	-0.153846	-0.206553	0.206553	0.000704373	0.0299563
NT5C	3	17:73127060-73127200	0	-0.0491807	-0.21226	-0.205022	-0.205022	0.205022	1.82682e-06	0.000373964
NDUFAF1	1	15:41694342-41694659	-303	0.0226244	0.240055	0.202017	0.202017	0.202017	4.94339e-05	0.004628
GOLGA1	1	9:127703192-127703386	0	0.201299	0.162873	0.25	0.201299	0.201299	8.70418e-06	0.00129006
C14orf153	18	14:104145646-104145882	0	0.0384615	0.261099	0.198363	0.198363	0.198363	4.37341e-05	0.0042155
C14orf153	18	14:104145646-104145882	-27	-0.0384615	-0.261099	-0.198363	-0.198363	0.198363	4.3734e-05	0.0042155
LGMN	7	14:93182481-93182566	-49	-0.198126	0.0886076	-0.273369	-0.198126	0.198126	0.000559558	0.0260068
LGMN	7	14:93182481-93182566	0	0.198126	-0.0886076	0.273369	0.198126	0.198126	0.000559635	0.0260068
EIF4A2	11	3:186506099-186506205	0	0.152137	0.216613	0.197091	0.197091	0.197091	2.32654e-11	1.88637e-08
C1orf66	1	1:156698234-156699007	0	-0.212766	NA	-0.178571	-0.195669	0.195669	1.17236e-05	0.00162134
RNF14	3	5:141348622-141348799	-67	-0.190032	-0.169805	-0.231706	-0.190032	0.190032	1.47031e-08	6.83133e-06
RNF14	3	5:141348622-141348799	0	0.190032	0.169805	0.231706	0.190032	0.190032	1.4703e-08	6.83133e-06
PAXIP1	19	7:154739542-154739713	-66	-0.548872	0.169811	NA	-0.18953	0.18953	0.000630468	0.0283992
NKIRAS2	4	17:40174417-40174658	-168	-0.307252	-0.0291291	-0.188303	-0.188303	0.188303	0.000324453	0.0185571
NKIRAS2	4	17:40174417-40174658	0	0.307252	0.0291291	0.188303	0.188303	0.188303	0.000324461	0.0185571
EIF4A2	11	3:186506099-186506205	4	-0.152137	-0.216613	-0.187058	-0.187058	0.187058	6.96055e-11	5.13975e-08
AKT1	2	14:105259464-105259547	0	NA	-0.153251	-0.21875	-0.186	0.186	0.000822458	0.032923
AKT1	2	14:105259464-105259547	-992	NA	0.153251	0.21875	0.186	0.186	0.000822402	0.032923
IRF2BP2	1	1:234744193-234745271	-48	-0.185265	-0.216783	-0.0808344	-0.185265	0.185265	2.77162e-06	0.000518545
ST6GAL1	1	3:186648315-186648623	0	-0.0808081	-0.285714	NA	-0.183261	0.183261	0.000225216	0.0145742
PIGG	1	4:492989-493836	-558	0.182148	0.164706	0.190476	0.182148	0.182148	0.00134785	0.0448751
TRAPPC6B	2	14:39628654-39628754	0	-0.142857	-0.181818	-0.35	-0.181818	0.181818	6.06687e-07	0.000160061
TRAPPC6B	2	14:39628654-39628754	-33	0.142857	0.181818	0.35	0.181818	0.181818	6.15838e-07	0.000160061
HEBP2	3	6:138727108-138727288	-118	0.0315041	-0.177911	-0.2	-0.177911	0.177911	0.00078673	0.0321518
HEBP2	3	6:138727108-138727288	0	-0.0315041	0.177911	0.2	0.177911	0.177911	0.000786865	0.0321518
CUTA	1	6:33385736-33386065	90	0.218447	0.177901	0.151882	0.177901	0.177901	0	0
FBRSL1	10	12:133148874-133148930	0	0.0603002	0.217174	0.177249	0.177249	0.177249	2.18964e-07	7.54531e-05
FBRSL1	10	12:133148874-133148930	-6	-0.0603002	-0.217174	-0.177249	-0.177249	0.177249	2.18922e-07	7.54531e-05
SAT2	1	17:7530871-7531194	0	-0.0353483	-0.2	-0.177083	-0.177083	0.177083	3.02438e-05	0.00319191
TRIO	54	5:14496988-14497126	0	0.162016	0.535714	0.176667	0.176667	0.176667	0.00049731	0.0240749
TRIO	54	5:14496988-14497126	-12	-0.162016	-0.535714	-0.176667	-0.176667	0.176667	0.000497303	0.0240749
UMPS	4	3:124456415-124457290	-204	0.285714	-0.0169492	0.176471	0.176471	0.176471	7.25829e-05	0.00616299
UMPS	4	3:124456415-124457290	0	-0.285714	0.0169492	-0.176471	-0.176471	0.176471	7.25737e-05	0.00616299
BZW2	2	7:16685800-16685929	0	-0.237374	-0.176371	-0.167792	-0.176371	0.176371	1.58048e-06	0.00033863
BZW2	2	7:16685800-16685929	-16	0.237374	0.176371	0.167792	0.176371	0.176371	1.58051e-06	0.00033863
KDM4A	21	1:44169288-44169407	-89	0.293103	0.175595	-0.0452381	0.175595	0.175595	0.000349736	0.0193317
KDM4A	21	1:44169288-44169407	0	-0.293103	-0.175595	0.0452381	-0.175595	0.175595	0.00034975	0.0193317
ALG13	1	X:110924346-110924652	-125	0.0606516	0.175325	0.321644	0.175325	0.175325	1.65008e-06	0.00034991
ALG13	1	X:110924346-110924652	0	-0.0606516	-0.175325	-0.330572	-0.175325	0.175325	1.06146e-06	0.000243847
IRF2BP2	1	1:234744193-234745271	0	0.174885	0.20979	0.0808344	0.174885	0.174885	6.81807e-06	0.00109277
HPS5	1	11:18343493-18343721	0	-0.178451	-0.173375	-0.0692905	-0.173375	0.173375	0.00142717	0.0467999
IRF3	2	19:50167700-50168103	-231	-0.300534	-0.172451	-0.0812868	-0.172451	0.172451	2.22045e-16	4.37227e-13
NMRAL1	2	16:4524411-4524793	-144	-0.257647	-0.170569	-0.0642857	-0.170569	0.170569	6.56292e-07	0.000165478
FHOD1	17	16:67265091-67265252	0	-0.230769	NA	-0.108696	-0.169732	0.169732	0.00151593	0.0486398
FHOD1	17	16:67265091-67265252	-108	0.230769	NA	0.108696	0.169732	0.169732	0.00149775	0.0483854
MBD4	7	3:129151346-129151449	-53	-0.169355	-0.162765	-0.196186	-0.169355	0.169355	1.15917e-10	8.12772e-08
MBD4	7	3:129151346-129151449	0	0.169355	0.162765	0.196186	0.169355	0.169355	1.15967e-10	8.12772e-08
PDLIM2	1	8:22436254-22437040	-318	0.33871	-0.00384615	NA	0.167432	0.167432	0.00110468	0.0393407
USP19	20	3:49149344-49149481	0	0	0.333333	NA	0.166667	0.166667	9.0975e-05	0.00742511
POLG	16	15:89864967-89865084	4	-0.333333	-0.166667	0	-0.166667	0.166667	2.3003e-05	0.00260602
POLG	16	15:89864967-89865084	0	0.333333	0.166667	0	0.166667	0.166667	2.34348e-05	0.00263329
USP19	20	3:49149344-49149481	-65	0	-0.333333	NA	-0.166667	0.166667	8.96156e-05	0.00733801
CUTA	1	6:33385736-33386065	0	-0.11048	-0.194843	-0.165428	-0.165428	0.165428	0	0
SAT2	1	17:7530871-7531194	-17	0.0977071	0.207407	0.165064	0.165064	0.165064	1.29262e-06	0.000287373
CCBL2	10	1:89425795-89426970	-1101	-0.119199	NA	-0.210526	-0.164863	0.164863	1.27891e-05	0.00173485
CCBL2	10	1:89425795-89426970	-1055	0.119199	NA	0.210526	0.164863	0.164863	1.27961e-05	0.00173485
C1orf66	1	1:156698234-156699007	-656	0.148936	NA	0.178571	0.163754	0.163754	2.41222e-05	0.00268472
OSGEP	2	14:20920488-20920607	53	-0.236364	-0.163348	-0.033532	-0.163348	0.163348	1.05757e-05	0.0014776
OSGEP	2	14:20920488-20920607	0	0.236364	0.163348	0.033532	0.163348	0.163348	1.0577e-05	0.0014776
CLDND1	3	3:98239977-98240286	0	-0.0118256	0.342133	0.163037	0.163037	0.163037	4.29581e-06	0.000740151
CLDND1	3	3:98239977-98240286	-197	-0.000295639	-0.342133	-0.163037	-0.163037	0.163037	1.89242e-06	0.000378036
TMEM214	16	2:27263213-27263364	0	0	0.162791	0.173913	0.162791	0.162791	2.61379e-07	8.51045e-05
TMEM214	16	2:27263213-27263364	-35	0	-0.162791	-0.173913	-0.162791	0.162791	2.51778e-07	8.39618e-05
ARFIP1	1	4:153701089-153701378	0	-0.181931	-0.162692	-0.13242	-0.162692	0.162692	0.00108864	0.0390767
ARFIP1	1	4:153701089-153701378	-135	0.181931	0.162692	0.13242	0.162692	0.162692	0.00108864	0.0390767
C17orf95	1	17:74722925-74723295	-334	0.162573	0.128713	0.186321	0.162573	0.162573	6.85838e-05	0.00587165
NMRAL1	2	16:4524411-4524793	0	0.164706	0.16165	0.0357143	0.16165	0.16165	9.05377e-06	0.00132291
TTC39C	7	18:21660549-21660903	-28	-0.16	-0.0384615	-0.184615	-0.16	0.16	0.000992353	0.0370685
ZNF789	1	7:99070513-99071243	-564	0.184124	NA	0.133038	0.158581	0.158581	3.67144e-05	0.00372103
ZNF789	1	7:99070513-99071243	-685	-0.184124	NA	-0.133038	-0.158581	0.158581	3.67125e-05	0.00372103
REC8	6	14:24644752-24644833	0	NA	0.214018	0.098081	0.156049	0.156049	0.00120946	0.041805
REC8	6	14:24644752-24644833	25	NA	-0.214018	-0.098081	-0.156049	0.156049	0.00120932	0.041805
ACOX1	1	17:73974872-73975515	0	0	-0.411765	-0.153846	-0.153846	0.153846	1.27514e-05	0.00173485
ACOX1	1	17:73974872-73975515	-174	0	0.411765	0.153846	0.153846	0.153846	1.29559e-05	0.00174299
C7orf44	3	7:43690092-43690311	-119	-0.0212245	-0.153251	-0.341463	-0.153251	0.153251	0.000243604	0.0153089
WBP1	1	2:74685577-74686689	0	-0.153059	-0.065	-0.230517	-0.153059	0.153059	2.22045e-16	4.37227e-13
INO80B	6	2:74685577-74686689	0	-0.153059	-0.065	-0.230517	-0.153059	0.153059	2.22045e-16	4.37227e-13
INO80B	6	2:74685577-74686689	-891	0.153059	0.065	0.230517	0.153059	0.153059	2.22045e-16	4.37227e-13
WBP1	1	2:74685577-74686689	-891	0.153059	0.065	0.230517	0.153059	0.153059	2.22045e-16	4.37227e-13
IFNGR2	7	21:34805021-34805178	0	0.135866	0.268625	0.152451	0.152451	0.152451	1.00742e-12	1.09625e-09
IFNGR2	7	21:34805021-34805178	-69	-0.135866	-0.268625	-0.152451	-0.152451	0.152451	1.00719e-12	1.09625e-09
CCDC159	2	19:11456694-11457310	-10	-0.166667	0	-0.15	-0.15	0.15	0.000121814	0.00927645
DNMT1	30	19:10252704-10252896	0	0.149947	-0.0114943	0.155574	0.149947	0.149947	0.00010754	0.00853151
SDR39U1	3	14:24911304-24911466	0	-0.149688	-0.162842	-0.13868	-0.149688	0.149688	0.000177505	0.0122333
SDR39U1	3	14:24911304-24911466	-80	0.149688	0.224262	0.13868	0.149688	0.149688	7.96073e-06	0.0012147
NFXL1	1	4:47916382-47916680	-248	-0.276515	-0.149051	-0.0365591	-0.149051	0.149051	0.000617424	0.0279334
ZNF692	7	1:249150483-249150621	-4	-0.00498931	-0.148936	-0.201415	-0.148936	0.148936	0.00107299	0.0387841
ZNF692	7	1:249150483-249150621	-89	0.00498931	0.148936	0.201415	0.148936	0.148936	0.0010729	0.0387841
GCN1L1	37	12:120587410-120587524	-55	0	-0.294118	NA	-0.147059	0.147059	0.000439482	0.022353
HDAC5	6	17:42170682-42170853	-28	0.181818	0.147059	0	0.147059	0.147059	0.000420513	0.0219276
HDAC5	6	17:42170682-42170853	0	-0.181818	-0.147059	0	-0.147059	0.147059	0.000425994	0.0220467
GCN1L1	37	12:120587410-120587524	0	0	0.294118	NA	0.147059	0.147059	0.000444959	0.0225043
SEC14L1	8	17:75187263-75187394	-43	-0.214286	NA	-0.0769231	-0.145604	0.145604	0.00100307	0.0373263
SEC14L1	8	17:75187263-75187394	0	0.214286	NA	0.0769231	0.145604	0.145604	0.00101805	0.0374864
RNF145	12	5:158595881-158596063	-119	-0.212121	-0.0769231	NA	-0.144522	0.144522	0.000559324	0.0260068
RNF145	12	5:158595881-158596063	0	0.212121	0.0769231	NA	0.144522	0.144522	0.000566657	0.0262395
RNF40	1	16:30773630-30773719	0	0.216117	0.0320029	0.144444	0.144444	0.144444	0.00114772	0.0402556
RNF40	1	16:30773630-30773719	-38	-0.216117	-0.0320029	-0.144444	-0.144444	0.144444	0.00114777	0.0402556
C7orf68	1	7:128095884-128096077	0	0.143813	0.13073	0.583333	0.143813	0.143813	0.000213299	0.0140002
C7orf68	1	7:128095884-128096077	-114	-0.143813	-0.13073	-0.583333	-0.143813	0.143813	0.000213298	0.0140002
MVP	7	16:29845256-29845758	-371	0.236792	0.114802	0.143614	0.143614	0.143614	1.30877e-05	0.00174299
VRK1	8	14:97321561-97321693	0	0	NA	0.285714	0.142857	0.142857	0.000681978	0.0298249
FAM38A	21	16:88798114-88798318	0	0	0.285714	NA	0.142857	0.142857	0.000616604	0.0279268
FAM38A	21	16:88798114-88798318	-28	0	-0.285714	NA	-0.142857	0.142857	0.00060501	0.0276134
VRK1	8	14:97321561-97321693	-6	0	NA	-0.285714	-0.142857	0.142857	0.000670168	0.029607
FAM200B	1	4:15683352-15683524	67	0.166667	0.142276	0.0796724	0.142276	0.142276	1.13836e-08	5.67136e-06
N4BP2L2	3	13:33101545-33101669	0	-0.140625	-0.148148	0	-0.140625	0.140625	0.000387816	0.0208809
N4BP2L2	3	13:33101545-33101669	-50	0.140625	0.148148	0	0.140625	0.140625	0.000382044	0.0206239
SIKE1	1	1:115323058-115323308	50	0.00287121	-0.140601	-0.351256	-0.140601	0.140601	8.7596e-09	4.60067e-06
STRADA	2	17:61805694-61805773	-24	-0.0509317	-0.139303	-0.397059	-0.139303	0.139303	0.000119176	0.00911975
STRADA	2	17:61805694-61805773	0	0.0509317	0.139303	0.397059	0.139303	0.139303	0.000119177	0.00911975
SLC35B3	1	6:8435175-8435796	-401	-0.138837	-0.0170965	-0.164728	-0.138837	0.138837	2.41522e-05	0.00268472
IKZF1	9	7:50459427-50459561	0	0.138825	0.04	0.154412	0.138825	0.138825	0.001377	0.0456618
IKZF1	9	7:50459427-50459561	-30	-0.138825	-0.04	-0.154412	-0.138825	0.138825	0.00137586	0.0456607
SLC12A6	25	15:34529591-34529751	0	-0.0793651	-0.137454	-0.139535	-0.137454	0.137454	4.99608e-05	0.004628
SLC12A6	25	15:34529591-34529751	-29	0.0793651	0.137454	0.139535	0.137454	0.137454	5.00282e-05	0.004628
KCTD13	4	16:29922982-29923188	0	0.272727	0	NA	0.136364	0.136364	0.00121014	0.041805
KCTD13	4	16:29922982-29923188	-154	-0.272727	0	NA	-0.136364	0.136364	0.00122175	0.0420303
RPL7L1	2	6:42848599-42848820	0	-0.086142	-0.136047	-0.274386	-0.136047	0.136047	5.88418e-14	7.84893e-11
RPL7L1	2	6:42848599-42848820	-116	0.086142	0.136047	0.274386	0.136047	0.136047	5.88418e-14	7.84893e-11
GPAA1	3	8:145138292-145138403	-76	-0.133333	0	-0.375	-0.133333	0.133333	2.38797e-06	0.000461425
GPAA1	3	8:145138292-145138403	0	0.133333	-0.0576923	0.375	0.133333	0.133333	0.000403587	0.0213684
TMEM208	4	16:67262398-67262560	0	-0.13281	-0.141748	-0.0601504	-0.13281	0.13281	0.000528162	0.0250182
TMEM208	4	16:67262398-67262560	-26	0.13281	0.141748	0.0601504	0.13281	0.13281	0.000528183	0.0250182
SETX	11	9:135201711-135205886	0	0.286848	0.132323	-0.00909091	0.132323	0.132323	0.000179997	0.0123651
TMEM170A	1	16:75498366-75498596	0	0.026455	0.236677	NA	0.131566	0.131566	0.000684308	0.0298249
TMEM170A	1	16:75498366-75498596	-204	-0.026455	-0.236677	NA	-0.131566	0.131566	0.000684304	0.0298249
CCDC14	8	3:123665650-123666166	-477	0.131148	-0.027027	0.14	0.131148	0.131148	0.00155835	0.0493972
CCDC14	8	3:123665650-123666166	0	-0.131148	0.027027	-0.14	-0.131148	0.131148	0.00155893	0.0493972
SH3BP1	3	22:38037133-38037175	0	-0.26087	NA	0	-0.130435	0.130435	0.00118894	0.0413839
GMIP	2	19:19753344-19753428	0	0.129132	0.0421804	0.140025	0.129132	0.129132	0.00139572	0.0461345
GMIP	2	19:19753344-19753428	-2	-0.129132	-0.0421804	-0.140025	-0.129132	0.129132	0.00139548	0.0461345
YWHAE	4	17:1265196-1265302	0	0.146789	0.0365854	0.128939	0.128939	0.128939	0	0
YWHAE	4	17:1265196-1265302	-28	-0.146789	-0.0365854	-0.128939	-0.128939	0.128939	0	0
PQBP1	1	X:48754587-48755376	-11	0.127249	0.121194	0.174762	0.127249	0.127249	8.8725e-10	5.39539e-07
DHPS	3	19:12790975-12791152	0	0.193978	0.126939	0.109815	0.126939	0.126939	7.42198e-09	3.98579e-06
SNX25	12	4:186253749-186253913	-46	-0.126484	-0.00361197	-0.299373	-0.126484	0.126484	6.95082e-06	0.00109417
SNX25	12	4:186253749-186253913	0	0.126484	0.00361197	0.299373	0.126484	0.126484	6.95141e-06	0.00109417
DNMT1	30	19:10252704-10252896	-52	-0.125557	0	-0.155574	-0.125557	0.125557	8.66847e-05	0.007169
SKI	1	1:2160134-2161174	0	-0.125	-0.176471	0	-0.125	0.125	0.000560376	0.0260068
FPGS	10	9:130569865-130569967	87	-0.0986278	-0.212973	-0.125	-0.125	0.125	0.000206385	0.0136572
FPGS	10	9:130569865-130569967	0	0.0986278	0.212973	0.125	0.125	0.125	0.000206422	0.0136572
ATP11B	21	3:182598667-182598769	-34	-0.130682	-0.119048	NA	-0.124865	0.124865	0.000814922	0.0328113
ATP11B	21	3:182598667-182598769	0	0.130682	0.119048	NA	0.124865	0.124865	0.000814932	0.0328113
MVP	7	16:29845256-29845758	0	-0.236792	-0.114802	-0.123614	-0.123614	0.123614	2.88531e-05	0.00311516
MMS19	4	10:99240699-99240799	0	0.0869565	0.122829	0.23	0.122829	0.122829	0.000433337	0.0222635
TMBIM6	2	12:50135592-50136390	-492	-0.121951	-0.285714	-0.0967742	-0.121951	0.121951	0.000146703	0.0106426
PPIL3	1	2:201753527-201753999	-145	0.125	0.121951	0.0442478	0.121951	0.121951	2.09415e-08	9.31132e-06
TMCO3	12	13:114202618-114202767	0	0.241379	0	NA	0.12069	0.12069	2.53689e-06	0.000485662
ZNF435	2	6:28093191-28093608	0	-0.046875	-0.147059	-0.12	-0.12	0.12	0.000293193	0.0173553
NUP98	10	11:3781718-3781856	-75	0.0277778	0.16	0.12	0.12	0.12	9.01039e-06	0.00132124
UBL7	1	15:74753378-74753529	0	0.228986	-0.0840724	0.119523	0.119523	0.119523	0.000950222	0.0362112
TXNDC9	2	2:99949447-99949705	-38	0.0835042	0.117788	0.124324	0.117788	0.117788	2.80702e-05	0.00305456
TXNDC9	2	2:99949447-99949705	0	-0.0835042	-0.117788	-0.124324	-0.117788	0.117788	2.80626e-05	0.00305456
BCL6	6	3:187446838-187447809	0	-0.235294	0	NA	-0.117647	0.117647	0.000964458	0.0364879
BCL6	6	3:187446838-187447809	-599	0.235294	0	NA	0.117647	0.117647	0.000896499	0.035043
ACTL6A	1	3:179280702-179280953	-48	-0.118614	-0.0413367	-0.117148	-0.117148	0.117148	2.71023e-06	0.000509412
ACTL6A	1	3:179280702-179280953	-192	0.118614	0.0381385	0.117148	0.117148	0.117148	3.92874e-06	0.000694262
ARHGEF7	21	13:111932885-111933024	0	0.116279	0.193548	-0.0526316	0.116279	0.116279	0.000638017	0.0285527
CAPN1	2	11:64949150-64949484	-231	-0.115591	-0.1883	-0.110565	-0.115591	0.115591	2.23465e-07	7.5814e-05
TRPT1	1	11:63993522-63993726	0	0.11034	0.115576	0.279254	0.115576	0.115576	0.00018476	0.0126073
ERCC5	10	13:103518017-103518261	0	0.0925099	0.233333	0.115385	0.115385	0.115385	8.56528e-06	0.0012836
ATF7IP	4	12:14576843-14578407	0	0.0106383	0.158537	0.113208	0.113208	0.113208	0.000293376	0.0173553
EXOC3	7	5:459474-459574	0	0.225806	NA	0	0.112903	0.112903	0.00153647	0.0489858
EXOC3	7	5:459474-459574	-44	-0.225806	NA	0	-0.112903	0.112903	0.00153575	0.0489858
AZI1	24	17:79164439-79164602	0	-0.112865	-0.166667	-0.0558787	-0.112865	0.112865	0.000677253	0.0297836
AZI1	24	17:79164439-79164602	-11	0.112865	0.166667	0.0230918	0.112865	0.112865	0.00142029	0.0467598
CIRBP	1	19:1269267-1269409	0	0.0702749	0.211253	0.112346	0.112346	0.112346	1.70253e-12	1.60003e-09
CIRBP	1	19:1269267-1269409	-3	-0.0702749	-0.211253	-0.112346	-0.112346	0.112346	1.70253e-12	1.60003e-09
SPDYA	1	2:28974612-28975042	-356	0.0471555	0.112163	0.146322	0.112163	0.112163	0	0
XRCC4	1	5:82373317-82373481	-47	-0.0838457	-0.125	-0.112069	-0.112069	0.112069	0.00109735	0.0392191
XRCC4	1	5:82373317-82373481	0	0.0838457	0.125	0.112069	0.112069	0.112069	0.00109708	0.0392191
BOLA1	1	1:149871155-149871225	58	-0.30504	-0.111111	-0.0132867	-0.111111	0.111111	2.61065e-06	0.000492992
CNOT8	1	5:154237807-154238376	-291	0.111111	0.180145	0.053838	0.111111	0.111111	0.000384388	0.0207234
CHFR	12	12:133433054-133433211	-99	0	NA	-0.222222	-0.111111	0.111111	0.00107641	0.038874
BOLA1	1	1:149871155-149871225	0	0.30504	0.111111	0.0132867	0.111111	0.111111	2.61095e-06	0.000492992
EXOC7	3	17:74097760-74097944	0	-0.109756	0	-0.139376	-0.109756	0.109756	0.000141817	0.0103484
WAC	3	10:28822430-28822549	-38	0.0290424	0.109524	0.114294	0.109524	0.109524	9.82291e-06	0.0013915
WAC	3	10:28822430-28822549	0	-0.0290424	-0.109524	-0.114294	-0.109524	0.109524	9.82604e-06	0.0013915
C3orf78	1	3:52570621-52571075	-286	-0.191418	-0.0362007	-0.109273	-0.109273	0.109273	1.86539e-05	0.00226871
C3orf78	1	3:52570621-52571075	-153	0.191418	0.0362007	0.109273	0.109273	0.109273	1.8654e-05	0.00226871
C7orf44	3	7:43690092-43690311	0	0.0212245	0.109133	0.341463	0.109133	0.109133	0.000692034	0.0299102
SPDYA	1	2:28974612-28975042	0	-0.0493597	-0.107638	-0.151816	-0.107638	0.107638	0	0
EDEM1	11	3:5252805-5252901	0	0.107506	0.026393	0.138858	0.107506	0.107506	0.000338816	0.0191107
EDEM1	11	3:5252805-5252901	-26	-0.107506	-0.026393	-0.138858	-0.107506	0.107506	0.000338742	0.0191107
WDR83	9	19:12783822-12783930	0	0.107143	0.2	0	0.107143	0.107143	5.97318e-06	0.000982757
ABCB7	11	X:74289126-74289289	-13	0	-0.106842	-0.195122	-0.106842	0.106842	1.71513e-05	0.0021298
PQBP1	1	X:48754587-48755376	-79	-0.106614	-0.0995593	-0.163658	-0.106614	0.106614	4.0664e-08	1.66485e-05
TAPBP	6	6:33272074-33272415	0	0.106232	0.110784	0.0124271	0.106232	0.106232	3.72779e-08	1.55705e-05
TMEM106C	1	12:48357330-48357487	-71	0.0761192	0.131879	0.106047	0.106047	0.106047	6.54474e-05	0.0056975
TMEM106C	1	12:48357330-48357487	0	-0.0761192	-0.131879	-0.106047	-0.106047	0.106047	6.54472e-05	0.0056975
ATP13A1	17	19:19763404-19763529	0	0.105489	0.142857	0.0542105	0.105489	0.105489	0.00077737	0.0319851
SUPT7L	1	2:27886191-27886507	0	-0.105376	-0.210623	-0.103347	-0.105376	0.105376	4.39786e-07	0.000126119
TAF4	1	20:60639507-60640866	-1297	0.105263	0.138889	0	0.105263	0.105263	0.000638788	0.0285563
PREB	2	2:27356400-27356589	44	0	-0.117647	-0.105263	-0.105263	0.105263	0.00121817	0.0420121
TAF4	1	20:60639507-60640866	0	-0.105263	-0.138889	0	-0.105263	0.105263	0.000648592	0.0288386
LCMT1	7	16:25172423-25172525	0	0.121951	0	0.103448	0.103448	0.103448	4.85254e-05	0.0045604
LCMT1	7	16:25172423-25172525	-16	-0.121951	0	-0.103448	-0.103448	0.103448	4.71933e-05	0.00446206
MCEE	2	2:71351336-71351673	-162	0.0434783	0.162791	NA	0.103134	0.103134	0.000801231	0.0325139
MCEE	2	2:71351336-71351673	0	-0.0434783	-0.162791	NA	-0.103134	0.103134	0.000810429	0.0328113
IRF3	6	19:50164707-50165585	-498	0.139977	0.10313	0.00146293	0.10313	0.10313	3.14585e-07	0.00010084
IWS1	11	2:128247408-128247519	14	0.0297398	-0.102564	-0.145325	-0.102564	0.102564	1.87935e-06	0.000377805
SIRPA	10	20:1915361-1915412	-12	-0.102564	0	-0.263158	-0.102564	0.102564	6.62797e-05	0.00573375
IWS1	11	2:128247408-128247519	0	-0.0297398	0.102564	0.145325	0.102564	0.102564	1.88213e-06	0.000377805
SIRPA	10	20:1915361-1915412	0	0.102564	0	0.263158	0.102564	0.102564	6.52508e-05	0.0056975
ACAA2	1	18:47339839-47340283	-348	0.00763359	-0.203656	-0.102245	-0.102245	0.102245	8.97545e-07	0.000220919
C6orf136	4	6:30618771-30618859	0	-0.129412	-0.102041	0	-0.102041	0.102041	0.000618511	0.027952
C6orf136	4	6:30618771-30618859	18	0.129412	0.102041	0	0.102041	0.102041	0.000607433	0.0276629
NSUN4	4	1:46810473-46810816	-182	-0.027439	NA	-0.176471	-0.101955	0.101955	0.001478	0.0478288
NSUN4	4	1:46810473-46810816	0	0.027439	NA	0.176471	0.101955	0.101955	0.0014782	0.0478288
STARD4	1	5:110848083-110848292	0	-0.066023	-0.101243	-0.191224	-0.101243	0.101243	0.000568815	0.0262805
CES2	1	16:66968345-66969879	-265	0.0860861	0.115789	NA	0.100938	0.100938	0.000645924	0.0287509
DAP3	1	1:155657740-155659424	-390	-0.0939173	-0.112333	-0.100894	-0.100894	0.100894	1.2794e-08	6.08115e-06
DAP3	1	1:155657740-155659424	-459	0.0939173	0.112333	0.100894	0.100894	0.100894	1.27944e-08	6.08115e-06
LENG8	1	19:54960065-54960488	0	-0.0619992	-0.156412	-0.100449	-0.100449	0.100449	0.00126204	0.0429519
C19orf66	7	19:10201926-10202029	0	0	NA	0.2	0.1	0.1	0.000184388	0.0126027
ZNF259	8	11:116655571-116655637	-4	-0.1	0	-0.131755	-0.1	0.1	0.000789854	0.0322418
C19orf66	7	19:10201926-10202029	49	0	NA	-0.2	-0.1	0.1	0.000180073	0.0123651
ADCY3	12	2:25054531-25054618	0	0.2	NA	0	0.1	0.1	0.000416128	0.0217814
ADCY3	12	2:25054531-25054618	-28	-0.2	NA	0	-0.1	0.1	0.000407075	0.0214706
PSME4	18	2:54148026-54148241	-134	-0.1	-0.107143	-0.0714286	-0.1	0.1	2.11957e-05	0.0024401
PSME4	18	2:54148026-54148241	0	0.1	0.107143	0.0714286	0.1	0.1	2.1767e-05	0.00247958

## Sheet: mutually_exclusive
gene symbol	regulated exon	coordinates	flanking exons	deltaPSI_R1	deltaPSI_R2	deltaPSI_R3	deltaPSI	abs value_deltaPSI	pvalue_glm	adjusted_pvalue_glm
FYN	11:12	6:112021307-112021471;6:112020718-112020873	10:13	0.145776	0.214393	0.126129	0.145776	0.145776	0.000111862	0.00276859
DNM2	12:13	19:10906737-10906875;19:10908056-10908194	11:14	0.163116	0.118367	0.145726	0.145726	0.145726	3.38718e-11	1.67665e-09
EXOSC9	11:12	4:122736505-122736558;4:122737299-122737349	10:13	0.176471	NA	0.0913462	0.133908	0.133908	0.00170036	0.018704
PITPNA	5:6	17:1451586-1451681;17:1444860-1444937	4:7	0.10072	0.0623972	0.110038	0.10072	0.10072	0.00667031	0.0471686

## Sheet: multi_exon_skipping
gene_symbol	regulated exons	coordinates	flanking exons	deltaPSI_R1	deltaPSI_R2	deltaPSI_R3	deltaPSI	abs value_deltaPSI	pvalue_glm	adjusted_pvalue_glm
MBNL1	2:3:4	3:152016771-152017043;3:152017194-152018156;3:152019708-152020238	1:5	-0.463801	-0.548718	NA	-0.506259	0.506259	5.11805e-06	0.000638969
PARP15	6:8	3:122331888-122332115;3:122334133-122334167	5:9	-0.5	NA	-0.402597	-0.451299	0.451299	0.000549918	0.0207562
RABGAP1L	26:27:28	1:174843596-174843644;1:174844684-174844851;1:174846530-174846743	25:29	0.514459	0.420935	0.403047	0.420935	0.420935	2.5776e-11	1.19527e-08
DLGAP4	12:13	20:35127645-35127724;20:35127991-35128079	11:14	0.592593	NA	0.225543	0.409068	0.409068	0.00143472	0.0392451
TRIM73	14:15:16	7:75040691-75040857;7:75040938-75041042;7:75042067-75042210	13:17	0.271222	0.473214	0.408521	0.408521	0.408521	6.64025e-05	0.0046857
CCND3	2:4	6:41909190-41909552;6:41908108-41908323	1:5	0.180859	0.403148	0.394037	0.394037	0.394037	1.48738e-07	2.89682e-05
PSPC1	7:8:9	13:20283682-20283739;13:20279802-20279971;13:20277011-20277500	6:10	0.410842	0.35241	0.388563	0.388563	0.388563	9.67319e-07	0.00014952
MRRF	6:7	9:125048059-125048225;9:125048318-125048445	5:8	-0.369748	NA	-0.371111	-0.37043	0.37043	5.7463e-09	1.60695e-06
STRAP	2:3	12:16036017-16036055;12:16036475-16036616	1:4	0.364672	0.159722	0.360714	0.360714	0.360714	2.87459e-11	1.2724e-08
MAPKAP1	11:12	9:128283744-128284044;9:128268443-128268696	10:13	NA	-0.309524	-0.370838	-0.340181	0.340181	2.57722e-05	0.00222097
C17orf62	2:3:4	17:80407307-80407356;17:80407046-80407168;17:80405456-80406119	1:5	0.328506	0.327527	0.334211	0.328506	0.328506	0	0
MTA1	4:5	14:105912004-105912189;14:105915696-105915746	3:6	-0.31921	-0.634286	-0.278571	-0.31921	0.31921	3.75648e-11	1.59046e-08
TNFAIP8	3:4	5:118690468-118691087;5:118691718-118691816	2:6	-0.311933	-0.384737	-0.295508	-0.311933	0.311933	2.27596e-14	1.58309e-11
TNIP1	3:4	5:150460441-150460997;5:150444521-150444692	2:5	-0.306868	-0.237113	-0.308798	-0.306868	0.306868	3.85568e-07	6.82666e-05
FOXP1	12:13	3:71247056-71247219;3:71179648-71179744	11:14	0.444138	0.28998	0.209459	0.28998	0.28998	0	0
C14orf153	19:20	14:104151323-104151373;14:104151975-104152568	18:21	0.202206	0.288215	0.313187	0.288215	0.288215	7.10643e-06	0.000843932
MS4A7	3:4:5:6	11:60152561-60152695;11:60154190-60154246;11:60156863-60157069;11:60160158-60160259	2:7	0	-0.294118	-0.266667	-0.266667	0.266667	1.2954e-06	0.000191131
MGEA5	13:14	10:103555080-103555708;10:103553670-103553755	12:15	0.398148	0.166667	0.266667	0.266667	0.266667	3.81502e-05	0.00302038
ARPC4	6:7	3:9847894-9848790;3:9851640-9852078	5:8	0.264576	0.31592	0.244824	0.264576	0.264576	0	0
RP11-266J6.1	6:7	3:9847894-9848790;3:9851640-9852078	5:8	0.264576	0.31592	0.244824	0.264576	0.264576	0	0
TLR10	2:3	4:38777731-38778047;4:38777396-38777584	1:4	-0.227306	-0.331395	-0.262897	-0.262897	0.262897	3.77476e-15	3.06322e-12
MFF	8:9	2:228207461-228207535;2:228211942-228212100	7:10	0.205044	0.358871	0.262673	0.262673	0.262673	7.03405e-05	0.0049124
BID	3:4:5	22:18256376-18256784;22:18232871-18232940;22:18226569-18226779	2:6	-0.149486	-0.274789	-0.262284	-0.262284	0.262284	9.1681e-06	0.00100313
PKIG	2:3	20:43211226-43211372;20:43213741-43213845	1:4	-0.386364	-0.13587	NA	-0.261117	0.261117	9.14227e-05	0.00585707
TMEM175	2:3:4	4:941497-941680;4:941904-941942;4:942199-942403	1:5	-0.371032	-0.0645161	-0.26087	-0.26087	0.26087	9.43988e-07	0.000148267
CD47	9:10	3:107769425-107769449;3:107768466-107768498	8:11	-0.149383	-0.256957	-0.291667	-0.256957	0.256957	0	0
ACP1	4:5	2:272192-272305;2:275140-275201	3:6	0.256481	0.270309	0.134615	0.256481	0.256481	2.49001e-12	1.61651e-09
PDCD2	5:6	6:170890836-170891353;6:170889090-170889193	4:7	0.335349	0.255952	0.203704	0.255952	0.255952	5.21879e-06	0.000643298
VPS29	2:3	12:110937262-110937354;12:110936625-110936664	1:4	-0.254014	-0.249741	-0.202782	-0.249741	0.249741	0.000296368	0.0143676
EPS15L1	22:23	19:16487933-16488065;19:16472590-16472795	21:24	-0.0705128	-0.416667	NA	-0.24359	0.24359	0.00216982	0.0496002
APEH	2:3	3:49711922-49712054;3:49712616-49712742	1:4	0.241379	0.0515873	0.460792	0.241379	0.241379	0.000444946	0.0190039
FIG4	7:8	6:110059528-110059656;6:110062647-110062747	6:9	0.230769	0.217391	0.333333	0.230769	0.230769	1.79189e-05	0.00166185
TCEB1	2:3	8:74884312-74884406;8:74876722-74876860	1:4	-0.221162	-0.306294	-0.227862	-0.227862	0.227862	5.96256e-12	3.62897e-09
CINP	5:6	14:102816256-102816385;14:102814616-102815096	4:7	0.227273	0.222222	0	0.222222	0.222222	3.67685e-07	6.7557e-05
H2AFY	7:8	5:134688636-134688735;5:134686513-134686603	6:9	0.212766	0.222222	0.222222	0.222222	0.222222	0	0
RWDD3	4:5:6	1:95705333-95705465;1:95709767-95710271;1:95712098-95712213	3:7	0.21982	0.129902	0.655606	0.21982	0.21982	0.00191911	0.0464386
SLC25A19	2:3:4	17:73284583-73284672;17:73284469-73284542;17:73282714-73282883	1:5	-0.218129	-0.272857	-0.202899	-0.218129	0.218129	0.000323471	0.0152911
HM13	11:12	20:30154013-30154098;20:30155881-30156083	10:13	0.259816	0.176339	NA	0.218077	0.218077	7.79704e-06	0.0009039
HAUS7	4:5	X:152730446-152730513;X:152728494-152728559	3:6	0.0343137	0.465517	0.215385	0.215385	0.215385	2.30845e-05	0.00206235
CCDC82	2:3	11:96121859-96121993;11:96120694-96120777	1:4	0.214744	0	0.421053	0.214744	0.214744	7.96996e-06	0.000913076
TRAPPC6B	3:4	14:39627489-39627606;14:39623415-39623498	2:5	0.210526	0.210526	NA	0.210526	0.210526	2.78657e-05	0.00235962
FRG1	5:6	4:190874223-190874280;4:190876192-190876310	4:7	0.134846	0.210475	0.336219	0.210475	0.210475	0.000175211	0.009505
RNASEN	6:7	5:31521230-31521322;5:31515561-31515671	5:8	0.380952	0.203659	0.111722	0.203659	0.203659	0.000223889	0.0114148
TBRG4	4:5	7:45144137-45144308;7:45143698-45143855	3:6	0.16087	0.2	0.421053	0.2	0.2	6.21413e-08	1.40728e-05
POGK	3:4	1:166815849-166815975;1:166816731-166816829	2:5	0.2	0	0.204453	0.2	0.2	7.63749e-05	0.00518846
NCOA4	2:3:4:5	10:51568294-51568390;10:51572364-51572492;10:51576285-51576499;10:51579128-51579282	1:6	0.0942092	0.199005	0.319172	0.199005	0.199005	4.43253e-05	0.00342571
TRAF3IP3	17:18	1:209952776-209952972;1:209953815-209953951	16:19	0.190264	0.220588	0.195808	0.195808	0.195808	9.04447e-05	0.00583278
CCDC82	2:3:4	11:96121859-96121993;11:96120694-96120777;11:96119418-96119457	1:5	0.194622	0.333333	0.0151515	0.194622	0.194622	0.000565083	0.0210835
TOR3A	2:3:4	1:179052075-179052188;1:179054763-179055028;1:179057046-179057224	1:5	0.26	0	0.194057	0.194057	0.194057	0.000575618	0.0213945
RNF19A	2:3:4	8:101315388-101315487;8:101312756-101312879;8:101299729-101300495	1:5	-0.162162	NA	-0.222222	-0.192192	0.192192	0.000172657	0.00944569
C17orf62	2:3	17:80407307-80407356;17:80407046-80407168	1:4	0.189474	0.177432	0.262032	0.189474	0.189474	0.000538577	0.0204072
MEMO1	4:5	2:32235779-32235834;2:32235256-32235417	3:7	0.188557	0.3125	0.141414	0.188557	0.188557	0.000164426	0.009149
TRA2B	2:3	3:185652217-185655208;3:185649365-185649640	1:4	-0.188161	-0.12152	-0.224125	-0.188161	0.188161	0	0
FASTK	3:4	7:150775929-150776108;7:150775649-150775788	2:5	0.0505367	0.313343	0.1875	0.1875	0.1875	0.000142897	0.00838273
C12orf49	2:3:4	12:117160872-117161028;12:117158101-117158252;12:117157568-117157681	1:5	0.133333	0.3125	0.1875	0.1875	0.1875	4.41032e-05	0.00342571
ZNF644	2:3	1:91486830-91487030;1:91447867-91447927	1:4	NA	0	0.375	0.1875	0.1875	2.05447e-05	0.0018874
RABGAP1L	30:31	1:174927028-174927310;1:174933905-174934122	29:32	0.148276	0.29899	0.184259	0.184259	0.184259	1.11489e-05	0.00114282
EWSR1	10:11	22:29685504-29686670;22:29687551-29687588	9:12	0.280374	0.166972	0.180885	0.180885	0.180885	0	0
CCNB1IP1	2:3	14:20801003-20801169;14:20797333-20797532	1:4	-0.280899	-0.0793651	NA	-0.180132	0.180132	0.000952533	0.0298223
PABPC1L	14:15:16	20:43567315-43567389;20:43567767-43567962;20:43581284-43581345	13:18	0.125	0.178571	0.36	0.178571	0.178571	1.23521e-05	0.00124005
DDX19A	7:8	16:70398446-70398548;16:70398920-70399034	6:9	0.2	0.153846	NA	0.176923	0.176923	0.00044696	0.0190065
MRPL48	2:4:5:6	11:73500380-73500535;11:73516072-73516124;11:73519358-73519395;11:73534058-73534115	1:7	NA	-0.125	-0.205882	-0.165441	0.165441	0.000484461	0.0195916
STT3B	9:10	3:31661168-31661322;3:31661457-31661766	8:11	0.142857	0.1875	NA	0.165179	0.165179	0.000186644	0.00982452
RPE	2:3	2:210868162-210868192;2:210874381-210874460	1:4	0.202991	0.164198	0.156818	0.164198	0.164198	0.0020004	0.0471669
CHRAC1	2:3	8:141522015-141522124;8:141524468-141524594	1:4	-0.160784	-0.260982	-0.115028	-0.160784	0.160784	0.00177746	0.0452956
MBNL1	2:3:4:5:6	3:152016771-152017043;3:152017194-152018156;3:152019708-152020238;3:152052900-152053019;3:152113956-152114013	1:7	-0.160365	-0.143797	-0.209184	-0.160365	0.160365	0.000339022	0.0157962
BPTF	6:7	17:65871672-65871860;17:65882244-65882432	5:8	0.153617	0.15749	0.205382	0.15749	0.15749	0.00147918	0.0402355
RYK	4:5:6:7	3:133928539-133928673;3:133926316-133926369;3:133921574-133921718;3:133913926-133914026	3:8	0	0.3125	NA	0.15625	0.15625	0.00137841	0.0382421
ADSL	5:6:7	22:40749077-40749121;22:40749337-40749423;22:40750252-40750331	2:8	0.0357143	0.258065	0.155221	0.155221	0.155221	1.55788e-09	4.89377e-07
CLDN12	2:3:4	7:89982130-89982323;7:89983772-89983863;7:89984400-89984544	1:5	0.175439	0.155039	0.106272	0.155039	0.155039	3.72682e-08	8.85166e-06
CLDN12	3:4	7:89983772-89983863;7:89984400-89984544	2:5	0.150476	0.0766284	0.264128	0.150476	0.150476	0.000529049	0.0204072
MAGED2	2:3	X:54834795-54834866;X:54835493-54835656	1:4	0.094916	0.15	0.298701	0.15	0.15	0.000786767	0.0266095
CEP350	4:5	1:179959642-179959756;1:179961197-179961356	3:6	0	NA	-0.294118	-0.147059	0.147059	0.00117653	0.0345091
SNX17	3:4	2:27595466-27595607;2:27595907-27595980	2:5	0.122871	0.14673	0.161769	0.14673	0.14673	4.62727e-11	1.87751e-08
CARKD	2:3:4	13:111274563-111274713;13:111276581-111276626;13:111277537-111277625	1:5	-0.113636	-0.179487	-0.145455	-0.145455	0.145455	0.00110131	0.0326968
CDK14	4:5:6	7:90338712-90338924;7:90339147-90339271;7:90355871-90356126	3:7	0.147436	0.142857	NA	0.145147	0.145147	0.00195521	0.0464386
KCTD20	3:4:5	6:36442566-36442839;6:36446898-36447000;6:36447368-36447488	2:6	0.0526316	0.37619	0.144444	0.144444	0.144444	0.000469117	0.0194394
CD47	8:9:10	3:107770786-107770817;3:107769425-107769449;3:107768466-107768498	7:11	-0.203279	-0.0439516	-0.144318	-0.144318	0.144318	0.00113544	0.0334615
TMEM214	14:15	2:27262609-27262705;2:27262898-27263066	13:16	0.142857	0	0.173913	0.142857	0.142857	1.36593e-05	0.00131697
NBEAL2	47:48	3:47048556-47048645;3:47048731-47048840	46:49	0.25641	0	0.142857	0.142857	0.142857	2.25459e-05	0.00203289
NDE1	12:13	16:15790566-15790717;16:15793016-15794487	10:15	0.142256	0.365553	0.125	0.142256	0.142256	6.08609e-05	0.0043901
SREBF2	20:21	22:42295241-42295557;22:42296024-42296126	19:22	-0.179152	-0.0594876	-0.140802	-0.140802	0.140802	7.13888e-05	0.00493038
RAG1AP1	3:4	1:155109304-155109427;1:155110037-155110198	2:5	-0.0877305	-0.140572	-0.153645	-0.140572	0.140572	2.83716e-06	0.00039469
HDAC8	3:4:5	X:71788604-71788734;X:71787739-71787880;X:71787433-71787646	2:6	-0.387097	-0.138889	-0.128205	-0.138889	0.138889	0.000402391	0.0178113
TARBP1	26:27	1:234536599-234536694;1:234534128-234534299	25:28	-0.252515	-0.137363	-0.137931	-0.137931	0.137931	0.00202095	0.0473076
C14orf159	21:22	14:91686787-91687110;14:91690023-91690139	20:23	-0.104617	-0.137549	-0.190972	-0.137549	0.137549	0.000536662	0.0204072
CCDC55	2:3	17:28444320-28444350;17:28445098-28445191	1:6	-0.136667	-0.226205	-0.0920177	-0.136667	0.136667	0.00189095	0.0462157
NGLY1	6:7:8:9	3:25781068-25781290;3:25778825-25778946;3:25777800-25777891;3:25777495-25777640	5:10	0.132959	-0.0208333	0.176471	0.132959	0.132959	0.00200759	0.0472221
PDCD4	2:3	10:112635724-112635828;10:112636428-112636511	1:4	0.134689	0.129654	0.0693516	0.129654	0.129654	1.81567e-09	5.52531e-07
PPP1CB	8:9	2:29011524-29011675;2:29016729-29016863	7:10	-0.00039984	-0.129234	-0.140541	-0.129234	0.129234	1.21662e-07	2.52073e-05
SPDYA	7:8	2:29011524-29011675;2:29016729-29016863	6:9	-0.00039984	-0.129234	-0.140541	-0.129234	0.129234	1.21662e-07	2.52073e-05
UBXN11	3:4:5:6:7:8:9:10	1:26629534-26629658;1:26629304-26629409;1:26628185-26628213;1:26627417-26627544;1:26624453-26624554;1:26623918-26623972;1:26623410-26623486;1:26620696-26620822	2:11	-0.1	-0.129032	-0.135135	-0.129032	0.129032	0.000384054	0.0172346
TERF2	4:5	16:69406172-69406258;16:69404386-69404532	3:6	-0.147059	-0.125	-0.08	-0.125	0.125	0.00156405	0.0413878
PHF20L1	5:6	8:133811018-133811106;8:133811341-133811418	4:7	0.125	0	0.388889	0.125	0.125	0.000484861	0.0195916
FLAD1	3:4:5:6:7	1:154959942-154961325;1:154962036-154962183;1:154962635-154962733;1:154962815-154963004;1:154965041-154965149	2:8	-0.169231	-0.122004	-0.101307	-0.122004	0.122004	0.00210831	0.0484215
DDX3X	4:5	X:41196944-41197822;X:41198289-41198336	3:6	0.201518	0.121365	0.0592334	0.121365	0.121365	4.70791e-06	0.000606734
LMF2	8:9	22:50943658-50943763;22:50943486-50943582	7:10	0.0909091	0.16129	0.121212	0.121212	0.121212	1.67027e-05	0.00156395
XPO1	2:3:4:5	2:61763845-61764245;2:61760907-61761038;2:61752627-61753656;2:61752405-61752468	1:6	0.12	0.2	0	0.12	0.12	0.000467818	0.0194394
GYS1	11:12	19:49477877-49477990;19:49477470-49477596	10:13	0.133333	0	0.117647	0.117647	0.117647	0.00142281	0.0392073
RBM6	6:7:8:9	3:50004631-50006181;3:50009492-50009581;3:50012756-50012825;3:50036873-50036946	5:10	-0.0696011	-0.115262	-0.185185	-0.115262	0.115262	9.33778e-05	0.00594322
FIS1	2:3	7:100888241-100888371;7:100887288-100887420	1:4	0.0697466	0.115184	0.136801	0.115184	0.115184	1.37168e-08	3.71039e-06
LGMN	14:15	14:93172828-93172998;14:93170985-93171052	13:16	0.127742	NA	0.102022	0.114882	0.114882	0.000256744	0.0128214
COPS8	2:3	2:237995375-237995439;2:237995770-237995840	1:4	0.311111	0.114286	0.0606061	0.114286	0.114286	9.56335e-12	5.47811e-09
IL21R	2:3	16:27414401-27414541;16:27438579-27438682	1:4	0.28174	0.114146	0.106005	0.114146	0.114146	0.000883441	0.0285812
HSCB	2:3:4	22:29139870-29139966;22:29140603-29140692;22:29141852-29141996	1:5	-0.18124	-0.111451	-0.057931	-0.111451	0.111451	0.00113738	0.0334615
KIAA1429	3:4	8:95550488-95550574;8:95549331-95549379	2:5	0.111111	0.157895	0.105263	0.111111	0.111111	2.47729e-05	0.00217332
USP33	7:8	1:78201741-78201843;1:78200032-78200101	6:9	-0.111111	-0.142857	0	-0.111111	0.111111	0.00203024	0.0473076
NGDN	5:6	14:23944767-23944851;14:23944935-23944987	4:7	0.0952381	0.111111	0.186047	0.111111	0.111111	1.29395e-10	4.84633e-08
SUB1	4:5	5:32594677-32594978;5:32599067-32599175	3:6	0.0194099	0.109865	0.132818	0.109865	0.109865	3.62548e-08	8.82623e-06
C17orf62	2:3:4:5	17:80407307-80407356;17:80407046-80407168;17:80405456-80406119;17:80404499-80404572	1:6	0.131988	0.109694	0.0985294	0.109694	0.109694	9.71e-05	0.00614
MBNL1	4:5:6	3:152019708-152020238;3:152052900-152053019;3:152113956-152114013	3:7	-0.0709647	-0.109266	-0.129226	-0.109266	0.109266	5.55848e-08	1.28877e-05
RPS24	5:6	10:79797197-79797740;10:79799962-79799983	4:7	-0.106933	-0.168813	-0.108549	-0.108549	0.108549	2.0095e-14	1.50527e-11
EXOSC8	2:3	13:37575886-37575938;13:37576410-37576446	1:4	0.106811	0.205815	0.0153736	0.106811	0.106811	0.00135535	0.0380358
ATP2C1	20:21	3:130698093-130698263;3:130699426-130699523	19:22	0.105263	0.114286	0	0.105263	0.105263	2.53535e-05	0.0022044
TMEM107	3:4	17:8079075-8079193;17:8077838-8077934	2:5	0.0911017	NA	0.119048	0.105075	0.105075	0.00143178	0.0392451
INSIG1	3:4:5:6	7:155093276-155093400;7:155093961-155094127;7:155094457-155094556;7:155095535-155095605	2:7	0.104372	0.210037	0.0339339	0.104372	0.104372	4.02122e-06	0.00054387
RABGGTB	4:5:6	1:76255637-76255742;1:76255837-76255959;1:76256131-76256202	3:7	0.103448	0.103448	0.15873	0.103448	0.103448	1.90803e-10	6.63587e-08
WDR4	5:6	21:44283550-44283706;21:44282392-44282504	4:7	-0.0930233	-0.102564	-0.116279	-0.102564	0.102564	0.00177817	0.0452956
ZDHHC5	11:12	11:57464233-57464345;11:57466031-57466890	10:13	0	0.116279	0.1	0.1	0.1	1.09829e-05	0.00113778
POLL	5:6:7:8	10:103345073-103345235;10:103344359-103344676;10:103343265-103343438;10:103342378-103342648	4:9	0	NA	0.2	0.1	0.1	0.000754729	0.0259702

## Sheet: Parametres
Thu Oct 20 12:23:11 2016
Used parameters :
deltaPSI threshold	0.1
pvalue threshold	0.05
Type of analysis	paired
