# Supplementary material for: Modulation of alternative splicing during early infection of human primary B lymphocytes with Epstein-Barr virus (EBV): a novel function for the viral EBNA-LP protein
Source: Nucleic Acids Res. 2021 Sep 16;49(18):10657–76. doi: 10.1093/nar/gkab787 (PMC8501971; doi:10.1093/nar/gkab787)
Supplement: gkab787_Supplemental_Files [file gkab787_supplemental_files.zip › Sup table 7_revised.xls]

## Sheet: Number of events
Type of events	Pvalue<=0.05 & deltaPSI>=10%	ALL
exon_skipping	314	14661
acceptor	239	26652
donor	280	37098
mutually_exclusive	3	84
multi_exon_skipping	99	8399

## Sheet: exon_skipping
gene symbol	regulated exon	exon coordinates	flanking exons	deltaPSI_R1	deltaPSI_R2	deltaPSI_R3	deltaPSI	absolute value_deltaPSI	pvalue_glm	adjusted_pvalue_glm
PER1	18	17:8049276-8049455	17:19	0.833333	0.854345	0.577922	0.833333	0.833333	1.45636e-09	4.45361e-07
RBM5	6	3:50137965-50138038	5:7	0.539627	0.14881	0.525926	0.525926	0.525926	0.00028108	0.00839291
RBM6	31	3:50137965-50138038	30:32	0.539627	0.14881	0.525926	0.525926	0.525926	0.00028108	0.00839291
SREBF1	2	17:17726832-17726921	1:3	0.464883	NA	0.54798	0.506431	0.506431	5.84494e-05	0.00258064
ZNF43	6	19:22001897-22002023	5:7	0.483871	0.196581	0.482759	0.482759	0.482759	1.00342e-05	0.000670206
TOMM34	5	20:43577371-43577518	4:6	0.311005	0.576923	NA	0.443964	0.443964	6.46889e-07	7.13086e-05
TRPM2	29	21:45846893-45846994	28:30	NA	-0.412281	-0.473684	-0.442982	0.442982	1.20127e-06	0.000122305
SFRS7	4	2:38976040-38976488	3:5	-0.553073	-0.41359	-0.434665	-0.434665	0.434665	0	0
CCBL2	2	1:89453935-89454034	1:3	-0.180702	-0.40625	-0.468085	-0.40625	0.40625	7.57038e-08	1.13254e-05
RBMXL1	2	1:89453935-89454034	1:3	-0.180702	-0.40625	-0.468085	-0.40625	0.40625	7.57038e-08	1.13254e-05
AHCTF1	36	1:247007097-247007230	35:37	0.52451	0.398551	0.295977	0.398551	0.398551	7.34291e-09	1.69524e-06
SNRNP70	8	19:49605371-49605442	7:9	-0.466163	-0.29775	-0.388309	-0.388309	0.388309	3.05373e-10	1.09197e-07
TTC39C	6	18:21649121-21649235	5:7	NA	0.491176	0.230769	0.360973	0.360973	3.13377e-06	0.00027026
MTIF3	5	13:28015154-28015214	4:6	-0.185656	-0.526154	-0.358974	-0.358974	0.358974	0.000182194	0.00612599
CHD1L	11	1:146742593-146742666	10:12	0.32037	0.348684	0.422149	0.348684	0.348684	1.17936e-06	0.000120914
BTBD1	3	15:83718825-83718930	2:4	0.182051	0.385965	0.346154	0.346154	0.346154	4.47062e-06	0.000354291
KLF6	3	10:3822298-3822421	2:4	0.340798	0.441964	0.164678	0.340798	0.340798	6.10959e-11	2.98576e-08
TAZ	7	X:153648044-153648085	6:8	0.382353	NA	0.297386	0.339869	0.339869	0.00306944	0.0447771
LYSMD2	2	15:52029547-52030334	1:3	-0.376396	-0.33298	-0.232348	-0.33298	0.33298	0.000356435	0.00995371
HMGN1	7	21:40717756-40719218	6:8	-0.330116	-0.201299	-0.378307	-0.330116	0.330116	2.44416e-06	0.000223962
APLP2	8	11:129993507-129993674	7:9	0.0420082	-0.328252	-0.431973	-0.328252	0.328252	2.57395e-06	0.000230743
MTRR	3	5:7873486-7873639	2:4	0.322436	0.258102	0.417313	0.322436	0.322436	4.89581e-05	0.00224305
MPI	7	15:75189352-75189560	6:8	0.41968	0.127315	0.322011	0.322011	0.322011	0.000342956	0.00961392
PAOX	5	10:135197464-135197716	3:6	0.489011	0.141026	0.311667	0.311667	0.311667	3.3845e-05	0.00165954
FRG1B	3	20:29613033-29613061	2:4	-0.0518784	-0.309091	-0.438811	-0.309091	0.309091	2.51503e-05	0.0013122
TTC7A	16	2:47249001-47249118	15:17	0.208772	0.309524	0.307692	0.307692	0.307692	0.000325753	0.00925556
PRMT1	5	19:50183390-50183510	4:6	-0.305102	-0.344482	-0.247899	-0.305102	0.305102	4.61251e-07	5.36699e-05
DEF8	2	16:90015825-90016046	1:4	-0.234004	-0.465224	-0.299502	-0.299502	0.299502	1.06846e-07	1.55096e-05
CLK4	4	5:178049394-178049460	3:5	-0.333333	-0.213675	-0.297573	-0.297573	0.297573	7.86795e-05	0.0032435
ARNT	6	1:150814900-150814944	5:7	0.15303	0.350376	0.295046	0.295046	0.295046	4.06268e-07	4.84252e-05
ANKHD1	16	5:139876105-139876863	15:17	0.294872	0.326389	0.0808967	0.294872	0.294872	3.45479e-06	0.000294481
RASSF1	4	3:50374604-50375003	3:5	0.29354	0.141176	0.444444	0.29354	0.29354	0.000470179	0.0121968
MS4A1	2	11:60228545-60228633	1:3	-0.280062	-0.290292	-0.362803	-0.290292	0.290292	5.55998e-08	9.0323e-06
MUSTN1	34	3:52848225-52848379	33:35	0.441595	NA	0.132759	0.287177	0.287177	0.00076667	0.0173192
ITIH4	28	3:52848225-52848379	27:29	0.441595	NA	0.132759	0.287177	0.287177	0.00076667	0.0173192
TMEM110	31	3:52848225-52848379	30:32	0.441595	NA	0.132759	0.287177	0.287177	0.00076667	0.0173192
RP11-894J14.4	31	3:52848225-52848379	30:32	0.441595	NA	0.132759	0.287177	0.287177	0.00076667	0.0173192
HACL1	10	3:15616484-15616589	9:11	0.3	0.1075	0.286713	0.286713	0.286713	0.000127927	0.00465395
PML	5	15:74324913-74325056	4:6	0.335994	0.285843	-0.0542857	0.285843	0.285843	0.00346083	0.0479089
FBXW11	11	5:171299876-171299994	10:12	0.0909091	0.285714	0.3	0.285714	0.285714	1.18927e-07	1.67652e-05
FAHD2A	6	2:96076612-96076774	5:7	0.102484	0.285714	0.521657	0.285714	0.285714	1.81111e-08	3.53024e-06
CHCHD6	3	3:126449404-126449473	2:4	0.304348	0.0714286	0.285714	0.285714	0.285714	2.2134e-05	0.00118003
KIAA0319L	23	1:35907847-35907937	22:24	0.259259	NA	0.310078	0.284668	0.284668	4.51719e-11	2.28367e-08
TULP3	4	12:3029929-3030088	3:5	0.346154	0.210084	NA	0.278119	0.278119	0.001126	0.0226773
GPCPD1	5	20:5566840-5566915	4:6	0.274194	0.190698	0.416667	0.274194	0.274194	4.31573e-05	0.00202205
ACSF3	7	16:89180747-89180895	6:8	-0.0833333	0.333333	0.272727	0.272727	0.272727	0.0011404	0.0228685
VEZT	7	12:95650326-95650398	6:8	-0.261905	-0.269231	-0.331978	-0.269231	0.269231	0.00194728	0.033975
NVL	2	1:224514093-224514166	1:3	0.266922	-0.0428571	0.306787	0.266922	0.266922	2.14448e-05	0.00115166
CCR6	2	6:167536241-167536711	1:3	-0.266795	-0.25557	-0.330664	-0.266795	0.266795	1.41477e-06	0.000139207
OCEL1	4	19:17338649-17338814	3:5	0.266667	0.0984127	0.269585	0.266667	0.266667	7.24263e-07	7.92419e-05
USP15	4	12:62698454-62698803	3:5	-0.265538	-0.24484	-0.380236	-0.265538	0.265538	0	0
FGFR1OP2	5	12:27113448-27113561	4:6	0.264354	0.284615	0.257771	0.264354	0.264354	1.521e-05	0.000908559
PLCG1	25	20:39800833-39800929	24:26	0.416667	NA	0.111111	0.263889	0.263889	3.25312e-05	0.00161128
UIMC1	10	5:176395556-176396292	9:11	0.263617	0.344055	-0.12	0.263617	0.263617	0.00203043	0.0346948
RCOR3	13	1:211485579-211485829	12:14	-0.183036	-0.500858	-0.262637	-0.262637	0.262637	9.67361e-06	0.000656596
MRS2	11	6:24423165-24423278	10:12	0.333333	0.0666667	0.26087	0.26087	0.26087	5.09807e-07	5.88526e-05
TLR10	3	4:38777396-38777584	2:4	-0.260858	-0.155213	-0.365967	-0.260858	0.260858	5.60053e-08	9.0323e-06
SF1	14	11:64533423-64533627	13:15	-0.139595	-0.286118	-0.258069	-0.258069	0.258069	2.5874e-05	0.00132654
IVNS1ABP	8	1:185275617-185275757	7:9	-0.254237	-0.351666	-0.208187	-0.254237	0.254237	5.50524e-07	6.25676e-05
EDEM2	7	20:33721908-33721958	6:8	-0.252482	-0.28976	-0.161847	-0.252482	0.252482	1.68225e-06	0.000163334
NKTR	6	3:42661508-42661535	5:7	-0.251994	-0.295455	-0.190769	-0.251994	0.251994	0.000585733	0.0143603
IRF4	7	6:398828-398935	6:8	0.104822	0.395614	0.250611	0.250611	0.250611	0	0
ZFYVE19	3	15:41101317-41101438	1:4	0	0.266667	0.25	0.25	0.25	9.26913e-05	0.00366293
N4BP1	4	16:48585297-48585393	3:5	0.291667	0.205829	NA	0.248748	0.248748	0.000261577	0.00802675
PRPF3	4	1:150300016-150300111	3:5	-0.255952	-0.10602	-0.243659	-0.243659	0.243659	5.00153e-05	0.00227396
DCP2	9	5:112339639-112339774	8:10	0.238095	0.263158	-0.010989	0.238095	0.238095	0.00112605	0.0226773
UTP6	12	17:30205721-30205800	11:13	0.207335	0.238007	0.359204	0.238007	0.238007	0	0
ATP2C1	3	3:130613434-130613619	2:4	NA	-0.454545	-0.0192308	-0.236888	0.236888	0.00234235	0.0381993
ITPR1	12	3:4695526-4695570	11:13	0.2354	0.263158	0.137255	0.2354	0.2354	0.000684506	0.0160312
TBRG4	5	7:45143698-45143855	4:6	0.057041	0.430233	0.234783	0.234783	0.234783	2.30949e-05	0.00122236
CFLAR	2	2:201983262-201983624	1:3	0.231625	0.386957	0.1146	0.231625	0.231625	2.05991e-06	0.000193592
IRF4	2	6:393098-393368	1:3	0.182171	0.518794	0.231213	0.231213	0.231213	1.61428e-05	0.000931769
CDK5RAP1	6	20:31975129-31975339	5:7	0.230769	-0.0110294	0.278401	0.230769	0.230769	0.000843815	0.0184644
ZCCHC10	4	5:132335824-132335865	3:5	0.230631	0.280538	0	0.230631	0.230631	0.000269084	0.00818472
PATL2	15	15:44959304-44959401	14:16	0.288889	0.166667	NA	0.227778	0.227778	0.000574281	0.0141743
KIN	2	10:7825044-7825138	1:3	0.26926	0.14321	0.22633	0.22633	0.22633	1.74685e-08	3.50829e-06
RNF111	10	15:59376301-59376453	9:11	0.181818	NA	0.270563	0.22619	0.22619	2.61904e-05	0.00133325
ANAPC5	9	12:121769150-121769231	8:10	0.229358	0.225	0.157949	0.225	0.225	0	0
TTC31	3	2:74717152-74717254	2:4	0.225	0.252857	0.166489	0.225	0.225	0.00089726	0.0192885
QRSL1	6	6:107100084-107100259	5:7	0.108503	0.247605	0.224272	0.224272	0.224272	4.50168e-09	1.13702e-06
SCAP	9	3:47465423-47465535	8:10	0.235294	0.222222	0	0.222222	0.222222	0.000251945	0.00780923
RPS6KB2	10	11:67200597-67200691	9:11	0	0.275862	0.222222	0.222222	0.222222	0.000590406	0.0144266
MGEA5	13	10:103555080-103555708	12:14	-0.251107	-0.0558923	-0.21991	-0.21991	0.21991	4.63621e-05	0.00213747
BYSL	3	6:41897870-41898008	2:4	0.388889	NA	0.0478796	0.218384	0.218384	0.00347039	0.0479089
PMM2	5	16:8904936-8905035	4:6	0.217949	0.590299	0.0892308	0.217949	0.217949	0.000572007	0.014142
EIF2B5	14	3:183861230-183861353	13:15	0.163636	0.272727	0.216216	0.216216	0.216216	7.96342e-06	0.000558334
PRMT7	4	16:68349800-68349977	3:5	0.216216	-0.0555556	0.238095	0.216216	0.216216	0.000289587	0.00859441
EYA3	13	1:28324795-28324862	12:14	-0.252451	-0.21501	-0.148148	-0.21501	0.21501	0.00244725	0.0388723
CCDC25	7	8:27606012-27606115	6:8	0.253846	0.212784	0.0160183	0.212784	0.212784	0.000293897	0.00863799
AHI1	3	6:135816952-135817036	2:4	0.216643	0.133478	0.212745	0.212745	0.212745	0.000834918	0.0183245
SMNDC1	3	10:112060305-112060494	2:4	-0.283531	-0.210985	-0.208333	-0.210985	0.210985	0.00312196	0.0452222
DLST	2	14:75349294-75349327	1:3	0.209729	0.338636	0.171032	0.209729	0.209729	4.71399e-08	7.99957e-06
GALT	7	9:34648331-34648453	6:8	0.115385	0.208333	0.283626	0.208333	0.208333	0.00115618	0.0230787
ACAA1	7	3:38173087-38173129	6:8	0.162432	0.257123	0.205314	0.205314	0.205314	8.89562e-05	0.00356335
PPP2R5C	19	14:102384168-102384284	18:20	-0.106459	-0.202652	-0.21118	-0.202652	0.202652	0.00171016	0.0308018
ZNF485	3	10:44104062-44104188	2:4	0.117647	NA	0.285714	0.201681	0.201681	6.37764e-05	0.00273399
SENP2	4	3:185316200-185316337	3:5	0.1875	0.214286	NA	0.200893	0.200893	1.19161e-05	0.000749795
STAU2	3	8:74651991-74652103	2:4	0.0769231	0.296537	0.2	0.2	0.2	0.000580024	0.0142904
SENP1	3	12:48495252-48495299	2:4	0.0666667	0.333333	NA	0.2	0.2	0.000514332	0.0130011
UCK1	5	9:134404331-134404425	4:7	0.2	0	0.25	0.2	0.2	0.000124009	0.00454523
MAPK12	29	22:50686121-50686205	28:30	0.156863	0.338149	0.199428	0.199428	0.199428	1.56903e-05	0.000920144
HDAC10	14	22:50686121-50686205	13:15	0.156863	0.338149	0.199428	0.199428	0.199428	1.56903e-05	0.000920144
NDE1	13	16:15793016-15794487	12:15	0.198452	0.123218	0.223598	0.198452	0.198452	2.56524e-05	0.00132426
MPDU1	5	17:7490217-7490335	4:6	0.125	0.196353	0.206117	0.196353	0.196353	0.00026422	0.00807026
PTBP1	9	19:805492-805569	8:10	-0.138327	-0.280134	-0.195396	-0.195396	0.195396	2.48641e-06	0.00022635
HNRNPH1	5	5:179046270-179046408	4:6	0.232533	0.0959982	0.194758	0.194758	0.194758	2.3575e-09	6.77711e-07
FAM49B	4	8:130916745-130916832	3:5	-0.348499	-0.0567227	-0.194454	-0.194454	0.194454	0.000167838	0.00574924
CCL4	2	17:34431921-34432035	1:3	0.151515	0.234694	NA	0.193105	0.193105	4.46244e-06	0.000354291
NIN	19	14:51223210-51225348	18:20	0.0910518	0.191884	0.225564	0.191884	0.191884	0.00198666	0.0343877
DGCR14	7	22:19125728-19125992	6:8	0.047619	0.333333	NA	0.190476	0.190476	0.00058191	0.0142904
C14orf106	8	14:45701712-45701830	7:9	-0.086649	-0.263158	-0.190476	-0.190476	0.190476	0.00176914	0.0316309
INPP1	5	2:191227353-191227413	4:6	0.285714	0.0922374	NA	0.188976	0.188976	0.000136636	0.00492193
YIF1B	9	19:38797554-38797630	8:10	-0.0333959	-0.188776	-0.257778	-0.188776	0.188776	0.00230805	0.0378505
TSPO	2	22:43555216-43555426	1:3	-0.188298	-0.225832	-0.0769231	-0.188298	0.188298	7.87589e-05	0.0032435
MINA	7	3:97670996-97671204	6:8	-0.188811	NA	-0.1875	-0.188156	0.188156	1.03147e-05	0.000681187
MAP3K11	3	11:65375739-65375919	1:4	0	NA	0.375	0.1875	0.1875	0.000165567	0.00568471
ACLY	14	17:40052873-40052902	13:15	-0.1875	-0.16	-0.268293	-0.1875	0.1875	9.93336e-05	0.00386294
IRF7	6	11:614174-614399	5:7	0.212121	0.147532	0.185957	0.185957	0.185957	1.36335e-13	8.69049e-11
MX1	5	21:42799133-42799231	4:6	0.315862	0.172171	0.18541	0.18541	0.18541	2.45111e-05	0.00128381
SLC25A26	7	3:66354877-66354961	6:8	-0.180556	NA	-0.1875	-0.184028	0.184028	0.00304648	0.0446836
CCDC53	8	12:102411498-102411583	7:9	-0.0936768	-0.183333	-0.276876	-0.183333	0.183333	7.03679e-06	0.000510725
NT5C3L	2	17:39991840-39991934	1:3	-0.307692	-0.151732	-0.182336	-0.182336	0.182336	0.000107877	0.00410802
HPS1	6	10:100195029-100195171	5:7	0.180214	0.198877	0.0958106	0.180214	0.180214	0.000400198	0.010746
RPAIN	6	17:5329556-5329619	5:7	0.179487	0.183333	-0.0833333	0.179487	0.179487	0.00277765	0.0419826
SLC38A2	13	12:46756804-46756928	12:14	0.179487	0.25632	0.153271	0.179487	0.179487	6.95282e-08	1.06183e-05
GAPVD1	20	9:128104498-128104578	19:21	0.15873	0.30303	0.178571	0.178571	0.178571	1.46052e-07	2.02006e-05
HNRNPH3	3	10:70097615-70097753	2:4	0.267787	0.176004	0.178504	0.178504	0.178504	2.22045e-16	1.91494e-13
HEXA	6	15:72646032-72646078	5:7	0.178476	0.233333	0.068254	0.178476	0.178476	3.04991e-09	8.43673e-07
TM7SF3	13	12:27128712-27130759	11:14	0.104794	0.176471	0.192308	0.176471	0.176471	6.87605e-06	0.000501607
LRRK1	22	15:101588699-101588862	21:23	0	0.411765	0.176471	0.176471	0.176471	1.14931e-05	0.000729439
MYST2	7	17:47886481-47886570	6:8	-0.12	-0.228571	-0.174731	-0.174731	0.174731	5.92971e-05	0.00259094
PHF21A	3	11:46112006-46112117	2:4	0.173577	0.235142	0.132353	0.173577	0.173577	0.000785567	0.0175595
RASA1	23	5:86676326-86676412	22:24	0.153846	0.190476	NA	0.172161	0.172161	0.000141326	0.00500477
KIAA1370	11	15:52892324-52892432	10:12	0.171429	0	0.2	0.171429	0.171429	0.000318447	0.00913651
DGKD	10	2:234346863-234347025	9:11	0.171429	0.113636	0.222222	0.171429	0.171429	0.000197517	0.00652207
SP140	39	2:231254634-231254738	38:40	0.0488722	0.471429	0.171182	0.171182	0.171182	0.000643127	0.0153315
SP140L	12	2:231254634-231254738	11:13	0.0488722	0.471429	0.171182	0.171182	0.171182	0.000643127	0.0153315
ABHD10	2	3:111700631-111700814	1:3	0.12354	0.263051	0.171174	0.171174	0.171174	2.55783e-09	7.21161e-07
DHX9	7	1:182824712-182824848	6:8	-0.170385	-0.34375	-0.136978	-0.170385	0.170385	0.0034137	0.047665
AKAP9	5	7:91621472-91621525	4:6	0.170192	0.320136	0.112424	0.170192	0.170192	1.7385e-08	3.50829e-06
ZNF227	3	19:44721944-44722005	2:4	0.245798	0.0219298	0.16875	0.16875	0.16875	0.00240923	0.0386029
NSUN3	2	3:93782656-93783246	1:3	-0.00644122	-0.518341	-0.167742	-0.167742	0.167742	0.00160566	0.0294026
DHFR	4	5:79933702-79933828	3:5	0.166667	0.230769	-0.0192308	0.166667	0.166667	0.00151222	0.0282819
VPS11	5	11:118942306-118942553	4:6	0	NA	0.333333	0.166667	0.166667	0.0034458	0.0478398
XRN1	14	3:142132977-142133133	13:15	0	0.333333	NA	0.166667	0.166667	0.00112485	0.0226773
L3MBTL2	17	22:41625544-41625660	16:18	0	0.166667	0.208333	0.166667	0.166667	0.00233121	0.0381025
IL4R	7	16:27357788-27357939	6:8	-0.163627	-0.166897	-0.076436	-0.163627	0.163627	0.00202262	0.0346421
PMPCB	7	7:102948043-102948155	6:8	0.242424	0.163086	0.130409	0.163086	0.163086	4.15117e-06	0.000338113
GPATCH4	3	1:156568213-156568286	2:4	0.0285285	0.232805	0.162861	0.162861	0.162861	8.52559e-05	0.00347205
AFG3L2	4	18:12367275-12367381	3:5	0.205128	0	0.162791	0.162791	0.162791	0.00043546	0.0115448
SKA2	3	17:57196680-57196856	2:4	-0.103774	-0.276222	-0.162096	-0.162096	0.162096	0.00217101	0.0365013
METTL1	3	12:58163555-58163739	2:4	-0.2	NA	-0.12	-0.16	0.16	0.000221409	0.00710471
SRSF2	3	17:74731854-74731957	2:4	-0.205943	-0.109054	-0.159759	-0.159759	0.159759	0.00120292	0.0237756
TSR1	2	17:2239331-2239434	1:3	0.159722	0.245244	0.153846	0.159722	0.159722	3.1916e-08	5.78948e-06
LCMT1	2	16:25137285-25137451	1:3	-0.0897436	-0.158524	-0.221344	-0.158524	0.158524	4.54046e-06	0.000357891
FAM111A	4	11:58913300-58913329	3:5	0.280138	-0.0117647	0.158333	0.158333	0.158333	0.00047599	0.0122861
SREBF2	10	22:42274663-42274762	9:11	-0.192381	-0.158305	-0.0839866	-0.158305	0.158305	8.95941e-06	0.00062253
RP11-658F2.1	6	11:66410921-66411611	5:7	0.192733	0.105775	0.157971	0.157971	0.157971	1.07399e-05	0.0006893
RBM14	6	11:66410921-66411611	5:7	0.192733	0.105775	0.157971	0.157971	0.157971	1.07399e-05	0.0006893
RBM4	3	11:66410921-66411611	2:4	0.192733	0.105775	0.157971	0.157971	0.157971	1.07399e-05	0.0006893
MSH4	3	1:76255637-76255742	2:4	0.130435	0.157895	0.163934	0.157895	0.157895	6.33161e-11	2.99444e-08
HSD17B4	26	5:118866961-118867099	25:27	0.125	0.157895	0.191667	0.157895	0.157895	3.30789e-05	0.00162742
FAM36A	2	1:245005246-245005360	1:3	0.179795	0.103586	0.157429	0.157429	0.157429	7.54952e-15	5.53417e-12
FUBP1	21	1:78412215-78414459	20:22	0	0.194444	0.15625	0.15625	0.15625	7.40029e-09	1.69524e-06
BRD8	18	5:137497485-137497553	17:19	0.15625	0.158333	0.0659341	0.15625	0.15625	0.00256315	0.0398778
ACAA1	11	3:38167653-38167832	10:12	0.318097	0.127671	0.15526	0.15526	0.15526	8.35963e-07	8.8812e-05
FAM55C	2	3:101498286-101498744	1:3	0.15508	0.212963	0.0921895	0.15508	0.15508	0.000856385	0.0186007
RBMX	9	X:135955405-135956611	8:10	-0.0157591	0.207013	0.154054	0.154054	0.154054	0.00243336	0.0388198
HDAC5	16	17:42162390-42162523	15:17	0.153846	0	0.166667	0.153846	0.153846	0.000776962	0.0174709
HSPBAP1	2	3:122496568-122496753	1:3	-0.153846	-0.193548	0	-0.153846	0.153846	0.00236192	0.0383502
DUSP5	2	10:112262479-112262627	1:3	-0.011194	0.153846	0.16	0.153846	0.153846	6.63895e-08	1.02456e-05
MORF4L2	2	X:102941559-102941746	1:3	0.220157	0.152977	0.0926339	0.152977	0.152977	4.45707e-06	0.000354291
PHF1	7	6:33381513-33381608	6:8	0.0321267	0.181818	0.152174	0.152174	0.152174	0.00174556	0.0313622
ITGB7	13	12:53586475-53586694	12:14	0.122554	0.151888	0.198662	0.151888	0.151888	6.1609e-07	6.89503e-05
STRAP	3	12:16036475-16036616	1:4	0.151634	0.0396799	0.159706	0.151634	0.151634	8.38057e-08	1.22868e-05
AKAP9	20	7:91671360-91671500	19:21	-0.0752941	NA	-0.226006	-0.15065	0.15065	0.00256798	0.0398778
AP1G2	4	14:24035771-24035895	3:5	0.195922	0.15042	0.133865	0.15042	0.15042	6.574e-08	1.02456e-05
SAT1	4	X:23802411-23802520	3:5	-0.294619	-0.15	-0.059428	-0.15	0.15	0.000491809	0.0125836
ACADM	3	1:76194074-76194173	1:4	0.200983	0.149959	0.0742477	0.149959	0.149959	7.57213e-06	0.000541536
IQCB1	12	3:121507131-121507279	11:13	0.0770169	0.17735	0.149603	0.149603	0.149603	0.000143412	0.00506643
TRAPPC4	3	11:118890860-118890963	2:4	0.149131	0.201923	0.0840336	0.149131	0.149131	1.91215e-05	0.00104863
MARK2	19	11:63673560-63673586	18:20	-0.0757268	-0.200521	-0.148078	-0.148078	0.148078	6.87398e-11	3.14936e-08
PARP2	13	14:20824749-20824848	12:14	0.294118	0	NA	0.147059	0.147059	0.000490994	0.0125836
ZRANB1	9	10:126672028-126672257	8:10	0.147059	0	0.2	0.147059	0.147059	0.000308377	0.00888235
ARFGAP2	6	11:47195310-47195433	5:7	0	-0.147059	-0.166667	-0.147059	0.147059	0.00117353	0.0233764
MLH1	11	3:37055923-37056039	10:12	0.147059	0	0.176471	0.147059	0.147059	0.000293495	0.00863799
LEMD3	12	12:65639641-65639719	11:13	0	NA	0.294118	0.147059	0.147059	0.000839728	0.0184025
BCLAF1	11	6:136590279-136590441	10:12	-0.140137	-0.1468	-0.178082	-0.1468	0.1468	2.46284e-07	3.16734e-05
RIOK3	7	18:21047363-21047490	6:8	0.0761905	0.160606	0.145455	0.145455	0.145455	0.00185346	0.0328159
APLP2	15	11:130007151-130007186	14:16	-0.145376	-0.0638528	-0.17178	-0.145376	0.145376	0.0010345	0.0212421
MAPK12	23	22:50687532-50687597	22:24	0.145299	0.133333	0.256167	0.145299	0.145299	0.00298287	0.0439958
HDAC10	8	22:50687532-50687597	7:9	0.145299	0.133333	0.256167	0.145299	0.145299	0.00298287	0.0439958
RC3H1	20	1:173912580-173912753	19:21	0.144737	0.248989	0.0289601	0.144737	0.144737	4.62374e-05	0.00213747
BEX4	2	X:102470610-102470692	1:3	0.143909	0.0798315	0.23241	0.143909	0.143909	3.19861e-08	5.78948e-06
ZBTB17	3	1:16274786-16274992	2:4	0	-0.230769	-0.142857	-0.142857	0.142857	0.0022123	0.0369413
NCAPD2	9	12:6623939-6624086	8:10	0.142857	0.3125	0	0.142857	0.142857	3.28096e-05	0.0016196
ZNF561	4	19:9727721-9727847	3:5	-0.238095	NA	-0.047619	-0.142857	0.142857	0.000538537	0.0135197
TREX2	3	X:152730446-152730513	2:4	0.0540541	0.344828	0.142857	0.142857	0.142857	1.29129e-07	1.80301e-05
FANCD2	26	3:10108893-10109001	25:27	0.0227273	0.418182	0.142857	0.142857	0.142857	0.000726989	0.0167059
NISCH	20	3:52524048-52524247	19:21	0	NA	0.285714	0.142857	0.142857	0.000601135	0.0145193
SDAD1	7	4:76895229-76895286	6:8	0.177778	0.142857	0.108333	0.142857	0.142857	0.000294411	0.00863799
GLCCI1	7	7:8124527-8124647	6:8	0.142844	0.103359	0.178643	0.142844	0.142844	0.000220079	0.00709138
TBCE	3	1:235564818-235564902	2:4	0.142111	0.0666667	0.159822	0.142111	0.142111	0.00203886	0.0347682
ST6GALNAC4	2	9:130678687-130678773	1:3	0.321937	0.0472155	0.142077	0.142077	0.142077	0.000496439	0.0126394
DNM2	13	19:10908056-10908194	12:14	0.255078	0.132867	0.141321	0.141321	0.141321	2.2887e-06	0.000213724
PIGK	4	1:77634945-77635080	3:5	0.0588235	0.222222	NA	0.140523	0.140523	0.000372434	0.0101925
BAT2L	21	9:134357758-134357949	20:22	0.0645161	0.138889	0.225806	0.138889	0.138889	0.00021677	0.00703111
LAT2	2	7:73629152-73629340	1:3	0.0791812	0.242516	0.138463	0.138463	0.138463	7.06011e-05	0.00298295
CDYL	8	6:4935749-4936005	7:9	0.137931	0.190476	0	0.137931	0.137931	0.000204955	0.00670724
VPS29	3	12:110936625-110936664	2:4	-0.0865053	-0.153302	-0.137622	-0.137622	0.137622	1.25491e-10	5.11061e-08
IVD	9	15:40707088-40707181	7:10	0.1375	0.346014	0.0344828	0.1375	0.1375	0.00189251	0.0333087
MALT1	7	18:56378153-56378185	6:8	0.25	0.135417	0.137295	0.137295	0.137295	1.91065e-05	0.00104863
NDUFAF1	4	15:41686303-41686556	3:5	-0.0797101	-0.380952	-0.137255	-0.137255	0.137255	0.00306759	0.0447771
GUSB	9	7:65435269-65435353	8:10	0.178163	0.136975	0.0668127	0.136975	0.136975	0.00201894	0.0346421
POLG	17	15:89864356-89864491	16:18	0.176471	0.0555556	0.136364	0.136364	0.136364	0.000222096	0.0071095
RNF19A	9	8:101276262-101276423	8:10	0.0615385	0.136364	0.277778	0.136364	0.136364	3.49147e-09	9.307e-07
CD40	6	20:44754182-44755380	5:7	0.157265	0.135178	0.088764	0.135178	0.135178	1.08355e-07	1.55744e-05
MRPL42	3	12:93864262-93864366	2:4	0.0238095	-0.135135	-0.24	-0.135135	0.135135	1.80559e-06	0.000173018
ITGAE	28	17:3626582-3626677	27:29	-0.134601	-0.123232	-0.142857	-0.134601	0.134601	0.000739957	0.0169244
RGS14	14	5:176798476-176798590	13:15	-0.0217391	0.133607	0.22381	0.133607	0.133607	0.000106259	0.00407817
SRPK2	20	7:104766229-104766321	19:21	0.0461538	0.133333	0.408571	0.133333	0.133333	0.0025364	0.0396019
NOC4L	10	12:132635526-132635586	9:11	0.133333	0.287879	0.0555556	0.133333	0.133333	0.00259149	0.0400968
C16orf28	2	16:1463847-1464056	1:3	-0.077381	-0.392857	-0.133333	-0.133333	0.133333	0.000133257	0.00481203
SAPS2	10	22:50857296-50857408	9:11	-0.0666667	-0.133333	-0.138889	-0.133333	0.133333	8.28032e-05	0.003391
MED17	8	11:93530701-93530885	7:9	0.0594966	0.206845	NA	0.133171	0.133171	0.000988002	0.0205171
C12orf4	2	12:4645183-4645385	1:3	-0.162791	-0.015873	-0.132075	-0.132075	0.132075	7.14631e-05	0.00301069
CLEC17A	12	19:14710843-14710994	11:13	0.0136986	-0.213026	-0.131818	-0.131818	0.131818	0.00246076	0.0390446
MYST4	7	10:76732265-76732397	6:8	0	0.263158	NA	0.131579	0.131579	0.00039655	0.0106872
CCDC43	4	17:42757953-42758018	3:5	0.0325077	0.255208	0.131313	0.131313	0.131313	0.00159789	0.0293199
DPAGT1	8	11:118968174-118968261	7:9	0.0769231	0.167917	0.130435	0.130435	0.130435	0.000100947	0.0039153
MRPL51	2	12:6602224-6602471	1:3	-0.129674	-0.112294	-0.129131	-0.129131	0.129131	1.81632e-13	1.0242e-10
ATR	30	3:142222204-142222295	29:31	0.153846	0.129032	0	0.129032	0.129032	0.00151611	0.0282819
ATXN3	4	14:92560090-92560194	3:5	0.120761	0.128788	0.34375	0.128788	0.128788	0.00207035	0.0351583
RP11-431I8.2	2	3:160166514-160166583	1:3	0.0630499	0.128571	0.432479	0.128571	0.128571	0.000273214	0.00825094
IFT80	2	3:160166514-160166583	1:3	0.0630499	0.128571	0.432479	0.128571	0.128571	0.000273214	0.00825094
TRIM59	2	3:160166514-160166583	1:3	0.0630499	0.128571	0.432479	0.128571	0.128571	0.000273214	0.00825094
EIF4A3	4	17:78115118-78115180	3:5	0.12766	0.222222	0	0.12766	0.12766	9.02983e-09	2.00585e-06
IRF1	7	5:131821943-131822065	6:8	0.0667867	0.127303	0.240506	0.127303	0.127303	1.23145e-10	5.11061e-08
PAOX	7	10:135203094-135203251	6:8	0.125874	0.0226449	0.277778	0.125874	0.125874	0.000550271	0.013697
STARD10	6	11:72468812-72468929	5:7	-0.125	-0.266667	-0.0769231	-0.125	0.125	0.000663104	0.0157287
DDX3X	18	X:41206112-41206265	17:19	0.114943	0.172043	0.125	0.125	0.125	2.16975e-07	2.84025e-05
FCHO1	4	19:17865401-17865494	3:5	-0.045977	-0.125	-0.175926	-0.125	0.125	0.000215244	0.00699711
KIF5B	5	10:32327706-32327754	4:6	0.125	0.35	0.0434783	0.125	0.125	1.13466e-08	2.41728e-06
SFMBT1	19	3:52945019-52945194	18:20	0.0909091	0.375	0.125	0.125	0.125	1.64853e-05	0.000939388
FANCD2	3	3:10074516-10074656	2:4	0	0.125	0.210526	0.125	0.125	0.00207865	0.0351906
AGPAT5	2	8:6582391-6582460	1:3	-0.0277778	0.124848	0.368742	0.124848	0.124848	4.57569e-09	1.13702e-06
TTF1	2	9:135276842-135278215	1:3	0.0877193	0.197374	0.124823	0.124823	0.124823	0.00194698	0.033975
SENP7	2	3:101219914-101219963	1:3	-0.123989	-0.215925	-0.0487894	-0.123989	0.123989	0.00361741	0.0494266
PCK2	7	14:24568258-24568445	6:8	0.122868	0.185185	0.0243902	0.122868	0.122868	1.07195e-05	0.0006893
ME2	14	18:48465940-48466010	13:15	0.0839793	0.187088	0.122306	0.122306	0.122306	0.000361132	0.0100276
SENP6	19	6:76412361-76412788	18:20	0.0361204	0.122162	0.159091	0.122162	0.122162	0.00257039	0.0398778
ZNF836	2	19:52672901-52673034	1:3	0.12	0.0666667	0.24	0.12	0.12	0.000914277	0.0195352
NFYC	18	1:41232590-41232646	17:19	-0.12	-0.149943	-0.0670273	-0.12	0.12	4.32497e-08	7.54861e-06
DHPS	8	19:12787918-12788025	7:9	0.119811	0.0766667	0.137034	0.119811	0.119811	0.000677698	0.0159226
DDB2	7	11:47256308-47256485	6:8	0.0452962	NA	0.19278	0.119038	0.119038	0.00238334	0.0384716
COQ2	7	4:84188243-84188361	6:8	NA	-0.190476	-0.0474308	-0.118954	0.118954	0.00343952	0.0478398
C20orf72	4	20:17956327-17956546	2:5	-0.00694981	0.393058	0.117857	0.117857	0.117857	0.0025014	0.0393488
WDR75	7	2:190322037-190322107	6:8	NA	0.235294	0	0.117647	0.117647	0.00336684	0.0473407
SETD4	5	21:37429682-37429775	4:6	-0.117647	NA	-0.117647	-0.117647	0.117647	6.61903e-05	0.00282098
NFU1	4	2:69650714-69650849	3:5	0.0777778	0.139819	0.117595	0.117595	0.117595	0.000211131	0.00687863
ZBTB33	2	X:119386524-119386625	1:3	0.0864157	0.156501	0.116026	0.116026	0.116026	5.78358e-05	0.00256173
SENP3	6	17:7469034-7469081	5:7	-0.0263158	-0.12963	-0.115942	-0.115942	0.115942	0.000369416	0.010176
ACIN1	12	14:23536523-23537880	11:13	-0.236523	0.0126263	-0.115686	-0.115686	0.115686	0.000296588	0.00866189
CCDC25	9	8:27597989-27598034	8:10	0.115385	0	0.2	0.115385	0.115385	9.24776e-05	0.00366293
NOL8	6	9:95082225-95082661	5:7	-0.115304	-0.337728	-0.0757576	-0.115304	0.115304	0.000941863	0.0199547
HERPUD1	3	16:56969313-56969387	2:4	0.115179	0.0595238	0.20393	0.115179	0.115179	1.11022e-16	1.01731e-13
ADA	6	20:43251648-43251719	5:7	0.114871	0.315842	-0.00127623	0.114871	0.114871	0.00151367	0.0282819
MBD1	15	18:47799704-47799841	14:16	0.114583	0.0617761	0.268599	0.114583	0.114583	0.00163532	0.0298201
BRCC3	8	X:154327590-154327664	7:9	-0.0359216	-0.113911	-0.192801	-0.113911	0.113911	0.000784203	0.0175595
FUS	7	16:31198123-31198157	6:8	0.298641	0.086642	0.113744	0.113744	0.113744	7.17102e-06	0.000517903
UBE2G2	2	21:46221199-46221313	1:3	0.142063	0.113333	0.00632603	0.113333	0.113333	0.000757201	0.0172276
KIAA0922	18	4:154513627-154513736	17:19	0.113283	0.0162738	0.126582	0.113283	0.113283	0.000498053	0.012655
RFC5	2	12:118455495-118455858	1:3	0.0210266	-0.30303	-0.113235	-0.113235	0.113235	0.0021289	0.0358905
CDC16	2	13:115002120-115002174	1:3	-0.189669	-0.112458	-0.0459337	-0.112458	0.112458	0.000664081	0.0157287
SMU1	3	9:33071738-33071890	2:4	0.111212	0.101	0.135224	0.111212	0.111212	2.95324e-08	5.4807e-06
DHRS1	8	14:24760762-24760831	7:9	0.111111	0	0.333333	0.111111	0.111111	1.29586e-06	0.000130127
GATAD2A	9	19:19605103-19605192	8:10	0	0.121951	0.111111	0.111111	0.111111	0.000649145	0.0154499
C19orf60	3	19:18700191-18700493	2:4	-0.259259	-0.0697674	-0.111111	-0.111111	0.111111	1.08243e-05	0.000689981
ANAPC7	2	12:110834071-110834257	1:3	0.133333	0	0.111111	0.111111	0.111111	0.000834083	0.0183245
TINF2	2	14:24711096-24711200	1:3	0.111111	0.272727	0.0415541	0.111111	0.111111	1.78959e-06	0.000172613
C14orf135	10	14:60600374-60600503	9:11	-0.136364	-0.0833333	-0.111111	-0.111111	0.111111	0.000815075	0.0180239
KIAA1429	5	8:95547067-95547235	4:6	0	0.111111	0.210526	0.111111	0.111111	0.00225461	0.0373527
CCNDBP1	5	15:43482253-43482349	4:6	0.204629	0.111027	-0.0104567	0.111027	0.111027	0.00273532	0.041557
ACADVL	17	17:7127465-7127562	16:18	0.179278	0.034632	0.110507	0.110507	0.110507	6.93889e-14	4.62414e-11
MRPL49	2	11:64891974-64892124	1:3	0.166667	0.0967742	0.11	0.11	0.11	0.000112002	0.00423884
IL21R	7	16:27454283-27454437	6:8	-0.109091	-0.158537	-0.0537514	-0.109091	0.109091	7.46232e-05	0.00311695
EXOSC2	4	9:133573549-133573638	3:5	0.153846	0.108824	0.0338983	0.108824	0.108824	5.00981e-05	0.00227396
TCF12	11	15:57524489-57524628	10:12	0.0714286	0.108696	0.361076	0.108696	0.108696	0.000117243	0.00431883
MAN2B1	8	19:12769242-12769324	7:9	0.0285088	0.108108	0.288136	0.108108	0.108108	4.94746e-05	0.00225965
VPS36	11	13:52997709-52997774	10:12	-0.185185	-0.108108	0	-0.108108	0.108108	0.000363771	0.0100675
RERE	22	1:8419824-8420046	21:23	0.0880845	0.108108	0.133333	0.108108	0.108108	1.65311e-05	0.000939388
TXNDC17	2	17:6545073-6545154	1:3	0.0856189	0.150581	0.108091	0.108091	0.108091	0	0
WWP2	2	16:69810092-69810144	1:3	-0.0182514	-0.194061	-0.107524	-0.107524	0.107524	0.00113809	0.0228569
CUL1	8	7:148457425-148457588	7:9	0.107143	0.210526	0.0810811	0.107143	0.107143	0.000895759	0.0192845
FAM53C	3	5:137676873-137677102	2:4	0.107143	0.238095	0	0.107143	0.107143	9.5222e-05	0.00375282
C10orf125	4	10:135170144-135170242	3:5	0.111111	0.106834	0	0.106834	0.106834	9.56623e-05	0.00376007
WDR74	12	11:62601090-62601146	11:13	0.106548	0.123384	0.0602744	0.106548	0.106548	2.58634e-06	0.000230743
PSMC6	14	14:53188218-53190592	13:15	-0.284153	-0.10411	-0.106238	-0.106238	0.106238	1.97021e-05	0.00106588
SMG7	19	1:183516238-183516387	18:20	-0.106227	-0.15	-0.0705882	-0.106227	0.106227	0.00049273	0.0125852
CIRH1A	10	16:69188296-69188360	9:11	0.105769	0.166667	-0.00847458	0.105769	0.105769	0.00251451	0.0394087
C21orf59	6	21:33974582-33974677	5:7	0.105284	0.223031	0	0.105284	0.105284	4.64318e-08	7.99957e-06
LRBA	41	4:151518235-151518267	40:42	0	-0.105263	-0.153846	-0.105263	0.105263	0.00200745	0.034625
KLHDC10	2	7:129736761-129736847	1:3	0.105263	0.15	0.0555556	0.105263	0.105263	0.00239134	0.0384716
ATG4C	7	1:63294711-63294847	6:8	0.105263	0	0.176471	0.105263	0.105263	0.00262812	0.0404946
STK40	4	1:36824338-36824438	3:5	0.128205	0.104642	0.0555556	0.104642	0.104642	0.00336787	0.0473407
INTS12	2	4:106624805-106624966	1:3	0.0626263	0.103922	0.113374	0.103922	0.103922	0.00344336	0.0478398
CCNB1IP1	3	14:20797333-20797532	1:4	-0.103448	-0.0868217	-0.141414	-0.103448	0.103448	0.00321174	0.0458493
TNPO3	23	7:128597278-128597369	22:24	0.102041	0	0.137931	0.102041	0.102041	2.59686e-06	0.000230743
SH2B1	7	16:28883101-28883304	6:8	-0.100863	-0.0322581	-0.107143	-0.100863	0.100863	0.00020074	0.00661359
MGA	22	15:42053937-42054048	21:23	-0.115385	-0.10061	0	-0.10061	0.10061	0.00283392	0.0425262
SCFD2	4	4:54139993-54140168	3:5	0.1	0.333333	0.0824561	0.1	0.1	1.38621e-05	0.000853916
MKKS	4	20:10393178-10394579	3:5	0	0.243634	0.1	0.1	0.1	0.000627167	0.0150243
RSPRY1	7	16:57250019-57250085	6:8	0.05	0.157895	0.1	0.1	0.1	0.00014768	0.00517975
AP4B1	3	1:114445260-114445484	2:4	0.285714	0	0.1	0.1	0.1	1.52449e-05	0.000908559

## Sheet: acceptor
gene symbol	regulated exon	coordinates	length difference	deltaPSI_R1	deltaPSI_R2	deltaPSI_R3	deltaPSI	abs value_deltaPSI	pvalue_glm	adjusted_pvalue_glm
MECR	4	1:29543100-29543324	127	0.552995	0.396465	NA	0.47473	0.47473	3.96475e-07	0.000139037
MECR	4	1:29543100-29543324	0	-0.552995	-0.396465	NA	-0.47473	0.47473	3.96474e-07	0.000139037
DUS3L	9	19:5786760-5786856	-74	NA	-0.411765	-0.484787	-0.448276	0.448276	2.43044e-05	0.00331533
DUS3L	9	19:5786760-5786856	0	NA	0.411765	0.484787	0.448276	0.448276	2.43049e-05	0.00331533
XYLT1	9	16:17228330-17228592	0	-0.40081	-0.473684	-0.353801	-0.40081	0.40081	2.73945e-05	0.00356158
XYLT1	9	16:17228330-17228592	185	0.40081	0.473684	0.353801	0.40081	0.40081	2.73947e-05	0.00356158
TMC8	4	17:76128440-76128589	0	-0.39991	-0.234157	-0.406963	-0.39991	0.39991	2.07612e-14	4.61106e-11
JMJD7	4	15:42127168-42127421	0	0.36	NA	0.42381	0.391905	0.391905	0.000559208	0.0279101
JMJD7-PLA2G4B	4	15:42127168-42127421	0	0.36	NA	0.42381	0.391905	0.391905	0.000559208	0.0279101
PRKRIP1	2	7:102006402-102006523	63	0.348387	0.443812	0.376263	0.376263	0.376263	1.95552e-09	1.71928e-06
SDAD1	3	4:76902525-76902698	75	0.37395	0.215278	0.388889	0.37395	0.37395	2.84407e-07	0.000108286
SDAD1	3	4:76902525-76902698	0	-0.37395	-0.215278	-0.388889	-0.37395	0.37395	2.84407e-07	0.000108286
PRKRIP1	2	7:102006402-102006523	0	-0.105376	-0.35633	-0.487374	-0.35633	0.35633	1.39229e-07	6.31289e-05
TM2D2	2	8:38852837-38853313	389	0.390439	0.327148	0.317249	0.327148	0.327148	7.27973e-13	1.38585e-09
TM2D2	2	8:38852837-38853313	0	-0.31832	-0.362546	-0.257599	-0.31832	0.31832	1.20873e-10	1.53405e-07
SRP19	5	5:112203069-112203604	32	0.0937662	0.447991	0.314171	0.314171	0.314171	2.22045e-16	6.57548e-13
DNAJC10	12	2:183604272-183605115	754	NA	0.310961	0.310345	0.310653	0.310653	3.20012e-05	0.0039855
DNAJC10	12	2:183604272-183605115	0	NA	-0.310961	-0.310345	-0.310653	0.310653	3.20007e-05	0.0039855
DHDDS	9	1:26795383-26797793	0	0.263158	NA	0.346154	0.304656	0.304656	0.000752638	0.0337136
DHDDS	9	1:26795383-26797793	3	-0.263158	NA	-0.346154	-0.304656	0.304656	0.000752648	0.0337136
RNF216	5	7:5778907-5779256	273	0.304348	0.440087	0.25	0.304348	0.304348	1.95767e-05	0.00293123
USP24	2	1:55643640-55643805	0	NA	0.220588	0.357143	0.288866	0.288866	0.000510624	0.0264255
USP24	2	1:55643640-55643805	3	NA	-0.220588	-0.357143	-0.288866	0.288866	0.000500791	0.0260993
SRP19	5	5:112203069-112203604	0	-0.0937662	-0.447991	-0.279196	-0.279196	0.279196	1.22125e-15	3.25486e-12
TMC8	4	17:76128440-76128589	-18	0.302294	0.202809	0.271119	0.271119	0.271119	5.85873e-10	6.50611e-07
JMJD7-PLA2G4B	3	15:42126938-42127091	154	NA	-0.217949	-0.322129	-0.270039	0.270039	0.0007488	0.0337136
JMJD7	3	15:42126938-42127091	154	NA	-0.217949	-0.322129	-0.270039	0.270039	0.0007488	0.0337136
JMJD7-PLA2G4B	3	15:42126938-42127091	0	NA	0.217949	0.322129	0.270039	0.270039	0.000748831	0.0337136
JMJD7	3	15:42126938-42127091	0	NA	0.217949	0.322129	0.270039	0.270039	0.000748831	0.0337136
MAN1B1	13	9:140001702-140001899	25	0.272727	0.269231	0.125307	0.269231	0.269231	0.000316323	0.0195613
MAN1B1	13	9:140001702-140001899	0	-0.272727	-0.269231	-0.125307	-0.269231	0.269231	0.000316334	0.0195613
CD320	3	19:8368739-8368972	0	0.127976	0.310065	0.266667	0.266667	0.266667	2.44145e-06	0.000586212
CD320	3	19:8368739-8368972	115	-0.0803571	-0.375	-0.266667	-0.266667	0.266667	2.77696e-08	1.68208e-05
LST1	7	6:31556274-31556686	21	-0.0614035	-0.276198	-0.258182	-0.258182	0.258182	0.000146031	0.0114948
INO80E	6	16:30012533-30012851	202	0.291896	0.181875	0.254991	0.254991	0.254991	5.9952e-15	1.45258e-11
NUDT2	2	9:34336227-34336339	0	NA	-0.192308	-0.305921	-0.249114	0.249114	0.000474741	0.0254072
ERCC5	9	13:103514380-103515453	55	-0.263889	-0.241715	-0.125	-0.241715	0.241715	0.000194163	0.0139497
ERCC5	9	13:103514380-103515453	0	0.263889	0.241715	0.125	0.241715	0.241715	0.000194182	0.0139497
MUS81	13	11:65632488-65632616	98	-0.177365	-0.566667	-0.241546	-0.241546	0.241546	1.53873e-08	1.02526e-05
MUS81	13	11:65632488-65632616	0	0.177365	0.566667	0.241546	0.241546	0.241546	1.53874e-08	1.02526e-05
RANBP10	14	16:67762293-67762504	0	-0.327586	-0.152778	NA	-0.240182	0.240182	0.000278104	0.0179035
RANBP10	14	16:67762293-67762504	90	0.327586	0.152778	NA	0.240182	0.240182	0.000278105	0.0179035
CHD3	8	17:7797433-7797583	0	-0.211594	-0.236275	-0.422727	-0.236275	0.236275	0.00049118	0.0258205
CHD3	8	17:7797433-7797583	12	0.211594	0.236275	0.422727	0.236275	0.236275	0.000491183	0.0258205
DDIT3	3	12:57911052-57911378	0	-0.315789	-0.235294	-0.111111	-0.235294	0.235294	5.38813e-06	0.00113074
OPTN	9	10:13160888-13161040	18	0.234783	0.21978	0.239456	0.234783	0.234783	2.6659e-05	0.00355395
OPTN	9	10:13160888-13161040	0	-0.234783	-0.21978	-0.239456	-0.234783	0.234783	2.66693e-05	0.00355395
NOP14	14	4:2943919-2944078	0	NA	0.0909091	0.375	0.232955	0.232955	0.000951636	0.0383707
NOP14	14	4:2943919-2944078	25	NA	-0.0909091	-0.375	-0.232955	0.232955	0.000943455	0.038242
ZCCHC11	28	1:52902427-52903373	738	0.231107	0.4	0.0847193	0.231107	0.231107	5.19722e-06	0.00109934
NDUFAF1	6	15:41679551-41679791	13	NA	0.230769	0.230769	0.230769	0.230769	0.000865453	0.0360407
NDUFAF1	6	15:41679551-41679791	0	NA	-0.230769	-0.230769	-0.230769	0.230769	0.000872876	0.0362931
HMBOX1	12	8:28906471-28906565	3	-0.17284	-0.252874	-0.22549	-0.22549	0.22549	3.79283e-05	0.00439506
CKAP2	4	13:53035031-53035109	3	-0.100775	-0.225146	-0.230533	-0.225146	0.225146	0.00074149	0.0337136
CKAP2	4	13:53035031-53035109	0	0.100775	0.225146	0.230533	0.225146	0.225146	0.000741483	0.0337136
INO80E	6	16:30012533-30012851	0	-0.260646	-0.214395	-0.224894	-0.224894	0.224894	4.78506e-14	9.81011e-11
EIF2B4	4	2:27591873-27592079	3	0.374737	0.224062	0.0885781	0.224062	0.224062	1.89939e-08	1.17727e-05
EIF2B4	4	2:27591873-27592079	0	-0.374737	-0.224062	-0.0885781	-0.224062	0.224062	1.8994e-08	1.17727e-05
TNPO2	18	19:12816496-12816582	0	0	0.375	0.222222	0.222222	0.222222	8.29589e-07	0.000235215
TNPO2	18	19:12816496-12816582	-62	0	-0.375	-0.222222	-0.222222	0.222222	8.17481e-07	0.000235215
CTNNB1	19	3:41281151-41281939	159	0.221905	0.4829	0.211273	0.221905	0.221905	6.73289e-11	8.97228e-08
CTNNB1	19	3:41281151-41281939	0	-0.221905	-0.4829	-0.211273	-0.221905	0.221905	6.73291e-11	8.97228e-08
TJAP1	6	6:43466661-43466874	52	-0.313187	-0.128205	NA	-0.220696	0.220696	0.00103451	0.0407262
ZBED5	3	11:10874258-10876665	32	0.394737	0.219336	0.161616	0.219336	0.219336	2.26634e-06	0.000559934
RNF216	5	7:5778907-5779256	0	-0.217391	-0.153595	-0.333333	-0.217391	0.217391	0.000751471	0.0337136
ATP13A1	15	19:19764778-19764953	0	0.276316	0.215265	0.171292	0.215265	0.215265	1.11131e-05	0.00188653
ATP13A1	15	19:19764778-19764953	70	-0.276316	-0.215265	-0.171292	-0.215265	0.215265	1.11131e-05	0.00188653
SAAL1	6	11:18111722-18111837	0	0.346667	0.0769231	0.214286	0.214286	0.214286	0.000204025	0.014555
CEACAM21	2	19:42071036-42071410	0	-0.176875	-0.24	-0.206186	-0.206186	0.206186	6.50241e-05	0.00653971
G6PD	7	X:153762553-153762711	-3	0.25	0.0789474	0.205327	0.205327	0.205327	6.53305e-06	0.00126206
G6PD	7	X:153762553-153762711	0	-0.25	-0.0789474	-0.205327	-0.205327	0.205327	6.53473e-06	0.00126206
BTN2A1	9	6:26467947-26469866	229	0.205128	0.0433815	0.296296	0.205128	0.205128	0.000874872	0.0363194
GABPB1	8	15:50581680-50581865	0	-0.129032	-0.28	NA	-0.204516	0.204516	0.000243585	0.016394
GABPB1	8	15:50581680-50581865	3	0.129032	0.28	NA	0.204516	0.204516	0.000240745	0.0162741
TAF1C	3	16:84218457-84218666	71	-0.322581	-0.037037	-0.2	-0.2	0.2	0.000137177	0.0110454
UFSP2	10	4:186326934-186327113	103	0.230769	0.166667	NA	0.198718	0.198718	2.29503e-06	0.000561166
UFSP2	10	4:186326934-186327113	0	-0.230769	-0.166667	NA	-0.198718	0.198718	2.26898e-06	0.000559934
ZBED5	3	11:10874258-10876665	0	-0.210526	-0.147186	-0.198653	-0.198653	0.198653	0.000260091	0.0172866
FCGR2B	4	1:161559352-161559714	3	0.0841398	0.274638	0.197254	0.197254	0.197254	0.00115916	0.0445799
FCGR2B	4	1:161559352-161559714	0	-0.0841398	-0.274638	-0.197254	-0.197254	0.197254	0.00115916	0.0445799
HIPK1	18	1:114514446-114514576	0	0.128205	0.195946	0.223188	0.195946	0.195946	0.000180912	0.0132399
HIPK1	18	1:114514446-114514576	75	-0.128205	-0.195946	-0.223188	-0.195946	0.195946	0.000180899	0.0132399
ZCCHC11	28	1:52902427-52903373	723	-0.195007	-0.363636	0.0992723	-0.195007	0.195007	0.000843122	0.0354431
SYNRG	17	17:35900482-35900645	63	0.0681115	-0.3875	-0.190669	-0.190669	0.190669	0.00022054	0.0152677
SYNRG	17	17:35900482-35900645	0	-0.0681115	0.3875	0.190669	0.190669	0.190669	0.000220548	0.0152677
SMNDC1	5	10:112057325-112057503	0	-0.187963	-0.12963	-0.19033	-0.187963	0.187963	1.21721e-06	0.00031814
SMNDC1	5	10:112057325-112057503	17	0.187963	0.12963	0.19033	0.187963	0.187963	1.21756e-06	0.00031814
VASP	6	19:46025598-46025839	195	-0.0205769	0.221889	0.187869	0.187869	0.187869	3.70855e-07	0.000133568
HMBOX1	12	8:28906471-28906565	0	0.185185	0.183908	0.238095	0.185185	0.185185	0.000147687	0.0114948
SDHA	17	5:255220-256812	1229	0.304085	0.0863579	0.181241	0.181241	0.181241	0	0
SDHA	17	5:255220-256812	1246	-0.304085	-0.092437	-0.181241	-0.181241	0.181241	0	0
FLT3LG	4	19:49979374-49979455	28	-0.142857	-0.212121	NA	-0.177489	0.177489	0.000471248	0.025271
FLT3LG	4	19:49979374-49979455	0	0.142857	0.212121	NA	0.177489	0.177489	0.000465975	0.0250892
FBXO7	3	22:32874968-32875262	0	-0.20861	0.0507384	-0.177247	-0.177247	0.177247	0.000304508	0.0193232
FBXO7	3	22:32874968-32875262	152	0.20861	-0.0507384	0.177247	0.177247	0.177247	0.000304506	0.0193232
ZNF435	4	6:28097208-28097858	0	0.111111	0.21978	0.176923	0.176923	0.176923	0.00135747	0.0479197
ZNF435	4	6:28097208-28097858	-58	-0.111111	-0.21978	-0.176923	-0.176923	0.176923	0.00135747	0.0479197
ATP6V1A	14	3:113517090-113517293	68	-0.0833333	-0.24	-0.176471	-0.176471	0.176471	6.8506e-09	5.34132e-06
TIA1	6	2:70454867-70454954	0	0.211538	0.176471	0.0529412	0.176471	0.176471	0.00104426	0.040989
TIA1	6	2:70454867-70454954	31	-0.211538	-0.176471	-0.0529412	-0.176471	0.176471	0.00104413	0.040989
ACBD4	10	17:43215280-43215355	0	0	-0.2	-0.176471	-0.176471	0.176471	0.000383025	0.0220961
ATP6V1A	14	3:113517090-113517293	0	0.0833333	0.24	0.176471	0.176471	0.176471	7.01434e-09	5.34132e-06
VASP	6	19:46025598-46025839	0	0.0488255	-0.249466	-0.17398	-0.17398	0.17398	1.02759e-06	0.000276639
HSPBP1	7	19:55776646-55776757	0	-0.0967742	-0.25	NA	-0.173387	0.173387	5.53177e-05	0.00575281
ZNF175	3	19:52084644-52084770	-23	-0.0555556	NA	-0.28	-0.167778	0.167778	2.04692e-05	0.00298112
ZNF175	3	19:52084644-52084770	0	0.0555556	NA	0.28	0.167778	0.167778	2.07218e-05	0.0030015
AFF1	6	4:88005272-88005316	3	0.0119166	NA	-0.342621	-0.165352	0.165352	0.000803332	0.0347494
AFF1	6	4:88005272-88005316	0	-0.0119166	NA	0.342621	0.165352	0.165352	0.000803334	0.0347494
TCOF1	25	5:149775845-149776405	0	0.237229	0.164794	0.115296	0.164794	0.164794	5.90001e-07	0.000182845
TCOF1	25	5:149775845-149776405	461	-0.237229	-0.164794	-0.115296	-0.164794	0.164794	5.89991e-07	0.000182845
JKAMP	3	14:59953399-59953522	32	-0.200802	-0.164021	-0.0562597	-0.164021	0.164021	1.25916e-05	0.0020588
EBF1	16	5:158122924-158126150	0	0.163636	0.0714286	0.227273	0.163636	0.163636	8.02435e-09	5.78013e-06
EBF1	16	5:158122924-158126150	827	-0.163636	-0.0714286	-0.227273	-0.163636	0.163636	7.82845e-09	5.78013e-06
HSPBP1	7	19:55776646-55776757	22	0.0967742	0.229167	NA	0.16297	0.16297	0.000109024	0.00937321
UBR5	24	8:103311680-103311775	51	0.16129	0.166667	0	0.16129	0.16129	0.000656218	0.031208
UBR5	24	8:103311680-103311775	0	-0.16129	-0.166667	0	-0.16129	0.16129	0.000663785	0.0314161
JKAMP	3	14:59953399-59953522	50	0.209206	0.153439	0.160156	0.160156	0.160156	1.71155e-08	1.11259e-05
ATRIP	16	3:48508029-48509043	0	-0.160068	-0.25	-0.13299	-0.160068	0.160068	4.64184e-10	5.37888e-07
MAPKAPK5	11	12:112326292-112326422	4	-0.073499	-0.16	-0.258065	-0.16	0.16	4.52566e-07	0.000152206
MAPKAPK5	11	12:112326292-112326422	0	0.073499	0.16	0.258065	0.16	0.16	4.52914e-07	0.000152206
HPS3	16	3:148885676-148885770	4	0.375	0.145455	0.15873	0.15873	0.15873	1.19536e-05	0.00199117
HPS3	16	3:148885676-148885770	0	-0.375	-0.145455	-0.15873	-0.15873	0.15873	1.19516e-05	0.00199117
SRSF1	4	17:56078282-56082961	0	0.156957	0.247516	0.151164	0.156957	0.156957	0	0
SRSF1	4	17:56078282-56082961	1599	-0.156957	-0.247516	-0.151164	-0.156957	0.156957	0	0
HNRNPC	2	14:21731470-21731988	493	0.171999	0.155955	0.109345	0.155955	0.155955	0	0
HNRNPC	2	14:21731470-21731988	0	-0.171999	-0.155955	-0.109345	-0.155955	0.155955	0	0
SLC35C2	7	20:44983712-44983880	0	0.000750751	0.195175	0.153793	0.153793	0.153793	0.00120997	0.0458217
C6orf153	5	6:42994916-42994990	-48	-0.0384615	-0.267692	NA	-0.153077	0.153077	6.25566e-06	0.00123686
PTCD3	20	2:86361415-86361500	0	0.152542	0.0256106	0.172709	0.152542	0.152542	2.52897e-05	0.00340415
KLRAQ1	5	2:48686893-48687057	0	0.149823	0.120796	0.194444	0.149823	0.149823	2.21889e-06	0.000557904
KLRAQ1	5	2:48686893-48687057	-37	-0.149823	-0.120796	-0.194444	-0.149823	0.149823	2.21832e-06	0.000557904
TRPT1	7	11:63991572-63991685	3	-0.0355774	-0.176092	-0.149567	-0.149567	0.149567	0.000664816	0.0314161
RAP1GDS1	2	4:99214556-99214666	0	-0.199064	-0.126524	-0.149235	-0.149235	0.149235	0.00131522	0.0476811
RAP1GDS1	2	4:99214556-99214666	3	0.199064	0.126524	0.149235	0.149235	0.149235	0.00131522	0.0476811
CDC42SE2	6	5:130727522-130730380	89	-0.0282377	-0.148571	-0.168723	-0.148571	0.148571	4.09545e-05	0.00460557
SLC25A46	10	5:110096904-110098787	0	-0.0212766	-0.148459	-0.196721	-0.148459	0.148459	0.000270035	0.017683
CARS	23	11:3023192-3023404	121	-0.0103012	0.270807	0.148148	0.148148	0.148148	3.42364e-07	0.000124996
CARS	23	11:3023192-3023404	0	0.00358982	-0.27743	-0.148148	-0.148148	0.148148	3.82689e-08	1.97377e-05
PNPO	2	17:46020672-46020796	0	0.294118	NA	0	0.147059	0.147059	0.00139303	0.0485956
PNPO	2	17:46020672-46020796	37	-0.294118	NA	0	-0.147059	0.147059	0.00137209	0.048117
C6orf153	5	6:42994916-42994990	0	0.0384615	0.254359	NA	0.14641	0.14641	1.67243e-05	0.00259277
STAU1	9	20:47740912-47741142	0	-0.145589	-0.0451493	-0.223276	-0.145589	0.145589	2.13691e-05	0.00306256
STAU1	9	20:47740912-47741142	18	0.145589	0.0451493	0.223276	0.145589	0.145589	2.13731e-05	0.00306256
SFXN1	3	5:174936035-174936205	29	-0.0214026	-0.174058	-0.143134	-0.143134	0.143134	3.6216e-05	0.00426711
SFXN1	3	5:174936035-174936205	0	0.0214026	0.174058	0.143134	0.143134	0.143134	3.62231e-05	0.00426711
NOLC1	3	10:103916943-103917085	0	0.245272	0.142964	0.11155	0.142964	0.142964	2.74711e-07	0.000108286
NOLC1	3	10:103916943-103917085	3	-0.245272	-0.142964	-0.11155	-0.142964	0.142964	2.74711e-07	0.000108286
INTS4	23	11:77602727-77602886	0	0.166667	0.1	0.142857	0.142857	0.142857	0.000217655	0.015146
INTS4	23	11:77602727-77602886	31	-0.166667	-0.1	-0.142857	-0.142857	0.142857	0.000214722	0.0150119
CDC42SE2	6	5:130727522-130730380	0	0.0282377	0.142857	0.168723	0.142857	0.142857	5.47594e-05	0.00574586
RAB9A	2	X:13721933-13722021	-79	-0.143181	-0.14187	-0.10314	-0.14187	0.14187	3.55924e-08	1.9378e-05
USP39	7	2:85850749-85850905	20	0.14011	0.1875	0.0424431	0.14011	0.14011	0.00014927	0.0114948
USP39	7	2:85850749-85850905	0	-0.14011	-0.1875	-0.0424431	-0.14011	0.14011	0.000149232	0.0114948
PTPN7	3	1:202127246-202127429	0	0.214286	0.111111	0.135417	0.135417	0.135417	0.000110237	0.00941676
PTPN7	3	1:202127246-202127429	53	-0.214286	-0.111111	-0.135417	-0.135417	0.135417	0.000110159	0.00941676
TMEM216	4	11:61165246-61165447	-46	-0.135341	-0.117796	-0.375	-0.135341	0.135341	3.03305e-09	2.45026e-06
TMEM216	4	11:61165246-61165447	0	0.135341	0.117796	0.375	0.135341	0.135341	3.03387e-09	2.45026e-06
CEACAM21	2	19:42071036-42071410	-38	0.085	0.14	0.134021	0.134021	0.134021	0.000878642	0.0364192
KNTC1	63	12:123107009-123107154	5	0	-0.266667	NA	-0.133333	0.133333	0.000796676	0.0347494
KNTC1	63	12:123107009-123107154	0	0	0.266667	NA	0.133333	0.133333	0.000815928	0.0349674
CCDC14	13	3:123632300-123634565	0	0.411765	0.0714286	0.133333	0.133333	0.133333	0.00107892	0.0421014
CABIN1	38	22:24573472-24573785	0	-0.169714	-0.0642857	-0.131647	-0.131647	0.131647	0.000671727	0.0316305
HPS3	9	3:148875137-148875318	0	0.0967742	0.166667	0.130435	0.130435	0.130435	0.00018132	0.0132399
HPS3	9	3:148875137-148875318	4	-0.0967742	-0.166667	-0.130435	-0.130435	0.130435	0.000178542	0.0132189
FCRL5	14	1:157490221-157490351	14	-0.0984426	-0.130159	-0.130342	-0.130159	0.130159	8.37422e-05	0.00772282
FCRL5	14	1:157490221-157490351	0	0.0984426	0.130159	0.130342	0.130159	0.130159	8.3734e-05	0.00772282
PHKG2	8	16:30767676-30767841	0	0.258065	0.129032	0.0869565	0.129032	0.129032	1.84418e-06	0.000477194
PHKG2	8	16:30767676-30767841	12	-0.258065	-0.129032	-0.0869565	-0.129032	0.129032	1.87238e-06	0.000479832
TJAP1	6	6:43466661-43466874	0	0.107143	0.128205	0.302326	0.128205	0.128205	3.99679e-08	2.00986e-05
RAB9A	2	X:13721933-13722021	0	0.127051	0.14187	0.10314	0.127051	0.127051	3.09377e-07	0.000114521
CBX6	5	22:39260264-39263206	54	0.230769	0.0434783	0.126984	0.126984	0.126984	6.79646e-05	0.0066664
CBX6	5	22:39260264-39263206	0	-0.230769	-0.0434783	-0.126984	-0.126984	0.126984	6.91213e-05	0.00673534
PEMT	4	17:17480234-17480341	0	0.166667	NA	0.0869565	0.126812	0.126812	0.00137637	0.0482037
PEMT	4	17:17480234-17480341	4	-0.166667	NA	-0.0869565	-0.126812	0.126812	0.00135244	0.0478881
FMR1	16	X:147026389-147026571	0	-0.125683	-0.444099	-0.0430303	-0.125683	0.125683	0.00051616	0.0266087
LAMC1	20	1:183100434-183100513	4	0	NA	-0.25	-0.125	0.125	0.000750347	0.0337136
LAMC1	20	1:183100434-183100513	0	0	NA	0.25	0.125	0.125	0.000761852	0.033898
PXK	18	3:58398628-58398690	3	-0.139676	-0.124914	-0.113095	-0.124914	0.124914	0.000113642	0.00964867
PXK	18	3:58398628-58398690	0	0.139676	0.124914	0.113095	0.124914	0.124914	0.000113676	0.00964867
DUSP12	2	1:161721445-161721571	13	0.365079	0.0697279	0.12381	0.12381	0.12381	4.94451e-05	0.00527124
DUSP12	2	1:161721445-161721571	0	-0.396825	-0.0697279	-0.12381	-0.12381	0.12381	1.8011e-05	0.00274303
TRIM61	2	4:165897840-165897977	0	-0.121212	-0.133333	-0.109091	-0.121212	0.121212	0.000959573	0.0384938
TRIM61	2	4:165897840-165897977	5	0.121212	0.133333	0.109091	0.121212	0.121212	0.000946612	0.0382592
SAFB	15	19:5661529-5661819	3	0.419826	0.120769	0.0650933	0.120769	0.120769	6.70482e-05	0.0066664
SAFB	15	19:5661529-5661819	0	-0.419826	-0.120769	-0.0650933	-0.120769	0.120769	6.70482e-05	0.0066664
IDH3A	7	15:78455849-78455951	0	0.120726	-0.0144231	0.135135	0.120726	0.120726	1.27496e-05	0.00205941
IDH3A	7	15:78455849-78455951	-37	-0.120726	0.00961538	-0.135135	-0.120726	0.120726	3.29731e-06	0.000744744
MRPL55	4	1:228295936-228296022	3	-0.120257	-0.198842	-0.0509091	-0.120257	0.120257	0.000149213	0.0114948
MRPL55	4	1:228295936-228296022	0	0.120257	0.198842	0.0509091	0.120257	0.120257	0.000149201	0.0114948
CANX	6	5:179135240-179135381	11	0.149307	0.0219018	0.119897	0.119897	0.119897	4.524e-05	0.00496192
CANX	6	5:179135240-179135381	0	-0.149307	-0.0219018	-0.119897	-0.119897	0.119897	4.52403e-05	0.00496192
PTCD3	20	2:86361415-86361500	31	-0.118644	0	-0.137931	-0.118644	0.118644	9.09911e-07	0.000254443
TBC1D10C	6	11:67173374-67173488	0	0.0608696	0.1181	0.222142	0.1181	0.1181	0.000555882	0.0279101
CLEC17A	10	19:14707911-14707973	5	-0.118056	-0.0260328	-0.164557	-0.118056	0.118056	0.00111782	0.0433273
CLEC17A	10	19:14707911-14707973	0	0.118056	0.0260328	0.164557	0.118056	0.118056	0.00111948	0.0433273
DNAJC8	8	1:28531769-28531860	0	-0.15807	-0.117668	-0.0970651	-0.117668	0.117668	3.87523e-12	6.45517e-09
DNAJC8	8	1:28531769-28531860	43	0.15807	0.117668	0.0970651	0.117668	0.117668	3.87379e-12	6.45517e-09
PPID	5	4:159636714-159636836	16	-0.0525526	-0.163636	-0.116858	-0.116858	0.116858	0.000997833	0.039751
PPID	5	4:159636714-159636836	0	0.0525526	0.163636	0.116858	0.116858	0.116858	0.000998035	0.039751
GMPPA	10	2:220370417-220370483	20	0.11677	0.435915	-0.106061	0.11677	0.11677	0.000276484	0.0179035
GMPPA	10	2:220370417-220370483	0	-0.11677	-0.435915	0.106061	-0.11677	0.11677	0.000276479	0.0179035
MRPS22	5	3:139065720-139065886	3	0.130702	0.00912395	0.116549	0.116549	0.116549	0.000802816	0.0347494
WDR74	9	11:62601899-62601999	-11	-0.0140845	-0.116279	-0.166837	-0.116279	0.116279	2.73186e-05	0.00356158
WDR74	9	11:62601899-62601999	0	0.0140845	0.116279	0.166837	0.116279	0.116279	2.73691e-05	0.00356158
C10orf2	3	10:102749401-102749641	62	0.0384615	0.193548	NA	0.116005	0.116005	0.000464925	0.0250892
C10orf2	3	10:102749401-102749641	0	-0.0384615	-0.193548	NA	-0.116005	0.116005	0.000471185	0.025271
PRKD3	8	2:37505009-37505132	52	0.230769	0	NA	0.115385	0.115385	0.000803557	0.0347494
PRKD3	8	2:37505009-37505132	0	-0.230769	0	NA	-0.115385	0.115385	0.000822992	0.0349674
MICAL1	18	6:109768560-109768643	0	0	0.114286	0.130435	0.114286	0.114286	0.000277935	0.0179035
MICAL1	18	6:109768560-109768643	-47	0	-0.114286	-0.130435	-0.114286	0.114286	0.000270706	0.0176835
MANBA	17	4:103555945-103556202	0	0.0365854	0.113208	0.129032	0.113208	0.113208	0.000922545	0.0375958
SUGP1	5	19:19414533-19414852	131	-0.222222	NA	0	-0.111111	0.111111	1.21387e-05	0.00200945
CYC1	2	8:145150736-145150932	-22	0	-0.222222	NA	-0.111111	0.111111	0.00143491	0.0498608
NDOR1	13	9:140110519-140110640	27	-0.181818	-0.037037	NA	-0.109428	0.109428	0.000402303	0.0228996
NDOR1	13	9:140110519-140110640	0	0.181818	0.037037	NA	0.109428	0.109428	0.000397819	0.0227525
SAP30BP	11	17:73701691-73702172	397	0.108095	0.113881	0.0588235	0.108095	0.108095	3.24323e-05	0.00399222
SAP30BP	11	17:73701691-73702172	0	-0.108095	-0.113881	-0.0588235	-0.108095	0.108095	3.24031e-05	0.00399222
CRNKL1	8	20:20024136-20024306	0	0.111111	0.1	NA	0.105556	0.105556	8.97231e-05	0.00813368
CRNKL1	8	20:20024136-20024306	-57	-0.111111	-0.1	NA	-0.105556	0.105556	8.82434e-05	0.00802684
ACAA1	11	3:38167653-38167832	0	-0.027027	0.256211	0.105442	0.105442	0.105442	0.00125876	0.0464019
ACAA1	11	3:38167653-38167832	-11	0.027027	-0.256211	-0.105442	-0.105442	0.105442	0.00125868	0.0464019
UNC45A	7	15:91479367-91479690	0	-0.105263	-0.214286	-0.102778	-0.105263	0.105263	0.00127286	0.0466813
UNC45A	7	15:91479367-91479690	148	0.105263	0.214286	0.102778	0.105263	0.105263	0.00127335	0.0466813
SFPQ	13	1:35641981-35642075	0	0.105221	0.197216	0.0224915	0.105221	0.105221	2.38017e-05	0.00330397
SFPQ	13	1:35641981-35642075	3	-0.105221	-0.197216	-0.0224915	-0.105221	0.105221	2.38014e-05	0.00330397
NFYA	8	6:41059267-41059433	18	0.104167	0.0444444	0.424242	0.104167	0.104167	0.000562204	0.0279678
PDS5B	36	13:33349155-33352158	0	0.0645161	0.156863	0.103448	0.103448	0.103448	3.56267e-08	1.9378e-05
PDS5B	36	13:33349155-33352158	571	-0.0645161	-0.156863	-0.103448	-0.103448	0.103448	3.43815e-08	1.9378e-05
UBXN11	6	1:26627417-26627544	0	0.520124	0.103175	0.026087	0.103175	0.103175	0.00131917	0.0476811
UBXN11	6	1:26627417-26627544	29	-0.520124	-0.103175	-0.026087	-0.103175	0.103175	0.00131918	0.0476811
MRPS22	5	3:139065720-139065886	0	-0.144125	-0.00912395	-0.100924	-0.100924	0.100924	0.00116658	0.0446718
MRPS30	4	5:44812017-44812122	0	0.166667	0.1	0.03125	0.1	0.1	3.49389e-05	0.00419456
MRPS30	4	5:44812017-44812122	31	-0.166667	-0.1	-0.03125	-0.1	0.1	3.40879e-05	0.00412603
FAM133B	8	7:92206969-92207031	0	0.230256	0.0525561	0.1	0.1	0.1	1.84565e-05	0.00277912
FBXO18	11	10:5952901-5953091	47	-0.107143	-0.1	0	-0.1	0.1	0.000826031	0.0349674
VPS37B	2	12:123355759-123356228	14	0.1	0.230769	0.0263158	0.1	0.1	0.000365552	0.021507
FBXO18	11	10:5952901-5953091	0	0.107143	0.1	0	0.1	0.1	0.000844783	0.0354569
VPS37B	2	12:123355759-123356228	285	-0.1	-0.230769	-0.0263158	-0.1	0.1	0.000371958	0.0216979
FAM133B	8	7:92206969-92207031	41	-0.230256	-0.0525561	-0.1	-0.1	0.1	1.84551e-05	0.00277912

## Sheet: donor
gene symbol	regulated exon	coordinates	length difference	deltaPSI_R1	deltaPSI_R2	deltaPSI_R3	deltaPSI	abs value_deltaPSI	pvalue_glm	adjusted_pvalue_glm
FAM108A1	4	19:1878663-1880114	0	-0.480769	-0.0270563	-0.5	-0.480769	0.480769	1.30053e-10	1.20619e-07
FAM108A1	4	19:1878663-1880114	-1257	0.480769	0.0270563	0.5	0.480769	0.480769	1.30055e-10	1.20619e-07
C14orf138	2	14:50582787-50582897	-11	-0.40568	-0.482843	NA	-0.444261	0.444261	2.81304e-05	0.00434825
C14orf138	2	14:50582787-50582897	0	0.40568	0.482843	NA	0.444261	0.444261	2.81304e-05	0.00434825
AC093726.6	5	7:154738303-154738501	22	0.526471	0.125926	0.418803	0.418803	0.418803	8.90922e-06	0.00191049
AC093726.6	5	7:154738303-154738501	0	-0.526471	-0.125926	-0.418803	-0.418803	0.418803	8.90922e-06	0.00191049
TRIO	54	5:14496988-14497126	0	0.195349	0.535714	0.416667	0.416667	0.416667	1.9297e-05	0.00332968
TRIO	54	5:14496988-14497126	-12	-0.195349	-0.535714	-0.416667	-0.416667	0.416667	1.92962e-05	0.00332968
FAM200B	1	4:15683352-15683524	-117	-0.414822	-0.476696	-0.176779	-0.414822	0.414822	0	0
TFG	1	3:100428134-100428565	0	0.0702703	0.341085	0.340808	0.340808	0.340808	6.58749e-11	7.27082e-08
TFG	1	3:100428134-100428565	-290	-0.0796069	-0.341085	-0.340808	-0.340808	0.340808	1.61907e-10	1.46498e-07
MX2	14	21:42775194-42775563	0	-0.198963	-0.549652	-0.322116	-0.322116	0.322116	0	0
MX2	14	21:42775194-42775563	-293	0.198963	0.549652	0.322116	0.322116	0.322116	0	0
CAPN1	2	11:64949150-64949484	0	0.31929	0.0715638	0.35359	0.31929	0.31929	1.3623e-09	1.12308e-06
OSBPL3	15	7:24873706-24874355	-399	0.301158	0.486696	0.197403	0.301158	0.301158	3.80773e-06	0.00103109
OSBPL3	15	7:24873706-24874355	0	-0.301158	-0.486696	-0.197403	-0.301158	0.301158	3.80772e-06	0.00103109
SFRS7	4	2:38976040-38976488	0	NA	-0.572115	-0.0301157	-0.301116	0.301116	0.000177773	0.0148791
FAM200B	1	4:15683352-15683524	0	0.298543	0.382275	0.145788	0.298543	0.298543	6.34692e-12	1.02373e-08
FAM149B1	10	10:74992697-74992921	0	0.301772	-0.078516	0.295455	0.295455	0.295455	2.28055e-05	0.00379389
FAM149B1	10	10:74992697-74992921	34	-0.301772	0.0457291	-0.295455	-0.295455	0.295455	1.92603e-06	0.000611359
PRKRIP1	1	7:102004319-102004858	-205	0.125806	0.289474	0.393939	0.289474	0.289474	6.08888e-09	3.9629e-06
PRKRIP1	1	7:102004319-102004858	0	-0.221505	-0.289474	-0.515152	-0.289474	0.289474	1.77879e-11	2.44406e-08
CES2	1	16:66968345-66969879	-265	0.385185	0.190789	NA	0.287987	0.287987	0.000179281	0.0148791
FAN1	1	15:31196055-31196227	-137	-0.00523104	-0.286765	-0.351064	-0.286765	0.286765	0.00107038	0.0445935
LAX1	1	1:203734284-203734782	0	NA	-0.363636	-0.199797	-0.281717	0.281717	0.000197352	0.0154459
LAX1	1	1:203734284-203734782	-271	NA	0.363636	0.199797	0.281717	0.281717	0.000197348	0.0154459
USP28	22	11:113675590-113675768	0	0.266667	0.285714	NA	0.27619	0.27619	2.61991e-05	0.00418938
USP28	22	11:113675590-113675768	19	-0.266667	-0.285714	NA	-0.27619	0.27619	2.59132e-05	0.00417969
PGGT1B	2	5:114588830-114588952	0	-0.27451	-0.09	-0.392857	-0.27451	0.27451	0.000470063	0.0260569
PGGT1B	2	5:114588830-114588952	-4	0.27451	0.09	0.392857	0.27451	0.27451	0.000470078	0.0260569
CIZ1	3	9:130953711-130953868	-80	NA	0.144385	0.398148	0.271267	0.271267	0.00106901	0.0445935
SFRS7	4	2:38976040-38976488	-342	NA	0.509615	0.0301157	0.269866	0.269866	0.000416206	0.0241678
FASTK	1	7:150777772-150777953	476	-0.266667	0.0142119	-0.333333	-0.266667	0.266667	0.00124952	0.048846
FASTK	1	7:150777772-150777953	0	0.266667	-0.0142119	0.375	0.266667	0.266667	0.000376739	0.0227626
C16orf28	5	16:1417093-1417350	0	NA	-0.0458333	-0.483871	-0.264852	0.264852	0.000360191	0.0221598
C16orf28	16	16:1417093-1417350	0	NA	-0.0458333	-0.483871	-0.264852	0.264852	0.000360191	0.0221598
CRK	2	17:1339914-1340449	-170	0.262092	0.100157	0.259921	0.259921	0.259921	0.00109248	0.0450319
WDYHV1	1	8:124428965-124429172	-76	0.0503432	0.256667	0.648148	0.256667	0.256667	3.43182e-05	0.00498518
WDYHV1	1	8:124428965-124429172	0	-0.0503432	-0.256667	-0.648148	-0.256667	0.256667	3.43187e-05	0.00498518
RAP1GDS1	3	4:99264290-99264412	0	0.294118	0.252964	0.0124777	0.252964	0.252964	7.73274e-05	0.00848725
RAP1GDS1	3	4:99264290-99264412	58	-0.294118	-0.252964	-0.0124777	-0.252964	0.252964	7.7323e-05	0.00848725
C16orf28	16	16:1417093-1417350	-150	NA	0.0458333	0.451613	0.248723	0.248723	0.00020024	0.0156061
C16orf28	5	16:1417093-1417350	-150	NA	0.0458333	0.451613	0.248723	0.248723	0.00020024	0.0156061
MAP3K14	14	17:43344459-43344565	-21	0.0643275	0.37672	0.245945	0.245945	0.245945	1.61098e-05	0.00295764
MAP3K14	14	17:43344459-43344565	0	-0.0643275	-0.37672	-0.245945	-0.245945	0.245945	1.61098e-05	0.00295764
MAP3K11	1	11:65380489-65382853	-992	-0.136364	NA	-0.352941	-0.244652	0.244652	3.53925e-05	0.00508912
TTC39C	7	18:21660549-21660903	0	0.24	0.125641	0.24	0.24	0.24	4.53271e-06	0.0012011
SFRS16	16	19:45571273-45571316	-4	0.238311	0.371641	0.0816327	0.238311	0.238311	6.81444e-06	0.00166445
SFRS16	16	19:45571273-45571316	0	-0.238311	-0.371641	-0.0816327	-0.238311	0.238311	6.81445e-06	0.00166445
FAM185A	1	7:102389399-102390105	-241	NA	0.495756	-0.0241758	0.23579	0.23579	0.000618557	0.0317389
C7orf44	3	7:43690092-43690311	-119	-0.0266667	-0.235247	-0.25	-0.235247	0.235247	0.000395613	0.0234823
SR140	9	3:142740192-142740227	-3	0.211434	0.235209	0.339286	0.235209	0.235209	0.000233991	0.0173565
SR140	9	3:142740192-142740227	0	-0.211434	-0.235209	-0.339286	-0.235209	0.235209	0.000233991	0.0173565
C17orf95	1	17:74722925-74723295	-334	0.256522	0.118329	0.232373	0.232373	0.232373	1.6699e-06	0.00054342
SAT2	1	17:7530871-7531194	0	-0.079057	-0.231766	-0.268135	-0.231766	0.231766	2.57827e-08	1.59414e-05
UHRF2	13	9:6497198-6497360	-92	-0.235952	-0.03	-0.226708	-0.226708	0.226708	0.000412101	0.0240769
UHRF2	13	9:6497198-6497360	0	0.235952	0.03	0.226708	0.226708	0.226708	0.000412121	0.0240769
DDX6	2	11:118661564-118661657	0	-0.0939394	-0.224696	-0.320784	-0.224696	0.224696	7.83786e-05	0.00853524
DDX6	2	11:118661564-118661657	-32	0.0939394	0.224696	0.320784	0.224696	0.224696	7.83818e-05	0.00853524
RNF38	4	9:36390464-36390613	-102	0.242236	0.222222	0	0.222222	0.222222	0.000733886	0.0352208
FANCA	42	16:89805537-89805697	-4	0.0133779	0.426667	NA	0.220022	0.220022	0.000419494	0.0242028
NME4	17	16:461361-461578	0	0.285714	NA	0.153846	0.21978	0.21978	0.000251355	0.0180713
DECR2	11	16:461361-461578	0	0.285714	NA	0.153846	0.21978	0.21978	0.000251355	0.0180713
ILKAP	4	2:239098494-239098613	-10	-0.261905	-0.10303	-0.218484	-0.218484	0.218484	8.81664e-06	0.00191049
ILKAP	4	2:239098494-239098613	0	0.294872	0.118182	0.218484	0.218484	0.218484	1.95381e-06	0.000614257
PTOV1	12	19:50363243-50363440	-27	-0.215278	-0.237281	-0.19594	-0.215278	0.215278	2.94209e-14	5.74451e-11
PTOV1	12	19:50363243-50363440	0	0.215278	0.237281	0.19594	0.215278	0.215278	2.94209e-14	5.74451e-11
TMEM170A	3	16:75485567-75485737	-69	0.153261	0.212405	0.320602	0.212405	0.212405	3.64195e-05	0.00513723
TMEM170A	3	16:75485567-75485737	0	-0.153261	-0.212405	-0.320602	-0.212405	0.212405	3.64195e-05	0.00513723
C14orf153	18	14:104145646-104145882	0	-0.0404313	0.399086	0.21155	0.21155	0.21155	1.66627e-05	0.00300073
C14orf153	18	14:104145646-104145882	-27	0.0309973	-0.399086	-0.21155	-0.21155	0.21155	1.08111e-05	0.00225814
LANCL1	1	2:211341344-211341499	-102	0.0936633	0.219789	0.210714	0.210714	0.210714	3.13465e-05	0.00471217
LANCL1	1	2:211341344-211341499	0	-0.0936633	-0.219789	-0.210714	-0.210714	0.210714	3.13465e-05	0.00471217
ALG13	1	X:110924346-110924652	0	-0.210602	-0.116833	-0.297733	-0.210602	0.210602	6.68684e-07	0.000250576
ALG13	1	X:110924346-110924652	-125	0.210602	0.116833	0.297733	0.210602	0.210602	6.68689e-07	0.000250576
ZNF800	2	7:127032114-127032772	-488	NA	-0.421053	0	-0.210526	0.210526	0.000579198	0.0303919
SFRS13A	2	1:24305143-24305307	0	-0.186155	-0.263308	-0.207471	-0.207471	0.207471	0	0
SFRS13A	2	1:24305143-24305307	-60	0.187477	0.263308	0.207471	0.207471	0.207471	0	0
LIN54	2	4:83931637-83931982	-263	-0.25	-0.153846	-0.204167	-0.204167	0.204167	0.000415064	0.0241678
LIN54	2	4:83931637-83931982	0	0.25	0.153846	0.204167	0.204167	0.204167	0.000415142	0.0241678
CRK	2	17:1339914-1340449	0	-0.203268	-0.130926	-0.27381	-0.203268	0.203268	0.00111009	0.045569
IRF3	2	19:50167700-50168103	-231	-0.174043	-0.257464	-0.201814	-0.201814	0.201814	1.11022e-16	4.11871e-13
SAT2	1	17:7530871-7531194	-17	0.0968202	0.201318	0.204464	0.201318	0.201318	5.76405e-07	0.000222744
LTA	1	6:31539682-31540223	-144	-0.186326	-0.200807	-0.330159	-0.200807	0.200807	3.4933e-08	1.94355e-05
LTA	1	6:31539682-31540223	0	0.171401	0.200807	0.330159	0.200807	0.200807	7.33255e-08	3.76705e-05
TTC39C	7	18:21660549-21660903	-28	-0.24	0.0282051	-0.2	-0.2	0.2	0.000323743	0.0213163
C16orf75	1	16:11439288-11439623	-223	0.048583	0.2	0.2	0.2	0.2	0.000971193	0.0419961
C16orf75	1	16:11439288-11439623	0	-0.048583	-0.2	-0.2	-0.2	0.2	0.000971284	0.0419961
GNL3L	1	X:54556644-54556852	0	0.17674	0.198463	0.253623	0.198463	0.198463	0.000596698	0.0310467
GNL3L	1	X:54556644-54556852	-117	-0.17674	-0.198463	-0.253623	-0.198463	0.198463	0.000596698	0.0310467
ARHGEF2	29	1:155920060-155920273	0	-0.194969	-0.215892	-0.118465	-0.194969	0.194969	0.000829425	0.0380346
ZNF688	1	16:30582755-30584056	-688	0.0388889	0.244444	0.191489	0.191489	0.191489	0.000875505	0.0393717
ZNF688	1	16:30582755-30584056	0	-0.0388889	-0.244444	-0.191489	-0.191489	0.191489	0.000875564	0.0393717
CHPT1	9	12:102120063-102120279	-97	0.355878	0.190821	0.135961	0.190821	0.190821	1.64506e-05	0.00299159
ADPGK	1	15:73074687-73076667	-900	-0.385878	-0.189879	0.0677729	-0.189879	0.189879	0.000152558	0.0135397
TJAP1	6	6:43466661-43466874	-36	0.1875	0.15	0.235294	0.1875	0.1875	0.00121585	0.0477812
TJAP1	6	6:43466661-43466874	0	-0.1875	-0.15	-0.235294	-0.1875	0.1875	0.00121567	0.0477812
XAF1	6	17:6665205-6665356	0	-0.0933333	-0.186813	-0.22	-0.186813	0.186813	7.93296e-07	0.000282978
XAF1	6	17:6665205-6665356	4	0.0933333	0.186813	0.22	0.186813	0.186813	7.92884e-07	0.000282978
CXorf40B	3	X:149105632-149105701	0	NA	-0.380471	0.00732601	-0.186573	0.186573	0.000143644	0.0129978
CXorf40B	3	X:149105632-149105701	-19	NA	0.380471	-0.00732601	0.186573	0.186573	0.000143649	0.0129978
UBA7	13	3:49847696-49847861	0	0.107567	0.185185	0.342891	0.185185	0.185185	3.4401e-05	0.00498518
HEBP2	3	6:138727108-138727288	-118	-0.00595238	-0.185157	-0.2	-0.185157	0.185157	0.000259572	0.0185222
HEBP2	3	6:138727108-138727288	0	0.00595238	0.185157	0.2	0.185157	0.185157	0.000259624	0.0185222
NARS2	1	11:78285393-78285909	0	-0.184367	-0.0767808	-0.363492	-0.184367	0.184367	0.000267208	0.0189177
NARS2	1	11:78285393-78285909	-481	0.184367	0.119334	0.363492	0.184367	0.184367	9.94953e-05	0.0100442
NFXL1	1	4:47916382-47916680	-248	-0.208333	-0.179365	-0.0666667	-0.179365	0.179365	0.000749811	0.0356165
FCHO1	13	19:17885048-17885092	4	0.0901186	0.307692	0.176983	0.176983	0.176983	0.000957957	0.0417615
FCHO1	13	19:17885048-17885092	0	-0.0901186	-0.307692	-0.176983	-0.176983	0.176983	0.000957977	0.0417615
FZR1	13	19:3534419-3534520	0	0.111111	0.176471	0.285714	0.176471	0.176471	0.00116438	0.0468705
IRF3	2	19:50167700-50168103	0	0.176471	0.218874	0.156463	0.176471	0.176471	0	0
FZR1	13	19:3534419-3534520	-9	-0.111111	-0.176471	-0.285714	-0.176471	0.176471	0.00117358	0.0468904
ARHGEF2	29	1:155920060-155920273	-30	0.176101	0.215892	0.118465	0.176101	0.176101	0.00126793	0.0490132
TAX1BP1	15	7:27855968-27856139	-126	-0.046875	-0.214286	-0.175147	-0.175147	0.175147	6.61472e-05	0.00766853
ENTPD4	8	8:23299082-23299236	-24	NA	-0.0888889	0.43273	0.171921	0.171921	0.000666249	0.0333556
ENTPD4	8	8:23299082-23299236	0	NA	0.0888889	-0.43273	-0.171921	0.171921	0.000666249	0.0333556
CCBL2	10	1:89425795-89426970	-1101	-0.130435	NA	-0.210526	-0.170481	0.170481	3.00311e-05	0.00458474
SART3	8	12:108932710-108932865	-11	-0.04	NA	-0.3	-0.17	0.17	0.00087369	0.0393717
SART3	8	12:108932710-108932865	0	0.04	NA	0.3	0.17	0.17	0.000884414	0.0395586
WDR83	4	19:12780791-12780911	0	0.233333	0.123148	0.167308	0.167308	0.167308	7.555e-05	0.00834265
WDR83	4	19:12780791-12780911	-17	-0.233333	-0.123148	-0.167308	-0.167308	0.167308	7.55362e-05	0.00834265
PARP9	4	3:122277176-122277314	0	0.0340532	-0.166763	-0.17316	-0.166763	0.166763	0.000354903	0.0220936
PARP9	4	3:122277176-122277314	-105	-0.0340532	0.166763	0.17316	0.166763	0.166763	0.000354946	0.0220936
WHSC1	23	4:1959660-1959763	0	NA	0.333333	0	0.166667	0.166667	0.000520958	0.0281317
WHSC1	23	4:1959660-1959763	-6	NA	-0.333333	0	-0.166667	0.166667	0.000515027	0.0279086
DNAJB12	9	10:74094810-74095689	-782	0.165079	0.100501	0.189673	0.165079	0.165079	0.000211378	0.0163977
LIG1	24	19:48623424-48624579	0	-0.109969	-0.163636	-0.300741	-0.163636	0.163636	3.93685e-12	6.6386e-09
SIKE1	1	1:115323058-115323308	-12	0.0310654	0.161359	0.459091	0.161359	0.161359	1.27678e-06	0.000434551
FANCI	1	15:89787194-89787298	0	-0.144	-0.282432	-0.160086	-0.160086	0.160086	6.79272e-05	0.00780174
FANCI	1	15:89787194-89787298	-23	0.16	0.189189	0.0779955	0.16	0.16	3.38862e-05	0.00498444
MLKL	1	16:74734351-74734789	-230	-0.040546	0.268657	0.158654	0.158654	0.158654	0.00125784	0.0489149
MLKL	1	16:74734351-74734789	0	0.040546	-0.268657	-0.158654	-0.158654	0.158654	0.00125788	0.0489149
FCHO1	4	19:17865401-17865494	73	-0.129532	-0.239171	-0.157986	-0.157986	0.157986	1.17318e-06	0.000402986
FCHO1	4	19:17865401-17865494	-4	0.156559	0.239171	0.157986	0.157986	0.157986	5.14287e-07	0.000208466
CCBL2	10	1:89425795-89426970	-1055	0.102657	NA	0.210526	0.156592	0.156592	0.000576699	0.0303036
MBD4	7	3:129151346-129151449	-53	-0.134872	-0.156491	-0.196567	-0.156491	0.156491	3.67918e-09	2.52805e-06
MBD4	7	3:129151346-129151449	0	0.134872	0.156491	0.196567	0.156491	0.156491	3.67984e-09	2.52805e-06
IRF2BP2	1	1:234744193-234745271	-48	-0.156481	-0.267889	-0.0200799	-0.156481	0.156481	3.13738e-05	0.00471217
IRF2BP2	1	1:234744193-234745271	0	0.156481	0.267889	0.0200799	0.156481	0.156481	3.13738e-05	0.00471217
IFNGR2	7	21:34805021-34805178	0	0.155515	0.161391	-0.0107612	0.155515	0.155515	3.39927e-05	0.00498444
IFNGR2	7	21:34805021-34805178	-69	-0.155515	-0.161391	0.0107612	-0.155515	0.155515	3.39912e-05	0.00498444
ACOX1	1	17:73974872-73975515	0	0	-0.386765	-0.153846	-0.153846	0.153846	0.000277194	0.019366
ACOX1	1	17:73974872-73975515	-174	0	0.361765	0.153846	0.153846	0.153846	0.000303771	0.0204619
ZNF692	7	1:249150483-249150621	-4	0.00789314	-0.217391	-0.152778	-0.152778	0.152778	0.00117131	0.046875
ZNF692	7	1:249150483-249150621	-89	-0.00789314	0.217391	0.152778	0.152778	0.152778	0.00117122	0.046875
ERCC5	10	13:103518017-103518261	0	0.0941661	0.21073	0.152704	0.152704	0.152704	9.83024e-07	0.00034404
ATP11B	21	3:182598667-182598769	-34	-0.154605	-0.150538	NA	-0.152571	0.152571	0.000152322	0.0135397
ATP11B	21	3:182598667-182598769	0	0.154605	0.150538	NA	0.152571	0.152571	0.000152324	0.0135397
CAPN1	2	11:64949150-64949484	-231	-0.152439	-0.13336	-0.178524	-0.152439	0.152439	5.6821e-07	0.000221889
ERLIN1	1	10:101945719-101948091	58	0.225035	0.151786	0.121798	0.151786	0.151786	5.23549e-09	3.46906e-06
ERLIN1	1	10:101945719-101948091	0	-0.225035	-0.151786	-0.121798	-0.151786	0.151786	5.2366e-09	3.46906e-06
TMEM208	4	16:67262398-67262560	0	-0.161887	-0.151724	-0.0921053	-0.151724	0.151724	3.68086e-06	0.00101166
TMEM208	4	16:67262398-67262560	-26	0.161887	0.151724	0.0921053	0.151724	0.151724	3.68146e-06	0.00101166
CCDC159	2	19:11456694-11457310	-10	-0.166667	0	-0.15	-0.15	0.15	9.90619e-05	0.010041
USP16	9	21:30411347-30411477	0	0.105263	0.15	0.222222	0.15	0.15	3.51075e-06	0.000990417
USP16	9	21:30411347-30411477	-11	-0.105263	-0.15	-0.222222	-0.15	0.15	3.4467e-06	0.000983581
SLC35F5	1	2:114513432-114514400	-613	0	0.3	NA	0.15	0.15	9.88184e-05	0.010041
HBP1	1	7:106809406-106809630	-158	-0.0507704	-0.149639	-0.157286	-0.149639	0.149639	0.000443145	0.0250607
HBP1	1	7:106809406-106809630	0	0.0507704	0.149639	0.157286	0.149639	0.149639	0.000443144	0.0250607
GPR108	2	19:6737001-6737304	0	-0.08	NA	-0.21875	-0.149375	0.149375	0.000463301	0.0257897
MCM8	1	20:5931298-5931723	0	0.126935	0.241176	0.149123	0.149123	0.149123	0.000309966	0.0206448
MCM8	1	20:5931298-5931723	-54	-0.126935	-0.241176	-0.149123	-0.149123	0.149123	0.000309967	0.0206448
LYRM2	3	6:90347444-90347601	-17	0.0357406	0.243137	0.148119	0.148119	0.148119	0.000896423	0.0399226
LYRM2	3	6:90347444-90347601	0	-0.0357406	-0.243137	-0.148119	-0.148119	0.148119	0.000896417	0.0399226
OSGEP	2	14:20920488-20920607	53	-0.145455	-0.200265	-0.0780886	-0.145455	0.145455	0.00012466	0.0119513
OSGEP	2	14:20920488-20920607	0	0.145455	0.200265	0.0780886	0.145455	0.145455	0.000124674	0.0119513
ERCC5	10	13:103518017-103518261	-16	-0.0941661	-0.21073	-0.143374	-0.143374	0.143374	5.16979e-07	0.000208466
ZRANB3	1	2:136288697-136288806	-33	0.0194805	NA	0.266667	0.143074	0.143074	0.00060338	0.0312216
ZRANB3	1	2:136288697-136288806	0	-0.0194805	NA	-0.266667	-0.143074	0.143074	0.000603425	0.0312216
EIF2B5	8	3:183858206-183858518	0	0.0666667	0.142857	0.210526	0.142857	0.142857	5.6562e-05	0.00685731
TAF4	1	20:60639507-60640866	-1297	0.142857	0.142857	0.0833333	0.142857	0.142857	0.00108328	0.0448483
EIF2B5	8	3:183858206-183858518	-115	-0.0666667	-0.142857	-0.210526	-0.142857	0.142857	5.57138e-05	0.00682963
TAF4	1	20:60639507-60640866	0	-0.142857	-0.142857	-0.0833333	-0.142857	0.142857	0.00109692	0.0451649
CLDND1	3	3:98239977-98240286	0	-0.00955285	0.275974	0.141808	0.141808	0.141808	0.000328954	0.021415
CLDND1	3	3:98239977-98240286	-197	0.00955285	-0.275974	-0.141808	-0.141808	0.141808	0.000328932	0.021415
MTHFS	8	15:80189214-80189391	0	0.0529412	0.140591	0.184138	0.140591	0.140591	1.65876e-05	0.00300073
MTHFS	8	15:80189214-80189391	81	-0.0176471	-0.140591	-0.184138	-0.140591	0.140591	7.307e-05	0.0082144
ZNF148	3	3:125042153-125042288	-79	-0.0969697	-0.248869	-0.13739	-0.13739	0.13739	6.58532e-05	0.00766853
ZNF148	3	3:125042153-125042288	0	0.0969697	0.248869	0.13739	0.13739	0.13739	6.58561e-05	0.00766853
PPP6R3	2	11:68272613-68272739	0	-0.137363	-0.3125	-0.0869565	-0.137363	0.137363	0.000939673	0.0412056
PPP6R3	2	11:68272613-68272739	-22	0.137363	0.3125	0.0869565	0.137363	0.137363	0.000939577	0.0412056
NOLC1	6	10:103918950-103919095	0	-0.101399	-0.137242	-0.175484	-0.137242	0.137242	3.34077e-05	0.00497734
RNF14	3	5:141348622-141348799	-67	-0.136865	-0.12539	-0.180508	-0.136865	0.136865	1.58604e-05	0.00295764
RNF14	3	5:141348622-141348799	0	0.136865	0.12539	0.180508	0.136865	0.136865	1.58604e-05	0.00295764
LIG1	24	19:48623424-48624579	-1003	0.109969	0.136364	0.300741	0.136364	0.136364	5.21976e-11	6.24653e-08
CHPT1	9	12:102120063-102120279	-4	-0.355878	-0.0797101	-0.135961	-0.135961	0.135961	4.9138e-05	0.00622157
SFRS16	7	19:45561008-45561156	0	0.135704	0.164526	0.0831817	0.135704	0.135704	0.000182203	0.0150242
SFRS16	7	19:45561008-45561156	-16	-0.135704	-0.185771	-0.05377	-0.135704	0.135704	0.000173314	0.0146794
TAX1BP1	15	7:27855968-27856139	0	0.046875	0.214286	0.134051	0.134051	0.134051	0.00018831	0.015105
PARP15	5	3:122329341-122331064	-1487	-0.133644	-0.235294	0	-0.133644	0.133644	0.000373044	0.0226872
GPAA1	3	8:145138292-145138403	-76	-0.133333	0	-0.375	-0.133333	0.133333	4.95602e-06	0.00129624
GPAA1	3	8:145138292-145138403	0	0.133333	0	0.375	0.133333	0.133333	5.05749e-06	0.00130294
CUTA	1	6:33385736-33386065	90	0.180913	0.132268	0.10976	0.132268	0.132268	0	0
NOLC1	6	10:103918950-103919095	-30	0.120629	0.12949	0.175484	0.12949	0.12949	3.74024e-05	0.00520718
MRPL32	2	7:42974554-42976840	0	-0.162363	0.0335196	-0.129096	-0.129096	0.129096	4.24527e-05	0.00562664
MRPL32	2	7:42974554-42976840	-2105	0.162363	-0.0335196	0.129096	0.129096	0.129096	4.24675e-05	0.00562664
STARD4	1	5:110848083-110848292	0	-0.0342602	-0.128906	-0.226121	-0.128906	0.128906	0.000357188	0.0221121
WBP1	1	2:74685577-74686689	0	-0.128817	-0.0608429	-0.2176	-0.128817	0.128817	1.19081e-10	1.16303e-07
INO80B	6	2:74685577-74686689	0	-0.128817	-0.0608429	-0.2176	-0.128817	0.128817	1.19081e-10	1.16303e-07
INO80B	6	2:74685577-74686689	-891	0.128817	0.0608429	0.2176	0.128817	0.128817	1.19131e-10	1.16303e-07
WBP1	1	2:74685577-74686689	-891	0.128817	0.0608429	0.2176	0.128817	0.128817	1.19131e-10	1.16303e-07
DNMT1	30	19:10252704-10252896	0	0.128603	0	0.193548	0.128603	0.128603	0.00017816	0.0148791
SDR39U1	1	14:24911960-24912064	0	-0.1293	-0.119266	-0.128205	-0.128205	0.128205	5.12396e-05	0.00644368
MMS19	4	10:99240699-99240799	0	0.0869565	0.127957	0.25	0.127957	0.127957	0.000451296	0.0252903
FTSJ2	2	7:2279053-2279342	0	0.136364	0.127872	0.0955335	0.127872	0.127872	0.000399376	0.0235469
FTSJ2	2	7:2279053-2279342	-112	-0.136364	-0.127872	-0.0955335	-0.127872	0.127872	0.000399335	0.0235469
C3orf78	1	3:52570621-52571075	-153	0.126802	0.044096	0.222768	0.126802	0.126802	2.22921e-06	0.00068916
C3orf78	1	3:52570621-52571075	-286	-0.126802	-0.044096	-0.222768	-0.126802	0.126802	2.22919e-06	0.00068916
CLCC1	1	1:109505983-109506111	0	-0.0897727	-0.126437	-0.19469	-0.126437	0.126437	2.41174e-07	0.000105259
YWHAE	4	17:1265196-1265302	0	0.143553	0.0243154	0.125488	0.125488	0.125488	1.88738e-15	4.37612e-12
YWHAE	4	17:1265196-1265302	-28	-0.143553	-0.0243154	-0.125488	-0.125488	0.125488	1.88738e-15	4.37612e-12
SLC25A1	3	22:19165646-19165753	0	0	0.25	NA	0.125	0.125	0.000752003	0.0356294
SLC25A1	3	22:19165646-19165753	-62	0	-0.25	NA	-0.125	0.125	0.000741275	0.0353923
TMEM69	1	1:46152886-46153953	-6	0.0260141	0.187123	0.123452	0.123452	0.123452	0.000333071	0.0216019
TFPT	3	19:54617822-54618080	0	0.0227318	-0.123402	-0.135211	-0.123402	0.123402	0.000993129	0.042544
TFPT	3	19:54617822-54618080	4	-0.0153092	0.123402	0.126761	0.123402	0.123402	0.000819148	0.0376565
ARL5A	1	2:152684645-152685009	0	-0.124739	-0.0679461	-0.12297	-0.12297	0.12297	7.53614e-06	0.00176163
ARL5A	1	2:152684645-152685009	-258	0.124739	0.0679461	0.12297	0.12297	0.12297	7.53551e-06	0.00176163
SIKE1	1	1:115323058-115323308	50	0.0215361	-0.121999	-0.343939	-0.121999	0.121999	2.66878e-06	0.000804931
C6orf130	1	6:41040058-41040319	83	0.0730899	0.264066	0.121519	0.121519	0.121519	2.91328e-05	0.00448452
PRKRIP1	1	7:102004319-102004858	-501	0.129032	0	0.121212	0.121212	0.121212	0.000225441	0.01693
C1orf66	1	1:156698234-156699007	-656	0	NA	0.242424	0.121212	0.121212	0.000604892	0.0312539
C1orf66	1	1:156698234-156699007	0	0	NA	-0.242424	-0.121212	0.121212	0.000611656	0.0314283
NT5C	3	17:73127060-73127200	-80	0.119998	0.176667	0.0969298	0.119998	0.119998	0.000172809	0.0146702
TMPO	1	12:98909351-98909924	0	-0.119048	-0.0196078	-0.205882	-0.119048	0.119048	0.000515322	0.0279086
PELP1	9	17:4579331-4579457	0	0.15	0.111111	0.117647	0.117647	0.117647	0.000376501	0.0227626
AC055839.1	10	17:5436612-5436704	-12	-0.206989	-0.0525362	-0.116987	-0.116987	0.116987	0.000289888	0.0198418
AC055839.1	10	17:5436612-5436704	0	0.206989	0.0525362	0.116987	0.116987	0.116987	0.000289887	0.0198418
NDST2	13	10:75562730-75562839	-37	-0.0909091	-0.116279	-0.148148	-0.116279	0.116279	0.000322321	0.0213145
ARHGEF7	21	13:111932885-111933024	0	0.116279	0.193548	0	0.116279	0.116279	7.64741e-06	0.00177315
NDST2	13	10:75562730-75562839	0	0.0909091	0.116279	0.148148	0.116279	0.116279	0.000329035	0.021415
TAF8	5	6:42023690-42023752	20	0.285714	0	0.115385	0.115385	0.115385	2.4893e-05	0.0040862
TAF8	5	6:42023690-42023752	0	-0.285714	0	-0.115385	-0.115385	0.115385	2.53772e-05	0.00411111
LCMT1	1	16:25123047-25123317	-228	0.052551	0.115044	0.169928	0.115044	0.115044	0.000118355	0.011533
LCMT1	1	16:25123047-25123317	0	-0.052551	-0.115044	-0.169928	-0.115044	0.115044	0.000118374	0.011533
TMEM205	1	19:11456803-11456981	0	0.0445303	0.114685	0.126564	0.114685	0.114685	0.000249658	0.0180208
UTP14A	13	X:129059895-129060088	0	-0.15	0	-0.114286	-0.114286	0.114286	0.000256337	0.0183702
LASS5	12	12:50528183-50528485	-146	-0.015625	0.162791	0.112222	0.112222	0.112222	0.000228594	0.0170631
LASS5	12	12:50528183-50528485	0	0.015625	-0.162791	-0.112222	-0.112222	0.112222	0.000228422	0.0170631
SNX25	12	4:186253749-186253913	-46	-0.111908	-0.0299043	-0.241886	-0.111908	0.111908	0.000236521	0.0174454
SNX25	12	4:186253749-186253913	0	0.111908	0.0299043	0.241886	0.111908	0.111908	0.000236537	0.0174454
ENG	12	9:130580995-130581111	-40	0.111111	0.409091	0.1	0.111111	0.111111	0.000296435	0.0201045
TRPC4AP	17	20:33591676-33592373	-585	0.111111	0.169951	0.0522222	0.111111	0.111111	0.000242985	0.0178147
TRPC4AP	17	20:33591676-33592373	0	-0.111111	-0.169951	-0.0522222	-0.111111	0.111111	0.000242929	0.0178147
ENG	12	9:130580995-130581111	0	-0.111111	-0.409091	-0.1	-0.111111	0.111111	0.000299064	0.0202458
GLT8D1	1	3:52739463-52740048	-256	-0.132251	-0.0259972	-0.10813	-0.10813	0.10813	0.000102339	0.0102625
GLT8D1	1	3:52739463-52740048	0	0.132251	0.0259972	0.10813	0.10813	0.10813	0.000102354	0.0102625
DHX38	17	16:72139131-72139247	-57	0.0505952	0.180769	0.108108	0.108108	0.108108	0.000111102	0.0109911
DHX38	17	16:72139131-72139247	0	-0.0863095	-0.180769	-0.108108	-0.108108	0.108108	4.18225e-05	0.00562664
TMEM69	1	1:46152886-46153953	-28	-0.00837743	-0.201207	-0.107567	-0.107567	0.107567	0.000787219	0.0366427
USP8	10	15:50769046-50769194	-4	0.05	0.107143	0.210526	0.107143	0.107143	0.000128914	0.0121617
ATP5S	5	14:50789229-50789437	0	0.214286	NA	0	0.107143	0.107143	0.000507101	0.0276247
ATP5S	5	14:50789229-50789437	87	-0.214286	NA	0	-0.107143	0.107143	0.000501184	0.0274232
N4BP2L2	3	13:33101545-33101669	0	-0.117647	-0.05	-0.106383	-0.106383	0.106383	0.00105017	0.0443224
N4BP2L2	3	13:33101545-33101669	-50	0.117647	0.05	0.106383	0.106383	0.106383	0.00103535	0.0440386
SAFB2	4	19:5616139-5616346	0	-0.060576	-0.106383	-0.145833	-0.106383	0.106383	0.000995035	0.042562
SAFB2	4	19:5616139-5616346	-4	0.060576	0.106383	0.145833	0.106383	0.106383	0.000995845	0.042562
XRCC4	1	5:82373317-82373481	-47	-0.166697	-0.10625	-0.0989583	-0.10625	0.10625	0.000410015	0.0240399
XRCC4	1	5:82373317-82373481	0	0.166697	0.10625	0.0989583	0.10625	0.10625	0.00040984	0.0240399
ZRSR2	6	X:15822234-15822320	0	0.0289855	0.155556	0.106061	0.106061	0.106061	3.55165e-06	0.00099067
ZRSR2	6	X:15822234-15822320	53	-0.0289855	-0.155556	-0.106061	-0.106061	0.106061	3.43108e-06	0.000983581
STARD4	1	5:110848083-110848292	-6	0.0201092	0.105469	0.226121	0.105469	0.105469	0.00120581	0.047597
PREB	2	2:27356400-27356589	44	0	-0.117647	-0.105263	-0.105263	0.105263	0.000289551	0.0198418
DNMT1	30	19:10252704-10252896	-52	-0.104213	0	-0.193548	-0.104213	0.104213	0.000382532	0.0230376
WDR73	1	15:85197458-85197542	-7	0.103715	0.464286	0.0227704	0.103715	0.103715	0.000878356	0.0394494
WDR73	1	15:85197458-85197542	0	-0.103715	-0.464286	-0.0423782	-0.103715	0.103715	0.000760257	0.0358374
EDEM1	11	3:5252805-5252901	-26	-0.102357	-0.0260943	-0.166066	-0.102357	0.102357	9.55077e-05	0.00981481
HNRNPC	5	14:21699117-21699231	-39	0.1144	0.00704042	0.101736	0.101736	0.101736	9.77608e-08	4.71004e-05
HNRNPC	5	14:21699117-21699231	0	-0.111046	-0.00396349	-0.101736	-0.101736	0.101736	1.91144e-07	8.64764e-05
VASP	3	19:46021187-46021352	-121	0.00493827	0.10141	0.110857	0.10141	0.10141	0.000136405	0.0126826
CUTA	1	6:33385736-33386065	0	-0.0537555	-0.112809	-0.100941	-0.100941	0.100941	8.01651e-08	3.98962e-05
C16orf5	5	16:4563697-4563852	0	0	NA	0.2	0.1	0.1	0.000164986	0.0143006
GMIP	18	19:19745316-19745512	0	-0.003663	-0.1	-0.132768	-0.1	0.1	0.000234395	0.0173565
MPDU1	4	17:7490010-7490095	61	-0.1	0	-0.220947	-0.1	0.1	0.000712471	0.0347804
C19orf66	7	19:10201926-10202029	49	0	NA	-0.2	-0.1	0.1	0.000536194	0.0287453
C16orf5	5	16:4563697-4563852	-126	0	NA	-0.2	-0.1	0.1	0.000161967	0.014138
PSME4	18	2:54148026-54148241	-134	-0.1	-0.107143	-0.0714286	-0.1	0.1	0.00013886	0.012862
TH1L	7	20:57564913-57565043	244	-0.0722611	-0.125	-0.1	-0.1	0.1	0.000248634	0.0180153
PSME4	18	2:54148026-54148241	0	0.1	0.107143	0.0714286	0.1	0.1	0.000141917	0.0129675
MPDU1	4	17:7490010-7490095	0	0.1	0	0.220947	0.1	0.1	0.000712625	0.0347804

## Sheet: mutually_exclusive
gene symbol	regulated exon	coordinates	flanking exons	deltaPSI_R1	deltaPSI_R2	deltaPSI_R3	deltaPSI	abs value_deltaPSI	pvalue_glm	adjusted_pvalue_glm
ARHGAP17	20:21	16:24940934-24940981;16:24939005-24939053	19:22	0.327935	0.241164	0.387968	0.327935	0.327935	0.000461254	0.00645755
DNM2	12:13	19:10906737-10906875;19:10908056-10908194	11:14	0.34835	0.194104	0.229245	0.229245	0.229245	0	0
PITPNA	5:6	17:1451586-1451681;17:1444860-1444937	4:7	0.104901	0.126212	0.194824	0.126212	0.126212	0.000318277	0.00645755

## Sheet: multi_exon_skipping
gene_symbol	regulated exons	coordinates	flanking exons	deltaPSI_R1	deltaPSI_R2	deltaPSI_R3	deltaPSI	abs value_deltaPSI	pvalue_glm	adjusted_pvalue_glm
TNIP1	3:4	5:150460441-150460997;5:150444521-150444692	2:5	-0.225	-0.428571	-0.443685	-0.428571	0.428571	7.67987e-10	3.83767e-07
PSPC1	7:8:9	13:20283682-20283739;13:20279802-20279971;13:20277011-20277500	6:10	0.448016	0.362903	0.424242	0.424242	0.424242	2.39859e-07	5.16558e-05
MRRF	6:7	9:125048059-125048225;9:125048318-125048445	5:8	-0.400697	NA	-0.368687	-0.384692	0.384692	7.31749e-08	2.1193e-05
EPS15L1	22:23	19:16487933-16488065;19:16472590-16472795	21:24	-0.166667	-0.600877	NA	-0.383772	0.383772	0.000237922	0.0139742
HAUS7	4:5	X:152730446-152730513;X:152728494-152728559	3:6	NA	0.5	0.266667	0.383333	0.383333	4.29325e-07	8.58548e-05
C14orf153	22:23	14:104158696-104158762;14:104159890-104160290	21:24	NA	-0.45	-0.298475	-0.374237	0.374237	0.000220667	0.0134775
DLGAP4	12:13	20:35127645-35127724;20:35127991-35128079	11:14	0.425926	NA	0.3125	0.369213	0.369213	0.000280989	0.0158391
MAPKAP1	11:12	9:128283744-128284044;9:128268443-128268696	10:13	NA	-0.278022	-0.430119	-0.354071	0.354071	2.89632e-05	0.0032026
AFTPH	7:8	2:64806620-64806680;2:64808324-64808407	6:9	0.430769	0.131429	0.343939	0.343939	0.343939	2.11455e-08	7.72178e-06
C11orf80	12:13	11:66589114-66589235;11:66590035-66590145	11:14	NA	-0.266667	-0.4	-0.333333	0.333333	2.1975e-05	0.00252833
FOXP1	12:13	3:71247056-71247219;3:71179648-71179744	11:14	0.323448	0.288606	0.354621	0.323448	0.323448	8.72323e-09	3.66332e-06
C17orf62	2:3:4	17:80407307-80407356;17:80407046-80407168;17:80405456-80406119	1:5	0.307361	0.32153	0.355263	0.32153	0.32153	0	0
PRDM2	8:9:10:11	1:14095613-14095668;1:14099573-14099683;1:14104913-14109326;1:14113010-14114573	7:12	-0.312644	-0.180952	-0.308571	-0.308571	0.308571	7.88953e-05	0.00643341
C14orf153	19:20	14:104151323-104151373;14:104151975-104152568	18:21	0.119318	0.308374	0.352357	0.308374	0.308374	1.61975e-05	0.0020305
TLR10	2:3	4:38777731-38778047;4:38777396-38777584	1:4	-0.307167	-0.498538	-0.26907	-0.307167	0.307167	7.76764e-10	3.83767e-07
IL21R	2:3	16:27414401-27414541;16:27438579-27438682	1:4	0.454589	0.306227	0.164828	0.306227	0.306227	6.69557e-07	0.000120418
CCDC82	2:3	11:96121859-96121993;11:96120694-96120777	1:4	0.291667	-0.0869565	0.352087	0.291667	0.291667	6.48057e-05	0.00561138
ARPC4	6:7	3:9847894-9848790;3:9851640-9852078	5:8	0.305254	0.288549	0.253253	0.288549	0.288549	0	0
RP11-266J6.1	6:7	3:9847894-9848790;3:9851640-9852078	5:8	0.305254	0.288549	0.253253	0.288549	0.288549	0	0
RABGAP1L	26:27:28	1:174843596-174843644;1:174844684-174844851;1:174846530-174846743	25:29	0.335714	0.260923	0.28655	0.28655	0.28655	1.84194e-07	4.29735e-05
MTA1	4:5	14:105912004-105912189;14:105915696-105915746	3:6	-0.286115	-0.586667	-0.262195	-0.286115	0.286115	1.40585e-07	3.64977e-05
PHKA2	28:29	X:18918788-18918817;X:18917267-18917344	27:30	-0.277778	-0.232843	-0.380952	-0.277778	0.277778	0.000538647	0.0254163
PDCD2	5:6	6:170890836-170891353;6:170889090-170889193	4:7	0.349091	0.272844	0.246032	0.272844	0.272844	2.18945e-05	0.00252833
CDK14	4:5	7:90338712-90338924;7:90339147-90339271	3:6	NA	0.337662	0.194556	0.266109	0.266109	0.00117115	0.0408151
ERBB2IP	22:23:24	5:65364705-65364848;5:65367997-65368119;5:65370852-65371058	21:25	-0.255064	-0.387466	0.0454545	-0.255064	0.255064	0.000874058	0.0335215
HNRNPUL1	2:3:4	19:41768567-41768921;19:41770120-41770703;19:41770984-41771248	1:5	0.0155993	0.337167	0.254837	0.254837	0.254837	2.69159e-05	0.00305496
CCM2	3:4	7:45066625-45067396;7:45077852-45078025	2:7	-0.246531	-0.363636	0.0817791	-0.246531	0.246531	0.000136308	0.009862
TOR3A	2:3:4	1:179052075-179052188;1:179054763-179055028;1:179057046-179057224	1:5	0.26	0	0.22807	0.22807	0.22807	6.41247e-05	0.00561025
TBRG4	4:5	7:45144137-45144308;7:45143698-45143855	3:6	0.226387	0.116667	0.282164	0.226387	0.226387	0.0002689	0.0154177
CINP	5:6	14:102816256-102816385;14:102814616-102815096	4:7	0.227273	0.222222	0	0.222222	0.222222	2.17281e-06	0.000364989
PRMT2	9:10:11:12	21:48078657-48078832;21:48080745-48080874;21:48081712-48081848;21:48083295-48083466	7:13	-0.222222	-0.248792	0	-0.222222	0.222222	0.000470075	0.0229483
KPNB1	2:3:4	17:45727275-45727650;17:45727752-45727810;17:45728562-45728742	1:5	0	0.444444	NA	0.222222	0.222222	1.00092e-05	0.0013344
TMEM149	3:4	19:36231281-36231465;19:36230611-36230989	2:5	-0.17684	-0.35737	-0.219649	-0.219649	0.219649	1.22393e-09	5.711e-07
VPS29	2:3	12:110937262-110937354;12:110936625-110936664	1:4	-0.215018	-0.217013	-0.213426	-0.215018	0.215018	0.000729538	0.0301842
RPE	2:3	2:210868162-210868192;2:210874381-210874460	1:4	0.213277	0.224242	0.178947	0.213277	0.213277	0.000647853	0.0283402
H2AFY	7:8	5:134688636-134688735;5:134686513-134686603	6:9	0.212766	0.222222	0.174603	0.212766	0.212766	1.8724e-08	7.14831e-06
TRAPPC6B	3:4	14:39627489-39627606;14:39623415-39623498	2:5	0.210526	0.210526	NA	0.210526	0.210526	0.000143962	0.0100762
C9orf103	2:3:4	9:86238260-86238438;9:86241357-86241959;9:86243096-86243126	1:5	-0.129295	-0.231135	-0.210345	-0.210345	0.210345	0.000770228	0.0314036
TCEB1	2:3	8:74884312-74884406;8:74876722-74876860	1:4	-0.0601462	-0.345921	-0.209091	-0.209091	0.209091	0.000329278	0.0178746
ACP1	4:5	2:272192-272305;2:275140-275201	3:6	0.19656	0.261715	0.140468	0.19656	0.19656	2.88704e-08	8.98084e-06
HSCB	2:3:4	22:29139870-29139966;22:29140603-29140692;22:29141852-29141996	1:5	-0.195946	-0.15295	-0.213333	-0.195946	0.195946	3.98445e-05	0.00410277
CD47	9:10	3:107769425-107769449;3:107768466-107768498	8:11	-0.167921	-0.246753	-0.195869	-0.195869	0.195869	2.69453e-08	8.70438e-06
CLDN12	3:4	7:89983772-89983863;7:89984400-89984544	2:5	0.190476	0.111111	0.318182	0.190476	0.190476	6.07817e-06	0.000880181
ZNF644	2:3	1:91486830-91487030;1:91447867-91447927	1:4	NA	0	0.375	0.1875	0.1875	9.77721e-05	0.00767465
MAGED2	2:3	X:54834795-54834866;X:54835493-54835656	1:4	0.186891	0.059292	0.337273	0.186891	0.186891	0.000138174	0.009862
CDK14	4:5:6	7:90338712-90338924;7:90339147-90339271;7:90355871-90356126	3:7	0.230769	0.142857	NA	0.186813	0.186813	1.86643e-05	0.00227191
EWSR1	10:11	22:29685504-29686670;22:29687551-29687588	9:12	0.244464	0.14458	0.176828	0.176828	0.176828	0	0
RAG1AP1	3:4	1:155109304-155109427;1:155110037-155110198	2:5	-0.170575	-0.106481	-0.184371	-0.170575	0.170575	2.25963e-07	5.10269e-05
POGK	3:4	1:166815849-166815975;1:166816731-166816829	2:5	0.2	0	0.170163	0.170163	0.170163	0.000632747	0.0279707
BECN1	10:11	17:40965966-40966026;17:40963673-40964884	9:12	0.169017	0.228482	0.00787697	0.169017	0.169017	1.1183e-07	3.06891e-05
STT3B	9:10	3:31661168-31661322;3:31661457-31661766	8:11	0.142857	0.1875	NA	0.165179	0.165179	0.000845571	0.0327592
MGEA5	13:14	10:103555080-103555708;10:103553670-103553755	12:15	0.289174	0.047619	0.163636	0.163636	0.163636	0.00115236	0.0406666
SREBF2	20:21	22:42295241-42295557;22:42296024-42296126	19:22	-0.180317	-0.0488493	-0.161916	-0.161916	0.161916	4.1683e-05	0.00419683
APEH	2:3	3:49711922-49712054;3:49712616-49712742	1:4	0.161765	0.0949821	0.464387	0.161765	0.161765	0.000280846	0.0158391
TRA2B	2:3	3:185652217-185655208;3:185649365-185649640	1:4	-0.158206	-0.108886	-0.222274	-0.158206	0.158206	2.7045e-13	1.89293e-10
PRPSAP2	2:3	17:18761444-18761574;17:18768782-18768877	1:4	-0.270188	-0.151116	-0.119658	-0.151116	0.151116	0.000753208	0.0308595
MBNL1	2:3:4:5:6	3:152016771-152017043;3:152017194-152018156;3:152019708-152020238;3:152052900-152053019;3:152113956-152114013	1:7	-0.146379	-0.143797	-0.185484	-0.146379	0.146379	0.000460865	0.0227694
C17orf62	2:3:4:5	17:80407307-80407356;17:80407046-80407168;17:80405456-80406119;17:80404499-80404572	1:6	0.146641	0.14433	0.0607387	0.14433	0.14433	0.00013925	0.009862
PRDX5	2:3	11:64086162-64086304;11:64087206-64087340	1:4	-0.0150647	-0.155533	-0.144008	-0.144008	0.144008	0.000711734	0.0297406
KIAA0195	7:8	17:73484013-73484215;17:73484840-73484991	6:9	-0.235294	NA	-0.0526316	-0.143963	0.143963	0.000793092	0.0316978
TMEM214	14:15	2:27262609-27262705;2:27262898-27263066	13:16	0.142857	0	0.173913	0.142857	0.142857	1.83426e-05	0.00226558
CDC123	14:15	10:12289394-12290000;10:12291580-12291717	12:16	0.195122	-0.0142857	0.142857	0.142857	0.142857	1.22002e-05	0.00155257
NBEAL2	47:48	3:47048556-47048645;3:47048731-47048840	46:49	0.25641	0	0.142857	0.142857	0.142857	0.000729439	0.0301842
CLDN12	2:3:4	7:89982130-89982323;7:89983772-89983863;7:89984400-89984544	1:5	0.15503	0.0887446	0.142857	0.142857	0.142857	2.93607e-05	0.0032026
ZNF506	3:4	19:19916840-19916935;19:19909598-19910259	2:5	0.0384615	0.315789	0.142857	0.142857	0.142857	0.00132209	0.0442399
LGMN	14:15	14:93172828-93172998;14:93170985-93171052	13:16	0.16	NA	0.117647	0.138824	0.138824	0.00131288	0.0441076
SNX17	3:4	2:27595466-27595607;2:27595907-27595980	2:5	0.0379764	0.135766	0.160054	0.135766	0.135766	7.44684e-06	0.0010601
CEP57	8:9	11:95555035-95555142;11:95555663-95555740	7:10	0.131579	0	0.148148	0.131579	0.131579	0.000389804	0.0201249
PFDN5	2:3	12:53689623-53689725;12:53690028-53690059	1:4	-0.0501013	-0.131294	-0.136385	-0.131294	0.131294	4.00556e-05	0.00410277
HM13	11:12	20:30154013-30154098;20:30155881-30156083	10:13	0.199781	0.0621849	NA	0.130983	0.130983	0.000950626	0.035949
DDX3X	4:5	X:41196944-41197822;X:41198289-41198336	3:6	0.217391	0.12963	0.0609574	0.12963	0.12963	6.7385e-07	0.000120418
FIS1	2:3	7:100888241-100888371;7:100887288-100887420	1:4	0.0407847	0.126847	0.128762	0.126847	0.126847	0.000343426	0.01849
C16orf13	2:3:4	16:685612-685774;16:685281-685397;16:684889-684956	1:5	-0.0578015	-0.166667	-0.125	-0.125	0.125	9.62904e-05	0.00762966
PHF20L1	5:6	8:133811018-133811106;8:133811341-133811418	4:7	0.125	0	0.388889	0.125	0.125	0.00084638	0.0327592
PDHX	4:5:6:7:8	11:34978931-34979130;11:34981967-34982065;11:34988187-34988361;11:34991686-34991833;11:34999671-34999729	3:9	-0.121951	0	-0.156863	-0.121951	0.121951	0.00130934	0.0441076
ACTR10	5:6	14:58678010-58678128;14:58680349-58680416	4:7	0.178571	0.0578253	0.121212	0.121212	0.121212	0.000831415	0.0326311
LMF2	8:9	22:50943658-50943763;22:50943486-50943582	7:10	0.0909091	0.16129	0.121212	0.121212	0.121212	4.19733e-05	0.00419683
NPRL2	8:9	3:50385748-50385841;3:50385555-50385672	7:10	0.121212	0.157895	0.0833333	0.121212	0.121212	0.00035844	0.019054
GYS1	11:12	19:49477877-49477990;19:49477470-49477596	10:13	0.133333	0	0.117647	0.117647	0.117647	0.0011689	0.0408151
KIAA0146	28:29	8:48641495-48641664;8:48641974-48642027	27:30	-0.0625	-0.153846	-0.117647	-0.117647	0.117647	0.000160066	0.0108419
PLSCR1	8:9	3:146239620-146239840;3:146239331-146239492	7:10	0.116837	0.297297	0.0877652	0.116837	0.116837	4.32987e-14	3.63666e-11
INSIG1	3:4:5:6	7:155093276-155093400;7:155093961-155094127;7:155094457-155094556;7:155095535-155095605	2:7	0.116667	0.215686	0.0505051	0.116667	0.116667	8.63865e-13	5.58123e-10
MTF2	2:3	1:93575787-93575989;1:93576102-93576187	1:4	0.0232861	0.116667	0.116138	0.116138	0.116138	0.000436967	0.0219766
RBM6	6:7:8:9	3:50004631-50006181;3:50009492-50009581;3:50012756-50012825;3:50036873-50036946	5:10	-0.115027	-0.0516137	-0.202729	-0.115027	0.115027	0.000221443	0.0134775
COPS8	2:3	2:237995375-237995439;2:237995770-237995840	1:4	0.311111	0.114286	0.0606061	0.114286	0.114286	5.20774e-05	0.00480657
NUBP2	2:3	16:1836538-1836656;16:1836758-1836956	1:4	0.111361	0.123936	-0.00681818	0.111361	0.111361	0.00060157	0.0271914
KIAA1429	3:4	8:95550488-95550574;8:95549331-95549379	2:5	0.111111	0.157895	0.105263	0.111111	0.111111	0.000152508	0.010414
NGDN	5:6	14:23944767-23944851;14:23944935-23944987	4:7	0.0813492	0.111111	0.186047	0.111111	0.111111	2.51807e-08	8.62532e-06
SUB1	4:5	5:32594677-32594978;5:32599067-32599175	3:6	0.025764	0.11109	0.132855	0.11109	0.11109	2.10116e-09	9.28823e-07
PDCD4	2:3	10:112635724-112635828;10:112636428-112636511	1:4	0.118445	0.11102	0.0661592	0.11102	0.11102	5.55112e-16	6.66055e-13
BID	3:4:5	22:18256376-18256784;22:18232871-18232940;22:18226569-18226779	2:6	-0.108824	-0.101951	-0.167543	-0.108824	0.108824	0.000233561	0.0138146
CLASP2	22:23	3:33638195-33638226;3:33636443-33636460	20:24	NA	0	0.217391	0.108696	0.108696	0.000974101	0.0363621
ANKRD13C	11:12	1:70740403-70740501;1:70736539-70736639	10:13	0	-0.107143	-0.3	-0.107143	0.107143	0.000586597	0.0269226
BTBD10	2:3	11:13466571-13466728;11:13461431-13461826	1:4	0.105792	0.0920168	0.137121	0.105792	0.105792	0.000228808	0.0136295
AHCTF1	36:37	1:247007097-247007230;1:247005996-247006078	35:38	0.26087	0	0.105263	0.105263	0.105263	0.000257619	0.0149224
HMOX2	5:8	16:4552745-4552960;16:4555485-4555611	2:9	-0.153846	-0.0987654	-0.105263	-0.105263	0.105263	5.43918e-05	0.00491222
BRCC3	8:9	X:154327590-154327664;X:154344332-154344463	7:10	0.0769231	0.2	0.105263	0.105263	0.105263	0.000652772	0.0284074
RABGGTB	4:5:6	1:76255637-76255742;1:76255837-76255959;1:76256131-76256202	3:7	0.103448	0.103448	0.15873	0.103448	0.103448	2.56736e-08	8.62532e-06
ZDHHC5	11:12	11:57464233-57464345;11:57466031-57466890	10:13	0	0.116279	0.1	0.1	0.1	5.33891e-05	0.00487407

## Sheet: Parametres
Thu Oct 20 12:14:12 2016
Used parameters :
deltaPSI threshold	0.1
pvalue threshold	0.05
Type of analysis	paired
