# Supplementary material for: Modulation of alternative splicing during early infection of human primary B lymphocytes with Epstein-Barr virus (EBV): a novel function for the viral EBNA-LP protein
Source: Nucleic Acids Res. 2021 Sep 16;49(18):10657–76. doi: 10.1093/nar/gkab787 (PMC8501971; doi:10.1093/nar/gkab787)
Supplement: gkab787_Supplemental_Files [file gkab787_supplemental_files.zip › Sup table 8_.xlsx]

## Sheet: day1vsday0
ID	GeneID	geneSymbol	chr	strand	riExonStart_0base	riExonEnd	FDR	PSI1	PSI2	DeltaPSI
33	ENSG00000115875	SRSF7	chr2	-	38975720	38976847	0.0	0.074,0.06,0.058	0.309,0.313,0.243	-0.224
229	ENSG00000067064	IDI1	chr10	-	1089240	1090111	0.0	0.042,0.038,0.025	0.202,0.31,0.283	-0.23
362	ENSG00000167552	TUBA1A	chr12	-	49580092	49580616	0.0	0.013,0.007,0.0	0.138,0.237,0.077	-0.144
473	ENSG00000132475	H3F3B	chr17	-	73774890	73775265	0.0	0.007,0.008,0.019	0.05,0.034,0.018	-0.023
771	ENSG00000198830	HMGN2	chr1	+	26799973	26800626	0.0	0.014,0.013,0.014	0.039,0.031,0.03	-0.02
1625	ENSG00000169045	HNRNPH1	chr5	-	179044799	179045061	0.0	0.014,0.033,0.023	0.072,0.116,0.069	-0.062
2247	ENSG00000213983	AP1G2	chr14	-	24032792	24033065	0.0	0.072,0.193,0.102	0.005,0.013,0.004	0.115
2378	ENSG00000131051	RBM39	chr20	-	34326889	34328809	0.0	0.155,0.136,0.132	0.311,0.303,0.292	-0.161
2769	ENSG00000132274	TRIM22	chr11	+	5718477	5719775	0.0	0.071,0.044,0.063	0.131,0.14,0.131	-0.075
3112	ENSG00000131795	RBM8A	chr1	+	145508015	145508284	0.0	0.022,0.016,0.014	0.143,0.14,0.116	-0.116
3113	ENSG00000131795	RBM8A	chr1	+	145508015	145508284	0.0	0.226,0.162,0.168	0.586,0.601,0.454	-0.362
3868	ENSG00000108654	DDX5	chr17	-	62498279	62498667	0.0	0.01,0.006,0.004	0.043,0.051,0.037	-0.037
4279	ENSG00000161960	EIF4A1	chr17	+	7479841	7480483	0.0	0.009,0.018,0.013	0.05,0.051,0.045	-0.035
4282	ENSG00000161960	EIF4A1	chr17	+	7481144	7481562	0.0	0.048,0.043,0.033	0.112,0.123,0.073	-0.061
4299	ENSG00000187514	PTMA	chr2	+	232576057	232576693	0.0	0.063,0.06,0.05	0.166,0.111,0.102	-0.069
4310	ENSG00000173812	EIF1	chr17	+	39846029	39846441	0.0	0.016,0.007,0.01	0.161,0.142,0.106	-0.125
5352	ENSG00000060138	YBX3	chr12	-	10854558	10856747	0.0	0.006,0.011,0.012	0.083,0.06,0.043	-0.052
5354	ENSG00000060138	YBX3	chr12	-	10862506	10865932	0.0	0.027,0.032,0.021	0.286,0.169,0.207	-0.194
5524	ENSG00000198563	DDX39B	chr6	-	31500556	31503262	0.0	0.088,0.092,0.088	0.247,0.231,0.319	-0.176
3168	ENSG00000100906	NFKBIA	chr14	-	35871599	35872065	0.000101694181413	1.0,0.987,1.0	0.943,0.926,0.906	0.071
4617	ENSG00000114388	NPRL2	chr3	-	50385957	50386213	0.000101694181413	0.021,0.0,0.064	0.236,0.143,0.067	-0.12
2303	ENSG00000025770	NCAPH2	chr22	+	50961445	50961901	0.000102563854674	0.05,0.023,0.015	0.082,0.073,0.107	-0.058
999	ENSG00000003509	NDUFAF7	chr2	+	37468720	37469836	0.000103955121018	1.0,0.81,1.0	0.545,0.273,0.867	0.375
3945	ENSG00000168060	NAALADL1	chr11	-	64813660	64813998	0.00010397473791	1.0,1.0,1.0	0.423,1.0,0.18	0.466
3519	ENSG00000167671	UBXN6	chr19	-	4446496	4446917	0.000108119181779	0.034,0.0,0.0	0.03,0.098,0.055	-0.05
1460	ENSG00000057608	GDI2	chr10	-	5808203	5808601	0.000112977021407	0.02,0.006,0.01	0.035,0.002,0.041	-0.014
3013	ENSG00000140983	RHOT2	chr16	+	718352	718699	0.000112977021407	0.327,0.328,0.518	0.616,0.758,1.0	-0.4
118	ENSG00000177595	PIDD	chr11	-	799814	800244	0.00011507700669	0.143,0.093,0.179	0.532,0.562,0.243	-0.307
3517	ENSG00000132275	RRP8	chr11	-	6622155	6622832	0.000125730697933	0.039,0.047,0.012	0.045,0.18,0.107	-0.078
2367	ENSG00000165644	COMTD1	chr10	-	76994695	76994936	0.000129636213025	0.307,0.103,0.176	0.0,0.13,0.0	0.152
1906	ENSG00000239382	ALKBH6	chr19	-	36503922	36504324	0.000129828196177	0.172,0.137,0.117	0.027,0.136,0.079	0.061
4015	ENSG00000118495	PLAGL1	chr6	-	144285923	144287367	0.00013045362269	0.444,0.231,0.25	0.739,1.0,0.846	-0.553
1096	ENSG00000176438	SYNE3	chr14	-	95916267	95918720	0.000132694593409	0.0,0.0,0.0	0.148,0.6,0.04	-0.263
1961	ENSG00000094914	AAAS	chr12	-	53708081	53708633	0.000144008840915	0.0,0.005,0.014	0.007,0.091,0.111	-0.063
4763	ENSG00000185917	SETD4	chr21	-	37406838	37408549	0.000148600519838	0.063,0.0,0.04	0.111,0.6,0.5	-0.369
719	ENSG00000167645	YIF1B	chr19	-	38799863	38800283	0.000152060068601	0.0,0.0,0.0	0.05,0.045,0.171	-0.089
5413	ENSG00000176454	LPCAT4	chr15	-	34651789	34652410	0.000152375519707	0.067,0.0,0.056	0.153,0.333,0.182	-0.182
336	ENSG00000125459	MSTO1	chr1	+	155581006	155581394	0.0001526026623	1.0,1.0,1.0	0.368,1.0,0.429	0.401
1436	ENSG00000105369	CD79A	chr19	+	42383059	42383723	0.000153478043233	0.44,0.434,0.366	0.521,0.49,0.537	-0.103
5576	ENSG00000196535	MYO18A	chr17	-	27423778	27424368	0.000153923713967	0.032,0.0,0.0	0.068,0.034,0.115	-0.062
4950	ENSG00000104522	TSTA3	chr8	-	144696489	144696867	0.000156383131249	0.238,0.2,0.146	0.109,0.024,0.122	0.11
4447	ENSG00000085978	ATG16L1	chr2	+	234198499	234198999	0.000168531966671	0.263,0.128,0.231	0.905,0.5,0.6	-0.461
4601	ENSG00000008128	CDK11A	chr1	-	1635661	1636094	0.000168531966671	0.245,0.143,0.086	0.397,0.5,0.6	-0.341
470	ENSG00000109736	MFSD10	chr4	-	2933551	2933880	0.000177968840539	0.029,0.034,0.023	0.085,0.155,0.049	-0.068
1247	ENSG00000101158	NELFCD	chr20	+	57563968	57564695	0.000179705218147	0.033,0.018,0.0	0.086,0.034,0.046	-0.038
2725	ENSG00000129351	ILF3	chr19	+	10794592	10796441	0.000198016088405	0.95,0.79,0.752	0.918,1.0,1.0	-0.142
4241	ENSG00000068903	SIRT2	chr19	-	39380328	39380601	0.000200680829875	0.0,0.007,0.0	0.037,0.057,0.051	-0.046
330	ENSG00000164896	FASTK	chr7	-	150773999	150774323	0.000219428258764	0.211,0.232,0.211	0.086,0.119,0.069	0.127
5488	ENSG00000089053	ANAPC5	chr12	-	121783641	121784808	0.000228714491677	0.083,0.053,0.055	0.187,0.278,0.057	-0.11
4656	ENSG00000100151	PICK1	chr22	+	38469779	38470458	0.0002373746982	0.2,0.056,0.106	0.258,0.444,0.568	-0.303
2864	ENSG00000187994	RINL	chr19	-	39366970	39367421	0.000256783964362	0.0,0.0,0.0	0.243,0.0,0.122	-0.122
3080	ENSG00000215845	TSTD1	chr1	-	161007420	161007865	0.000268280050653	0.014,0.017,0.011	0.025,0.033,0.029	-0.015
3424	ENSG00000088038	CNOT3	chr19	+	54657451	54659418	0.00026987528327	0.004,0.007,0.008	0.021,0.0,0.119	-0.04
5287	ENSG00000105325	FZR1	chr19	+	3526117	3526384	0.000278376402364	0.21,0.143,0.071	0.0,0.055,0.096	0.091
2569	ENSG00000132522	GPS2	chr17	-	7216347	7216610	0.000284892205471	0.075,0.024,0.035	0.031,0.01,0.014	0.026
52	ENSG00000120314	WDR55	chr5	+	140048475	140048833	0.000297716542025	0.217,0.035,0.078	0.3,0.438,0.186	-0.198
260	ENSG00000197070	ARRDC1	chr9	+	140508066	140508666	0.000312851352765	0.805,0.733,1.0	1.0,1.0,1.0	-0.154
820	ENSG00000126749	EMG1	chr12	+	7083713	7084310	0.000315780073466	0.017,0.0,0.011	0.016,0.059,0.049	-0.032
3401	ENSG00000106948	AKNA	chr9	-	117105987	117108289	0.000315780073466	0.004,0.046,0.034	0.058,0.061,0.089	-0.041
3457	ENSG00000160948	VPS28	chr8	-	145649597	145650202	0.00031895184021	0.081,0.038,0.034	0.089,0.122,0.113	-0.057
1328	ENSG00000125746	EML2	chr19	-	46136118	46136397	0.000322618078385	0.174,0.476,0.0	0.027,0.0,0.0	0.208
3860	ENSG00000134516	DOCK2	chr5	+	169505978	169508988	0.000326417738396	1.0,1.0,1.0	0.721,0.875,0.846	0.186
1261	ENSG00000080189	SLC35C2	chr20	-	44978166	44979529	0.00032778809365	0.019,0.036,0.006	0.071,0.078,0.06	-0.049
1167	ENSG00000161202	DVL3	chr3	+	183882583	183882994	0.000329104965798	0.094,0.134,0.233	0.289,0.344,0.333	-0.168
3280	ENSG00000159618	GPR114	chr16	+	57598945	57600663	0.000329104965798	0.2,0.0,0.0	0.16,0.228,0.156	-0.115
3928	ENSG00000064545	TMEM161A	chr19	-	19232116	19232477	0.000347575970568	0.167,0.0,0.0	0.193,0.0,0.455	-0.16
2327	ENSG00000117410	ATP6V0B	chr1	+	44441973	44442331	0.000364923236347	0.027,0.03,0.016	0.038,0.063,0.052	-0.027
2352	ENSG00000089737	DDX24	chr14	-	94521341	94524243	0.000374435285476	0.075,0.104,0.049	0.11,0.195,0.137	-0.071
4210	ENSG00000213930	GALT	chr9	+	34647085	34647564	0.000374435285476	1.0,1.0,1.0	0.81,1.0,0.6	0.197
2366	ENSG00000021776	AQR	chr15	-	35166028	35167065	0.000375066121162	0.033,0.0,0.015	0.063,0.298,0.023	-0.112
4577	ENSG00000167508	MVD	chr16	-	88723843	88724437	0.000403161557608	1.0,1.0,0.667	0.429,0.0,1.0	0.413
3214	ENSG00000169733	RFNG	chr17	-	80007552	80008431	0.000403254112999	0.2,0.037,0.125	0.273,0.5,0.5	-0.304
4266	ENSG00000173821	RNF213	chr17	+	78362411	78363167	0.000406119629682	0.294,0.129,0.078	0.042,0.071,0.067	0.107
1843	ENSG00000004139	SARM1	chr17	+	26715192	26715558	0.00041413294538	0.367,0.06,0.0	0.303,0.491,0.67	-0.346
4175	ENSG00000135452	TSPAN31	chr12	+	58139958	58140503	0.000417513077226	0.006,0.009,0.0	0.043,0.113,0.0	-0.047
5603	ENSG00000123329	ARHGAP9	chr12	-	57870372	57870746	0.000417513077226	0.333,0.326,0.205	0.425,0.456,0.506	-0.174
3100	ENSG00000055609	KMT2C	chr7	-	151832009	151835989	0.000419028098154	0.02,0.03,0.033	0.13,0.041,0.118	-0.069
3300	ENSG00000072694	FCGR2B	chr1	+	161641181	161643019	0.000419028098154	0.0,0.111,0.045	0.182,0.179,0.38	-0.195
4011	ENSG00000271853	RP1-178F15.5	chr1	-	153604509	153604716	0.000425906038858	1.0,1.0,1.0	0.773,0.149,0.611	0.489
2719	ENSG00000173540	GMPPB	chr3	-	49761030	49761384	0.000431173468585	0.765,0.579,0.571	1.0,0.75,1.0	-0.278
2823	ENSG00000204351	SKIV2L	chr6	+	31937056	31937528	0.000431173468585	0.129,0.132,0.172	0.22,0.215,0.262	-0.088
3045	ENSG00000105401	CDC37	chr19	-	10505903	10506219	0.000432445523807	0.082,0.091,0.081	0.181,0.101,0.117	-0.048
806	ENSG00000013441	CLK1	chr2	-	201721613	201722607	0.00044032069747	0.127,0.105,0.093	0.135,0.314,0.263	-0.129
2096	ENSG00000137822	TUBGCP4	chr15	+	43693913	43695997	0.00044032069747	0.6,0.913,1.0	0.366,0.143,0.31	0.565
5370	ENSG00000141577	AZI1	chr17	-	79163396	79163775	0.00044032069747	0.014,0.04,0.039	0.098,0.048,0.095	-0.049
3864	ENSG00000164828	SUN1	chr7	+	892245	892589	0.000468773985088	0.496,0.701,0.37	0.73,0.927,0.9	-0.33
708	ENSG00000113194	FAF2	chr5	+	175920999	175921276	0.000469582038016	0.0,0.0,0.0	0.082,0.059,0.143	-0.095
4388	ENSG00000147168	IL2RG	chrX	-	70330005	70330538	0.000469582038016	0.003,0.033,0.003	0.018,0.052,0.023	-0.018
1876	ENSG00000197555	SIPA1L1	chr14	+	72171437	72172057	0.000476278840539	0.615,0.375,1.0	0.8,1.0,1.0	-0.27
4296	ENSG00000139613	SMARCC2	chr12	-	56558086	56558515	0.000492013159746	0.981,1.0,1.0	0.972,0.859,0.989	0.054
177	ENSG00000125447	GGA3	chr17	-	73237480	73237777	0.000528070334644	0.161,0.171,0.213	0.037,0.076,0.114	0.106
4703	ENSG00000258461	RP11-164J13.1	chr15	+	42694321	42695200	0.00055329316421	1.0,0.733,1.0	0.528,0.429,0.545	0.41
5552	ENSG00000156976	EIF4A2	chr3	+	186502352	186503840	0.000555584441103	0.063,0.065,0.055	0.117,0.086,0.082	-0.034
4746	ENSG00000100823	APEX1	chr14	+	20923736	20924260	0.000561860055926	0.013,0.013,0.005	0.018,0.023,0.019	-0.01
3497	ENSG00000160688	FLAD1	chr1	+	154965188	154965587	0.000568855689809	0.024,0.056,0.055	0.029,0.0,0.01	0.032
3508	ENSG00000175221	MED16	chr19	-	867962	868499	0.000568855689809	1.0,1.0,0.9	0.756,0.444,1.0	0.233
1913	ENSG00000127419	TMEM175	chr4	+	941496	941942	0.000581225356663	0.0,0.0,0.0	0.079,0.005,0.099	-0.061
3478	ENSG00000132300	PTCD3	chr2	+	86360300	86360559	0.000581225356663	0.094,0.165,0.036	0.215,0.18,0.217	-0.106
4263	ENSG00000143621	ILF2	chr1	-	153635494	153635752	0.000581225356663	0.049,0.03,0.027	0.05,0.086,0.105	-0.045
4904	ENSG00000100721	TCL1A	chr14	-	96178556	96179111	0.000581225356663	1.0,0.6,1.0	0.871,0.676,0.176	0.292
2838	ENSG00000115307	AUP1	chr2	-	74754067	74754490	0.000593525624781	0.024,0.025,0.036	0.037,0.076,0.039	-0.022
2240	ENSG00000144895	EIF2A	chr3	+	150285688	150285833	0.000597098817309	0.911,0.924,0.913	0.968,1.0,1.0	-0.073
5101	ENSG00000162300	ZFPL1	chr11	+	64851713	64852272	0.000603170189547	0.917,0.625,0.625	1.0,1.0,1.0	-0.278
1975	ENSG00000166946	CCNDBP1	chr15	+	43478017	43478431	0.000621354456029	0.023,0.028,0.003	0.045,0.028,0.055	-0.025
5568	ENSG00000105483	CARD8	chr19	-	48735709	48737800	0.000625621454597	0.232,0.271,0.037	0.304,0.445,0.437	-0.215
2082	ENSG00000161265	U2AF1L4	chr19	-	36234055	36234246	0.000626912394585	1.0,1.0,1.0	0.376,0.84,1.0	0.261
1190	ENSG00000111667	USP5	chr12	+	6972993	6973359	0.000628785377747	0.023,0.145,0.025	0.0,0.0,0.0	0.064
3920	ENSG00000174243	DDX23	chr12	-	49230351	49230820	0.000629787310658	0.002,0.011,0.0	0.065,0.005,0.0	-0.019
2405	ENSG00000234745	HLA-B	chr6	-	31323943	31324734	0.000630410144517	0.007,0.005,0.008	0.013,0.016,0.015	-0.008
2324	ENSG00000160818	GPATCH4	chr1	-	156565872	156566270	0.000669085960305	0.028,0.019,0.05	0.061,0.131,0.083	-0.059
2500	ENSG00000203875	SNHG5	chr6	-	86387512	86387750	0.000684588333481	0.025,0.022,0.017	0.034,0.033,0.035	-0.013
5006	ENSG00000167526	RPL13	chr16	+	89627347	89627776	0.000687334952897	0.01,0.019,0.007	0.018,0.025,0.024	-0.01
2056	ENSG00000130299	GTPBP3	chr19	+	17449762	17450075	0.000688011495006	0.117,0.018,0.188	0.0,0.0,0.044	0.093
1817	ENSG00000169228	RAB24	chr5	-	176729128	176729497	0.000716046105873	0.358,0.377,0.18	0.502,0.456,0.535	-0.193
5093	ENSG00000100599	RIN3	chr14	+	93151331	93154394	0.000723336310842	1.0,1.0,1.0	1.0,0.556,0.778	0.222
1225	ENSG00000175061	FAM211A-AS1	chr17	+	16342640	16343567	0.000730901239114	0.011,0.02,0.024	0.01,0.007,0.01	0.009
5292	ENSG00000170581	STAT2	chr12	-	56743880	56744216	0.000733328325937	0.138,0.1,0.136	0.228,0.219,0.256	-0.11
845	ENSG00000197622	CDC42SE1	chr1	-	151027491	151028469	0.000785658398401	0.074,0.052,0.034	0.092,0.094,0.09	-0.039
4466	ENSG00000163930	BAP1	chr3	-	52440268	52440923	0.000785658398401	0.048,0.062,0.009	0.133,0.088,0.165	-0.089
2333	ENSG00000131748	STARD3	chr17	+	37814225	37814775	0.000789357951069	0.009,0.074,0.152	0.125,0.112,0.168	-0.057
1621	ENSG00000169045	HNRNPH1	chr5	-	179043126	179044111	0.000801502144194	0.021,0.029,0.011	0.027,0.035,0.042	-0.014
548	ENSG00000166986	MARS	chr12	+	57909702	57910120	0.000805150569211	0.924,0.988,0.733	0.511,0.808,0.699	0.209
4496	ENSG00000174021	GNG5	chr1	-	84971693	84972248	0.00081463014031	0.051,0.082,0.093	0.667,0.265,0.222	-0.309
4322	ENSG00000067048	DDX3Y	chrY	+	15026795	15027139	0.00082484232893	0.08,0.051,0.0	0.182,0.235,0.0	-0.095
2288	ENSG00000145020	AMT	chr3	-	49456403	49456838	0.000845332812822	1.0,0.0,1.0	0.121,0.429,0.094	0.452
3118	ENSG00000064607	SUGP2	chr19	-	19114976	19115455	0.000872558128631	1.0,0.964,1.0	1.0,0.805,0.714	0.148
1773	ENSG00000173020	ADRBK1	chr11	+	67048202	67048655	0.000883149853892	0.065,0.085,0.095	0.113,0.11,0.194	-0.057
4986	ENSG00000146192	FGD2	chr6	+	36990014	36993714	0.000883149853892	0.0,0.003,0.009	0.019,0.047,0.017	-0.024
3021	ENSG00000140983	RHOT2	chr16	+	720891	721203	0.000903174644749	0.222,0.165,0.235	0.336,0.418,0.464	-0.199
5	ENSG00000131018	SYNE1	chr6	-	152454410	152456367	0.000916994889655	0.0,0.0,0.0	0.046,0.113,0.021	-0.06
309	ENSG00000149743	TRPT1	chr11	-	63992272	63993052	0.00092426609099	0.154,0.0,0.011	0.174,0.098,0.143	-0.083
557	ENSG00000100462	PRMT5	chr14	-	23397334	23397824	0.000964350007556	0.008,0.015,0.022	0.033,0.0,0.105	-0.031
2225	ENSG00000182866	LCK	chr1	+	32740337	32740684	0.000971723327757	0.0,0.044,0.074	0.141,0.062,0.165	-0.083
1947	ENSG00000140365	COMMD4	chr15	+	75630402	75630761	0.000977099785127	0.138,0.017,0.029	0.146,0.092,0.146	-0.067
2227	ENSG00000143033	MTF2	chr1	+	93575786	93575985	0.00101220204631	0.767,0.822,0.799	0.872,0.942,0.861	-0.096
2808	ENSG00000111752	PHC1	chr12	+	9075228	9075384	0.00101221581278	1.0,0.58,0.837	1.0,1.0,1.0	-0.194
4714	ENSG00000161996	WDR90	chr16	+	716454	716792	0.0010133217924	0.036,0.037,0.121	0.0,0.0,0.0	0.065
3859	ENSG00000241945	PWP2	chr21	+	45544460	45546000	0.00101611597471	0.0,0.036,0.0	0.066,0.014,0.078	-0.041
544	ENSG00000166986	MARS	chr12	+	57905790	57906136	0.00102376250368	0.079,0.088,0.121	0.09,0.0,0.028	0.057
1845	ENSG00000164934	DCAF13	chr8	+	104439324	104442917	0.00102376250368	0.09,0.029,0.039	0.088,0.119,0.133	-0.061
4256	ENSG00000130653	PNPLA7	chr9	-	140358577	140358908	0.00113592319838	0.0,0.0,0.0	0.102,0.067,0.079	-0.083
5604	ENSG00000123329	ARHGAP9	chr12	-	57870938	57871463	0.00114796738775	0.005,0.021,0.015	0.029,0.036,0.034	-0.019
3598	ENSG00000185753	CXorf38	chrX	-	40488284	40490025	0.0011549789245	0.0,0.053,0.0	0.0,0.085,0.117	-0.05
2702	ENSG00000159753	RLTPR	chr16	+	67685303	67685748	0.00117722806672	0.072,0.145,0.105	0.079,0.025,0.028	0.063
1558	ENSG00000213024	NUP62	chr19	-	50430950	50432761	0.00118510625574	0.934,0.686,0.838	1.0,0.75,1.0	-0.097
4795	ENSG00000115282	TTC31	chr2	+	74719265	74719572	0.00118793261626	0.644,0.223,0.49	0.108,0.126,0.05	0.358
5515	ENSG00000184436	THAP7	chr22	-	21354935	21355700	0.00118984787481	0.137,0.028,0.127	0.119,0.241,0.2	-0.089
5067	ENSG00000158092	NCK1	chr3	+	136664424	136665137	0.00119161464695	0.718,0.962,0.939	1.0,1.0,0.927	-0.103
4441	ENSG00000130726	TRIM28	chr19	+	59060106	59060277	0.00121670482383	0.995,0.927,0.929	1.0,1.0,0.981	-0.043
1547	ENSG00000178971	CTC1	chr17	-	8133611	8133786	0.00123108988578	1.0,1.0,1.0	0.957,0.81,1.0	0.078
1769	ENSG00000008710	PKD1	chr16	-	2147728	2147985	0.0012518478292	0.0,0.0,0.0	0.0,0.517,0.151	-0.223
276	ENSG00000234545	FAM133B	chr7	-	92206968	92207496	0.00128527142833	0.015,0.051,0.05	0.075,0.065,0.153	-0.059
5304	ENSG00000162298	SYVN1	chr11	-	64898744	64899067	0.00129910589594	0.106,0.066,0.129	0.028,0.019,0.062	0.064
5075	ENSG00000168488	ATXN2L	chr16	+	28847253	28848558	0.00132279476381	0.332,0.318,0.263	0.488,0.387,0.571	-0.178
2566	ENSG00000143633	C1orf131	chr1	-	231359508	231361269	0.00134265122304	0.023,0.012,0.02	0.072,0.031,0.07	-0.039
3334	ENSG00000198919	DZIP3	chr3	+	108366789	108367809	0.00134906211031	0.0,0.0,0.0	0.191,0.0,0.2	-0.13
5455	ENSG00000139620	KANSL2	chr12	-	49075164	49076008	0.00136146873739	0.022,0.078,0.0	0.046,0.368,0.097	-0.137
4372	ENSG00000171703	TCEA2	chr20	+	62701117	62701988	0.00146047527923	0.072,0.039,0.0	0.069,0.291,0.305	-0.185
5347	ENSG00000118515	SGK1	chr6	-	134495648	134495999	0.00147332945663	0.042,0.095,0.081	0.021,0.0,0.0	0.066
523	ENSG00000129460	NGDN	chr14	+	23944379	23944851	0.00147795700622	0.037,0.012,0.019	0.044,0.051,0.09	-0.039
3329	ENSG00000237441	RGL2	chr6	-	33261189	33261476	0.00150064270959	0.165,0.129,0.161	0.077,0.041,0.044	0.098
2660	ENSG00000112282	MED23	chr6	-	131913527	131914311	0.00153330035941	0.014,0.059,0.071	0.085,0.313,0.093	-0.116
30	ENSG00000184634	MED12	chrX	+	70357575	70357793	0.00153499009292	0.728,0.912,0.935	0.937,1.0,0.963	-0.108
2307	ENSG00000102226	USP11	chrX	+	47098749	47099306	0.00153499009292	0.051,0.082,0.057	0.075,0.017,0.004	0.031
3526	ENSG00000092841	MYL6	chr12	+	56553370	56553932	0.00153499009292	0.934,0.948,0.937	0.957,0.952,0.982	-0.024
3682	ENSG00000100417	PMM1	chr22	-	41979962	41980376	0.00154379967453	0.0,0.0,0.143	0.362,0.034,0.164	-0.139
4847	ENSG00000010270	STARD3NL	chr7	+	38254628	38256906	0.00154379967453	0.027,0.0,0.0	0.111,0.0,0.273	-0.119
701	ENSG00000138385	SSB	chr2	+	170664986	170665412	0.00156020656945	0.045,0.009,0.005	0.037,0.079,0.043	-0.033
1099	ENSG00000068438	FTSJ1	chrX	+	48339813	48340103	0.00161129441876	0.029,0.064,0.043	0.212,0.162,0.032	-0.09
952	ENSG00000076924	XAB2	chr19	-	7685160	7685555	0.00164228288037	0.025,0.044,0.024	0.062,0.036,0.125	-0.043
4412	ENSG00000167604	NFKBID	chr19	-	36387627	36387960	0.00165914036469	0.102,0.0,0.047	0.178,0.156,0.105	-0.097
4381	ENSG00000239665	RP11-295P9.3	chr10	+	13696352	13697482	0.00166782054644	0.062,0.064,0.096	0.032,0.0,0.0	0.063
2067	ENSG00000129353	SLC44A2	chr19	+	10745431	10745749	0.00166967567606	0.073,0.114,0.065	0.168,0.095,0.18	-0.064
4125	ENSG00000106077	ABHD11	chr7	-	73151550	73152065	0.00172646803412	0.0,0.0,0.103	0.6,0.333,0.111	-0.314
3378	ENSG00000088970	PLK1S1	chr20	+	21224882	21227260	0.00178162127383	0.0,0.2,0.0	0.25,0.222,0.294	-0.189
5561	ENSG00000090104	RGS1	chr1	+	192545903	192547515	0.00179283237121	0.032,0.011,0.024	0.056,0.046,0.03	-0.022
2640	ENSG00000115042	FAHD2A	chr2	+	96076274	96076774	0.0018072645344	0.014,0.024,0.032	0.173,0.088,0.0	-0.064
2194	ENSG00000168071	CCDC88B	chr11	+	64120525	64120968	0.00183666332474	0.027,0.038,0.156	0.121,0.108,0.103	-0.037
5614	ENSG00000117385	LEPRE1	chr1	-	43220539	43220888	0.0018416093185	0.469,0.103,0.063	0.517,0.676,0.579	-0.379
2279	ENSG00000012822	CALCOCO1	chr12	-	54107484	54108025	0.00185418902135	0.135,0.062,0.015	0.176,0.247,0.167	-0.126
878	ENSG00000159377	PSMB4	chr1	+	151372917	151373831	0.00186712992892	0.929,1.0,0.767	0.676,0.677,0.586	0.252
5317	ENSG00000214021	TTLL3	chr3	+	9859328	9862425	0.00186966531972	0.038,0.311,0.0	0.264,0.405,0.431	-0.25
5714	ENSG00000023191	RNH1	chr11	-	499014	499999	0.00188558236841	0.051,0.086,0.065	0.157,0.164,0.124	-0.081
2245	ENSG00000213983	AP1G2	chr14	-	24032588	24032847	0.00188774058851	0.149,0.125,0.141	0.177,0.256,0.276	-0.098
4054	ENSG00000180979	LRRC57	chr15	-	42839458	42840442	0.00188774058851	0.0,0.0,0.0	0.059,0.115,0.048	-0.074
2735	ENSG00000155363	MOV10	chr1	+	113240908	113242432	0.00199972615125	0.06,0.0,0.02	0.074,0.143,0.046	-0.061
1899	ENSG00000054967	RELT	chr11	+	73105280	73105779	0.00200474743545	0.277,0.037,0.069	0.053,0.008,0.012	0.103
1715	ENSG00000159214	CCDC24	chr1	+	44459561	44460834	0.0020086427905	0.304,0.765,0.294	0.149,0.105,0.0	0.37
182	ENSG00000110321	EIF4G2	chr11	-	10821098	10821895	0.00201273332677	0.018,0.02,0.013	0.041,0.025,0.026	-0.014
3111	ENSG00000006025	OSBPL7	chr17	-	45893472	45893848	0.002022090025	0.0,0.0,0.0	0.103,0.0,0.105	-0.069
4758	ENSG00000175203	DCTN2	chr12	-	57926766	57927086	0.00202432269185	0.032,0.021,0.041	0.044,0.316,0.068	-0.111
1258	ENSG00000185024	BRF1	chr14	-	105685487	105686467	0.00206018556758	0.0,0.0,0.0	0.056,0.055,0.057	-0.056
4202	ENSG00000163534	FCRL1	chr1	-	157771704	157772454	0.00206018556758	1.0,1.0,1.0	0.972,0.906,0.835	0.096
561	ENSG00000149091	DGKZ	chr11	+	46400006	46400661	0.00207075158881	0.0,0.078,0.211	0.111,0.433,0.382	-0.212
2806	ENSG00000100023	PPIL2	chr22	+	22049225	22049785	0.00215194370534	0.048,0.067,0.123	0.0,0.006,0.051	0.06
1255	ENSG00000213658	LAT	chr16	+	28997860	28998035	0.00217339082591	0.0,0.044,0.0	0.325,0.118,0.0	-0.133
3339	ENSG00000170949	ZNF160	chr19	-	53594665	53594973	0.00222567346791	0.0,0.125,0.0	0.152,0.0,0.2	-0.076
1624	ENSG00000169045	HNRNPH1	chr5	-	179043869	179044111	0.00227948279387	0.961,0.922,0.922	0.984,1.0,0.983	-0.054
3586	ENSG00000196365	LONP1	chr19	-	5696259	5696768	0.0023153199679	0.071,0.016,0.062	0.154,0.35,0.068	-0.141
168	ENSG00000175197	DDIT3	chr12	-	57911051	57911536	0.00235707800624	0.467,0.435,0.522	0.692,0.726,1.0	-0.331
2271	ENSG00000075415	SLC25A3	chr12	+	98987402	98987913	0.00235707800624	0.133,0.039,0.071	0.131,0.253,0.09	-0.077
10	ENSG00000169994	MYO7B	chr2	+	128391750	128392258	0.00238396015527	0.0,0.0,0.0	0.053,0.203,0.023	-0.093
5624	ENSG00000255508	MIR3654	chr11	-	62340055	62342380	0.00248588143254	1.0,0.5,0.714	1.0,1.0,1.0	-0.262
4039	ENSG00000183258	DDX41	chr5	-	176940353	176940848	0.00249625369716	0.035,0.017,0.017	0.071,0.072,0.041	-0.038
5119	ENSG00000167522	ANKRD11	chr16	-	89353070	89355078	0.00262152400111	1.0,0.966,0.633	1.0,1.0,1.0	-0.134
1522	ENSG00000185163	DDX51	chr12	-	132625375	132625965	0.00262537132214	0.842,0.0,0.0	1.0,0.0,1.0	-0.386
2733	ENSG00000005156	LIG3	chr17	+	33325622	33326468	0.00265677711489	0.042,0.011,0.0	0.037,0.526,0.071	-0.194
17	ENSG00000129219	PLD2	chr17	+	4721296	4721680	0.00270947396767	1.0,1.0,0.0	0.0,0.0,0.727	0.424
4335	ENSG00000182165	TP53TG1	chr7	-	86974358	86974831	0.00270947396767	0.569,0.0,0.176	0.695,0.525,0.792	-0.422
1092	ENSG00000162032	SPSB3	chr16	-	1827946	1828613	0.00275800202736	0.028,0.029,0.1	0.086,0.072,0.167	-0.056
4091	ENSG00000130755	GMFG	chr19	-	39818998	39819713	0.00281155401707	0.028,0.044,0.032	0.062,0.064,0.055	-0.026
2268	ENSG00000174744	BRMS1	chr11	-	66108244	66108804	0.00283221450786	0.041,0.03,0.012	0.01,0.002,0.025	0.015
1568	ENSG00000178035	IMPDH2	chr3	-	49065863	49066239	0.00286292088517	0.027,0.031,0.022	0.055,0.038,0.048	-0.02
3403	ENSG00000161914	ZNF653	chr19	-	11597801	11598718	0.00296190941972	0.154,0.0,0.012	0.097,0.714,0.297	-0.314
552	ENSG00000061273	HDAC7	chr12	-	48177861	48179254	0.00298470070349	0.059,0.074,0.039	0.159,0.098,0.063	-0.049
4438	ENSG00000158793	NIT1	chr1	+	161088923	161089402	0.00301510827703	1.0,1.0,1.0	0.391,1.0,0.875	0.245
2111	ENSG00000135749	PCNXL2	chr1	-	233119881	233122286	0.00309635852308	1.0,0.333,0.0	0.0,0.0,0.0	0.444
4949	ENSG00000104522	TSTA3	chr8	-	144695693	144695987	0.00314368383727	0.041,0.069,0.052	0.016,0.009,0.043	0.031
109	ENSG00000182944	EWSR1	chr22	+	29694722	29695841	0.00321915705086	0.956,1.0,0.905	0.785,0.791,0.935	0.117
1528	ENSG00000168002	POLR2G	chr11	+	62529266	62530338	0.00321915705086	0.006,0.011,0.036	0.077,0.158,0.0	-0.061
3271	ENSG00000163161	ERCC3	chr2	-	128046912	128047400	0.00327979807045	0.529,0.4,0.8	1.0,0.75,1.0	-0.34
1011	ENSG00000002016	RAD52	chr12	-	1035961	1036429	0.00332393518949	1.0,1.0,1.0	0.467,0.556,1.0	0.326
3353	ENSG00000127054	CPSF3L	chr1	-	1247605	1247881	0.003441353262	0.143,0.096,0.009	0.143,0.203,0.205	-0.101
4078	ENSG00000228106	RP11-452F19.3	chr1	+	223010337	223010726	0.003441353262	0.492,0.913,0.467	0.903,1.0,0.867	-0.299
2232	ENSG00000104897	SF3A2	chr19	+	2246751	2247021	0.00346187887592	0.008,0.012,0.049	0.029,0.07,0.048	-0.026
5594	ENSG00000072778	ACADVL	chr17	+	7123440	7123995	0.00346187887592	1.0,0.833,1.0	0.909,0.524,0.857	0.181
1246	ENSG00000167851	CD300A	chr17	+	72477427	72477972	0.00347009273199	0.0,0.082,0.0	0.0,0.0,0.0	0.027
4465	ENSG00000163930	BAP1	chr3	-	52440268	52440923	0.0034846856347	0.733,1.0,0.4	0.909,1.0,1.0	-0.259
3805	ENSG00000136878	USP20	chr9	+	132642391	132644107	0.00354311909304	0.0,0.082,0.077	0.011,0.25,0.379	-0.16
105	ENSG00000090316	MAEA	chr4	+	1332209	1333924	0.00371888942529	0.156,0.062,0.042	0.118,0.222,0.245	-0.108
1525	ENSG00000185163	DDX51	chr12	-	132626042	132626735	0.00383704467233	0.362,0.02,0.0	0.02,0.0,0.0	0.121
1729	ENSG00000127445	PIN1	chr19	+	9959765	9960358	0.00384403090024	1.0,1.0,1.0	0.75,0.964,1.0	0.095
2860	ENSG00000177646	ACAD9	chr3	+	128628186	128628992	0.00387826789627	0.024,0.0,0.069	0.138,0.255,0.0	-0.1
172	ENSG00000158545	ZC3H18	chr16	+	88688604	88689752	0.00388632065613	0.037,0.006,0.004	0.033,0.061,0.073	-0.04
2595	ENSG00000076108	BAZ2A	chr12	-	57008797	57009391	0.00388632065613	0.662,1.0,0.84	0.968,1.0,0.952	-0.139
1388	ENSG00000122952	ZWINT	chr10	-	58119447	58120144	0.00393127352972	0.1,0.0,0.0	0.148,0.115,0.0	-0.054
5194	ENSG00000105726	ATP13A1	chr19	-	19760549	19762606	0.00393127352972	0.029,0.021,0.037	0.097,0.041,0.108	-0.053
5720	ENSG00000127580	WDR24	chr16	-	735868	736186	0.00394119517415	0.0,0.239,0.0	0.0,0.0,0.0	0.08
317	ENSG00000065357	DGKA	chr12	+	56333865	56334217	0.00406968511511	1.0,1.0,1.0	0.857,0.855,1.0	0.096
584	ENSG00000166582	CENPV	chr17	-	16251929	16252647	0.00406968511511	1.0,0.955,0.429	1.0,1.0,1.0	-0.205
4208	ENSG00000213930	GALT	chr9	+	34647085	34647564	0.00406968511511	0.231,1.0,0.2	1.0,0.733,1.0	-0.434
3426	ENSG00000073050	XRCC1	chr19	-	44056948	44057243	0.00412241664724	0.104,0.0,0.153	0.007,0.0,0.036	0.071
1432	ENSG00000175166	PSMD2	chr3	+	184021107	184021537	0.00413946732825	0.05,0.019,0.025	0.02,0.0,0.012	0.021
2570	ENSG00000132522	GPS2	chr17	-	7216886	7217307	0.00414817077974	0.06,0.073,0.065	0.107,0.087,0.275	-0.09
2764	ENSG00000171453	POLR1C	chr6	+	43487443	43487923	0.00418876921014	0.155,0.069,0.081	0.132,0.162,0.251	-0.08
1431	ENSG00000186517	ARHGAP30	chr1	-	161022415	161023175	0.00419969636408	0.026,0.005,0.0	0.0,0.067,0.044	-0.027
4649	ENSG00000168970	JMJD7-PLA2G4B	chr15	+	42128672	42129138	0.00419969636408	0.0,0.0,0.0	0.0,0.228,0.0	-0.076
478	ENSG00000173846	PLK3	chr1	+	45268626	45269063	0.0042468718553	0.091,0.058,0.01	0.2,0.143,0.148	-0.111
888	ENSG00000099622	CIRBP	chr19	+	1271979	1274439	0.0042468718553	0.164,0.264,0.169	0.137,0.167,0.103	0.063
1565	ENSG00000178035	IMPDH2	chr3	-	49061757	49062235	0.00431044371252	0.019,0.016,0.021	0.034,0.04,0.025	-0.014
2043	ENSG00000006712	PAF1	chr19	-	39880119	39880401	0.0043500665208	0.027,0.006,0.0	0.056,0.072,0.026	-0.04
2548	ENSG00000197858	GPAA1	chr8	+	145138291	145138764	0.00437943779215	0.303,0.116,0.186	0.096,0.043,0.102	0.121
1386	ENSG00000166508	MCM7	chr7	-	99696645	99697376	0.00450394925667	0.087,0.04,0.044	0.053,0.0,0.003	0.038
4477	ENSG00000146918	NCAPG2	chr7	-	158447809	158448147	0.00450394925667	0.527,0.156,0.132	0.053,0.0,0.041	0.24
1391	ENSG00000089818	NECAP1	chr12	+	8242531	8242895	0.00453524609652	0.016,0.031,0.015	0.049,0.0,0.185	-0.057
368	ENSG00000071894	CPSF1	chr8	-	145625381	145625670	0.00453898601862	0.165,0.059,0.101	0.059,0.0,0.037	0.076
1134	ENSG00000071082	RPL31	chr2	+	101618754	101619270	0.00454713259847	0.025,0.011,0.019	0.007,0.002,0.021	0.008
2679	ENSG00000234741	GAS5	chr1	-	173834366	173834685	0.00454713259847	0.079,0.103,0.068	0.041,0.087,0.054	0.023
4144	ENSG00000143499	SMYD2	chr1	+	214505360	214507651	0.00455371381727	0.079,0.0,0.019	0.109,0.077,0.122	-0.07
2251	ENSG00000213983	AP1G2	chr14	-	24034814	24035369	0.00456174769231	0.698,0.634,1.0	1.0,0.8,1.0	-0.156
1667	ENSG00000141994	DUS3L	chr19	-	5786759	5787182	0.00461445793037	0.067,0.041,0.168	0.111,0.407,0.222	-0.155
1445	ENSG00000183401	CCDC159	chr19	+	11465255	11465619	0.00466604715131	0.0,0.243,0.0	0.241,0.379,0.28	-0.219
2655	ENSG00000145191	EIF2B5	chr3	+	183860839	183862012	0.00478814664595	0.118,0.126,0.071	0.11,0.319,0.241	-0.118
5706	ENSG00000206560	ANKRD28	chr3	-	15727508	15727816	0.00479553876687	0.036,0.0,0.0	0.067,0.0,0.304	-0.112
5288	ENSG00000216490	IFI30	chr19	+	18287949	18288574	0.00481147866076	0.014,0.012,0.01	0.014,0.013,0.034	-0.008
380	ENSG00000121022	COPS5	chr8	-	67955316	67958195	0.00484523417901	0.011,0.032,0.0	0.049,0.008,0.048	-0.021
3460	ENSG00000160948	VPS28	chr8	-	145650328	145651155	0.00484523417901	0.107,0.081,0.092	0.096,0.182,0.174	-0.057
1329	ENSG00000125746	EML2	chr19	-	46141762	46142131	0.00487931833258	0.185,1.0,0.0	0.037,0.0,0.0	0.383
1699	ENSG00000165178	NCF1C	chr7	-	74578130	74578824	0.00487931833258	0.009,0.003,0.0	0.021,0.025,0.025	-0.02
4701	ENSG00000184205	TSPYL2	chrX	+	53113713	53114048	0.00510885620088	0.155,0.088,0.136	0.226,0.178,0.28	-0.102
1486	ENSG00000156482	RPL30	chr8	-	99057170	99057627	0.00528698073922	0.014,0.007,0.017	0.018,0.018,0.018	-0.005
5029	ENSG00000177455	CD19	chr16	+	28948775	28949001	0.00530274572135	0.085,0.067,0.064	0.045,0.056,0.058	0.019
2579	ENSG00000167840	ZNF232	chr17	-	5012220	5013163	0.0053270469503	0.143,0.882,1.0	1.0,1.0,1.0	-0.325
1416	ENSG00000126456	IRF3	chr19	-	50166444	50166771	0.00533721455463	0.095,0.038,0.159	0.055,0.049,0.044	0.048
2057	ENSG00000196712	NF1	chr17	+	29556042	29556992	0.00533721455463	0.0,0.0,0.0	0.125,0.143,0.0	-0.089
4452	ENSG00000178149	DALRD3	chr3	-	49053251	49053519	0.00546112593352	0.54,0.584,0.687	0.432,0.477,0.45	0.151
1503	ENSG00000160856	FCRL3	chr1	-	157666929	157667709	0.00547932954838	0.565,0.913,0.889	0.818,1.0,1.0	-0.15
4662	ENSG00000185896	LAMP1	chr13	+	113974659	113975785	0.00548757769126	0.025,0.013,0.122	0.0,0.027,0.014	0.04
3394	ENSG00000103266	STUB1	chr16	+	731792	732076	0.00551578917048	0.905,0.794,0.886	0.91,1.0,0.924	-0.083
5003	ENSG00000151093	OXSM	chr3	+	25832480	25833488	0.00555349078221	0.75,1.0,1.0	0.586,1.0,0.25	0.305
4135	ENSG00000089280	FUS	chr16	+	31196259	31199678	0.00555371802881	0.509,0.856,0.689	0.257,0.561,0.435	0.267
134	ENSG00000099840	IZUMO4	chr19	+	2097927	2098126	0.00565378882795	0.107,0.026,0.117	0.0,0.0,0.022	0.076
3971	ENSG00000204394	VARS	chr6	-	31749467	31749729	0.00568391229505	0.039,0.08,0.022	0.024,0.0,0.0	0.039
4748	ENSG00000169696	ASPSCR1	chr17	+	79974675	79974989	0.00568391229505	0.015,0.104,0.0	0.0,0.018,0.0	0.034
2294	ENSG00000175634	RPS6KB2	chr11	+	67200596	67200918	0.00570245051453	0.085,0.054,0.02	0.118,0.063,0.313	-0.112
1797	ENSG00000266714	MYO15B	chr17	+	73617424	73617650	0.005765678314	0.0,0.065,0.0	0.08,0.05,0.07	-0.045
2063	ENSG00000035681	NSMAF	chr8	-	59498210	59498559	0.00577934685361	0.035,0.021,0.055	0.09,0.035,0.145	-0.053
4027	ENSG00000198837	DENND4B	chr1	-	153903014	153903540	0.00580197444344	1.0,0.75,0.902	1.0,1.0,0.971	-0.106
4998	ENSG00000124357	NAGK	chr2	+	71295779	71297716	0.00580197444344	0.052,0.032,0.046	0.045,0.132,0.058	-0.035
2317	ENSG00000104894	CD37	chr19	+	49838970	49840290	0.0058073342071	0.144,0.154,0.111	0.184,0.21,0.202	-0.062
800	ENSG00000145632	PLK2	chr5	-	57753910	57754355	0.00581893827382	0.0,0.0,0.048	0.059,0.4,0.026	-0.146
2948	ENSG00000076382	SPAG5	chr17	-	26905027	26905310	0.00581893827382	0.098,0.029,0.0	0.099,0.273,0.059	-0.101
1238	ENSG00000148824	MTG1	chr10	+	135215652	135216277	0.0058336173338	0.099,0.038,0.071	0.036,0.021,0.058	0.031
1585	ENSG00000102225	CDK16	chrX	+	47086392	47086622	0.00585621156152	0.068,0.167,0.122	0.021,0.067,0.078	0.064
1926	ENSG00000161904	LEMD2	chr6	-	33746018	33747956	0.00585621156152	0.101,0.03,0.114	0.185,0.188,0.176	-0.101
2054	ENSG00000089157	RPLP0	chr12	-	120637112	120638913	0.00586763962785	0.419,0.161,0.021	0.63,1.0,0.429	-0.486
3578	ENSG00000116478	HDAC1	chr1	+	32797276	32797843	0.00596708765538	0.008,0.013,0.02	0.03,0.015,0.036	-0.013
2075	ENSG00000204427	ABHD16A	chr6	-	31655817	31656082	0.00602242034759	0.375,0.221,0.247	0.215,0.094,0.193	0.114
3182	ENSG00000271723	MROH7-TTC4	chr1	+	55197158	55197373	0.00602242034759	1.0,1.0,1.0	0.952,0.588,1.0	0.153
1172	ENSG00000073350	LLGL2	chr17	+	73570293	73570749	0.00610880886815	0.75,0.0,1.0	0.048,0.0,0.026	0.559
3057	ENSG00000204348	DXO	chr6	-	31938382	31938924	0.00612589093827	0.473,0.281,0.463	1.0,0.763,0.589	-0.378
1931	ENSG00000122515	ZMIZ2	chr7	+	44801047	44801504	0.00616628055551	0.242,0.061,0.175	0.089,0.053,0.063	0.091
1805	ENSG00000186185	KIF18B	chr17	-	43003359	43003867	0.00618872274071	1.0,1.0,1.0	0.538,0.0,1.0	0.487
4589	ENSG00000126522	ASL	chr7	+	65554077	65554322	0.00618872274071	0.376,0.126,0.359	0.153,0.04,0.111	0.186
3650	ENSG00000129197	RPAIN	chr17	+	5329290	5331531	0.00619847700799	0.043,0.074,0.044	0.104,0.094,0.172	-0.07
4676	ENSG00000135297	MTO1	chr6	+	74189658	74190090	0.00619847700799	1.0,0.4,0.5	1.0,1.0,1.0	-0.367
792	ENSG00000077463	SIRT6	chr19	-	4175024	4175757	0.00628531261925	1.0,0.806,0.224	0.75,0.931,1.0	-0.217
2172	ENSG00000130305	NSUN5	chr7	-	72717226	72717737	0.00628531261925	0.06,0.064,0.028	0.034,0.134,0.134	-0.05
1602	ENSG00000179532	DNHD1	chr11	+	6591238	6593257	0.00630751282244	1.0,0.286,1.0	0.233,0.059,0.308	0.562
2328	ENSG00000117410	ATP6V0B	chr1	+	44442697	44443967	0.00639081219619	0.01,0.003,0.007	0.025,0.026,0.022	-0.018
2359	ENSG00000068308	OTUD5	chrX	-	48791736	48792140	0.00640563545375	0.503,0.659,0.462	0.686,0.831,1.0	-0.298
4109	ENSG00000077235	GTF3C1	chr16	-	27474861	27476157	0.00640563545375	0.2,0.03,0.031	0.023,0.4,0.333	-0.165
4255	ENSG00000130653	PNPLA7	chr9	-	140355085	140356072	0.00640563545375	0.067,0.048,0.0	0.136,0.115,0.081	-0.072
5263	ENSG00000119638	NEK9	chr14	-	75572652	75573405	0.00640563545375	0.667,0.31,0.233	0.167,0.065,0.049	0.31
604	ENSG00000139291	TMEM19	chr12	+	72094611	72097836	0.00648084061423	0.444,0.6,0.2	0.918,0.5,1.0	-0.391
4888	ENSG00000108963	DPH1	chr17	+	1939263	1939980	0.0065021843999	0.032,0.053,0.04	0.109,0.107,0.147	-0.079
2994	ENSG00000108528	SLC25A11	chr17	-	4841448	4841724	0.00651917076502	0.0,0.0,0.0	0.063,0.0,0.052	-0.038
3388	ENSG00000214078	CPNE1	chr20	-	34213965	34214725	0.00651917076502	0.04,0.031,0.055	0.052,0.108,0.063	-0.032
4828	ENSG00000198218	QRICH1	chr3	-	49070054	49070661	0.00651917076502	0.086,0.04,0.087	0.106,0.235,0.09	-0.073
4767	ENSG00000198373	WWP2	chr16	+	69965411	69965793	0.00663204254368	0.128,0.093,0.147	0.011,0.077,0.073	0.069
3018	ENSG00000140983	RHOT2	chr16	+	719552	720175	0.00672448889156	0.096,0.048,0.031	0.068,0.199,0.085	-0.059
678	ENSG00000162191	UBXN1	chr11	-	62443969	62445304	0.00731898164303	1.0,1.0,0.984	1.0,0.81,1.0	0.058
2619	ENSG00000213199	ASIC3	chr7	+	150749252	150749561	0.00734745928537	1.0,0.0,1.0	0.545,0.0,1.0	0.152
1990	ENSG00000171302	CANT1	chr17	-	76993073	76994045	0.00744800586105	0.162,0.633,0.3	0.111,0.019,0.25	0.238
885	ENSG00000099622	CIRBP	chr19	+	1270926	1271466	0.0075337209385	0.012,0.017,0.005	0.033,0.016,0.014	-0.01
4798	ENSG00000102901	CENPT	chr16	-	67865914	67866448	0.0075337209385	0.0,0.049,0.0	0.186,0.093,0.0	-0.077
3462	ENSG00000160948	VPS28	chr8	-	145650328	145651591	0.00761737470025	1.0,0.55,1.0	1.0,1.0,1.0	-0.15
1579	ENSG00000130724	CHMP2A	chr19	-	59062932	59063334	0.00766785743937	0.015,0.025,0.019	0.034,0.048,0.029	-0.017
977	ENSG00000197323	TRIM33	chr1	-	114940229	114940612	0.00767321774216	0.118,0.03,0.243	0.183,0.243,0.327	-0.121
4820	ENSG00000144354	CDCA7	chr2	+	174228545	174229717	0.00778427167618	0.0,0.0,0.0	0.136,0.0,0.0	-0.045
4575	ENSG00000198721	ECI2	chr6	-	4125483	4126471	0.00778976863346	0.0,0.011,0.0	0.079,0.014,0.077	-0.053
496	ENSG00000005700	IBTK	chr6	-	82900789	82901596	0.00790255578812	0.036,0.026,0.0	0.038,0.297,0.033	-0.102
5651	ENSG00000196998	WDR45	chrX	-	48934303	48935570	0.00800353602215	0.377,0.333,0.313	0.765,0.404,0.781	-0.309
4177	ENSG00000172269	DPAGT1	chr11	-	118971727	118972570	0.00803693819093	0.0,0.037,0.0	0.117,0.015,0.02	-0.038
3712	ENSG00000172262	ZNF131	chr5	+	43161350	43162033	0.00814133408892	0.185,0.162,0.421	0.143,0.075,0.071	0.16
4657	ENSG00000189046	ALKBH2	chr12	-	109530311	109531277	0.00831031430641	0.082,0.165,0.125	0.302,0.379,0.144	-0.151
4105	ENSG00000119688	ABCD4	chr14	-	74763035	74764772	0.00835999467619	0.037,0.03,0.0	0.316,0.02,0.02	-0.096
5059	ENSG00000129347	KRI1	chr19	-	10675604	10676466	0.00835999467619	0.022,0.0,0.049	0.09,0.048,0.04	-0.036
1566	ENSG00000178035	IMPDH2	chr3	-	49061927	49062235	0.00855705601047	0.036,0.025,0.026	0.033,0.069,0.051	-0.022
4429	ENSG00000176986	SEC24C	chr10	+	75529104	75529491	0.00855705601047	0.051,0.035,0.045	0.096,0.115,0.082	-0.054
594	ENSG00000137504	CREBZF	chr11	-	85371378	85372793	0.00859285569762	0.444,0.073,0.471	0.063,0.125,0.063	0.246
1538	ENSG00000173145	NOC3L	chr10	-	96116930	96117972	0.00862424643623	0.024,0.021,0.081	0.0,0.007,0.0	0.04
4984	ENSG00000165905	GYLTL1B	chr11	+	45947589	45947898	0.00862424643623	0.148,0.161,0.108	0.387,0.183,0.67	-0.274
486	ENSG00000140553	UNC45A	chr15	+	91479175	91479690	0.00867255267592	1.0,0.667,1.0	0.688,0.231,0.294	0.485
2461	ENSG00000141551	CSNK1D	chr17	-	80203851	80206890	0.00867720538788	0.029,0.088,0.118	0.155,0.098,0.148	-0.055
4249	ENSG00000213782	DDX47	chr12	+	12976136	12976950	0.00887558965438	0.061,0.039,0.044	0.095,0.169,0.074	-0.065
353	ENSG00000127837	AAMP	chr2	-	219130301	219130669	0.00888644781484	0.009,0.023,0.008	0.02,0.056,0.023	-0.02
967	ENSG00000161999	JMJD8	chr16	-	733684	733909	0.00899116990055	0.152,0.014,0.059	0.041,0.0,0.013	0.057
3335	ENSG00000101194	SLC17A9	chr20	+	61593975	61594721	0.00913893568687	1.0,0.818,0.855	0.622,0.744,0.5	0.269
5437	ENSG00000143774	GUK1	chr1	+	228333211	228333768	0.0092381078894	0.013,0.021,0.027	0.081,0.003,0.028	-0.017
5372	ENSG00000215440	NPEPL1	chr20	+	57288475	57289149	0.00933434059732	0.053,0.143,0.333	0.045,0.098,0.008	0.126
4116	ENSG00000188313	PLSCR1	chr3	-	146239330	146239840	0.00938049920736	0.042,0.022,0.014	0.099,0.043,0.084	-0.049
4841	ENSG00000186166	CCDC84	chr11	+	118882648	118882964	0.00938049920736	0.237,0.259,0.271	0.093,0.232,0.128	0.105
3087	ENSG00000161204	ABCF3	chr3	+	183907175	183907545	0.00948449375474	0.021,0.049,0.0	0.125,0.082,0.128	-0.088
692	ENSG00000133275	CSNK1G2	chr19	+	1978303	1978510	0.00948516754393	0.057,0.126,0.154	0.061,0.059,0.054	0.054
3685	ENSG00000174775	HRAS	chr11	-	532241	532755	0.00961054517242	0.017,0.007,0.011	0.011,0.058,0.018	-0.017
4981	ENSG00000179632	MAF1	chr8	+	145161245	145161577	0.00964194373567	0.017,0.014,0.015	0.022,0.059,0.002	-0.012
1299	ENSG00000198755	RPL10A	chr6	+	35436196	35436650	0.00971910062243	0.108,0.128,0.118	0.157,0.162,0.131	-0.032
4683	ENSG00000215041	NEURL4	chr17	-	7224878	7225329	0.00975767842777	0.014,0.012,0.082	0.179,0.0,0.459	-0.177
3637	ENSG00000082641	NFE2L1	chr17	+	46127968	46128990	0.00993604762414	0.556,1.0,1.0	1.0,1.0,1.0	-0.148
877	ENSG00000123066	MED13L	chr12	-	116412975	116413543	0.00993994110485	0.045,0.006,0.058	0.134,0.083,0.034	-0.047
2776	ENSG00000158864	NDUFS2	chr1	+	161183653	161184185	0.0100256237521	0.023,0.006,0.023	0.054,0.032,0.023	-0.019
2938	ENSG00000149476	DAK	chr11	+	61101020	61102203	0.0101189331644	0.5,0.412,1.0	1.0,1.0,0.667	-0.252
4775	ENSG00000188542	DUSP28	chr2	+	241500746	241503431	0.0101189331644	0.28,1.0,1.0	0.364,0.25,0.105	0.52
4915	ENSG00000100911	PSME2	chr14	-	24614918	24615449	0.0102139388593	0.678,0.419,0.741	0.672,0.918,0.933	-0.228
5280	ENSG00000157379	DHRS1	chr14	-	24761389	24761990	0.0102139388593	0.344,0.122,0.0	0.259,0.439,0.573	-0.268
2016	ENSG00000103126	AXIN1	chr16	-	339439	343718	0.0107189359604	0.039,0.0,0.0	0.014,0.191,0.051	-0.072
3142	ENSG00000092199	HNRNPC	chr14	-	21677294	21679725	0.0107251899465	0.016,0.013,0.018	0.008,0.014,0.009	0.005
1084	ENSG00000198618	PPIAP22	chr21	+	20230096	20230594	0.0107490015934	1.0,0.867,0.854	0.6,0.44,0.895	0.262
4264	ENSG00000184840	TMED9	chr5	+	177020650	177021286	0.0107490015934	0.014,0.042,0.014	0.004,0.0,0.0	0.022
5333	ENSG00000148719	DNAJB12	chr10	-	74092587	74095689	0.0107810737984	0.102,0.093,0.165	0.062,0.011,0.09	0.066
5040	ENSG00000100395	L3MBTL2	chr22	+	41623092	41623873	0.0108514249844	0.042,0.08,0.035	0.008,0.027,0.029	0.031
492	ENSG00000105364	MRPL4	chr19	+	10363072	10363377	0.0109973891042	0.082,0.065,0.024	0.0,0.034,0.055	0.027
2439	ENSG00000186088	GSAP	chr7	-	76958649	76959684	0.0109973891042	1.0,0.737,1.0	0.516,0.662,0.576	0.328
2109	ENSG00000185404	SP140L	chr2	+	231264841	231266158	0.011070493266	0.579,0.789,1.0	0.931,1.0,1.0	-0.188
1398	ENSG00000104856	RELB	chr19	+	45537501	45537786	0.0113535009855	0.028,0.025,0.028	0.026,0.083,0.111	-0.046
86	ENSG00000178719	GRINA	chr8	+	145065859	145066541	0.0113830685542	0.108,0.016,0.031	0.0,0.02,0.039	0.032
407	ENSG00000129657	SEC14L1	chr17	+	75084830	75085353	0.0114371355202	1.0,0.529,1.0	1.0,1.0,1.0	-0.157
421	ENSG00000198258	UBL5	chr19	+	9939002	9939351	0.0114817677451	0.894,0.917,0.874	0.922,0.987,0.953	-0.059
5705	ENSG00000076928	ARHGEF1	chr19	+	42396095	42396444	0.0117989589757	0.257,0.161,0.258	0.164,0.127,0.111	0.091
2538	ENSG00000214087	ARL16	chr17	-	79649063	79649705	0.0118552556267	0.682,0.833,0.857	0.667,0.371,0.278	0.352
1608	ENSG00000164054	SHISA5	chr3	-	48509274	48510972	0.0120397176445	0.766,0.83,0.839	0.931,1.0,0.829	-0.108
4065	ENSG00000131652	THOC6	chr16	+	3075924	3076289	0.0120761005861	0.125,0.052,0.055	0.167,0.166,0.079	-0.06
2044	ENSG00000006712	PAF1	chr19	-	39880708	39880929	0.0121069848975	0.002,0.0,0.0	0.02,0.068,0.028	-0.038
84	ENSG00000123349	PFDN5	chr12	+	53690213	53691708	0.012283820217	0.581,0.333,0.415	0.376,0.216,0.087	0.217
3155	ENSG00000174177	CTU2	chr16	+	88780790	88781145	0.0123578591912	0.02,0.033,0.068	0.053,0.007,0.0	0.02
350	ENSG00000075336	TIMM21	chr18	+	71822379	71822638	0.0124212173549	0.04,0.11,0.135	0.194,0.397,0.087	-0.131
5727	ENSG00000171720	HDAC3	chr5	-	141009426	141009692	0.0124212173549	0.162,0.109,0.093	0.204,0.636,0.25	-0.242
4987	ENSG00000146192	FGD2	chr6	+	36995204	36996845	0.0125678113854	0.0,0.009,0.034	0.033,0.042,0.032	-0.021
2299	ENSG00000162910	MRPL55	chr1	-	228296137	228296722	0.0125854876198	0.235,0.243,0.097	0.688,0.348,0.355	-0.272
2822	ENSG00000204351	SKIV2L	chr6	+	31936399	31936866	0.0126533441452	0.154,0.345,0.099	0.131,0.051,0.092	0.108
4440	ENSG00000130726	TRIM28	chr19	+	59060106	59060277	0.0126545719543	0.18,0.145,0.162	0.214,0.182,0.34	-0.083
2854	ENSG00000150433	TMEM218	chr11	-	124972027	124972705	0.0126776748795	0.529,0.316,1.0	0.81,1.0,1.0	-0.322
2158	ENSG00000100038	TOP3B	chr22	-	22316800	22317265	0.0127981421545	0.128,0.081,0.086	0.05,0.0,0.028	0.072
3491	ENSG00000031823	RANBP3	chr19	-	5924837	5925748	0.0129610495122	0.041,0.012,0.005	0.017,0.0,0.188	-0.049
4565	ENSG00000105373	GLTSCR2	chr19	+	48259012	48259861	0.0129610495122	0.077,0.087,0.083	0.054,0.07,0.067	0.019
2416	ENSG00000176978	DPP7	chr9	-	140008914	140009170	0.0130032368271	0.023,0.12,0.105	0.038,0.0,0.0	0.07
1237	ENSG00000148824	MTG1	chr10	+	135215032	135215749	0.0130207355809	0.213,0.125,0.049	0.179,0.317,0.176	-0.095
4303	ENSG00000100968	NFATC4	chr14	+	24845499	24847207	0.0130207355809	0.5,0.259,0.0	0.333,0.0,0.0	0.142
2565	ENSG00000159363	ATP13A2	chr1	-	17312957	17313451	0.0130595675042	0.111,0.289,0.2	0.079,0.0,0.156	0.122
578	ENSG00000076604	TRAF4	chr17	+	27074860	27075196	0.0131360305594	0.034,0.072,0.086	0.045,0.0,0.04	0.036
204	ENSG00000234608	MAPKAPK5-AS1	chr12	-	112279130	112279514	0.0131696467663	0.978,0.613,0.623	0.976,0.862,1.0	-0.208
985	ENSG00000168237	GLYCTK	chr3	+	52324975	52325938	0.013201109723	0.172,0.163,0.0	0.053,0.059,0.0	0.074
4995	ENSG00000241370	RPP21	chr6	+	30313074	30314334	0.0132696332094	0.013,0.012,0.011	0.032,0.053,0.006	-0.018
0	ENSG00000075711	DLG1	chr3	-	196792146	196792680	0.0133795530786	0.078,0.014,0.014	0.062,0.148,0.123	-0.076
2081	ENSG00000182087	TMEM259	chr19	-	1012064	1012572	0.0133795530786	0.29,0.228,0.193	0.311,0.425,0.393	-0.139
2592	ENSG00000070756	PABPC1	chr8	-	101733618	101734114	0.0133795530786	1.0,1.0,1.0	1.0,0.927,0.935	0.046
2492	ENSG00000242612	DECR2	chr16	+	460971	461578	0.0133923800214	0.091,0.0,0.057	0.355,0.067,0.158	-0.144
4190	ENSG00000137343	ATAT1	chr6	+	30613671	30613886	0.0134017072458	0.101,0.106,0.218	0.02,0.141,0.0	0.088
4250	ENSG00000213782	DDX47	chr12	+	12976136	12977611	0.0136393417416	0.375,0.161,0.0	0.333,1.0,0.636	-0.478
1704	ENSG00000160796	NBEAL2	chr3	+	47048730	47049187	0.0136953783085	0.0,1.0,0.03	0.216,0.368,0.222	0.075
3414	ENSG00000117308	GALE	chr1	-	24124606	24125220	0.0136953783085	0.034,0.051,0.057	0.217,0.556,0.101	-0.244
707	ENSG00000115207	GTF3C2	chr2	-	27558783	27559292	0.0138575023892	0.067,0.018,0.125	0.083,0.103,0.246	-0.074
2682	ENSG00000234741	GAS5	chr1	-	173835665	173835934	0.0138649513918	0.04,0.039,0.017	0.051,0.056,0.027	-0.013
1236	ENSG00000029364	SLC39A9	chr14	+	69925079	69929098	0.0139492531792	0.955,1.0,1.0	0.59,1.0,1.0	0.122
2475	ENSG00000196497	IPO4	chr14	-	24657549	24657844	0.0139534913798	0.076,0.021,0.049	0.023,0.0,0.0	0.041
3350	ENSG00000160179	ABCG1	chr21	+	43707998	43708422	0.0140189715753	0.0,0.0,0.0	0.0,0.0,0.282	-0.094
4829	ENSG00000186364	NUDT17	chr1	-	145588377	145588635	0.0140224831995	0.333,1.0,0.692	1.0,1.0,1.0	-0.325
4291	ENSG00000154222	CC2D1B	chr1	-	52823452	52824133	0.0143366124045	0.128,0.099,0.12	0.041,0.111,0.028	0.056
4298	ENSG00000139613	SMARCC2	chr12	-	56574760	56575381	0.0143554206151	0.035,0.021,0.033	0.036,0.07,0.091	-0.036
246	ENSG00000108465	CDK5RAP3	chr17	+	46052879	46053379	0.0145468065415	0.401,0.304,0.31	0.435,0.56,0.405	-0.128
5452	ENSG00000244687	UBE2V1	chr20	-	48713019	48713357	0.0145641024428	1.0,0.556,1.0	0.455,0.6,1.0	0.167
1684	ENSG00000181929	PRKAG1	chr12	-	49398289	49398801	0.014581216533	0.097,0.2,0.25	0.114,0.018,0.059	0.119
2857	ENSG00000196465	MYL6B	chr12	+	56548596	56548982	0.014581216533	0.0,0.032,0.138	0.0,0.016,0.0	0.051
2127	ENSG00000087088	BAX	chr19	+	49458804	49459090	0.0146138954228	0.052,0.032,0.057	0.038,0.152,0.066	-0.038
5142	ENSG00000132781	MUTYH	chr1	-	45798434	45798996	0.0146138954228	0.06,0.046,0.094	0.0,0.0,0.1	0.033
4474	ENSG00000198912	C1orf174	chr1	-	3807132	3809560	0.014651072392	0.013,0.058,0.04	0.024,0.0,0.0	0.029
318	ENSG00000065357	DGKA	chr12	+	56333865	56334506	0.0146868443349	0.077,0.122,0.148	0.052,0.081,0.027	0.062
3518	ENSG00000167671	UBXN6	chr19	-	4446045	4446410	0.0146868443349	0.025,0.0,0.01	0.053,0.049,0.013	-0.027
3619	ENSG00000187531	SIRT7	chr17	-	79869814	79871756	0.0146868443349	0.053,0.02,0.086	0.0,0.004,0.068	0.029
1533	ENSG00000168066	SF1	chr11	-	64532077	64533627	0.0146894433209	0.791,0.825,0.693	0.864,0.848,0.93	-0.111
3997	ENSG00000100360	IFT27	chr22	-	37154254	37160080	0.0146894433209	0.333,0.0,0.167	0.294,1.0,0.4	-0.398
78	ENSG00000149499	EML3	chr11	-	62370230	62370719	0.0147914593518	0.373,0.307,0.327	0.444,0.613,0.449	-0.166
461	ENSG00000160014	CALM3	chr19	+	47111738	47112238	0.014817433906	0.03,0.006,0.024	0.005,0.019,0.009	0.009
468	ENSG00000121281	ADCY7	chr16	+	50321822	50322261	0.014817433906	1.0,1.0,0.743	0.738,1.0,1.0	0.002
5190	ENSG00000101365	IDH3B	chr20	-	2640344	2640822	0.014817433906	0.763,0.748,0.714	0.475,0.588,0.629	0.178
1186	ENSG00000139192	TAPBPL	chr12	+	6566571	6566910	0.0148464063628	0.739,0.636,0.514	0.494,0.267,0.385	0.248
543	ENSG00000166986	MARS	chr12	+	57883049	57883341	0.0148790069351	0.823,1.0,0.854	0.931,1.0,0.857	-0.037
907	ENSG00000104679	R3HCC1	chr8	+	23147378	23147982	0.0148790069351	0.59,1.0,1.0	1.0,1.0,1.0	-0.137
2699	ENSG00000159753	RLTPR	chr16	+	67679442	67679680	0.0148790069351	0.267,0.361,0.207	0.204,0.137,0.114	0.127
4020	ENSG00000169718	DUS1L	chr17	-	80016216	80016694	0.0148790069351	0.318,0.293,0.284	0.315,0.525,0.553	-0.166
2671	ENSG00000163687	DNASE1L3	chr3	-	58178353	58179166	0.0148912769303	0.091,0.018,0.0	0.039,0.029,0.076	-0.012
3977	ENSG00000165233	C9orf89	chr9	+	95872849	95874571	0.0150375941911	0.585,0.407,1.0	0.0,0.273,0.333	0.462
577	ENSG00000197448	GSTK1	chr7	+	142962084	142962389	0.0152413038966	0.42,0.351,0.304	0.255,0.262,0.28	0.093
3473	ENSG00000132603	NIP7	chr16	+	69373908	69374235	0.0153301528133	0.007,0.004,0.012	0.015,0.017,0.043	-0.017
1556	ENSG00000213024	NUP62	chr19	-	50430950	50432761	0.0153731815486	0.302,0.381,0.375	0.111,0.156,0.316	0.158
4889	ENSG00000108963	DPH1	chr17	+	1943511	1943899	0.0155329946168	0.0,0.138,0.03	0.169,0.139,0.2	-0.113
3212	ENSG00000169733	RFNG	chr17	-	80005777	80006992	0.0160696120301	0.12,0.0,0.027	0.0,0.027,0.0	0.04
312	ENSG00000065357	DGKA	chr12	+	56332698	56333089	0.0163100601743	0.01,0.041,0.026	0.156,0.013,0.033	-0.042
3837	ENSG00000163818	LZTFL1	chr3	-	45875729	45877276	0.0163100601743	0.114,0.016,0.0	0.0,0.0,0.0	0.043
4824	ENSG00000104921	FCER2	chr19	-	7761898	7762184	0.0163100601743	0.053,0.034,0.05	0.064,0.101,0.058	-0.029
5193	ENSG00000105726	ATP13A1	chr19	-	19758222	19758568	0.0163100601743	0.03,0.056,0.046	0.095,0.049,0.098	-0.037
4147	ENSG00000165819	METTL3	chr14	-	21967168	21967744	0.0163105571718	0.706,0.972,0.74	0.855,1.0,1.0	-0.146
2608	ENSG00000119844	AFTPH	chr2	+	64806619	64808407	0.0165921835388	0.259,0.556,0.3	0.241,0.0,0.077	0.266
5303	ENSG00000162298	SYVN1	chr11	-	64897473	64897851	0.0166008703873	0.125,0.047,0.0	0.01,0.012,0.042	0.036
3019	ENSG00000140983	RHOT2	chr16	+	720122	720357	0.0166572071432	0.16,0.073,0.094	0.076,0.069,0.03	0.051
110	ENSG00000182944	EWSR1	chr22	+	29694722	29695841	0.0167198558041	0.784,0.659,0.709	0.828,0.76,0.794	-0.077
5653	ENSG00000111642	CHD4	chr12	-	6692192	6692544	0.0169588064933	0.041,0.051,0.045	0.021,0.034,0.03	0.017
454	ENSG00000160602	NEK8	chr17	+	27064323	27064754	0.0171315185817	1.0,0.333,1.0	0.278,0.125,1.0	0.31
1206	ENSG00000105374	NKG7	chr19	-	51875193	51875456	0.0171315185817	0.197,0.235,0.0	0.0,0.0,0.152	0.093
3227	ENSG00000062822	POLD1	chr19	+	50918980	50919785	0.0171948270197	0.09,0.064,0.118	0.063,0.022,0.016	0.057
3328	ENSG00000142102	ATHL1	chr11	+	293162	293727	0.0171948270197	1.0,0.983,0.826	1.0,1.0,1.0	-0.064
748	ENSG00000156239	N6AMT1	chr21	-	30244512	30248813	0.0174926136892	0.0,1.0,0.2	0.143,0.0,0.0	0.352
5465	ENSG00000140474	ULK3	chr15	-	75132574	75132982	0.0174926136892	0.429,0.194,0.5	0.813,0.625,0.565	-0.293
612	ENSG00000167110	GOLGA2	chr9	-	131024841	131025371	0.0175644923185	0.038,0.077,0.0	0.057,0.115,0.1	-0.052
2369	ENSG00000131591	C1orf159	chr1	-	1019294	1019763	0.0175644923185	0.448,1.0,0.231	1.0,1.0,0.647	-0.323
1859	ENSG00000163516	ANKZF1	chr2	+	220100731	220101373	0.0177901594441	0.0,0.145,0.009	0.003,0.0,0.041	0.037
775	ENSG00000198951	NAGA	chr22	-	42466285	42466834	0.0178726005597	0.478,1.0,1.0	0.429,0.0,0.25	0.6
305	ENSG00000149743	TRPT1	chr11	-	63991571	63991813	0.0180662922742	0.747,0.933,0.94	0.915,0.961,0.985	-0.08
4062	ENSG00000131652	THOC6	chr16	+	3075708	3076289	0.0184111408887	0.085,0.069,0.1	0.073,0.0,0.067	0.038
2462	ENSG00000159884	CCDC107	chr9	+	35660553	35661184	0.018777366637	0.861,0.968,0.807	1.0,0.922,0.973	-0.086
490	ENSG00000108961	RANGRF	chr17	+	8192575	8193410	0.0188108787271	0.753,0.415,0.467	0.724,1.0,0.778	-0.289
5035	ENSG00000141959	PFKL	chr21	+	45739233	45740030	0.0188787007875	0.136,0.14,0.067	0.248,0.109,0.2	-0.071
443	ENSG00000101444	AHCY	chr20	-	32878137	32878444	0.0191630666574	0.013,0.024,0.005	0.024,0.017,0.077	-0.025
4721	ENSG00000100241	SBF1	chr22	-	50905960	50906352	0.0191818167888	0.104,0.0,0.294	0.027,0.037,0.0	0.111
3690	ENSG00000158850	B4GALT3	chr1	-	161143394	161143839	0.0192399137782	0.021,0.023,0.04	0.098,0.016,0.039	-0.023
5600	ENSG00000072778	ACADVL	chr17	+	7127639	7127871	0.0192878995487	0.01,0.009,0.017	0.021,0.023,0.027	-0.012
1417	ENSG00000126456	IRF3	chr19	-	50167930	50169114	0.0193423685354	1.0,0.886,1.0	1.0,0.648,0.962	0.092
1697	ENSG00000104231	ZFAND1	chr8	-	82626152	82627130	0.0193626683866	0.0,0.0,0.011	0.025,0.045,0.028	-0.029
1091	ENSG00000162032	SPSB3	chr16	-	1827747	1828613	0.019749073075	0.046,0.043,0.026	0.03,0.0,0.006	0.026
3412	ENSG00000117308	GALE	chr1	-	24122998	24123272	0.019749073075	0.082,0.143,0.018	0.438,0.0,0.448	-0.214
1827	ENSG00000144224	UBXN4	chr2	+	136511108	136511847	0.0198848642017	0.05,0.056,0.024	0.076,0.089,0.055	-0.03
2396	ENSG00000166140	ZFYVE19	chr15	+	41102049	41102414	0.020451259126	0.083,0.0,0.0	0.119,0.2,0.093	-0.11
1810	ENSG00000221978	CCNL2	chr1	-	1326145	1328183	0.0205914676388	0.579,0.754,1.0	0.83,1.0,1.0	-0.166
1076	ENSG00000172794	RAB37	chr17	+	72740446	72741068	0.0207497767701	0.0,0.0,0.0	0.089,0.043,0.032	-0.055
5248	ENSG00000153406	NMRAL1	chr16	-	4524093	4524793	0.0207969362438	0.019,0.0,0.07	0.11,0.0,0.0	-0.007
769	ENSG00000198830	HMGN2	chr1	+	26799973	26800223	0.0209097648516	0.938,0.855,0.939	1.0,1.0,0.9	-0.056
323	ENSG00000065357	DGKA	chr12	+	56346124	56346716	0.0210445209126	0.095,0.045,0.069	0.035,0.016,0.047	0.037
4430	ENSG00000176986	SEC24C	chr10	+	75530037	75530556	0.0213342187682	0.114,0.133,0.065	0.31,0.301,0.049	-0.116
3992	ENSG00000163703	CRELD1	chr3	+	9984760	9985199	0.0213482750262	0.068,0.038,0.099	0.216,0.136,0.06	-0.069
2593	ENSG00000115541	HSPE1	chr2	+	198367762	198368105	0.0214601181782	0.041,0.052,0.041	0.055,0.054,0.086	-0.02
2837	ENSG00000153234	NR4A2	chr2	-	157182661	157182840	0.0214927233624	0.873,0.913,1.0	1.0,1.0,0.922	-0.045
4768	ENSG00000145029	NICN1	chr3	-	49462381	49462871	0.0215539947073	0.077,1.0,0.0	0.556,1.0,1.0	-0.493
4424	ENSG00000221926	TRIM16	chr17	-	15586349	15587613	0.0215709849699	0.091,0.333,0.25	0.0,0.0,0.167	0.169
5602	ENSG00000123329	ARHGAP9	chr12	-	57869853	57870237	0.0218725363104	0.125,0.057,0.069	0.182,0.072,0.202	-0.068
3012	ENSG00000140983	RHOT2	chr16	+	718352	718569	0.022059269645	0.123,0.08,0.179	0.086,0.098,0.07	0.043
4449	ENSG00000004700	RECQL	chr12	-	21654103	21654527	0.0220911571841	0.78,0.846,0.633	0.899,0.78,1.0	-0.14
2759	ENSG00000152556	PFKM	chr12	+	48528725	48529166	0.0223647071098	0.008,0.06,0.082	0.29,0.027,0.538	-0.235
4026	ENSG00000198837	DENND4B	chr1	-	153903014	153903540	0.0223647071098	0.067,0.1,0.114	0.152,0.116,0.152	-0.046
2097	ENSG00000180104	EXOC3	chr5	+	464404	465387	0.0224357343584	0.013,0.043,0.038	0.018,0.011,0.0	0.022
3700	ENSG00000164631	ZNF12	chr7	-	6728063	6732334	0.0224357343584	0.806,1.0,0.172	0.875,1.0,0.778	-0.225
5722	ENSG00000087111	PIGS	chr17	-	26897869	26898206	0.0224357343584	0.11,0.015,0.061	0.009,0.0,0.063	0.038
57	ENSG00000140398	NEIL1	chr15	+	75646590	75646833	0.0227323411249	1.0,0.762,0.733	0.52,0.543,0.672	0.253
2941	ENSG00000161013	MGAT4B	chr5	-	179228333	179228694	0.0227323411249	0.041,0.0,0.035	0.047,0.112,0.23	-0.104
1520	ENSG00000012124	CD22	chr19	+	35822921	35823827	0.0228989844309	0.962,1.0,0.95	0.941,0.945,0.923	0.034
331	ENSG00000164896	FASTK	chr7	-	150774187	150774488	0.0232379596775	0.264,0.103,0.051	0.242,0.308,0.173	-0.102
819	ENSG00000168404	MLKL	chr16	-	74708857	74709302	0.0233790394272	0.2,0.0,0.0	0.097,0.0,0.116	-0.004
1109	ENSG00000011243	AKAP8L	chr19	-	15514285	15514853	0.0235350187024	0.946,1.0,0.731	1.0,0.8,1.0	-0.041
3209	ENSG00000172053	QARS	chr3	-	49140777	49141139	0.0235350187024	0.898,1.0,1.0	0.901,1.0,0.586	0.137
934	ENSG00000170037	CNTROB	chr17	+	7851804	7852896	0.0237972423652	1.0,1.0,1.0	0.556,1.0,0.667	0.259
738	ENSG00000167965	MLST8	chr16	+	2258210	2258614	0.0242511892869	0.053,0.008,0.0	0.095,0.0,0.078	-0.037
4463	ENSG00000163930	BAP1	chr3	-	52436794	52437314	0.0242511892869	0.03,0.02,0.035	0.05,0.029,0.074	-0.023
138	ENSG00000137409	MTCH1	chr6	-	36938181	36938470	0.0243562671403	0.031,0.02,0.002	0.048,0.046,0.019	-0.02
5079	ENSG00000158552	ZFAND2B	chr2	+	220072977	220073208	0.024498818183	0.067,0.134,0.102	0.084,0.011,0.038	0.057
2557	ENSG00000109118	PHF12	chr17	-	27250926	27254081	0.0245389631435	0.115,0.025,0.0	0.025,0.033,0.015	0.022
4739	ENSG00000144591	GMPPA	chr2	+	220370975	220371709	0.0245535613349	0.035,0.006,0.056	0.0,0.0,0.024	0.024
3565	ENSG00000048740	CELF2	chr10	+	11370888	11374591	0.0262674657535	0.437,0.226,0.333	0.554,0.588,0.392	-0.179
282	ENSG00000105202	FBL	chr19	-	40331256	40331427	0.026714946377	0.994,0.974,0.989	0.968,0.97,0.966	0.018
4262	ENSG00000176155	CCDC57	chr17	-	80151631	80152015	0.0270215246199	0.643,1.0,0.857	0.5,0.125,0.571	0.435
3029	ENSG00000110025	SNX15	chr11	+	64802991	64806301	0.0271324976087	0.062,0.015,0.077	0.021,0.0,0.0	0.044
5342	ENSG00000170889	RPS9	chr19	+	54710143	54710592	0.0271665027109	0.305,0.22,0.164	0.136,0.21,0.09	0.084
1360	ENSG00000007392	LUC7L	chr16	-	238967	240134	0.0274080070628	0.034,0.021,0.053	0.024,0.02,0.02	0.015
2532	ENSG00000102078	SLC25A14	chrX	+	129498601	129499650	0.0275539067785	0.081,0.154,0.333	0.071,0.0,0.125	0.124
2397	ENSG00000166140	ZFYVE19	chr15	+	41105535	41106009	0.0278154095758	0.048,0.098,0.26	0.058,0.011,0.066	0.09
5293	ENSG00000170581	STAT2	chr12	-	56748561	56749135	0.0278154095758	0.036,0.074,0.198	0.179,0.103,0.358	-0.111
2038	ENSG00000139190	VAMP1	chr12	-	6571402	6574107	0.0278554700632	1.0,0.719,0.839	0.893,1.0,0.978	-0.104
2486	ENSG00000132382	MYBBP1A	chr17	-	4442196	4443262	0.0278688596877	0.66,0.888,0.635	0.913,1.0,0.789	-0.173
2547	ENSG00000197858	GPAA1	chr8	+	145138291	145138764	0.0278961850378	0.941,1.0,1.0	0.975,1.0,0.647	0.106
3633	ENSG00000155463	OXA1L	chr14	+	23239401	23239834	0.0278961850378	0.073,0.099,0.086	0.113,0.099,0.168	-0.041
1874	ENSG00000063601	MTMR1	chrX	+	149931037	149933575	0.0279537838834	1.0,1.0,1.0	0.923,1.0,0.677	0.133
1627	ENSG00000169045	HNRNPH1	chr5	-	179050037	179051670	0.0280615180166	0.031,0.029,0.007	0.059,0.069,0.016	-0.026
759	ENSG00000125656	CLPP	chr19	+	6361879	6362553	0.0281508314081	0.047,0.031,0.014	0.013,0.013,0.017	0.016
2998	ENSG00000186470	BTN3A2	chr6	+	26373503	26373641	0.0284800949138	0.06,0.06,0.145	0.109,0.224,0.196	-0.088
3395	ENSG00000166387	PPFIBP2	chr11	+	7674254	7674987	0.0284800949138	0.618,0.895,1.0	0.925,1.0,0.965	-0.126
2011	ENSG00000102125	TAZ	chrX	+	153647881	153648433	0.0285414490842	0.132,0.316,0.394	0.409,0.577,0.494	-0.213
3040	ENSG00000163346	PBXIP1	chr1	-	154923946	154924397	0.0288092842587	0.02,0.096,0.0	0.063,0.078,0.241	-0.089
4090	ENSG00000105221	AKT2	chr19	-	40742163	40743998	0.0288370679512	0.039,0.018,0.0	0.024,0.102,0.018	-0.029
66	ENSG00000106397	PLOD3	chr7	-	100855126	100855655	0.0288633864312	0.196,0.5,0.045	0.0,0.0,0.158	0.194
303	ENSG00000115317	HTRA2	chr2	+	74758465	74758829	0.0288633864312	0.066,0.126,0.114	0.065,0.04,0.089	0.037
4688	ENSG00000167978	SRRM2	chr16	+	2807472	2807946	0.0289897935327	0.007,0.007,0.005	0.012,0.016,0.017	-0.009
5353	ENSG00000060138	YBX3	chr12	-	10854558	10856747	0.0291644327402	0.447,0.557,0.487	0.754,0.821,0.512	-0.199
1338	ENSG00000169727	GPS1	chr17	+	80011743	80012686	0.0291974444382	0.0,0.292,0.1	0.5,0.286,0.5	-0.298
780	ENSG00000014216	CAPN1	chr11	+	64977319	64977567	0.0298924036981	0.085,0.118,0.047	0.018,0.044,0.066	0.041
1521	ENSG00000012124	CD22	chr19	+	35822921	35823827	0.0299337177442	0.921,0.842,0.88	0.925,0.957,0.921	-0.053
3812	ENSG00000141504	SAT2	chr17	-	7530460	7530732	0.0301976790407	0.037,0.017,0.039	0.061,0.024,0.078	-0.023
425	ENSG00000105193	RPS16	chr19	-	39924161	39924401	0.0302172109461	0.011,0.017,0.014	0.02,0.017,0.017	-0.004
3645	ENSG00000026036	RTEL1-TNFRSF6B	chr20	+	62327130	62328544	0.0302640645114	1.0,1.0,1.0	0.333,0.818,1.0	0.283
504	ENSG00000039650	PNKP	chr19	-	50364705	50365138	0.0303311514258	0.127,0.016,0.009	0.055,0.162,0.17	-0.078
2132	ENSG00000141279	NPEPPS	chr17	+	45656755	45660215	0.0303480619845	0.054,0.091,0.01	0.0,0.011,0.0	0.048
2459	ENSG00000003756	RBM5	chr3	+	50137964	50140599	0.0303480619845	0.326,0.365,0.333	0.62,0.795,0.35	-0.247
554	ENSG00000061273	HDAC7	chr12	-	48185653	48186452	0.0307462727715	0.613,1.0,1.0	1.0,1.0,1.0	-0.129
659	ENSG00000142347	MYO1F	chr19	-	8619360	8619627	0.0309461594955	0.0,0.0,0.268	0.102,0.284,0.113	-0.077
3858	ENSG00000241945	PWP2	chr21	+	45540832	45542238	0.031351150353	0.0,0.013,0.0	0.023,0.084,0.0	-0.031
3385	ENSG00000103653	CSK	chr15	+	75093021	75093263	0.0318166809764	0.03,0.02,0.013	0.032,0.029,0.026	-0.008
2940	ENSG00000161013	MGAT4B	chr5	-	179226505	179227068	0.0318954626089	0.044,0.039,0.0	0.009,0.025,0.014	0.012
2841	ENSG00000115307	AUP1	chr2	-	74756258	74756626	0.0320009274791	0.025,0.025,0.015	0.021,0.031,0.058	-0.015
1083	ENSG00000170445	HARS	chr5	-	140057239	140058712	0.0320608820042	1.0,1.0,1.0	1.0,0.391,1.0	0.203
4030	ENSG00000114021	NIT2	chr3	+	100064428	100065099	0.0332421173841	0.213,0.081,0.146	0.359,0.186,0.254	-0.12
1463	ENSG00000179583	CIITA	chr16	+	11000355	11003044	0.0333859359709	1.0,0.488,0.5	0.385,0.292,0.277	0.345
3824	ENSG00000142546	NOSIP	chr19	-	50059805	50060250	0.034293279744	0.75,1.0,1.0	1.0,1.0,0.5	0.083
3488	ENSG00000242086	LINC00969	chr3	+	195435024	195435712	0.035015110894	1.0,1.0,0.364	1.0,1.0,1.0	-0.212
4495	ENSG00000183751	TBL3	chr16	+	2024056	2024293	0.0351584106979	0.145,0.188,0.12	0.113,0.053,0.112	0.058
5192	ENSG00000105726	ATP13A1	chr19	-	19756455	19756794	0.0351584106979	0.098,0.058,0.098	0.092,0.149,0.167	-0.051
371	ENSG00000135655	USP15	chr12	+	62777620	62778083	0.0352636017991	0.016,0.0,0.0	0.081,0.0,0.03	-0.032
2213	ENSG00000149532	CPSF7	chr11	-	61187941	61189080	0.0355030095815	0.015,0.093,0.066	0.0,0.059,0.007	0.036
4643	ENSG00000141258	SGSM2	chr17	+	2266131	2266428	0.0355418457845	1.0,0.908,0.242	0.298,0.084,0.486	0.427
1921	ENSG00000101557	USP14	chr18	+	209970	210493	0.0359752679284	0.005,0.003,0.0	0.043,0.054,0.0	-0.03
2571	ENSG00000132522	GPS2	chr17	-	7216886	7217478	0.0359958697777	0.109,0.068,0.042	0.017,0.04,0.077	0.028
4793	ENSG00000115282	TTC31	chr2	+	74717782	74718311	0.0359958697777	0.08,0.034,0.1	0.051,0.188,0.154	-0.06
5061	ENSG00000134440	NARS	chr18	-	55282872	55283207	0.0359958697777	0.012,0.026,0.032	0.01,0.013,0.013	0.011
3244	ENSG00000240303	ACAD11	chr3	-	132297639	132298402	0.0362434335629	0.111,0.333,0.0	0.353,0.222,0.226	-0.119
4095	ENSG00000115677	HDLBP	chr2	-	242174535	242175009	0.0362434335629	0.818,0.385,1.0	1.0,1.0,1.0	-0.266
5678	ENSG00000172660	TAF15	chr17	+	34171480	34172042	0.0362434335629	0.908,0.928,0.987	0.914,0.766,0.932	0.07
3358	ENSG00000127054	CPSF3L	chr1	-	1248414	1248972	0.0362876962224	0.102,0.089,0.064	0.057,0.081,0.028	0.03
2211	ENSG00000149532	CPSF7	chr11	-	61183576	61183991	0.036323764485	0.901,0.99,1.0	0.969,1.0,1.0	-0.026
3242	ENSG00000166783	KIAA0430	chr16	-	15728613	15730199	0.0373252247224	0.082,0.117,0.0	0.063,0.0,0.045	0.03
3917	ENSG00000166333	ILK	chr11	+	6630114	6630639	0.0375194498045	1.0,1.0,1.0	0.364,1.0,1.0	0.212
4858	ENSG00000187147	RNF220	chr1	+	45115554	45117395	0.0375468531751	0.037,0.069,0.037	0.093,0.206,0.038	-0.065
1173	ENSG00000073350	LLGL2	chr17	+	73570533	73570749	0.0377032145225	0.219,0.5,0.282	0.07,0.214,0.118	0.2
4564	ENSG00000105373	GLTSCR2	chr19	+	48255768	48258148	0.0381735593426	0.766,1.0,1.0	1.0,0.765,1.0	0.0
1405	ENSG00000138434	SSFA2	chr2	+	182779942	182783402	0.0382594905494	0.0,0.0,0.243	1.0,0.0,1.0	-0.586
5065	ENSG00000160226	C21orf2	chr21	-	45750345	45751897	0.0383878189026	0.102,0.132,0.321	0.333,0.415,0.208	-0.134
1228	ENSG00000089094	KDM2B	chr12	-	121867311	121868272	0.0383991443977	0.885,1.0,0.806	1.0,0.857,1.0	-0.055
793	ENSG00000077463	SIRT6	chr19	-	4175024	4175757	0.0385219737475	0.173,0.125,0.267	0.025,0.091,0.164	0.095
4590	ENSG00000118308	LRMP	chr12	+	25232331	25232697	0.0387263486488	0.07,0.057,0.053	0.101,0.082,0.083	-0.029
688	ENSG00000205560	CPT1B	chr22	-	51009586	51009968	0.03884818244	0.0,0.01,0.056	0.096,0.011,0.048	-0.03
2308	ENSG00000102226	USP11	chrX	+	47106470	47106818	0.03884818244	0.149,0.118,0.109	0.116,0.266,0.212	-0.073
736	ENSG00000167965	MLST8	chr16	+	2256358	2256660	0.0388714260911	0.052,0.009,0.052	0.071,0.012,0.154	-0.041
776	ENSG00000111877	MCM9	chr6	-	119231761	119234585	0.0388714260911	0.0,0.048,0.714	0.0,0.0,0.0	0.254
5055	ENSG00000136059	VILL	chr3	+	38047671	38048191	0.0390924902854	0.124,0.034,0.069	0.041,0.0,0.061	0.042
104	ENSG00000090316	MAEA	chr4	+	1330648	1332405	0.0399249937766	1.0,1.0,0.714	1.0,0.0,1.0	0.238
1350	ENSG00000165609	NUDT5	chr10	-	12212715	12212907	0.0401808779306	0.028,0.018,0.061	0.078,0.076,0.069	-0.039
2488	ENSG00000132382	MYBBP1A	chr17	-	4457104	4457388	0.0401861653004	0.0,0.027,0.0	0.064,0.077,0.041	-0.052
4455	ENSG00000178149	DALRD3	chr3	-	49054660	49054946	0.0401861653004	0.046,0.042,0.028	0.13,0.012,0.102	-0.043
5425	ENSG00000165782	TMEM55B	chr14	-	20926016	20926861	0.0401861653004	0.937,0.882,1.0	1.0,1.0,1.0	-0.06
5560	ENSG00000090104	RGS1	chr1	+	192544902	192545495	0.0401861653004	0.011,0.03,0.002	0.023,0.02,0.019	-0.006
5586	ENSG00000160789	LMNA	chr1	+	156107444	156108548	0.0401861653004	0.386,0.237,0.14	0.0,0.25,0.143	0.123
979	ENSG00000204256	BRD2	chr6	+	32944338	32945347	0.0405263022086	0.053,0.065,0.044	0.091,0.098,0.051	-0.026
3369	ENSG00000168701	TMEM208	chr16	+	67262397	67262784	0.0408005476284	0.025,0.03,0.024	0.038,0.105,0.048	-0.037
4154	ENSG00000130813	C19orf66	chr19	+	10199786	10200054	0.0408588070588	0.19,0.26,0.235	0.419,0.503,0.319	-0.185
405	ENSG00000103145	HCFC1R1	chr16	-	3073233	3073969	0.040904159466	0.192,0.022,0.084	0.214,0.256,0.194	-0.122
1569	ENSG00000256223	ZNF10	chr12	+	133707196	133707600	0.0409668146173	0.917,0.355,1.0	0.832,0.945,0.704	-0.07
3208	ENSG00000172053	QARS	chr3	-	49140777	49141139	0.0409668146173	0.135,0.168,0.162	0.137,0.106,0.088	0.045
1764	ENSG00000175455	CCDC14	chr3	-	123675201	123675642	0.0411076177486	0.448,0.0,0.071	0.556,0.385,0.212	-0.211
1050	ENSG00000104365	IKBKB	chr8	+	42176787	42178362	0.0412196159956	0.833,0.8,0.5	0.559,0.179,0.31	0.362
3081	ENSG00000161204	ABCF3	chr3	+	183904294	183904663	0.041352297441	1.0,0.714,1.0	1.0,1.0,1.0	-0.095
316	ENSG00000065357	DGKA	chr12	+	56333198	56334217	0.0416098064475	0.011,0.158,0.2	0.316,0.269,0.085	-0.1
501	ENSG00000213809	KLRK1	chr12	-	10531152	10532391	0.0416802563137	1.0,1.0,1.0	1.0,0.3,1.0	0.233
384	ENSG00000157353	FUK	chr16	+	70512453	70513306	0.0423965310348	0.143,0.037,0.143	0.055,0.226,0.267	-0.075
4194	ENSG00000103168	TAF1C	chr16	-	84214933	84215269	0.0424220369545	0.525,0.349,0.111	0.496,0.759,0.506	-0.259
4099	ENSG00000183506	PI4KAP2	chr22	-	21832285	21832983	0.0424658037449	0.053,0.0,0.0	0.041,0.174,0.0	-0.054
288	ENSG00000100299	ARSA	chr22	-	51065983	51066598	0.0427098308586	1.0,0.333,1.0	0.0,0.0,1.0	0.444
1272	ENSG00000102103	PQBP1	chrX	+	48759509	48760072	0.0428877243086	0.665,0.932,0.822	0.7,0.54,0.717	0.154
1268	ENSG00000103253	HAGHL	chr16	+	779008	779715	0.0429025432111	0.0,0.0,0.22	0.185,0.143,0.25	-0.119
745	ENSG00000206503	HLA-A	chr6	+	29912276	29912868	0.0429473974544	0.92,0.958,0.738	0.913,0.959,0.967	-0.074
56	ENSG00000140398	NEIL1	chr15	+	75644942	75646833	0.0429539107886	1.0,1.0,1.0	0.9,1.0,1.0	0.033
1678	ENSG00000141503	MINK1	chr17	+	4792941	4794030	0.0429539107886	1.0,1.0,1.0	0.778,1.0,0.625	0.199
4258	ENSG00000149600	COMMD7	chr20	-	31290504	31291873	0.0429539107886	0.021,0.07,0.143	0.113,0.196,0.106	-0.06
4566	ENSG00000156675	RAB11FIP1	chr8	-	37727937	37730796	0.0429539107886	0.2,0.0,0.163	0.233,0.636,0.287	-0.264
4720	ENSG00000100241	SBF1	chr22	-	50905960	50906352	0.0429539107886	0.037,0.0,0.065	0.006,0.007,0.0	0.03
1802	ENSG00000160410	SHKBP1	chr19	+	41083301	41083536	0.0433965132037	0.088,0.092,0.007	0.112,0.153,0.079	-0.052
3560	ENSG00000159314	ARHGAP27	chr17	-	43481966	43482472	0.0434166369935	0.053,0.069,0.027	0.068,0.163,0.073	-0.052
5274	ENSG00000121851	POLR3GL	chr1	-	145456235	145457604	0.0435472438774	1.0,1.0,1.0	1.0,0.455,1.0	0.182
2620	ENSG00000125247	TMTC4	chr13	-	101287058	101287449	0.0443207581125	0.0,0.021,0.0	0.0,0.416,0.0	-0.132
3206	ENSG00000172053	QARS	chr3	-	49137193	49137524	0.0445166964726	0.074,0.056,0.025	0.015,0.015,0.061	0.021
698	ENSG00000241878	PISD	chr22	-	32016981	32017458	0.0445788590911	0.104,0.088,0.0	0.114,0.2,0.19	-0.104
1664	ENSG00000110583	NAA40	chr11	+	63713311	63714475	0.0452601866474	0.333,1.0,0.5	0.143,0.556,0.167	0.322
1061	ENSG00000130787	HIP1R	chr12	+	123344969	123345331	0.0455548327106	0.038,0.025,0.074	0.06,0.057,0.086	-0.022
2878	ENSG00000179029	TMEM107	chr17	-	8079074	8079344	0.0455548327106	0.375,0.071,0.0	0.017,0.018,0.04	0.124
2482	ENSG00000007202	KIAA0100	chr17	-	26970181	26970677	0.0456240025433	0.12,0.188,0.111	0.018,0.111,0.071	0.073
2901	ENSG00000137802	MAPKBP1	chr15	+	42104713	42105299	0.0459649478993	0.833,0.048,0.3	0.154,0.0,0.04	0.329
3275	ENSG00000011485	PPP5C	chr19	+	46890622	46891705	0.0462184750191	0.091,0.046,0.042	0.067,0.0,0.0	0.037
4475	ENSG00000124177	CHD6	chr20	-	40125448	40126866	0.0462184750191	0.0,0.125,0.0	0.091,0.111,0.048	-0.042
1902	ENSG00000104774	MAN2B1	chr19	-	12766507	12767501	0.0463118681855	0.129,0.261,0.131	0.237,0.267,0.259	-0.081
2037	ENSG00000135341	MAP3K7	chr6	-	91260186	91261898	0.0464616026358	0.014,0.029,0.034	0.034,0.147,0.024	-0.043
4830	ENSG00000099797	TECR	chr19	+	14674469	14674715	0.0467597095244	0.23,0.782,0.402	0.498,0.676,1.0	-0.253
1183	ENSG00000197989	SNHG12	chr1	-	28906044	28907158	0.046905471689	1.0,1.0,1.0	1.0,1.0,0.667	0.111
2093	ENSG00000137500	CCDC90B	chr11	-	82984835	82985035	0.046905471689	0.0,0.017,0.049	0.061,0.058,0.0	-0.018
3131	ENSG00000095787	WAC	chr10	+	28903495	28905291	0.046905471689	0.019,0.009,0.014	0.042,0.035,0.015	-0.017
1226	ENSG00000175061	FAM211A-AS1	chr17	+	16342640	16343567	0.0476013326378	0.095,0.116,0.151	0.198,0.219,0.099	-0.051
3184	ENSG00000266964	FXYD1	chr19	+	35632035	35632476	0.0476734346589	1.0,1.0,0.0	1.0,1.0,1.0	-0.333
3432	ENSG00000116580	GON4L	chr1	-	155785595	155786053	0.0482691697967	0.0,0.75,0.116	0.0,0.0,0.088	0.259
840	ENSG00000130734	ATG4D	chr19	+	10657514	10657929	0.0490167915068	0.676,0.571,0.364	0.231,0.216,0.474	0.23
2078	ENSG00000182087	TMEM259	chr19	-	1011365	1011611	0.0490167915068	0.008,0.005,0.005	0.016,0.01,0.033	-0.014
3649	ENSG00000129197	RPAIN	chr17	+	5329290	5331531	0.0490167915068	0.744,1.0,0.667	0.429,0.545,0.733	0.235
527	ENSG00000148362	C9orf142	chr9	+	139887091	139887695	0.0494651419823	1.0,1.0,1.0	0.912,1.0,0.909	0.06
2001	ENSG00000102316	MAGED2	chrX	+	54836154	54836646	0.0494651419823	1.0,0.847,0.919	0.925,1.0,1.0	-0.053

## Sheet: day2vsday0
ID	GeneID	geneSymbol	chr	strand	riExonStart_0base	riExonEnd	FDR	PSI1	PSI2	DeltaPSI
33	ENSG00000115875	SRSF7	chr2	-	38975720	38976847	0.0	0.054,0.049,0.057	0.309,0.313,0.243	-0.235
37	ENSG00000136450	SRSF1	chr17	-	56082283	56083334	0.0	0.979,0.977,0.983	0.782,0.721,0.726	0.237
51	ENSG00000120314	WDR55	chr5	+	140047818	140048087	0.0	0.044,0.061,0.03	0.294,0.218,0.218	-0.198
77	ENSG00000149499	EML3	chr11	-	62370230	62370719	0.0	0.748,0.766,0.761	0.988,1.0,1.0	-0.238
106	ENSG00000182944	EWSR1	chr22	+	29684594	29687588	0.0	0.144,0.133,0.141	0.276,0.305,0.33	-0.164
229	ENSG00000067064	IDI1	chr10	-	1089240	1090111	0.0	0.021,0.021,0.015	0.202,0.31,0.283	-0.246
361	ENSG00000167552	TUBA1A	chr12	-	49580092	49580616	0.0	0.003,0.012,0.001	0.138,0.237,0.077	-0.145
421	ENSG00000198258	UBL5	chr19	+	9939002	9939351	0.0	0.008,0.011,0.009	0.03,0.032,0.029	-0.021
472	ENSG00000132475	H3F3B	chr17	-	73774890	73775265	0.0	0.003,0.004,0.004	0.05,0.034,0.018	-0.03
768	ENSG00000198830	HMGN2	chr1	+	26799973	26800626	0.0	0.009,0.009,0.012	0.039,0.031,0.03	-0.023
918	ENSG00000119707	RBM25	chr14	+	73566374	73570186	0.0	0.087,0.101,0.089	0.222,0.315,0.29	-0.183
1002	ENSG00000221968	FADS3	chr11	-	61643830	61644435	0.0	0.125,0.213,0.097	0.496,0.463,0.426	-0.317
1161	ENSG00000123136	DDX39A	chr19	-	14520114	14520457	0.0	0.015,0.013,0.017	0.076,0.081,0.084	-0.065
1162	ENSG00000123136	DDX39A	chr19	-	14520553	14521146	0.0	0.013,0.018,0.015	0.095,0.079,0.099	-0.076
1182	ENSG00000197989	SNHG12	chr1	-	28906044	28906493	0.0	0.45,0.448,0.454	0.155,0.196,0.166	0.278
1634	ENSG00000169045	HNRNPH1	chr5	-	179044799	179045061	0.0	0.013,0.023,0.017	0.072,0.116,0.069	-0.068
1635	ENSG00000169045	HNRNPH1	chr5	-	179047892	179048398	0.0	0.03,0.038,0.02	0.174,0.166,0.11	-0.121
1888	ENSG00000092531	SNAP23	chr15	+	42805152	42805645	0.0	0.03,0.049,0.041	0.113,0.155,0.153	-0.1
1931	ENSG00000086504	MRPL28	chr16	-	418500	419220	0.0	0.006,0.03,0.006	0.084,0.105,0.118	-0.088
2081	ENSG00000180096	SEPT1	chr16	-	30392447	30392794	0.0	0.037,0.022,0.053	0.17,0.127,0.08	-0.088
2153	ENSG00000071859	FAM50A	chrX	+	153678028	153678279	0.0	0.075,0.064,0.111	0.354,0.226,0.407	-0.246
2205	ENSG00000204264	PSMB8	chr6	-	32810448	32810866	0.0	0.007,0.004,0.004	0.043,0.022,0.035	-0.028
2318	ENSG00000102226	USP11	chrX	+	47106702	47107098	0.0	0.03,0.026,0.018	0.183,0.293,0.152	-0.185
2387	ENSG00000131051	RBM39	chr20	-	34326889	34328809	0.0	0.105,0.117,0.092	0.311,0.303,0.292	-0.197
2779	ENSG00000132274	TRIM22	chr11	+	5718477	5719775	0.0	0.043,0.052,0.031	0.131,0.14,0.131	-0.092
2832	ENSG00000204351	SKIV2L	chr6	+	31937056	31937528	0.0	0.087,0.056,0.093	0.22,0.215,0.262	-0.154
2849	ENSG00000115307	AUP1	chr2	-	74755877	74756409	0.0	0.065,0.051,0.056	0.178,0.148,0.176	-0.11
3054	ENSG00000105401	CDC37	chr19	-	10505903	10506219	0.0	0.055,0.055,0.043	0.181,0.101,0.117	-0.082
3121	ENSG00000131795	RBM8A	chr1	+	145508015	145508284	0.0	0.01,0.015,0.009	0.143,0.14,0.116	-0.122
3122	ENSG00000131795	RBM8A	chr1	+	145508015	145508284	0.0	0.126,0.147,0.127	0.586,0.601,0.454	-0.414
3246	ENSG00000136718	IMP4	chr2	+	131102948	131103272	0.0	0.014,0.029,0.018	0.105,0.144,0.056	-0.081
3387	ENSG00000160679	CHTOP	chr1	+	153609047	153610924	0.0	0.012,0.033,0.038	0.193,0.156,0.255	-0.174
3549	ENSG00000103496	STX4	chr16	+	31045546	31045857	0.0	0.051,0.08,0.032	0.188,0.126,0.196	-0.116
3583	ENSG00000100650	SRSF5	chr14	+	70235514	70235968	0.0	0.008,0.015,0.004	0.047,0.037,0.026	-0.028
3878	ENSG00000108654	DDX5	chr17	-	62498279	62498667	0.0	0.007,0.004,0.006	0.043,0.051,0.037	-0.038
3979	ENSG00000100365	NCF4	chr22	+	37271694	37272136	0.0	0.088,0.07,0.094	0.315,0.213,0.262	-0.179
4085	ENSG00000108883	EFTUD2	chr17	-	42930884	42931724	0.0	0.035,0.019,0.017	0.13,0.143,0.105	-0.102
4152	ENSG00000143543	JTB	chr1	-	153949168	153949489	0.0	0.037,0.027,0.033	0.119,0.143,0.083	-0.083
4293	ENSG00000161960	EIF4A1	chr17	+	7479841	7480483	0.0	0.01,0.005,0.009	0.05,0.051,0.045	-0.041
4294	ENSG00000161960	EIF4A1	chr17	+	7480886	7481562	0.0	0.016,0.013,0.014	0.053,0.041,0.036	-0.029
4296	ENSG00000161960	EIF4A1	chr17	+	7481144	7481562	0.0	0.037,0.033,0.036	0.112,0.123,0.073	-0.067
4314	ENSG00000187514	PTMA	chr2	+	232576057	232576693	0.0	0.046,0.049,0.049	0.166,0.111,0.102	-0.078
4325	ENSG00000173812	EIF1	chr17	+	39846029	39846441	0.0	0.004,0.009,0.005	0.161,0.142,0.106	-0.13
4835	ENSG00000104921	FCER2	chr19	-	7763241	7763740	0.0	0.017,0.015,0.02	0.064,0.058,0.085	-0.052
4924	ENSG00000100911	PSME2	chr14	-	24614918	24615449	0.0	0.012,0.016,0.022	0.041,0.055,0.076	-0.041
5039	ENSG00000177455	CD19	chr16	+	28943666	28944435	0.0	0.099,0.141,0.126	0.302,0.232,0.26	-0.143
5194	ENSG00000165792	METTL17	chr14	+	21462952	21463392	0.0	0.084,0.14,0.08	0.346,0.363,0.296	-0.234
5364	ENSG00000060138	YBX3	chr12	-	10854558	10856747	0.0	0.023,0.011,0.012	0.083,0.06,0.043	-0.047
5366	ENSG00000060138	YBX3	chr12	-	10862506	10865932	0.0	0.02,0.018,0.021	0.286,0.169,0.207	-0.201
5539	ENSG00000198563	DDX39B	chr6	-	31500556	31503262	0.0	0.089,0.061,0.059	0.247,0.231,0.319	-0.196
3988	ENSG00000165233	C9orf89	chr9	+	95872849	95874571	0.000100420765767	0.556,0.667,0.935	0.0,0.273,0.333	0.517
4461	ENSG00000085978	ATG16L1	chr2	+	234198499	234198999	0.000100420765767	0.12,0.231,0.259	0.905,0.5,0.6	-0.465
4077	ENSG00000131652	THOC6	chr16	+	3075924	3076289	0.000104377955304	0.058,0.038,0.089	0.167,0.166,0.079	-0.076
60	ENSG00000103507	BCKDK	chr16	+	31121721	31122540	0.00010583158647	1.0,0.0,0.6	0.0,0.0,0.0	0.533
1297	ENSG00000106263	EIF3B	chr7	+	2419028	2420375	0.00010583158647	0.06,0.067,0.056	0.19,0.058,0.153	-0.073
3658	ENSG00000129197	RPAIN	chr17	+	5329290	5329619	0.000107176073444	0.138,0.114,0.141	0.308,0.268,0.233	-0.139
4298	ENSG00000165516	KLHDC2	chr14	+	50246312	50246524	0.000107433753244	0.058,0.065,0.104	0.247,0.138,0.357	-0.172
4948	ENSG00000168067	MAP4K2	chr11	-	64559380	64559894	0.000107433753244	0.204,0.038,0.098	0.262,0.224,0.369	-0.172
3824	ENSG00000141504	SAT2	chr17	-	7530680	7531123	0.000109227737786	0.187,0.273,0.155	0.342,0.399,0.329	-0.152
168	ENSG00000175197	DDIT3	chr12	-	57911051	57911536	0.000109782911691	0.463,0.163,0.37	0.692,0.726,1.0	-0.474
696	ENSG00000241878	PISD	chr22	-	32016981	32017871	0.000111472842573	0.017,0.061,0.0	0.183,0.18,0.0	-0.095
30	ENSG00000184634	MED12	chrX	+	70357575	70357793	0.000112298907299	0.831,0.791,0.887	0.937,1.0,0.963	-0.13
860	ENSG00000204525	HLA-C	chr6	-	31237269	31237862	0.000112298907299	0.014,0.026,0.014	0.019,0.04,0.028	-0.011
495	ENSG00000005700	IBTK	chr6	-	82900789	82901596	0.000114036625835	0.027,0.0,0.0	0.038,0.297,0.033	-0.114
2012	ENSG00000102316	MAGED2	chrX	+	54841680	54842440	0.000114707572911	0.048,0.087,0.039	0.093,0.156,0.153	-0.076
2375	ENSG00000021776	AQR	chr15	-	35166028	35167065	0.000116614724936	0.008,0.009,0.034	0.063,0.298,0.023	-0.111
4581	ENSG00000142002	DPP9	chr19	-	4684674	4685783	0.000117159314495	0.031,0.0,0.014	0.013,0.172,0.2	-0.113
2381	ENSG00000099330	OCEL1	chr19	+	17337501	17338008	0.000123550055036	1.0,1.0,1.0	0.333,0.579,1.0	0.363
3274	ENSG00000100099	HPS4	chr22	-	26862191	26864589	0.000127043635936	0.069,0.048,0.081	0.209,0.371,0.6	-0.327
3126	ENSG00000064607	SUGP2	chr19	-	19105174	19106089	0.0001272970709	0.177,0.202,0.156	0.471,0.885,0.404	-0.408
3273	ENSG00000100099	HPS4	chr22	-	26861420	26862228	0.000127595425584	0.135,0.077,0.273	0.511,0.474,0.44	-0.313
330	ENSG00000164896	FASTK	chr7	-	150774187	150774488	0.000128282045591	0.11,0.17,0.094	0.242,0.308,0.173	-0.116
3857	ENSG00000125875	TBC1D20	chr20	-	422231	422687	0.000128282045591	0.063,0.01,0.0	0.256,0.059,0.14	-0.127
5480	ENSG00000140474	ULK3	chr15	-	75132574	75132982	0.000129959743606	0.273,0.136,0.404	0.813,0.625,0.565	-0.397
5187	ENSG00000169738	DCXR	chr17	-	79994066	79994639	0.000131215109842	0.769,0.891,0.846	1.0,1.0,1.0	-0.165
3367	ENSG00000127054	CPSF3L	chr1	-	1255835	1256473	0.00013137846008	0.023,0.049,0.02	0.25,0.035,0.062	-0.085
4224	ENSG00000213930	GALT	chr9	+	34647085	34647564	0.000131758825927	1.0,1.0,1.0	0.81,1.0,0.6	0.197
1041	ENSG00000261884	CTC-479C5.12	chr16	-	67968699	67969381	0.000135304165464	0.136,0.216,0.279	0.429,0.361,0.477	-0.212
3688	ENSG00000215021	PHB2	chr12	-	7076838	7077184	0.000142400146543	0.01,0.006,0.009	0.018,0.027,0.016	-0.012
805	ENSG00000013441	CLK1	chr2	-	201724402	201726189	0.000143961596566	0.3,0.337,0.461	0.179,0.256,0.154	0.17
1897	ENSG00000011304	PTBP1	chr19	+	808359	808762	0.000145597576783	0.012,0.009,0.039	0.032,0.066,0.058	-0.032
61	ENSG00000103507	BCKDK	chr16	+	31123189	31123888	0.000146373693883	0.411,0.211,0.259	0.193,0.015,0.088	0.195
3377	ENSG00000168701	TMEM208	chr16	+	67262397	67262784	0.000146373693883	0.025,0.009,0.007	0.038,0.105,0.048	-0.05
41	ENSG00000141456	PELP1	chr17	-	4578568	4579179	0.000150686922289	0.147,0.079,0.016	0.205,0.187,0.333	-0.161
3291	ENSG00000160741	CRTC2	chr1	-	153927348	153927642	0.000151866373087	0.011,0.04,0.017	0.044,0.064,0.087	-0.042
475	ENSG00000142765	SYTL1	chr1	+	27675888	27676256	0.000156327169777	0.116,0.0,0.0	0.099,0.115,0.191	-0.096
3675	ENSG00000147535	PPAPDC1B	chr8	-	38125414	38126508	0.000159702881011	1.0,0.6,1.0	0.697,0.818,0.379	0.235
1954	ENSG00000141458	NPC1	chr18	-	21113318	21114523	0.000165993657605	0.056,0.046,0.032	0.246,0.333,0.5	-0.315
3631	ENSG00000187531	SIRT7	chr17	-	79872169	79872578	0.000168618912175	0.088,0.045,0.065	0.191,0.396,0.188	-0.192
657	ENSG00000142347	MYO1F	chr19	-	8619360	8619627	0.000172079925464	0.0,0.0,0.109	0.102,0.284,0.113	-0.13
1676	ENSG00000141994	DUS3L	chr19	-	5786759	5787182	0.000175310737272	0.067,0.082,0.05	0.111,0.407,0.222	-0.18
2470	ENSG00000003756	RBM5	chr3	+	50137964	50140599	0.000175310737272	0.188,0.192,0.263	0.62,0.795,0.35	-0.374
4588	ENSG00000167508	MVD	chr16	-	88723843	88724437	0.000186362914074	0.8,1.0,1.0	0.429,0.0,1.0	0.457
4999	ENSG00000112855	HARS2	chr5	+	140073075	140073250	0.000186563539566	0.398,1.0,0.767	1.0,1.0,1.0	-0.278
453	ENSG00000160602	NEK8	chr17	+	27064323	27064754	0.000187250412323	0.667,1.0,1.0	0.278,0.125,1.0	0.421
3962	ENSG00000099331	MYO9B	chr19	+	17313650	17314067	0.000190039938622	0.188,0.053,0.157	0.445,0.248,0.256	-0.184
2606	ENSG00000076108	BAZ2A	chr12	-	57008797	57009391	0.000190720295377	0.798,0.85,0.787	0.968,1.0,0.952	-0.162
3870	ENSG00000134516	DOCK2	chr5	+	169505978	169508988	0.00020029447209	1.0,1.0,1.0	0.721,0.875,0.846	0.186
2210	ENSG00000142512	SIGLEC10	chr19	-	51919151	51919611	0.000202637534408	0.0,0.0,0.0	0.062,0.05,0.239	-0.117
4711	ENSG00000184205	TSPYL2	chrX	+	53113713	53114048	0.000203078880321	0.129,0.061,0.09	0.226,0.178,0.28	-0.135
3306	ENSG00000197343	ZNF655	chr7	+	99159510	99160117	0.000208146528582	0.08,0.136,0.143	0.506,0.284,0.224	-0.218
4453	ENSG00000130726	TRIM28	chr19	+	59060106	59060277	0.00021073585631	0.149,0.132,0.137	0.214,0.182,0.34	-0.106
5382	ENSG00000141577	AZI1	chr17	-	79163396	79163775	0.000212840331383	0.019,0.061,0.024	0.098,0.048,0.095	-0.046
610	ENSG00000167110	GOLGA2	chr9	-	131024841	131025371	0.000214601814033	0.0,0.048,0.0	0.057,0.115,0.1	-0.075
5576	ENSG00000090104	RGS1	chr1	+	192545903	192547515	0.000214601814033	0.01,0.033,0.016	0.056,0.046,0.03	-0.024
1633	ENSG00000169045	HNRNPH1	chr5	-	179043869	179044111	0.000215639356178	1.0,0.868,0.923	0.984,1.0,0.983	-0.059
4337	ENSG00000067048	DDX3Y	chrY	+	15026795	15027139	0.000215639356178	0.037,0.088,0.0	0.182,0.235,0.0	-0.097
3702	ENSG00000182004	SNRPE	chr1	+	203830730	203831350	0.000216013990514	0.068,0.185,0.115	0.414,0.294,0.231	-0.19
2917	ENSG00000119723	COQ6	chr14	+	74426117	74428078	0.000216118291701	0.06,0.0,0.019	0.172,0.273,0.034	-0.133
1603	ENSG00000178252	WDR6	chr3	+	49049067	49051726	0.000219778506847	0.095,0.206,0.127	0.264,0.274,0.293	-0.134
4122	ENSG00000077235	GTF3C1	chr16	-	27474861	27476157	0.000220892980386	0.035,0.014,0.038	0.023,0.4,0.333	-0.223
5055	ENSG00000168961	LGALS9	chr17	+	25974055	25974458	0.000225143340608	0.026,0.002,0.012	0.02,0.043,0.038	-0.02
2342	ENSG00000131748	STARD3	chr17	+	37814225	37814775	0.000241140127691	0.043,0.063,0.046	0.125,0.112,0.168	-0.084
5078	ENSG00000158092	NCK1	chr3	+	136664424	136665137	0.000257104964579	0.81,0.81,0.843	1.0,1.0,0.927	-0.155
4808	ENSG00000102901	CENPT	chr16	-	67865914	67866448	0.000268619754623	0.05,0.0,0.009	0.186,0.093,0.0	-0.073
287	ENSG00000100299	ARSA	chr22	-	51065983	51066598	0.000269082554676	1.0,0.733,1.0	0.0,0.0,1.0	0.578
4477	ENSG00000163930	BAP1	chr3	-	52436794	52437314	0.000269082554676	0.015,0.037,0.007	0.05,0.029,0.074	-0.031
5567	ENSG00000156976	EIF4A2	chr3	+	186502352	186503840	0.000276233654651	0.068,0.069,0.047	0.117,0.086,0.082	-0.034
3784	ENSG00000104972	LILRB1	chr19	+	55147007	55148103	0.000277063278489	0.093,0.017,0.145	0.246,0.137,0.216	-0.115
4280	ENSG00000173821	RNF213	chr17	+	78362411	78363167	0.000277063278489	0.113,0.143,0.122	0.042,0.071,0.067	0.066
105	ENSG00000090316	MAEA	chr4	+	1332209	1333924	0.000284509356293	0.027,0.124,0.086	0.118,0.222,0.245	-0.116
3604	ENSG00000256269	HMBS	chr11	+	118960392	118960777	0.000289701198138	0.014,0.0,0.02	0.0,0.171,0.122	-0.086
3692	ENSG00000100417	PMM1	chr22	-	41979962	41980376	0.000295003609134	0.067,0.056,0.0	0.362,0.034,0.164	-0.146
5008	ENSG00000124357	NAGK	chr2	+	71295779	71297716	0.000295003609134	0.043,0.026,0.046	0.045,0.132,0.058	-0.04
3432	ENSG00000088038	CNOT3	chr19	+	54657451	54659418	0.000301438156882	0.008,0.003,0.012	0.021,0.0,0.119	-0.039
4714	ENSG00000167799	NUDT8	chr11	-	67395409	67395871	0.000301438156882	0.146,0.011,0.112	0.423,0.54,0.394	-0.363
2523	ENSG00000104907	TRMT1	chr19	-	13216080	13216420	0.000304604010454	0.217,0.221,0.242	0.282,0.471,0.443	-0.172
2786	ENSG00000158864	NDUFS2	chr1	+	161183653	161184185	0.000307607479937	0.015,0.019,0.012	0.054,0.032,0.023	-0.021
5086	ENSG00000168488	ATXN2L	chr16	+	28847253	28848558	0.000307607479937	0.281,0.335,0.285	0.488,0.387,0.571	-0.182
2175	ENSG00000156873	PHKG2	chr16	+	30762426	30762924	0.000310252107804	0.153,0.084,0.181	0.212,0.392,0.247	-0.144
3244	ENSG00000136718	IMP4	chr2	+	131100466	131100767	0.000314839442008	0.01,0.006,0.03	0.047,0.071,0.012	-0.028
5442	ENSG00000163913	IFT122	chr3	+	129233231	129234442	0.000315958747269	0.0,0.067,0.061	0.188,0.63,0.333	-0.341
1361	ENSG00000161939	RNASEK-C17orf49	chr17	+	6917463	6918475	0.000318747879589	0.951,0.79,0.988	1.0,1.0,1.0	-0.09
677	ENSG00000162191	UBXN1	chr11	-	62444989	62445304	0.000321189611511	0.04,0.051,0.039	0.08,0.049,0.08	-0.026
477	ENSG00000173846	PLK3	chr1	+	45268626	45269063	0.000323433578253	0.073,0.019,0.031	0.2,0.143,0.148	-0.123
4658	ENSG00000168970	JMJD7-PLA2G4B	chr15	+	42126937	42127421	0.000327038105964	0.102,0.0,0.0	0.18,0.279,0.054	-0.137
5574	ENSG00000182400	TRAPPC6B	chr14	-	39627488	39628754	0.00033330801688	0.044,0.031,0.176	0.165,0.2,0.245	-0.12
803	ENSG00000048162	NOP16	chr5	-	175815235	175815599	0.000338930754832	0.016,0.02,0.015	0.027,0.05,0.064	-0.03
3879	ENSG00000123143	PKN1	chr19	+	14578376	14578605	0.000338930754832	0.061,0.055,0.023	0.091,0.088,0.106	-0.049
4755	ENSG00000100823	APEX1	chr14	+	20923384	20923862	0.000338930754832	0.59,0.707,0.57	0.822,0.713,0.88	-0.183
5062	ENSG00000213780	GTF2H4	chr6	+	30880886	30881164	0.000338930754832	0.126,0.11,0.066	0.227,0.625,0.31	-0.287
1376	ENSG00000105698	USF2	chr19	+	35760705	35761500	0.000340615155834	0.032,0.029,0.012	0.073,0.023,0.102	-0.042
4532	ENSG00000104973	MED25	chr19	+	50335192	50335414	0.000355635523374	0.014,0.063,0.0	0.13,0.121,0.018	-0.064
1459	ENSG00000103249	CLCN7	chr16	-	1499276	1500667	0.000369402087518	0.144,0.117,0.095	0.276,0.209,0.187	-0.105
3528	ENSG00000167671	UBXN6	chr19	-	4446496	4446917	0.000390846395332	0.006,0.009,0.032	0.03,0.098,0.055	-0.045
3819	ENSG00000090661	CERS4	chr19	+	8320705	8321170	0.00039592483733	0.04,0.062,0.066	0.151,0.112,0.094	-0.063
1174	ENSG00000073350	LLGL2	chr17	+	73570533	73570749	0.000417956096464	0.053,0.0,0.037	0.07,0.214,0.118	-0.104
3695	ENSG00000174775	HRAS	chr11	-	532241	532755	0.00041804009182	0.009,0.007,0.005	0.011,0.058,0.018	-0.022
2415	ENSG00000234745	HLA-B	chr6	-	31323943	31324734	0.000418301085089	0.009,0.007,0.002	0.013,0.016,0.015	-0.009
716	ENSG00000167645	YIF1B	chr19	-	38799863	38800283	0.000425352557594	0.0,0.04,0.006	0.05,0.045,0.171	-0.073
5354	ENSG00000170889	RPS9	chr19	+	54710143	54710592	0.000425352557594	0.347,0.262,0.214	0.136,0.21,0.09	0.129
1821	ENSG00000112561	TFEB	chr6	-	41673384	41673678	0.000433112726011	0.636,1.0,0.375	1.0,1.0,1.0	-0.33
773	ENSG00000111877	MCM9	chr6	-	119231761	119234585	0.000435698131611	0.067,0.0,0.36	0.0,0.0,0.0	0.142
3414	ENSG00000196839	ADA	chr20	-	43248939	43249788	0.000455814795695	0.016,0.007,0.005	0.088,0.057,0.0	-0.039
662	ENSG00000172432	GTPBP2	chr6	-	43588226	43589527	0.000457131827762	0.941,0.767,0.911	0.975,1.0,1.0	-0.119
4475	ENSG00000179889	PDXDC1	chr16	+	15125591	15126836	0.00047380054401	0.093,0.022,0.063	0.101,0.333,0.157	-0.138
134	ENSG00000099840	IZUMO4	chr19	+	2097927	2098126	0.00047638809493	0.089,0.0,0.141	0.0,0.0,0.022	0.069
2511	ENSG00000203875	SNHG5	chr6	-	86387512	86387750	0.000484059736785	0.022,0.021,0.023	0.034,0.033,0.035	-0.012
2958	ENSG00000076382	SPAG5	chr17	-	26905235	26905546	0.000488543011772	0.118,0.023,0.053	0.192,0.385,0.064	-0.149
3608	ENSG00000185753	CXorf38	chrX	-	40488284	40490025	0.000494231315937	0.01,0.0,0.008	0.0,0.085,0.117	-0.061
4859	ENSG00000127603	MACF1	chr1	+	39950272	39952659	0.000500583150031	0.021,0.0,0.008	0.028,0.07,0.01	-0.026
3222	ENSG00000169733	RFNG	chr17	-	80007552	80008431	0.000503057969808	0.037,0.25,0.118	0.273,0.5,0.5	-0.289
1675	ENSG00000258890	CEP95	chr17	+	62530702	62532866	0.00050480866475	0.017,0.0,0.008	0.025,0.024,0.073	-0.032
312	ENSG00000065357	DGKA	chr12	+	56333198	56333954	0.000513243286396	0.084,0.028,0.17	0.317,0.187,0.164	-0.129
549	ENSG00000070010	UFD1L	chr22	-	19438143	19442353	0.000513243286396	1.0,0.957,1.0	0.917,0.848,0.982	0.07
1436	ENSG00000175166	PSMD2	chr3	+	184021107	184021537	0.0005142385513	0.023,0.031,0.053	0.02,0.0,0.012	0.025
842	ENSG00000130734	ATG4D	chr19	+	10662572	10662797	0.000524363898907	0.136,0.141,0.071	0.348,0.441,0.192	-0.211
646	ENSG00000123374	CDK2	chr12	+	56360614	56361718	0.000561695353075	0.046,0.041,0.025	0.098,0.333,0.2	-0.173
1865	ENSG00000163516	ANKZF1	chr2	+	220098854	220100597	0.00058325511523	0.897,1.0,1.0	0.839,0.536,0.964	0.186
4545	ENSG00000133313	CNDP2	chr18	+	72183462	72186331	0.000584886677027	1.0,1.0,1.0	0.862,1.0,0.333	0.268
3502	ENSG00000185684	EP400NL	chr12	+	132588541	132589849	0.000622085765407	0.0,0.0,0.0	0.385,0.2,0.2	-0.262
1258	ENSG00000185024	BRF1	chr14	-	105677458	105678501	0.000631295668449	0.046,0.0,0.0	0.045,0.121,0.049	-0.056
1525	ENSG00000012124	CD22	chr19	+	35822921	35823827	0.000632452373183	0.468,0.49,0.433	0.588,0.629,0.598	-0.141
4209	ENSG00000103168	TAF1C	chr16	-	84215351	84215664	0.000632452373183	0.199,0.069,0.285	0.31,0.535,0.529	-0.274
2595	ENSG00000178950	GAK	chr4	-	844723	845762	0.000636038307001	0.053,0.077,0.029	0.097,0.295,0.094	-0.109
1861	ENSG00000103549	RNF40	chr16	+	30780506	30780921	0.000638702141935	0.019,0.016,0.009	0.038,0.07,0.049	-0.038
1567	ENSG00000213024	NUP62	chr19	-	50430950	50432761	0.000643037162139	0.867,0.66,0.917	1.0,0.75,1.0	-0.102
3030	ENSG00000140983	RHOT2	chr16	+	720891	721203	0.000646547923214	0.157,0.231,0.236	0.336,0.418,0.464	-0.198
641	ENSG00000140853	NLRC5	chr16	+	57061983	57062297	0.000654750408486	1.0,0.787,1.0	0.602,0.473,0.84	0.291
2138	ENSG00000143418	CERS2	chr1	-	150939231	150939678	0.000676238339376	0.015,0.026,0.018	0.051,0.041,0.069	-0.034
4564	ENSG00000164088	PPM1M	chr3	+	52283189	52284611	0.000678017825687	0.067,0.462,0.121	0.023,0.036,0.029	0.187
939	ENSG00000124228	DDX27	chr20	+	47860165	47860614	0.000689221018132	0.012,0.005,0.013	0.025,0.03,0.042	-0.022
1875	ENSG00000167257	RNF214	chr11	+	117109316	117110576	0.000689221018132	0.064,0.134,0.0	0.0,0.0,0.0	0.066
2630	ENSG00000213199	ASIC3	chr7	+	150749252	150749561	0.000689221018132	0.032,0.0,0.0	0.545,0.0,1.0	-0.504
420	ENSG00000198258	UBL5	chr19	+	9939002	9939351	0.000690402229606	0.794,0.941,0.881	0.922,0.987,0.953	-0.082
1955	ENSG00000140365	COMMD4	chr15	+	75630402	75630761	0.000694495543011	0.066,0.081,0.064	0.146,0.092,0.146	-0.058
4040	ENSG00000198837	DENND4B	chr1	-	153903167	153903540	0.000696251391999	0.084,0.059,0.078	0.252,0.096,0.159	-0.095
175	ENSG00000125447	GGA3	chr17	-	73235869	73237138	0.000712407360412	0.043,0.13,0.0	0.006,0.018,0.003	0.049
1776	ENSG00000008710	PKD1	chr16	-	2147728	2147985	0.00071821215638	0.0,0.0,0.0	0.0,0.517,0.151	-0.223
3610	ENSG00000173801	JUP	chr17	-	39910855	39912147	0.000723195137466	0.091,0.097,0.086	0.417,0.185,0.404	-0.244
5470	ENSG00000139620	KANSL2	chr12	-	49075164	49076008	0.000729326861028	0.026,0.057,0.033	0.046,0.368,0.097	-0.132
4116	ENSG00000119688	ABCD4	chr14	-	74759450	74759951	0.000732335438467	0.027,0.108,0.048	0.189,0.209,0.302	-0.172
2154	ENSG00000166169	POLL	chr10	-	103344358	103344676	0.000743520756785	1.0,1.0,0.895	0.625,1.0,0.625	0.215
2581	ENSG00000132522	GPS2	chr17	-	7216886	7217307	0.000745614849673	0.054,0.077,0.053	0.107,0.087,0.275	-0.095
3402	ENSG00000103266	STUB1	chr16	+	731792	732076	0.000779868257932	0.849,0.824,0.875	0.91,1.0,0.924	-0.095
544	ENSG00000166986	MARS	chr12	+	57909702	57909941	0.000795109491044	1.0,1.0,0.895	0.852,0.855,0.77	0.139
1329	ENSG00000010295	IFFO1	chr12	-	6657230	6657711	0.000825948511219	0.405,0.231,0.277	0.118,0.063,0.149	0.194
2137	ENSG00000087088	BAX	chr19	+	49464066	49465055	0.000825948511219	0.043,0.066,0.062	0.189,0.097,0.098	-0.071
4627	ENSG00000114388	NPRL2	chr3	-	50385957	50386213	0.000825948511219	0.07,0.038,0.045	0.236,0.143,0.067	-0.098
3337	ENSG00000237441	RGL2	chr6	-	33261189	33261476	0.000868795532017	0.12,0.278,0.134	0.077,0.041,0.044	0.123
321	ENSG00000065357	DGKA	chr12	+	56345406	56346215	0.000871036660893	0.913,1.0,0.857	0.421,0.887,0.462	0.333
3827	ENSG00000135407	AVIL	chr12	-	58201113	58201510	0.000872001114947	1.0,0.667,1.0	0.429,0.0,1.0	0.413
1468	ENSG00000179583	CIITA	chr16	+	11000355	11003044	0.000872003720792	0.619,0.6,0.739	0.385,0.292,0.277	0.335
951	ENSG00000076924	XAB2	chr19	-	7685160	7685555	0.000895795431858	0.039,0.044,0.013	0.062,0.036,0.125	-0.042
2303	ENSG00000175634	RPS6KB2	chr11	+	67200596	67200918	0.000899085024607	0.05,0.04,0.052	0.118,0.063,0.313	-0.117
1564	ENSG00000213024	NUP62	chr19	-	50411361	50413141	0.000903645580178	0.67,0.712,0.732	0.488,0.457,0.524	0.215
3930	ENSG00000174243	DDX23	chr12	-	49230351	49230820	0.000912126290048	0.003,0.007,0.013	0.065,0.005,0.0	-0.016
5	ENSG00000131018	SYNE1	chr6	-	152454410	152456367	0.000915712150965	0.0,0.0,0.0	0.046,0.113,0.021	-0.06
1544	ENSG00000172809	RPL38	chr17	+	72199842	72200097	0.000923050714233	0.954,0.982,0.925	0.982,0.97,0.974	-0.022
2313	ENSG00000184661	CDCA2	chr8	+	25317755	25318070	0.000923050714233	0.099,0.578,0.135	0.0,0.0,0.0	0.271
3575	ENSG00000048740	CELF2	chr10	+	11370888	11374591	0.00093094106014	0.25,0.308,0.325	0.554,0.588,0.392	-0.217
2468	ENSG00000064961	HMG20B	chr19	+	3573689	3574584	0.000961604933402	0.026,0.0,0.0	0.027,0.022,0.172	-0.065
5022	ENSG00000111679	PTPN6	chr12	+	7060771	7061340	0.000961604933402	0.859,1.0,0.807	0.934,1.0,0.966	-0.078
4686	ENSG00000135297	MTO1	chr6	+	74189658	74190090	0.00097305047137	0.9,1.0,0.517	1.0,1.0,1.0	-0.194
5623	ENSG00000145916	RMND5B	chr5	+	177570627	177571109	0.000977453414366	0.061,0.127,0.033	0.0,0.0,0.026	0.065
1455	ENSG00000160294	MCM3AP	chr21	-	47666220	47666800	0.000994554233014	0.06,0.143,0.149	0.187,0.206,0.341	-0.127
2651	ENSG00000115042	FAHD2A	chr2	+	96076274	96076774	0.00099781526771	0.012,0.032,0.016	0.173,0.088,0.0	-0.067
818	ENSG00000126749	EMG1	chr12	+	7083713	7084310	0.00100160636867	0.004,0.013,0.016	0.016,0.059,0.049	-0.03
2222	ENSG00000149532	CPSF7	chr11	-	61187941	61189080	0.00100668216723	0.025,0.143,0.052	0.0,0.059,0.007	0.051
2713	ENSG00000102879	CORO1A	chr16	+	30196529	30198041	0.00100921786327	0.046,0.044,0.039	0.063,0.056,0.064	-0.018
3072	ENSG00000141425	RPRD1A	chr18	-	33569786	33573263	0.0010192170567	0.814,1.0,1.0	0.622,0.667,0.875	0.217
3472	ENSG00000160948	VPS28	chr8	-	145651408	145651591	0.00102429569228	0.019,0.031,0.02	0.043,0.055,0.025	-0.018
1966	ENSG00000142784	WDTC1	chr1	+	27630111	27631684	0.00103763599187	0.065,0.04,0.041	0.155,0.055,0.311	-0.125
4028	ENSG00000188283	ZNF383	chr19	+	37726450	37726976	0.00108262591492	0.095,0.0,0.0	0.194,0.062,0.0	-0.054
3645	ENSG00000125637	PSD4	chr2	+	113942941	113943832	0.00111074769144	0.079,0.07,0.063	0.151,0.075,0.169	-0.061
4250	ENSG00000185813	PCYT2	chr17	-	79863975	79864422	0.00111247454846	0.053,0.0,0.019	0.125,0.064,0.156	-0.091
1206	ENSG00000115204	MPV17	chr2	-	27535081	27535456	0.00114360286159	0.128,0.183,0.147	0.251,0.227,0.221	-0.08
2673	ENSG00000129667	RHBDF2	chr17	-	74468767	74469187	0.00115185262078	0.009,0.009,0.031	0.08,0.05,0.02	-0.034
1029	ENSG00000159348	CYB5R1	chr1	-	202935014	202935728	0.00116219810828	0.036,0.052,0.031	0.092,0.055,0.164	-0.064
4491	ENSG00000146918	NCAPG2	chr7	-	158447809	158448147	0.00116562829621	0.357,0.122,0.115	0.053,0.0,0.041	0.167
4898	ENSG00000108963	DPH1	chr17	+	1939263	1939980	0.00121799748004	0.008,0.073,0.038	0.109,0.107,0.147	-0.081
372	ENSG00000185000	DGAT1	chr8	-	145540684	145540915	0.00123506571278	0.204,0.139,0.346	0.552,0.414,0.619	-0.299
2505	ENSG00000120699	EXOSC8	chr13	+	37577070	37578698	0.00123506571278	0.05,0.078,0.056	0.135,0.073,0.098	-0.041
3500	ENSG00000031823	RANBP3	chr19	-	5924837	5925748	0.00123506571278	0.017,0.026,0.008	0.017,0.0,0.188	-0.051
3881	ENSG00000123143	PKN1	chr19	+	14581386	14581663	0.00124104484408	0.023,0.015,0.017	0.028,0.068,0.027	-0.023
356	ENSG00000221914	PPP2R2A	chr8	+	26220199	26221406	0.00124494320026	0.025,0.0,0.034	0.165,0.0,0.036	-0.047
1135	ENSG00000071082	RPL31	chr2	+	101618754	101619270	0.00124701848953	0.012,0.026,0.02	0.007,0.002,0.021	0.009
2349	ENSG00000142046	TMEM91	chr19	+	41888676	41889988	0.0012642361413	0.167,1.0,0.75	1.0,1.0,1.0	-0.361
3084	ENSG00000177731	FLII	chr17	-	18148868	18149376	0.00126631212031	0.029,0.024,0.043	0.045,0.1,0.055	-0.035
2082	ENSG00000180096	SEPT1	chr16	-	30393413	30393686	0.0012844598723	0.034,0.045,0.028	0.047,0.078,0.05	-0.023
107	ENSG00000182944	EWSR1	chr22	+	29684594	29687588	0.00128797743091	0.165,0.157,0.173	0.245,0.211,0.219	-0.06
3283	ENSG00000011485	PPP5C	chr19	+	46890622	46891705	0.00132208858561	0.051,0.113,0.055	0.067,0.0,0.0	0.051
4090	ENSG00000228106	RP11-452F19.3	chr1	+	223010337	223010726	0.00134315663835	0.778,0.556,0.723	0.903,1.0,0.867	-0.238
4385	ENSG00000171703	TCEA2	chr20	+	62701117	62701767	0.00134315663835	0.024,0.0,0.0	0.0,0.118,0.143	-0.079
2992	ENSG00000115970	THADA	chr2	-	43518834	43519361	0.00136098282359	0.118,0.01,0.029	0.101,0.25,0.185	-0.126
328	ENSG00000164896	FASTK	chr7	-	150773712	150774114	0.00136801678284	0.032,0.005,0.007	0.066,0.044,0.03	-0.032
960	ENSG00000094631	HDAC6	chrX	+	48673081	48673300	0.00137592707747	0.172,0.274,0.518	0.609,0.931,0.746	-0.441
1434	ENSG00000186517	ARHGAP30	chr1	-	161022075	161022333	0.0014244490793	0.014,0.005,0.013	0.01,0.024,0.072	-0.025
2689	ENSG00000234741	GAS5	chr1	-	173833394	173834420	0.00151763703125	0.136,0.128,0.107	0.11,0.084,0.07	0.036
5153	ENSG00000132781	MUTYH	chr1	-	45798434	45798996	0.0015273821421	1.0,1.0,1.0	0.5,0.0,1.0	0.5
115	ENSG00000172375	C2CD2L	chr11	+	118982230	118983102	0.00153929561138	0.0,0.0,0.0	0.116,0.667,0.077	-0.287
1435	ENSG00000186517	ARHGAP30	chr1	-	161022415	161023175	0.0015434175555	0.022,0.0,0.0	0.0,0.067,0.044	-0.03
1524	ENSG00000012124	CD22	chr19	+	35822921	35823827	0.0015434175555	0.296,0.28,0.351	0.362,0.483,0.456	-0.125
3308	ENSG00000072694	FCGR2B	chr1	+	161641181	161643019	0.00154609872511	0.093,0.111,0.074	0.182,0.179,0.38	-0.154
1846	ENSG00000111364	DDX55	chr12	+	124090477	124090706	0.00155005969427	0.021,0.004,0.012	0.064,0.053,0.023	-0.034
2426	ENSG00000176978	DPP7	chr9	-	140008914	140009170	0.00155005969427	0.202,0.078,0.0	0.038,0.0,0.0	0.081
5015	ENSG00000167526	RPL13	chr16	+	89627118	89627471	0.00155005969427	0.794,0.793,0.945	0.942,0.972,0.96	-0.114
2908	ENSG00000126458	RRAS	chr19	-	50140080	50140387	0.00159074362569	0.0,0.0,0.0	0.02,0.038,0.243	-0.1
416	ENSG00000188603	CLN3	chr16	-	28503034	28503363	0.00160756023824	0.015,0.0,0.051	0.12,0.097,0.079	-0.077
3898	ENSG00000172932	ANKRD13D	chr11	+	67058946	67059217	0.00160756023824	0.038,0.046,0.047	0.076,0.058,0.183	-0.062
5205	ENSG00000105726	ATP13A1	chr19	-	19758222	19758568	0.00163428745784	0.039,0.019,0.047	0.095,0.049,0.098	-0.046
3996	ENSG00000168394	TAP1	chr6	-	32814844	32815452	0.00163863926554	0.012,0.017,0.023	0.04,0.007,0.061	-0.019
1030	ENSG00000159348	CYB5R1	chr1	-	202935014	202935728	0.00166422448085	0.778,1.0,1.0	0.286,1.0,0.76	0.244
526	ENSG00000148362	C9orf142	chr9	+	139887091	139887695	0.00171098204183	0.184,0.092,0.207	0.305,0.628,0.294	-0.248
3547	ENSG00000143207	RFWD2	chr1	-	175957423	175958615	0.00171658803015	0.017,0.006,0.0	0.034,0.044,0.095	-0.05
489	ENSG00000108961	RANGRF	chr17	+	8192575	8193410	0.00174871346957	0.522,0.558,0.542	0.724,1.0,0.778	-0.293
835	ENSG00000179364	PACS2	chr14	+	105849695	105850800	0.001753856349	0.025,0.0,0.024	0.027,0.714,0.105	-0.266
4693	ENSG00000215041	NEURL4	chr17	-	7224878	7225329	0.0017584892509	0.039,0.046,0.0	0.179,0.0,0.459	-0.184
367	ENSG00000071894	CPSF1	chr8	-	145625381	145625670	0.00176376264173	0.153,0.195,0.062	0.059,0.0,0.037	0.105
1313	ENSG00000135597	REPS1	chr6	-	139247537	139251235	0.0017903385277	0.026,0.094,0.06	0.278,0.273,0.103	-0.158
831	ENSG00000164039	BDH2	chr4	-	104006505	104007697	0.00179474870047	0.053,0.125,0.046	0.137,0.45,0.5	-0.288
3133	ENSG00000213920	MDP1	chr14	-	24684757	24685003	0.00179699198332	0.111,0.202,0.108	0.191,0.305,0.324	-0.133
2267	ENSG00000165282	PIGO	chr9	-	35091236	35092764	0.0018131263809	0.267,0.393,0.489	1.0,1.0,0.533	-0.461
1440	ENSG00000105369	CD79A	chr19	+	42383059	42383723	0.00182262704912	0.412,0.465,0.425	0.521,0.49,0.537	-0.082
890	ENSG00000140400	MAN2C1	chr15	-	75648946	75649243	0.00182874196992	0.091,0.088,0.067	0.078,0.023,0.0	0.048
3983	ENSG00000204394	VARS	chr6	-	31750306	31750622	0.00185212528466	0.079,0.02,0.023	0.0,0.0,0.0	0.041
4019	ENSG00000108523	RNF167	chr17	+	4843781	4844288	0.00188785691346	0.553,0.771,0.638	0.37,0.348,0.441	0.268
1295	ENSG00000106263	EIF3B	chr7	+	2405951	2406226	0.00190507781751	0.067,0.068,0.051	0.073,0.119,0.159	-0.055
1341	ENSG00000169727	GPS1	chr17	+	80011743	80012686	0.00192471506822	0.104,0.115,0.093	0.5,0.286,0.5	-0.325
146	ENSG00000170638	TRABD	chr22	+	50636251	50636615	0.00194018496245	0.074,0.196,0.211	0.305,0.782,0.383	-0.33
3403	ENSG00000166387	PPFIBP2	chr11	+	7674254	7674987	0.00194018496245	0.552,0.946,0.84	0.925,1.0,0.965	-0.184
4066	ENSG00000180979	LRRC57	chr15	-	42839458	42840442	0.00198217758062	0.012,0.0,0.0	0.059,0.115,0.048	-0.07
737	ENSG00000126581	BECN1	chr17	-	40970804	40971627	0.00199082572358	0.041,0.056,0.049	0.102,0.071,0.102	-0.043
1529	ENSG00000185163	DDX51	chr12	-	132625375	132625965	0.00199408644177	0.524,1.0,0.068	1.0,0.0,1.0	-0.136
4196	ENSG00000173992	CCS	chr11	+	66366586	66367107	0.00201082755009	0.226,0.158,0.085	0.487,0.401,0.2	-0.206
4577	ENSG00000156675	RAB11FIP1	chr8	-	37727937	37730796	0.00201618842076	0.4,0.0,0.0	0.233,0.636,0.287	-0.252
3066	ENSG00000204348	DXO	chr6	-	31938382	31938924	0.00203317100604	0.168,0.447,0.397	1.0,0.763,0.589	-0.447
5676	ENSG00000124784	RIOK1	chr6	+	7402835	7403130	0.00203622754007	0.026,0.007,0.008	0.041,0.058,0.029	-0.029
4451	ENSG00000158793	NIT1	chr1	+	161088923	161089402	0.00205469272902	1.0,1.0,1.0	0.391,1.0,0.875	0.245
4666	ENSG00000100151	PICK1	chr22	+	38469779	38470458	0.00205469272902	0.091,0.25,0.137	0.258,0.444,0.568	-0.264
458	ENSG00000240065	PSMB9	chr6	+	32823914	32825911	0.00206374413364	0.107,0.095,0.157	0.174,0.382,0.181	-0.126
3019	ENSG00000197114	ZGPAT	chr20	+	62364938	62366176	0.00207626727388	0.368,1.0,0.724	1.0,1.0,0.862	-0.257
5083	ENSG00000168488	ATXN2L	chr16	+	28847253	28847806	0.00207782539414	0.611,0.677,0.731	0.906,0.894,0.711	-0.164
227	ENSG00000242485	MRPL20	chr1	-	1341188	1342399	0.00211361689289	0.008,0.009,0.011	0.024,0.028,0.015	-0.013
5575	ENSG00000090104	RGS1	chr1	+	192544902	192545495	0.00229125070868	0.0,0.009,0.012	0.023,0.02,0.019	-0.014
3816	ENSG00000179909	ZNF154	chr19	-	58208734	58212513	0.00234787006301	0.556,0.789,0.419	0.25,0.216,0.091	0.402
1086	ENSG00000196118	C16orf93	chr16	-	30770662	30771045	0.00237598845086	0.5,1.0,0.5	0.067,0.0,0.5	0.478
57	ENSG00000140398	NEIL1	chr15	+	75646590	75646833	0.00239202470757	0.231,0.227,0.467	0.52,0.543,0.672	-0.27
1262	ENSG00000080189	SLC35C2	chr20	-	44978166	44979529	0.00239320119906	0.033,0.014,0.03	0.071,0.078,0.06	-0.044
2497	ENSG00000132382	MYBBP1A	chr17	-	4442196	4443262	0.00239320119906	0.579,0.631,0.791	0.913,1.0,0.789	-0.234
1247	ENSG00000167851	CD300A	chr17	+	72477427	72477972	0.00242815860668	0.06,0.105,0.01	0.0,0.0,0.0	0.058
1698	ENSG00000225697	SLC26A6	chr3	-	48667074	48667411	0.00245657268328	0.238,1.0,0.244	0.034,0.0,0.103	0.448
4443	ENSG00000176986	SEC24C	chr10	+	75530037	75530556	0.00245657268328	0.069,0.105,0.069	0.31,0.301,0.049	-0.139
4216	ENSG00000163534	FCRL1	chr1	-	157771704	157772454	0.00249590083092	1.0,1.0,1.0	0.972,0.906,0.835	0.096
573	ENSG00000162777	DENND2D	chr1	-	111738537	111740611	0.00249780288855	0.9,1.0,1.0	0.714,1.0,0.706	0.16
3660	ENSG00000129197	RPAIN	chr17	+	5329290	5331531	0.00253166063851	0.04,0.091,0.045	0.104,0.094,0.172	-0.065
3354	ENSG00000204356	NELFE	chr6	-	31922331	31922873	0.00256152587431	0.018,0.011,0.01	0.026,0.109,0.0	-0.032
5227	ENSG00000185507	IRF7	chr11	-	613784	614037	0.00256152587431	0.091,0.116,0.163	0.207,0.323,0.191	-0.117
3063	ENSG00000204348	DXO	chr6	-	31938119	31938602	0.00257706665155	0.033,0.069,0.107	0.179,0.123,0.298	-0.13
3471	ENSG00000160948	VPS28	chr8	-	145650328	145651591	0.00265308393367	0.652,1.0,0.833	1.0,1.0,1.0	-0.172
4479	ENSG00000163930	BAP1	chr3	-	52440268	52440923	0.0026690933149	0.929,0.825,0.842	0.909,1.0,1.0	-0.104
2141	ENSG00000141279	NPEPPS	chr17	+	45656755	45660215	0.00271814940495	0.023,0.092,0.007	0.0,0.011,0.0	0.037
3834	ENSG00000142546	NOSIP	chr19	-	50059805	50060250	0.00274227551221	1.0,1.0,1.0	1.0,1.0,0.5	0.167
3135	ENSG00000127328	RAB3IP	chr12	+	70206557	70206813	0.00275091806786	0.029,0.014,0.108	0.142,0.589,0.133	-0.238
2558	ENSG00000197858	GPAA1	chr8	+	145138291	145138764	0.00278811551839	0.938,1.0,1.0	0.975,1.0,0.647	0.105
3351	ENSG00000204356	NELFE	chr6	-	31921505	31921911	0.00280641547475	0.033,0.03,0.023	0.068,0.086,0.038	-0.035
1713	ENSG00000160796	NBEAL2	chr3	+	47048730	47049187	0.00281538322891	0.071,0.135,0.177	0.216,0.368,0.222	-0.141
4472	ENSG00000115073	ACTR1B	chr2	-	98274889	98275466	0.00281538322891	0.039,0.119,0.048	0.143,0.102,0.18	-0.073
4844	ENSG00000099797	TECR	chr19	+	14675597	14675804	0.0028598956664	0.024,0.082,0.032	0.101,0.071,0.098	-0.044
3914	ENSG00000125826	RBCK1	chr20	+	409134	409738	0.00291283710337	0.064,0.034,0.088	0.05,0.004,0.018	0.038
559	ENSG00000149091	DGKZ	chr11	+	46400006	46400661	0.00291336193959	0.071,0.198,0.043	0.111,0.433,0.382	-0.205
4612	ENSG00000008128	CDK11A	chr1	-	1635661	1636094	0.00291637607974	0.273,0.158,0.259	0.397,0.5,0.6	-0.269
5105	ENSG00000197694	SPTAN1	chr9	+	131386606	131387458	0.00292549729523	0.133,0.092,0.122	0.216,0.305,0.165	-0.113
258	ENSG00000197070	ARRDC1	chr9	+	140507347	140507962	0.00293638704916	0.038,0.195,0.183	0.253,0.455,0.253	-0.182
1351	ENSG00000114857	NKTR	chr3	+	42661507	42663008	0.00294388927979	0.744,0.657,1.0	0.333,0.361,0.63	0.359
3822	ENSG00000141504	SAT2	chr17	-	7530460	7530732	0.00294388927979	0.038,0.01,0.027	0.061,0.024,0.078	-0.029
5193	ENSG00000165792	METTL17	chr14	+	21461276	21462222	0.00303261564662	0.052,0.036,0.074	0.092,0.124,0.113	-0.056
1088	ENSG00000196118	C16orf93	chr16	-	30771604	30771989	0.0030433991404	0.333,0.25,0.297	0.892,1.0,0.333	-0.448
2376	ENSG00000165644	COMTD1	chr10	-	76994695	76994936	0.00305632664169	0.066,0.13,0.073	0.0,0.13,0.0	0.046
806	ENSG00000110697	PITPNM1	chr11	-	67261158	67261541	0.00306998024807	0.214,0.068,0.185	0.028,0.0,0.115	0.108
1708	ENSG00000165178	NCF1C	chr7	-	74578130	74578824	0.00306998024807	0.016,0.007,0.002	0.021,0.025,0.025	-0.015
4842	ENSG00000099797	TECR	chr19	+	14674469	14674715	0.00306998024807	1.0,0.652,1.0	1.0,1.0,0.973	-0.107
3986	ENSG00000141452	C18orf8	chr18	+	21110192	21110576	0.00307173486338	0.054,0.006,0.09	0.057,0.156,0.159	-0.074
404	ENSG00000103145	HCFC1R1	chr16	-	3073233	3073969	0.00310365581365	0.019,0.169,0.118	0.214,0.256,0.194	-0.119
548	ENSG00000173209	AHSA2	chr2	+	61412636	61413632	0.00310365581365	0.325,0.304,0.356	0.197,0.22,0.255	0.104
5507	ENSG00000107937	GTPBP4	chr10	+	1042045	1043248	0.00315375286181	0.037,0.008,0.006	0.048,0.124,0.0	-0.04
3829	ENSG00000125458	NT5C	chr17	-	73127059	73127376	0.00317999237034	0.091,0.045,0.046	0.098,0.177,0.089	-0.061
4571	ENSG00000079134	THOC1	chr18	-	225088	225403	0.00317999237034	0.143,0.067,0.087	0.531,0.676,0.091	-0.334
4402	ENSG00000147168	IL2RG	chrX	-	70330005	70330538	0.00319295490872	0.013,0.011,0.015	0.018,0.052,0.023	-0.018
2046	ENSG00000135341	MAP3K7	chr6	-	91260186	91261898	0.00322716805058	0.039,0.005,0.006	0.034,0.147,0.024	-0.052
5586	ENSG00000255717	SNHG1	chr11	-	62621272	62621536	0.00326768905229	0.277,0.229,0.215	0.295,0.41,0.295	-0.093
4426	ENSG00000110274	CEP164	chr11	+	117265635	117265907	0.00327371159629	0.171,0.111,0.429	0.051,0.0,0.12	0.18
1307	ENSG00000112511	PHF1	chr6	+	33382501	33382921	0.00327659366343	0.21,0.28,0.139	0.258,0.479,0.594	-0.234
1785	ENSG00000133835	HSD17B4	chr5	+	118827794	118829641	0.00331021568402	0.008,0.023,0.029	0.057,0.022,0.075	-0.031
3058	ENSG00000239779	WBP1	chr2	+	74686564	74686872	0.00334224966809	1.0,0.345,1.0	0.678,1.0,0.664	0.001
2792	ENSG00000158828	PINK1	chr1	+	20974997	20975724	0.00336155223883	0.167,0.75,0.579	1.0,0.75,0.714	-0.323
4112	ENSG00000183506	PI4KAP2	chr22	-	21832285	21832983	0.00340429464029	0.0,0.0,0.0	0.041,0.174,0.0	-0.072
875	ENSG00000123066	MED13L	chr12	-	116412975	116413543	0.00343161790763	0.07,0.0,0.018	0.134,0.083,0.034	-0.054
3042	ENSG00000011132	APBA3	chr19	-	3751186	3751551	0.00363921744396	0.013,0.0,0.015	0.062,0.0,0.127	-0.054
2957	ENSG00000076382	SPAG5	chr17	-	26905027	26905310	0.00369806975952	0.063,0.016,0.045	0.099,0.273,0.059	-0.102
4652	ENSG00000125755	SYMPK	chr19	-	46357432	46357765	0.00375141814609	0.004,0.007,0.007	0.034,0.0,0.04	-0.019
1850	ENSG00000111364	DDX55	chr12	+	124091978	124093376	0.00375722830484	0.013,0.012,0.021	0.063,0.0,0.067	-0.028
3975	ENSG00000164609	SLU7	chr5	-	159845602	159846088	0.00377609653821	0.5,0.143,0.5	1.0,0.721,1.0	-0.526
5207	ENSG00000105726	ATP13A1	chr19	-	19766124	19766463	0.00381224217348	0.031,0.02,0.015	0.074,0.071,0.053	-0.044
4617	ENSG00000136205	TNS3	chr7	-	47314751	47319788	0.00384587022186	0.0,0.0,0.0	0.037,0.259,0.032	-0.109
5620	ENSG00000154277	UCHL1	chr4	+	41259131	41259754	0.00387048820207	0.072,0.052,0.031	0.0,0.0,0.0	0.052
5305	ENSG00000170581	STAT2	chr12	-	56748561	56749135	0.00390537801211	0.093,0.053,0.094	0.179,0.103,0.358	-0.133
2881	ENSG00000110719	TCIRG1	chr11	+	67815113	67815439	0.00391228848508	0.075,0.017,0.022	0.066,0.102,0.083	-0.046
1	ENSG00000170291	ELP5	chr17	+	7161906	7163259	0.00395611812107	0.459,0.366,0.476	0.789,1.0,0.765	-0.418
1089	ENSG00000128815	WDFY4	chr10	+	50174570	50177293	0.00411276135175	0.142,0.048,0.123	0.158,0.207,0.174	-0.075
2093	ENSG00000161265	U2AF1L4	chr19	-	36234055	36234246	0.0041242877374	1.0,1.0,0.865	0.682,0.572,1.0	0.204
1990	ENSG00000143224	PPOX	chr1	+	161136889	161137276	0.00416226876132	0.172,0.0,0.143	0.355,0.889,0.234	-0.388
1616	ENSG00000167578	RAB4B	chr19	+	41285923	41286404	0.00427984258052	0.069,0.036,0.104	0.125,0.13,0.161	-0.069
1959	ENSG00000183207	RUVBL2	chr19	+	49513229	49513868	0.00429376897633	0.031,0.013,0.031	0.069,0.085,0.031	-0.037
4834	ENSG00000104921	FCER2	chr19	-	7761898	7762184	0.00431532262278	0.065,0.031,0.031	0.064,0.101,0.058	-0.032
790	ENSG00000077463	SIRT6	chr19	-	4175024	4175757	0.00441218743212	0.012,0.022,0.038	0.025,0.091,0.164	-0.069
1360	ENSG00000148229	POLE3	chr9	-	116171889	116172420	0.00441218743212	0.019,0.018,0.012	0.022,0.039,0.023	-0.012
310	ENSG00000173818	ENDOV	chr17	+	78403572	78404143	0.00445469516707	0.563,0.385,0.258	0.143,0.263,0.0	0.267
664	ENSG00000172432	GTPBP2	chr6	-	43592624	43593297	0.00445469516707	0.134,0.088,0.156	0.222,0.256,0.491	-0.197
2227	ENSG00000158796	DEDD	chr1	-	161093927	161094316	0.00445469516707	0.974,0.765,0.951	1.0,1.0,1.0	-0.103
4857	ENSG00000010270	STARD3NL	chr7	+	38254628	38256906	0.00445469516707	0.0,0.143,0.0	0.111,0.0,0.273	-0.08
4591	ENSG00000185324	CDK10	chr16	+	89759681	89759875	0.00450287478076	0.215,0.272,0.337	0.533,0.672,0.39	-0.257
3633	ENSG00000187531	SIRT7	chr17	-	79872169	79873388	0.00452382990073	0.048,0.034,0.058	0.169,0.2,0.028	-0.086
4806	ENSG00000102901	CENPT	chr16	-	67863667	67864451	0.00455701143056	0.212,0.149,0.139	0.52,0.19,0.607	-0.272
2884	ENSG00000115548	KDM3A	chr2	+	86709580	86711281	0.00465074912514	0.015,0.0,0.02	0.035,0.013,0.234	-0.082
3849	ENSG00000180098	TRNAU1AP	chr1	+	28887144	28887910	0.00472271631408	0.002,0.011,0.01	0.015,0.06,0.04	-0.031
1370	ENSG00000070761	C16orf80	chr16	-	58148713	58149361	0.00483293628504	0.0,0.021,0.013	0.08,0.007,0.078	-0.044
5201	ENSG00000101365	IDH3B	chr20	-	2640344	2640822	0.00487894845737	0.021,0.008,0.017	0.05,0.02,0.038	-0.021
754	ENSG00000108021	FAM208B	chr10	+	5804494	5805703	0.00499477742946	0.0,0.01,0.034	0.034,0.135,0.087	-0.071
85	ENSG00000160813	PPP1R35	chr7	-	100033253	100033687	0.0050157414168	0.073,0.092,0.108	0.04,0.009,0.057	0.056
2812	ENSG00000116213	WRAP73	chr1	-	3547330	3548221	0.00519350470061	0.132,0.013,0.018	0.213,0.111,0.071	-0.077
5498	ENSG00000143851	PTPN7	chr1	-	202116142	202117827	0.00538042050144	0.909,1.0,0.975	0.517,1.0,0.853	0.171
3982	ENSG00000204394	VARS	chr6	-	31749467	31749729	0.00539483285385	0.062,0.016,0.046	0.024,0.0,0.0	0.033
3050	ENSG00000135974	C2orf49	chr2	+	105959304	105959680	0.00548658946912	0.453,0.418,0.657	0.3,0.119,0.355	0.251
3990	ENSG00000261408	TEN1-CDK3	chr17	+	73998591	73999479	0.00550444060717	0.067,0.317,0.333	0.053,0.0,0.091	0.191
3153	ENSG00000133112	TPT1	chr13	-	45914846	45915293	0.00555037772625	0.6,0.326,0.089	1.0,0.596,0.419	-0.333
5161	ENSG00000054148	PHPT1	chr9	+	139744464	139745012	0.00555664111071	0.333,0.148,0.288	0.375,0.9,0.778	-0.428
1332	ENSG00000125746	EML2	chr19	-	46141762	46142131	0.00556801251166	0.045,0.0,0.5	0.037,0.0,0.0	0.169
1268	ENSG00000103253	HAGHL	chr16	+	778315	778604	0.0056107982795	0.147,0.123,0.0	0.0,0.0,0.0	0.09
3422	ENSG00000117308	GALE	chr1	-	24124606	24125220	0.0056107982795	0.022,0.083,0.029	0.217,0.556,0.101	-0.247
1934	ENSG00000161904	LEMD2	chr6	-	33746018	33747956	0.00564096612291	0.029,0.162,0.053	0.185,0.188,0.176	-0.102
5365	ENSG00000060138	YBX3	chr12	-	10854558	10856747	0.0058529755532	0.474,0.446,0.477	0.754,0.821,0.512	-0.23
1742	ENSG00000103051	COG4	chr16	-	70542308	70543291	0.00586284124943	0.0,0.151,0.071	0.168,0.118,0.262	-0.109
392	ENSG00000125457	MIF4GD	chr17	-	73263826	73264273	0.00586911830199	0.0,0.021,0.013	0.055,0.0,0.029	-0.017
2490	ENSG00000100034	PPM1F	chr22	-	22279248	22280035	0.00589743138678	0.5,1.0,0.167	1.0,1.0,0.0	-0.111
4240	ENSG00000143575	HAX1	chr1	+	154245811	154246437	0.00596206085497	0.006,0.015,0.01	0.022,0.037,0.017	-0.015
4664	ENSG00000151490	PTPRO	chr12	+	15747870	15750333	0.00599937674476	0.098,0.083,0.072	0.176,0.265,0.214	-0.134
5166	ENSG00000267454	ZNF582-AS1	chr19	+	56909645	56910537	0.00599937674476	0.0,0.0,0.0	0.294,0.0,0.0	-0.098
1317	ENSG00000090857	PDPR	chr16	+	70162686	70163025	0.00607243018786	0.0,0.196,0.022	0.0,0.0,0.0	0.073
1602	ENSG00000125450	NUP85	chr17	+	73230731	73231296	0.00607243018786	0.068,0.081,0.036	0.237,0.394,0.025	-0.157
5707	ENSG00000197037	ZSCAN25	chr7	+	99217183	99219197	0.00611720837417	0.018,0.019,0.019	0.22,0.0,0.0	-0.055
3533	ENSG00000092841	MYL6	chr12	+	56552467	56553514	0.00612178607266	0.007,0.008,0.004	0.013,0.017,0.014	-0.008
5682	ENSG00000122678	POLM	chr7	-	44113381	44114129	0.00612178607266	0.045,0.0,0.023	0.043,0.396,0.043	-0.138
2120	ENSG00000182796	TMEM198B	chr12	+	56228634	56230030	0.00621798208536	1.0,1.0,0.727	0.671,0.422,0.75	0.295
3646	ENSG00000125637	PSD4	chr2	+	113942941	113943832	0.00623520388409	1.0,1.0,0.55	1.0,1.0,1.0	-0.15
4657	ENSG00000155229	MMS19	chr10	-	99221252	99221653	0.00624471554431	0.075,0.13,0.133	0.149,0.29,0.5	-0.2
2803	ENSG00000182979	MTA1	chr14	+	105935803	105936329	0.00632255964627	0.071,0.07,0.037	0.079,0.189,0.061	-0.05
3230	ENSG00000128159	TUBGCP6	chr22	-	50658385	50660303	0.00632255964627	0.448,0.512,0.328	0.514,0.787,0.684	-0.232
467	ENSG00000121281	ADCY7	chr16	+	50321822	50322261	0.00635798981404	1.0,1.0,0.935	0.738,1.0,1.0	0.066
4752	ENSG00000119760	SUPT7L	chr2	-	27883850	27885148	0.0063911395224	0.286,0.141,0.266	0.588,0.635,0.261	-0.264
3586	ENSG00000100650	SRSF5	chr14	+	70235514	70237257	0.00644634712276	0.105,0.117,0.129	0.162,0.173,0.138	-0.041
5183	ENSG00000169738	DCXR	chr17	-	79994066	79994324	0.00653524739348	0.01,0.026,0.02	0.024,0.026,0.113	-0.036
1259	ENSG00000185024	BRF1	chr14	-	105685487	105686467	0.00689835317735	0.022,0.008,0.008	0.056,0.055,0.057	-0.043
4843	ENSG00000099797	TECR	chr19	+	14674793	14675099	0.00689843621904	0.011,0.028,0.014	0.055,0.051,0.028	-0.027
1151	ENSG00000172508	CARNS1	chr11	+	67183646	67185148	0.00690041548303	1.0,1.0,1.0	0.333,0.846,0.455	0.455
2663	ENSG00000145191	EIF2B5	chr3	+	183855407	183855863	0.00703891541435	0.064,0.041,0.062	0.225,0.021,0.166	-0.082
1236	ENSG00000100949	RABGGTA	chr14	-	24740042	24740375	0.00706835259199	0.143,0.0,0.0	0.5,0.0,1.0	-0.452
4467	ENSG00000178149	DALRD3	chr3	-	49053405	49053773	0.00706835259199	0.645,1.0,0.441	0.367,0.32,0.27	0.376
1899	ENSG00000135451	TROAP	chr12	+	49723927	49725190	0.00708612902637	0.037,0.0,0.034	0.273,0.0,0.111	-0.104
2312	ENSG00000025770	NCAPH2	chr22	+	50961445	50961901	0.00709966453688	0.036,0.018,0.072	0.082,0.073,0.107	-0.045
3022	ENSG00000140983	RHOT2	chr16	+	718352	718699	0.00713110781258	0.409,0.605,0.532	0.616,0.758,1.0	-0.276
4546	ENSG00000108039	XPNPEP1	chr10	-	111635285	111637625	0.00713793410198	0.036,0.132,0.022	0.179,0.108,0.171	-0.089
2626	ENSG00000112739	PRPF4B	chr6	+	4060646	4061381	0.00716805591308	0.552,0.2,0.479	0.617,0.818,0.769	-0.324
3863	ENSG00000181027	FKRP	chr19	+	47251771	47252141	0.00717361581516	1.0,0.385,0.0	1.0,1.0,1.0	-0.538
4804	ENSG00000115282	TTC31	chr2	+	74719130	74721686	0.00717361581516	0.135,0.277,0.439	0.104,0.0,0.12	0.209
2249	ENSG00000144895	EIF2A	chr3	+	150285688	150285833	0.00726399015691	0.96,0.916,0.943	0.968,1.0,1.0	-0.05
1514	ENSG00000125611	CHCHD5	chr2	+	113343550	113343942	0.00732543165455	0.027,0.007,0.005	0.085,0.014,0.0	-0.02
577	ENSG00000160714	UBE2Q1	chr1	-	154524879	154525296	0.00734298580757	0.097,0.095,0.081	0.032,0.038,0.073	0.043
4291	ENSG00000161960	EIF4A1	chr17	+	7477577	7477996	0.00734298580757	0.596,0.385,0.552	0.768,0.607,0.815	-0.219
365	ENSG00000071894	CPSF1	chr8	-	145619097	145619375	0.00737416350489	0.181,0.184,0.106	0.294,0.25,0.196	-0.09
1957	ENSG00000071462	WBSCR22	chr7	+	73106925	73107744	0.00737416350489	0.021,0.014,0.013	0.033,0.043,0.04	-0.023
5031	ENSG00000267278	MAP3K14-AS1	chr17	+	43344479	43344857	0.00740942574387	0.0,0.211,0.517	0.763,1.0,0.541	-0.525
3420	ENSG00000117308	GALE	chr1	-	24122998	24123272	0.00743883647628	0.092,0.04,0.076	0.438,0.0,0.448	-0.226
5034	ENSG00000137101	CD72	chr9	-	35615939	35616686	0.00743883647628	0.184,0.341,0.119	0.36,0.394,0.278	-0.129
580	ENSG00000124126	PREX1	chr20	-	47248814	47249177	0.00749692146161	0.0,0.018,0.0	0.021,0.045,0.04	-0.029
4585	ENSG00000198721	ECI2	chr6	-	4117541	4119509	0.00749861704494	0.0,0.0,0.025	0.02,0.1,0.042	-0.046
2337	ENSG00000117410	ATP6V0B	chr1	+	44442697	44443967	0.00750965371587	0.011,0.013,0.005	0.025,0.026,0.022	-0.015
3440	ENSG00000116580	GON4L	chr1	-	155785595	155786053	0.00752797606503	0.07,0.073,0.15	0.0,0.0,0.088	0.068
4616	ENSG00000144021	CIAO1	chr2	+	96934194	96935093	0.00756569522291	0.127,0.113,0.077	0.119,0.227,0.271	-0.1
1783	ENSG00000173020	ADRBK1	chr11	+	67051177	67051420	0.00764254646793	0.028,0.021,0.024	0.024,0.058,0.046	-0.018
2200	ENSG00000213593	TMX2	chr11	+	57506135	57506511	0.00776098373618	0.054,0.024,0.021	0.0,0.065,0.167	-0.044
2173	ENSG00000167967	E4F1	chr16	+	2279570	2282365	0.00791523091821	0.0,0.087,0.091	0.28,0.0,0.273	-0.125
4841	ENSG00000099797	TECR	chr19	+	14674469	14674715	0.00796667554764	0.015,0.009,0.022	0.012,0.02,0.093	-0.026
5597	ENSG00000198720	ANKRD13B	chr17	+	27936103	27936439	0.00807961411309	0.092,0.0,0.113	0.0,0.0,0.0	0.068
4846	ENSG00000099797	TECR	chr19	+	14675597	14675935	0.00822497952723	0.03,0.09,0.043	0.146,0.11,0.026	-0.04
192	ENSG00000204257	HLA-DMA	chr6	-	32917387	32918580	0.00826620258599	0.772,0.914,0.736	0.896,0.933,0.868	-0.092
504	ENSG00000039650	PNKP	chr19	-	50364705	50365138	0.00829312975017	0.625,0.333,0.778	0.7,1.0,1.0	-0.321
3319	ENSG00000030582	GRN	chr17	+	42426525	42426919	0.0083401972199	0.079,0.088,0.157	0.062,0.045,0.09	0.042
22	ENSG00000092758	COL9A3	chr20	+	61467538	61467884	0.00834799019625	0.0,0.0,0.125	0.143,0.14,0.148	-0.102
1364	ENSG00000007392	LUC7L	chr16	-	277240	278401	0.00841115309827	0.346,0.452,0.397	0.167,0.286,0.25	0.164
2529	ENSG00000244754	N4BP2L2	chr13	-	33112754	33112929	0.00843614690748	0.828,0.772,0.912	0.745,0.726,0.762	0.093
1154	ENSG00000162241	SLC25A45	chr11	-	65144288	65147409	0.00845979565082	0.0,0.667,1.0	1.0,1.0,1.0	-0.444
3267	ENSG00000127084	FGD3	chr9	+	95795050	95796963	0.00857607851767	0.36,0.333,0.391	0.529,0.879,0.652	-0.325
743	ENSG00000206503	HLA-A	chr6	+	29912276	29912868	0.00865760588444	0.885,0.774,0.894	0.913,0.959,0.967	-0.095
1937	ENSG00000143702	CEP170	chr1	-	243349080	243349724	0.00865760588444	0.106,0.091,0.0	0.238,0.316,0.208	-0.188
3256	ENSG00000172732	MUS81	chr11	+	65632190	65632616	0.00867231893074	0.182,0.058,0.044	0.258,0.074,0.259	-0.102
2946	ENSG00000162413	KLHL21	chr1	-	6650783	6655617	0.00872150586399	0.083,0.129,0.122	0.067,0.0,0.03	0.079
2894	ENSG00000134107	BHLHE40	chr3	+	5021646	5022093	0.00876124662247	0.088,0.042,0.043	0.222,0.145,0.07	-0.088
4737	ENSG00000197948	FCHSD1	chr5	-	141025653	141026289	0.00880470559952	0.158,0.069,0.091	0.2,0.333,0.151	-0.122
3931	ENSG00000174243	DDX23	chr12	-	49231063	49231440	0.00906821072973	0.027,0.024,0.004	0.049,0.05,0.013	-0.019
4598	ENSG00000089639	GMIP	chr19	-	19746223	19746530	0.00914660871388	0.043,0.0,0.058	0.031,0.105,0.141	-0.059
1516	ENSG00000100889	PCK2	chr14	+	24563519	24564054	0.00918192519423	0.778,0.826,0.724	1.0,1.0,0.333	-0.002
2353	ENSG00000119650	IFT43	chr14	+	76548637	76549035	0.00918192519423	0.068,0.125,0.061	0.168,0.233,0.083	-0.077
3003	ENSG00000108528	SLC25A11	chr17	-	4841448	4841724	0.00918192519423	0.0,0.0,0.024	0.063,0.0,0.052	-0.03
2465	ENSG00000064961	HMG20B	chr19	+	3572976	3573345	0.00931536651334	1.0,0.0,1.0	0.667,1.0,0.059	0.091
2788	ENSG00000104814	MAP4K1	chr19	-	39098503	39098673	0.00931536651334	0.066,0.124,0.084	0.049,0.059,0.074	0.031
5583	ENSG00000105483	CARD8	chr19	-	48735709	48737800	0.00931536651334	0.236,0.215,0.277	0.304,0.445,0.437	-0.153
256	ENSG00000197070	ARRDC1	chr9	+	140507347	140507962	0.00942414758961	0.0,0.0,1.0	0.2,0.61,1.0	-0.27
2041	ENSG00000132128	LRRC41	chr1	-	46744853	46745286	0.00953644901942	0.06,0.104,0.088	0.25,0.04,0.268	-0.102
5125	ENSG00000100722	ZC3H14	chr14	+	89075610	89076147	0.00962046771706	1.0,1.0,1.0	0.933,0.263,1.0	0.268
3724	ENSG00000185359	HGS	chr17	+	79661844	79662097	0.00962216151854	0.116,0.078,0.122	0.157,0.168,0.214	-0.074
4393	ENSG00000187778	MCRS1	chr12	-	49959859	49960624	0.00974149448312	0.021,0.034,0.042	0.022,0.205,0.08	-0.07
908	ENSG00000163472	TMEM79	chr1	+	156254974	156256264	0.009759585699	1.0,0.8,1.0	0.375,1.0,0.5	0.308
3009	ENSG00000106009	BRAT1	chr7	-	2579419	2580686	0.00987554742416	0.065,0.023,0.188	0.161,0.265,0.167	-0.106
4605	ENSG00000145495	MARCH6	chr5	+	10400895	10402251	0.00991145035241	0.143,0.216,0.119	0.235,0.324,0.236	-0.106
5072	ENSG00000134440	NARS	chr18	-	55282872	55283207	0.00993454999138	0.025,0.024,0.022	0.01,0.013,0.013	0.012
736	ENSG00000167965	MLST8	chr16	+	2258450	2259413	0.0100104879368	0.031,0.014,0.026	0.0,0.017,0.0	0.018
275	ENSG00000234545	FAM133B	chr7	-	92206968	92207496	0.0102102236532	0.64,0.619,0.891	0.275,0.453,0.6	0.274
3554	ENSG00000100359	SGSM3	chr22	+	40803020	40803572	0.0103971162183	0.087,0.017,0.144	0.15,0.15,0.224	-0.092
4318	ENSG00000100968	NFATC4	chr14	+	24845499	24847207	0.0103971162183	0.107,0.059,0.058	0.333,0.0,0.0	-0.036
436	ENSG00000135018	UBQLN1	chr9	-	86281264	86284242	0.0104133286433	0.021,0.0,0.003	0.059,0.049,0.0	-0.028
4404	ENSG00000135506	OS9	chr12	+	58089744	58090156	0.0105149600215	0.774,0.877,0.968	0.956,0.9,1.0	-0.079
3482	ENSG00000132603	NIP7	chr16	+	69373908	69374235	0.0108368681398	0.002,0.001,0.008	0.015,0.017,0.043	-0.021
505	ENSG00000039650	PNKP	chr19	-	50364864	50365138	0.0110686651394	0.052,0.036,0.081	0.114,0.213,0.08	-0.079
1805	ENSG00000162066	AMDHD2	chr16	+	2570769	2571124	0.0110686651394	0.0,0.034,0.051	0.097,0.032,0.127	-0.057
2307	ENSG00000162910	MRPL55	chr1	-	228296137	228296717	0.0110686651394	0.641,1.0,1.0	1.0,1.0,1.0	-0.12
3251	ENSG00000240303	ACAD11	chr3	-	132297639	132298402	0.0110686651394	0.5,0.091,0.231	0.429,1.0,0.455	-0.354
353	ENSG00000127837	AAMP	chr2	-	219130301	219131310	0.011141136803	0.846,1.0,1.0	1.0,0.543,1.0	0.101
3611	ENSG00000135473	PAN2	chr12	-	56712871	56713271	0.0112715515955	0.241,0.172,0.053	0.31,0.27,0.385	-0.166
4204	ENSG00000137343	ATAT1	chr6	+	30613671	30613886	0.0113089224129	0.213,0.0,0.25	0.02,0.141,0.0	0.101
5326	ENSG00000214021	TTLL3	chr3	+	9859328	9860604	0.0113319900309	1.0,1.0,1.0	0.75,1.0,1.0	0.083
3146	ENSG00000109065	NAT9	chr17	-	72768098	72768416	0.0114308392654	1.0,0.784,0.927	0.963,1.0,0.949	-0.067
4031	ENSG00000169718	DUS1L	chr17	-	80016216	80016694	0.0116468090146	0.663,0.657,0.675	0.676,0.792,0.973	-0.149
3872	ENSG00000089327	FXYD5	chr19	+	35657044	35657228	0.0117037182029	0.018,0.022,0.021	0.035,0.028,0.038	-0.013
4766	ENSG00000175110	MRPS22	chr3	+	139069020	139069902	0.011783037062	0.062,0.081,0.048	0.106,0.25,0.156	-0.107
1267	ENSG00000103253	HAGHL	chr16	+	778115	778424	0.0117997335558	0.234,0.553,0.155	0.0,1.0,0.0	-0.019
4374	ENSG00000185627	PSMD13	chr11	+	244040	244216	0.0117997335558	0.032,0.023,0.032	0.034,0.063,0.052	-0.021
4551	ENSG00000039523	FAM65A	chr16	+	67574360	67574607	0.0117997335558	0.077,0.052,0.041	0.061,0.09,0.168	-0.05
5315	ENSG00000162298	SYVN1	chr11	-	64897473	64897851	0.0117997335558	0.15,0.051,0.033	0.01,0.012,0.042	0.057
4194	ENSG00000143303	RRNAD1	chr1	+	156701782	156702265	0.0118338962685	0.233,0.048,0.079	0.333,1.0,0.257	-0.41
4876	ENSG00000115286	NDUFS7	chr19	+	1393240	1395583	0.0118630274239	0.011,0.005,0.006	0.033,0.032,0.008	-0.017
3503	ENSG00000185684	EP400NL	chr12	+	132588541	132589849	0.0118800694014	0.111,0.0,0.0	0.636,1.0,0.0	-0.508
1531	ENSG00000185163	DDX51	chr12	-	132626042	132626501	0.0119884573201	0.0,0.045,0.111	0.313,0.2,0.053	-0.137
4789	ENSG00000112659	CUL9	chr6	+	43163806	43164600	0.0119884573201	0.042,0.077,0.105	0.206,0.063,0.455	-0.167
2236	ENSG00000143033	MTF2	chr1	+	93575786	93575985	0.0120123014781	0.769,0.775,0.889	0.872,0.942,0.861	-0.081
3055	ENSG00000073331	ALPK1	chr4	+	113346820	113347699	0.0120653097488	0.0,0.0,0.333	0.176,0.556,0.333	-0.244
490	ENSG00000048140	TSPAN17	chr5	+	176079743	176082021	0.0120753307347	0.154,0.259,0.02	0.0,0.2,0.0	0.078
1998	ENSG00000171302	CANT1	chr17	-	76993073	76994045	0.0121628425444	0.13,0.333,0.273	0.111,0.019,0.25	0.119
5431	ENSG00000115942	ORC2	chr2	-	201778017	201778715	0.0123633290681	0.046,0.229,0.052	0.245,0.176,0.2	-0.098
5216	ENSG00000161179	YDJC	chr22	-	21983298	21984050	0.0124703300024	0.389,0.472,0.404	0.667,0.862,0.538	-0.267
2146	ENSG00000160072	ATAD3B	chr1	+	1421161	1421615	0.0124862015238	0.02,0.026,0.004	0.019,0.153,0.0	-0.041
84	ENSG00000123349	PFDN5	chr12	+	53690213	53691708	0.0125039176126	0.486,0.491,0.316	0.376,0.216,0.087	0.205
660	ENSG00000104518	GSDMD	chr8	+	144643171	144643593	0.0125540782618	0.149,0.05,0.134	0.166,0.31,0.164	-0.102
2551	ENSG00000214087	ARL16	chr17	-	79649063	79650156	0.0125540782618	0.0,0.071,0.079	0.007,0.037,0.0	0.035
3714	ENSG00000006015	C19orf60	chr19	+	18699804	18700493	0.0125744402145	0.35,0.0,0.143	0.833,0.619,0.484	-0.481
2414	ENSG00000108592	FTSJ3	chr17	-	61903617	61904032	0.012593551334	0.023,0.032,0.039	0.065,0.207,0.04	-0.073
89	ENSG00000178719	GRINA	chr8	+	145066045	145066541	0.0127459170579	0.015,0.006,0.006	0.021,0.005,0.038	-0.012
2737	ENSG00000108788	MLX	chr17	+	40720487	40720961	0.0127459170579	0.018,0.028,0.017	0.053,0.0,0.086	-0.025
67	ENSG00000106397	PLOD3	chr7	-	100856122	100856485	0.0127492756961	0.034,0.0,0.0	0.083,0.0,0.714	-0.254
4230	ENSG00000213930	GALT	chr9	+	34647085	34648168	0.0128060021329	0.128,0.0,0.011	0.087,0.181,0.098	-0.076
5649	ENSG00000110844	PRPF40B	chr12	+	50036017	50036458	0.0129071337389	0.096,0.375,0.091	0.277,0.652,0.55	-0.306
2277	ENSG00000174744	BRMS1	chr11	-	66108244	66108804	0.012913374133	0.011,0.039,0.022	0.01,0.002,0.025	0.012
3535	ENSG00000092841	MYL6	chr12	+	56553370	56553932	0.0131893253396	0.942,0.946,0.949	0.957,0.952,0.982	-0.018
266	ENSG00000105135	ILVBL	chr19	-	15233503	15233841	0.0132623625521	0.099,0.061,0.106	0.106,0.071,0.0	0.03
4838	ENSG00000198218	QRICH1	chr3	-	49070054	49070661	0.0132980851845	0.049,0.065,0.112	0.106,0.235,0.09	-0.068
3828	ENSG00000125458	NT5C	chr17	-	73127059	73127376	0.0133839128469	1.0,0.877,0.97	1.0,1.0,1.0	-0.051
3874	ENSG00000164828	SUN1	chr7	+	892245	892589	0.0134262254129	0.652,0.333,0.75	0.73,0.927,0.9	-0.274
2489	ENSG00000114416	FXR1	chr3	+	180680670	180680878	0.0135044081678	0.203,0.336,0.205	0.433,0.303,0.349	-0.114
2288	ENSG00000012822	CALCOCO1	chr12	-	54107484	54108025	0.013613139278	0.057,0.0,0.209	0.176,0.247,0.167	-0.108
4124	ENSG00000038532	CLEC16A	chr16	+	11133610	11136220	0.0137527262381	0.07,0.111,0.0	0.0,0.0,0.0	0.06
5275	ENSG00000119638	NEK9	chr14	-	75572652	75573405	0.0137708836619	0.148,0.333,0.164	0.167,0.065,0.049	0.121
3700	ENSG00000158850	B4GALT3	chr1	-	161143394	161143839	0.0137786838247	0.047,0.009,0.017	0.098,0.016,0.039	-0.027
4996	ENSG00000146192	FGD2	chr6	+	36990014	36993714	0.013956504143	0.077,0.026,0.082	0.019,0.047,0.017	0.034
648	ENSG00000204564	C6orf136	chr6	+	30620424	30620886	0.0139837685457	0.041,0.101,0.081	0.166,0.139,0.153	-0.078
1438	ENSG00000148399	DPH7	chr9	-	140459344	140459606	0.0140689446976	0.097,0.046,0.037	0.013,0.024,0.042	0.034
2909	ENSG00000172590	MRPL52	chr14	+	23299095	23299319	0.0141717614592	0.13,0.149,0.083	0.221,0.143,0.25	-0.084
5195	ENSG00000165792	METTL17	chr14	+	21464059	21464451	0.014189706973	0.05,0.041,0.09	0.107,0.13,0.09	-0.049
5654	ENSG00000178761	FAM219B	chr15	-	75197004	75198706	0.014189706973	0.0,0.0,0.0	0.077,0.667,0.03	-0.258
1538	ENSG00000132017	DCAF15	chr19	+	14071098	14071392	0.0145418851884	0.011,0.057,0.11	0.141,0.085,0.101	-0.05
3782	ENSG00000130935	NOL11	chr17	+	65734237	65735126	0.0146034545107	0.01,0.008,0.025	0.036,0.016,0.129	-0.046
3421	ENSG00000117308	GALE	chr1	-	24124606	24125220	0.0147021055678	0.231,1.0,0.625	1.0,1.0,0.636	-0.26
5454	ENSG00000143774	GUK1	chr1	+	228335106	228335400	0.014740705844	0.881,0.701,0.704	1.0,1.0,0.814	-0.176
3439	ENSG00000183474	GTF2H2C	chr5	+	68874538	68874935	0.0151680307509	0.029,0.154,0.013	0.0,0.0,0.0	0.065
3653	ENSG00000026036	RTEL1-TNFRSF6B	chr20	+	62321102	62321563	0.0151740105424	0.081,0.133,0.0	0.176,0.333,0.2	-0.165
5301	ENSG00000205593	DENND6B	chr22	-	50752242	50752701	0.0152185516501	0.148,0.138,0.04	0.247,0.175,0.25	-0.115
91	ENSG00000092439	TRPM7	chr15	-	50867920	50868116	0.0152694687516	0.024,0.036,0.062	0.123,0.066,0.092	-0.053
2589	ENSG00000167840	ZNF232	chr17	-	5012220	5013163	0.0153563439131	0.033,0.072,0.004	0.065,0.128,0.091	-0.058
1235	ENSG00000100949	RABGGTA	chr14	-	24740042	24740375	0.0153733834371	0.008,0.0,0.023	0.101,0.0,0.057	-0.042
1449	ENSG00000183401	CCDC159	chr19	+	11465255	11465619	0.0153733834371	0.04,0.273,0.135	0.241,0.379,0.28	-0.151
2513	ENSG00000011295	TTC19	chr17	+	15929853	15932100	0.0153733834371	0.055,0.06,0.1	0.095,0.2,0.161	-0.08
1138	ENSG00000164068	RNF123	chr3	+	49742082	49742619	0.0154437017621	0.263,0.143,0.423	0.212,0.0,0.0	0.206
2782	ENSG00000158805	ZNF276	chr16	+	89789544	89790117	0.0154741483483	0.095,0.0,0.021	0.142,0.013,0.175	-0.071
4405	ENSG00000135506	OS9	chr12	+	58089744	58090156	0.0154782735117	0.083,0.04,0.07	0.126,0.039,0.178	-0.05
4437	ENSG00000221926	TRIM16	chr17	-	15586349	15587613	0.0155639415494	0.048,0.143,0.176	0.0,0.0,0.167	0.067
2826	ENSG00000143379	SETDB1	chr1	+	150935449	150936217	0.0157324317872	0.034,0.061,0.024	0.075,0.057,0.103	-0.039
5394	ENSG00000075826	SEC31B	chr10	-	102248614	102249155	0.0157324317872	1.0,1.0,0.0	0.636,0.515,1.0	-0.05
318	ENSG00000065357	DGKA	chr12	+	56334680	56335109	0.015995480367	0.082,0.034,0.143	0.105,0.199,0.135	-0.06
4189	ENSG00000135452	TSPAN31	chr12	+	58139958	58140503	0.015995480367	0.035,0.017,0.005	0.043,0.113,0.0	-0.033
4510	ENSG00000174021	GNG5	chr1	-	84971693	84972248	0.0160384451542	0.111,0.091,0.127	0.667,0.265,0.222	-0.275
3025	ENSG00000140983	RHOT2	chr16	+	718487	718699	0.0160621968756	0.93,1.0,0.907	0.726,0.959,0.71	0.147
2279	ENSG00000196642	RABL6	chr9	+	139726172	139726822	0.0161196626614	0.05,0.096,0.102	0.033,0.02,0.081	0.038
1237	ENSG00000029364	SLC39A9	chr14	+	69925079	69929098	0.0161690650141	1.0,0.915,1.0	0.59,1.0,1.0	0.108
1845	ENSG00000111300	NAA25	chr12	-	112477032	112478382	0.0161725720648	0.2,0.054,0.196	0.7,0.188,0.474	-0.304
360	ENSG00000157873	TNFRSF14	chr1	+	2489781	2491417	0.0162205869627	0.036,0.136,0.078	0.116,0.087,0.179	-0.044
3203	ENSG00000104915	STX10	chr19	-	13254875	13255485	0.0168121343522	0.097,0.11,0.078	0.165,0.143,0.16	-0.061
4650	ENSG00000125755	SYMPK	chr19	-	46331094	46332463	0.0168172840558	0.022,0.072,0.057	0.087,0.072,0.154	-0.054
4724	ENSG00000161996	WDR90	chr16	+	716454	716792	0.0168753107336	0.047,0.025,0.054	0.0,0.0,0.0	0.042
2679	ENSG00000186635	ARAP1	chr11	-	72407593	72408240	0.0169055803894	0.052,0.033,0.006	0.059,0.052,0.074	-0.031
2769	ENSG00000152556	PFKM	chr12	+	48528725	48529166	0.0169305844655	0.052,0.064,0.033	0.29,0.027,0.538	-0.235
3527	ENSG00000167671	UBXN6	chr19	-	4446045	4446410	0.0169936471646	0.01,0.019,0.018	0.053,0.049,0.013	-0.023
4828	ENSG00000182196	ARL6IP4	chr12	+	123466503	123467085	0.0169936471646	0.012,0.005,0.008	0.013,0.022,0.011	-0.007
1662	ENSG00000069399	BCL3	chr19	+	45261502	45262098	0.0170115450963	0.053,0.0,0.0	0.114,0.007,0.034	-0.034
2386	ENSG00000131051	RBM39	chr20	-	34292589	34293252	0.0170307254941	0.022,0.022,0.017	0.037,0.048,0.02	-0.015
1046	ENSG00000173113	TRMT112	chr11	-	64084162	64084619	0.0170310938759	0.008,0.007,0.006	0.016,0.016,0.013	-0.008
3398	ENSG00000214078	CPNE1	chr20	-	34220084	34220307	0.0170310938759	0.03,0.006,0.011	0.029,0.041,0.02	-0.014
4455	ENSG00000130726	TRIM28	chr19	+	59061103	59061402	0.0170310938759	0.015,0.011,0.016	0.028,0.015,0.036	-0.012
853	ENSG00000159352	PSMD4	chr1	+	151237307	151237710	0.0172733505874	0.024,0.02,0.014	0.039,0.035,0.026	-0.014
5552	ENSG00000100918	REC8	chr14	+	24649005	24649460	0.017415054464	0.025,0.048,0.158	0.091,0.169,0.122	-0.05
4974	ENSG00000087266	SH3BP2	chr4	+	2833649	2834139	0.0174214976266	0.031,0.0,0.04	0.054,0.039,0.057	-0.026
1245	ENSG00000156671	SAMD8	chr10	+	76935823	76941881	0.0178201306424	0.016,0.0,0.025	0.0,0.8,0.091	-0.283
4539	ENSG00000133895	MEN1	chr11	-	64573106	64573840	0.0178201306424	0.034,0.047,0.021	0.164,0.021,0.111	-0.065
2370	ENSG00000146063	TRIM41	chr5	+	180660412	180660763	0.0179341252727	0.116,0.17,0.046	0.313,0.172,0.793	-0.315
4803	ENSG00000115282	TTC31	chr2	+	74717782	74718311	0.0180317589867	0.114,0.0,0.043	0.051,0.188,0.154	-0.079
1092	ENSG00000162032	SPSB3	chr16	-	1827946	1828613	0.0180713980024	0.079,0.051,0.048	0.086,0.072,0.167	-0.049
675	ENSG00000162191	UBXN1	chr11	-	62443969	62445304	0.0182617954107	1.0,1.0,0.953	1.0,0.81,1.0	0.048
379	ENSG00000121022	COPS5	chr8	-	67955316	67958195	0.0185195844913	0.0,0.015,0.03	0.049,0.008,0.048	-0.02
1353	ENSG00000165609	NUDT5	chr10	-	12212715	12212907	0.0185195844913	0.027,0.037,0.035	0.078,0.076,0.069	-0.041
733	ENSG00000167965	MLST8	chr16	+	2256358	2256660	0.0185511336426	0.029,0.048,0.029	0.071,0.012,0.154	-0.044
695	ENSG00000241878	PISD	chr22	-	32016981	32017458	0.0185970102602	0.103,0.063,0.053	0.114,0.2,0.19	-0.095
578	ENSG00000196531	NACA	chr12	-	57106223	57106692	0.0186934045452	0.007,0.009,0.009	0.012,0.017,0.013	-0.006
933	ENSG00000170037	CNTROB	chr17	+	7851804	7852896	0.0187131788964	1.0,1.0,1.0	0.556,1.0,0.667	0.259
4868	ENSG00000187147	RNF220	chr1	+	45115554	45117395	0.018755228765	0.029,0.045,0.06	0.093,0.206,0.038	-0.068
2305	ENSG00000175634	RPS6KB2	chr11	+	67202052	67202872	0.0187871298002	0.015,0.01,0.023	0.037,0.052,0.046	-0.029
2745	ENSG00000155363	MOV10	chr1	+	113240908	113242432	0.0189712073448	0.039,0.028,0.031	0.074,0.143,0.046	-0.055
1343	ENSG00000169727	GPS1	chr17	+	80014161	80014426	0.0191179526977	0.027,0.03,0.071	0.058,0.122,0.112	-0.055
1882	ENSG00000063601	MTMR1	chrX	+	149931037	149933575	0.0191179526977	0.95,1.0,1.0	0.923,1.0,0.677	0.117
3236	ENSG00000124782	RREB1	chr6	+	7181356	7182315	0.0191179526977	0.158,0.083,0.015	0.12,0.846,0.268	-0.326
4851	ENSG00000186166	CCDC84	chr11	+	118882648	118882964	0.019293899766	0.091,0.02,0.083	0.093,0.232,0.128	-0.086
2395	ENSG00000213145	CRIP1	chr14	+	105952653	105954725	0.019329584578	1.0,0.696,1.0	1.0,1.0,1.0	-0.101
5285	ENSG00000121851	POLR3GL	chr1	-	145456990	145457309	0.0197294383637	0.031,0.034,0.03	0.053,0.055,0.046	-0.02
5331	ENSG00000214021	TTLL3	chr3	+	9876364	9877088	0.0198723103027	0.455,0.833,0.875	0.333,0.487,0.292	0.35
1406	ENSG00000269858	EGLN2	chr19	+	41313042	41313456	0.0198916267931	0.007,0.032,0.005	0.014,0.048,0.03	-0.016
2345	ENSG00000131748	STARD3	chr17	+	37818503	37819737	0.0198994244979	0.714,0.375,0.083	0.2,1.0,1.0	-0.343
5653	ENSG00000178761	FAM219B	chr15	-	75197004	75197572	0.0200317514448	0.0,0.0,0.0	0.038,0.188,0.0	-0.075
4350	ENSG00000182165	TP53TG1	chr7	-	86974358	86974831	0.0201562125415	0.528,0.417,0.232	0.695,0.525,0.792	-0.278
659	ENSG00000104518	GSDMD	chr8	+	144641501	144642139	0.0201883232553	0.098,0.024,0.023	0.073,0.115,0.102	-0.048
5094	ENSG00000114026	OGG1	chr3	+	9798450	9798875	0.0201883232553	0.349,0.474,0.533	0.786,0.515,1.0	-0.315
5585	ENSG00000113851	CRBN	chr3	-	3195107	3197965	0.0201883232553	1.0,1.0,1.0	0.333,1.0,1.0	0.222
3998	ENSG00000196182	STK40	chr1	-	36805224	36809049	0.0202571617367	0.038,0.032,0.036	0.122,0.0,0.057	-0.024
3372	ENSG00000142186	SCYL1	chr11	+	65305740	65306175	0.0202662163996	0.314,0.692,0.511	0.628,1.0,0.867	-0.326
2604	ENSG00000115541	HSPE1	chr2	+	198367762	198368105	0.0203397830658	0.042,0.049,0.046	0.055,0.054,0.086	-0.019
1701	ENSG00000111641	NOP2	chr12	-	6669263	6669735	0.0204686500562	0.101,0.076,0.024	0.167,0.463,0.042	-0.157
3320	ENSG00000158106	RHPN1	chr8	+	144461998	144462345	0.0206195263958	0.299,0.159,0.087	0.0,0.0,0.0	0.182
2590	ENSG00000167840	ZNF232	chr17	-	5012220	5013163	0.0209140308727	0.964,1.0,0.745	1.0,1.0,1.0	-0.097
881	ENSG00000083844	ZNF264	chr19	+	57702868	57703314	0.0209550391111	0.926,1.0,1.0	1.0,0.647,1.0	0.093
1594	ENSG00000102225	CDK16	chrX	+	47086392	47086622	0.0209737359591	0.108,0.108,0.085	0.021,0.067,0.078	0.045
247	ENSG00000108465	CDK5RAP3	chr17	+	46058802	46059134	0.0211282202023	0.951,0.978,0.969	0.922,0.907,0.994	0.025
5076	ENSG00000160226	C21orf2	chr21	-	45750345	45751897	0.0211282202023	0.271,0.1,0.049	0.333,0.415,0.208	-0.179
2287	ENSG00000172936	MYD88	chr3	+	38181878	38182339	0.0212793939908	0.931,1.0,0.474	1.0,0.8,1.0	-0.132
4094	ENSG00000100982	PCIF1	chr20	+	44575901	44576662	0.021505739645	0.024,0.016,0.061	0.011,0.005,0.023	0.021
735	ENSG00000167965	MLST8	chr16	+	2258210	2258614	0.0215826170876	0.034,0.012,0.019	0.095,0.0,0.078	-0.036
2575	ENSG00000165802	NSMF	chr9	-	140347187	140348272	0.0217097091246	0.01,0.0,0.029	0.057,0.034,0.041	-0.031
834	ENSG00000073584	SMARCE1	chr17	-	38787843	38788619	0.0218783859194	0.037,0.09,0.014	0.034,0.097,0.084	-0.025
1290	ENSG00000111325	OGFOD2	chr12	+	123460357	123461314	0.0218783859194	0.058,0.039,0.077	0.006,0.0,0.065	0.034
1475	ENSG00000130717	UCK1	chr9	-	134404330	134404657	0.0218783859194	0.048,0.088,0.062	0.033,0.0,0.05	0.038
2688	ENSG00000234741	GAS5	chr1	-	173833394	173834420	0.0218783859194	0.99,0.976,1.0	0.923,0.967,1.0	0.025
4130	ENSG00000188313	PLSCR1	chr3	-	146239330	146239840	0.0218783859194	0.048,0.03,0.016	0.099,0.043,0.084	-0.044
4592	ENSG00000185324	CDK10	chr16	+	89759681	89760640	0.0218783859194	0.933,1.0,1.0	0.907,1.0,0.688	0.113
4987	ENSG00000162882	HAAO	chr2	-	42997282	42997722	0.0218783859194	0.241,0.538,0.0	0.0,0.2,0.087	0.164
5061	ENSG00000213780	GTF2H4	chr6	+	30879460	30879923	0.0218783859194	0.053,0.059,0.057	0.04,0.204,0.158	-0.078
4480	ENSG00000163930	BAP1	chr3	-	52440268	52440923	0.0225077858716	0.043,0.127,0.03	0.133,0.088,0.165	-0.062
2888	ENSG00000179029	TMEM107	chr17	-	8079074	8079344	0.0225612378268	0.215,1.0,1.0	0.267,1.0,0.0	0.316
5204	ENSG00000105726	ATP13A1	chr19	-	19756455	19756794	0.0225612378268	0.084,0.14,0.05	0.092,0.149,0.167	-0.045
721	ENSG00000162004	CCDC78	chr16	-	772921	773936	0.0225666892999	0.164,0.077,0.024	0.273,0.2,0.161	-0.123
747	ENSG00000112787	FBRSL1	chr12	+	133150904	133151150	0.0226752600144	0.056,0.076,0.012	0.103,0.046,0.122	-0.042
5273	ENSG00000001630	CYP51A1	chr7	-	91746357	91746526	0.0226789955606	0.991,1.0,0.9	1.0,1.0,1.0	-0.036
5622	ENSG00000145916	RMND5B	chr5	+	177569583	177569993	0.0227192071115	0.107,0.033,0.075	0.018,0.0,0.143	0.018
1439	ENSG00000148399	DPH7	chr9	-	140470160	140470619	0.0227729854277	0.846,1.0,0.467	1.0,1.0,1.0	-0.229
1979	ENSG00000165280	VCP	chr9	-	35060309	35060920	0.0228564716456	0.006,0.005,0.011	0.032,0.004,0.022	-0.012
3445	ENSG00000102317	RBM3	chrX	+	48433948	48434471	0.0229055238286	0.533,0.175,0.367	0.667,0.626,0.479	-0.232
5413	ENSG00000099958	DERL3	chr22	-	24176689	24179341	0.022988253875	0.282,0.125,0.302	0.321,0.702,0.68	-0.331
63	ENSG00000204469	PRRC2A	chr6	+	31603358	31603826	0.023381181783	0.039,0.012,0.016	0.046,0.023,0.049	-0.017
3655	ENSG00000026036	RTEL1-TNFRSF6B	chr20	+	62327130	62328544	0.023693196705	1.0,1.0,1.0	0.333,0.818,1.0	0.283
3028	ENSG00000140983	RHOT2	chr16	+	720122	720357	0.0240958726673	0.072,0.105,0.129	0.076,0.069,0.03	0.044
4991	ENSG00000179632	MAF1	chr8	+	145161245	145161577	0.0241090347851	0.025,0.005,0.021	0.022,0.059,0.002	-0.011
2086	ENSG00000204427	ABHD16A	chr6	-	31656499	31656896	0.024392895718	0.066,0.074,0.061	0.088,0.186,0.138	-0.07
5355	ENSG00000170889	RPS9	chr19	+	54710420	54711515	0.024507171144	0.166,0.204,0.101	0.102,0.115,0.09	0.055
4057	ENSG00000157191	NECAP2	chr1	+	16785336	16786572	0.0246958471003	0.909,0.759,0.897	1.0,0.943,0.862	-0.08
1270	ENSG00000103253	HAGHL	chr16	+	779008	779715	0.0250639501895	0.046,0.163,0.048	0.185,0.143,0.25	-0.107
1082	ENSG00000170445	HARS	chr5	-	140057239	140058712	0.0252649747964	1.0,1.0,1.0	1.0,0.391,1.0	0.203
728	ENSG00000238105	GOLGA2P5	chr12	-	100550942	100551517	0.0254438118445	0.154,0.0,0.0	0.127,0.063,0.1	-0.045
5591	ENSG00000196535	MYO18A	chr17	-	27423778	27424368	0.0255556941067	0.018,0.056,0.038	0.068,0.034,0.115	-0.035
2379	ENSG00000131591	C1orf159	chr1	-	1019732	1019886	0.025623704574	0.099,0.072,0.266	0.052,0.0,0.057	0.109
4045	ENSG00000213339	QTRT1	chr19	+	10812625	10812930	0.0260380034537	0.869,0.961,0.933	1.0,1.0,1.0	-0.079
3866	ENSG00000135124	P2RX4	chr12	+	121670413	121670895	0.0261684624557	0.059,0.0,0.025	0.019,0.25,0.121	-0.102
1068	ENSG00000117616	C1orf63	chr1	-	25568739	25569196	0.026218498275	0.9,1.0,1.0	0.968,0.942,0.844	0.049
5565	ENSG00000137100	DCTN3	chr9	-	34614706	34617968	0.0263315683327	0.7,1.0,0.273	1.0,1.0,0.0	-0.009
1487	ENSG00000108591	DRG2	chr17	+	18002946	18003749	0.0264545422031	1.0,1.0,0.841	0.9,0.333,0.699	0.303
996	ENSG00000184162	NR2C2AP	chr19	-	19312224	19312850	0.0265790668075	0.791,0.645,0.806	1.0,0.806,0.875	-0.146
1391	ENSG00000122952	ZWINT	chr10	-	58117198	58118220	0.0266049499014	0.02,0.148,0.037	0.159,0.143,0.097	-0.065
2410	ENSG00000168256	NKIRAS2	chr17	+	40174416	40174658	0.0266357126684	0.87,0.895,0.827	0.921,1.0,0.934	-0.088
4940	ENSG00000168883	USP39	chr2	+	85875883	85876403	0.0266357126684	0.318,0.218,0.283	0.562,0.452,0.306	-0.167
5162	ENSG00000054148	PHPT1	chr9	+	139744464	139745012	0.0266357126684	0.164,0.099,0.233	0.29,1.0,0.333	-0.376
2778	ENSG00000156876	SASS6	chr1	-	100573183	100573560	0.0267919086782	0.13,0.015,0.115	0.069,0.0,0.0	0.064
178	ENSG00000125447	GGA3	chr17	-	73237695	73238554	0.0268946679333	0.105,0.056,0.022	0.093,0.169,0.03	-0.036
241	ENSG00000108465	CDK5RAP3	chr17	+	46050884	46051397	0.0269954214863	0.583,0.636,0.514	0.323,0.463,0.15	0.266
3532	ENSG00000092841	MYL6	chr12	+	56552141	56552495	0.0275272134865	0.014,0.01,0.01	0.013,0.014,0.021	-0.005
446	ENSG00000213614	HEXA	chr15	-	72646031	72647965	0.0277140453989	0.025,0.105,0.0	0.086,0.062,0.075	-0.031
5652	ENSG00000178761	FAM219B	chr15	-	75192332	75195127	0.0277602502983	0.111,0.75,0.158	0.118,0.077,0.0	0.275
1420	ENSG00000126456	IRF3	chr19	-	50166444	50166771	0.0277685050385	0.083,0.096,0.063	0.055,0.049,0.044	0.031
3613	ENSG00000099821	POLRMT	chr19	-	617569	618586	0.0281135618456	1.0,1.0,0.725	0.714,1.0,1.0	0.004
1929	ENSG00000101557	USP14	chr18	+	209970	210493	0.0282084881198	0.005,0.007,0.006	0.043,0.054,0.0	-0.026
1296	ENSG00000106263	EIF3B	chr7	+	2418323	2418877	0.0282619372392	0.043,0.03,0.033	0.056,0.004,0.136	-0.03
117	ENSG00000177595	PIDD	chr11	-	799184	800244	0.0283403123492	0.05,0.0,0.0	0.114,0.012,0.0	-0.025
1098	ENSG00000068438	FTSJ1	chrX	+	48336348	48336906	0.0283998000427	0.078,0.063,0.036	0.131,0.068,0.113	-0.045
2645	ENSG00000267796	LIN37	chr19	+	36243987	36245058	0.0283998000427	0.05,0.117,0.059	0.333,0.048,0.17	-0.108
3584	ENSG00000100650	SRSF5	chr14	+	70235898	70237257	0.0284770779247	0.971,0.97,0.968	0.896,0.982,0.91	0.04
1530	ENSG00000185163	DDX51	chr12	-	132625375	132625965	0.0285677837118	0.077,0.0,0.083	0.379,0.0,0.2	-0.14
1687	ENSG00000141503	MINK1	chr17	+	4792941	4794030	0.0286265798652	0.926,1.0,1.0	0.778,1.0,0.625	0.174
2130	ENSG00000173039	RELA	chr11	-	65421072	65422471	0.0286265798652	0.923,1.0,1.0	0.804,1.0,0.893	0.075
5621	ENSG00000165055	METTL2B	chr7	+	128116782	128117227	0.0286265798652	0.016,0.023,0.017	0.037,0.027,0.068	-0.025
521	ENSG00000129460	NGDN	chr14	+	23944379	23944851	0.028777616444	0.045,0.033,0.02	0.044,0.051,0.09	-0.029
5081	ENSG00000168488	ATXN2L	chr16	+	28846598	28847079	0.0287841544127	0.022,0.042,0.012	0.061,0.035,0.034	-0.018
3176	ENSG00000100906	NFKBIA	chr14	-	35871599	35872065	0.028874269407	0.965,0.957,0.976	0.943,0.926,0.906	0.041
769	ENSG00000198830	HMGN2	chr1	+	26800193	26800626	0.029007493023	0.937,0.872,0.814	0.919,1.0,0.939	-0.078
3927	ENSG00000166333	ILK	chr11	+	6630114	6630639	0.0292758668649	1.0,1.0,1.0	0.364,1.0,1.0	0.212
4735	ENSG00000082898	XPO1	chr2	-	61719701	61721226	0.0293087846514	1.0,1.0,1.0	0.76,0.429,1.0	0.27
1199	ENSG00000249115	HAUS5	chr19	+	36110514	36111025	0.0294284193803	0.182,0.179,0.179	0.826,0.8,0.135	-0.407
5174	ENSG00000149823	VPS51	chr11	+	64874658	64875199	0.0295593451309	0.455,1.0,1.0	0.185,0.755,0.765	0.25
1333	ENSG00000125746	EML2	chr19	-	46145175	46145610	0.0295623299573	0.0,0.343,0.439	0.0,0.0,0.343	0.146
2434	ENSG00000205581	HMGN1	chr21	-	40720347	40720503	0.0297178434784	0.03,0.023,0.028	0.03,0.051,0.041	-0.014
4356	ENSG00000142327	RNPEPL1	chr2	+	241513191	241514045	0.0298267338568	1.0,0.333,1.0	0.714,0.0,1.0	0.206
5340	ENSG00000196378	ZNF34	chr8	-	146003422	146003910	0.0300210092246	0.0,0.0,0.077	0.017,0.093,0.03	-0.021
5164	ENSG00000013306	SLC25A39	chr17	-	42397563	42397804	0.030038441217	0.027,0.036,0.035	0.064,0.062,0.037	-0.022
4052	ENSG00000183258	DDX41	chr5	-	176942929	176943194	0.0300465432253	0.034,0.024,0.027	0.07,0.026,0.051	-0.021
1849	ENSG00000111364	DDX55	chr12	+	124091978	124092209	0.0300843730087	1.0,1.0,0.981	1.0,0.895,0.812	0.091
4728	ENSG00000213465	ARL2	chr11	+	64789192	64789656	0.0303130943864	0.936,0.874,0.898	1.0,1.0,0.805	-0.032
2117	ENSG00000174093	RP11-1407O15.2	chr17	-	36361696	36365176	0.0303444894274	1.0,0.333,1.0	0.368,0.167,0.5	0.433
370	ENSG00000135655	USP15	chr12	+	62777620	62778083	0.0304987024643	0.015,0.008,0.0	0.081,0.0,0.03	-0.029
5550	ENSG00000100918	REC8	chr14	+	24642107	24642407	0.0304987024643	0.0,0.098,0.12	0.352,0.076,0.148	-0.119
2503	ENSG00000242612	DECR2	chr16	+	460971	461578	0.0306062635083	0.065,0.042,0.077	0.355,0.067,0.158	-0.132
593	ENSG00000137504	CREBZF	chr11	-	85374567	85376146	0.030636326484	0.31,0.364,0.257	0.154,0.329,0.153	0.098
1221	ENSG00000175061	FAM211A-AS1	chr17	+	16342640	16343017	0.0307460190263	0.097,0.092,0.093	0.06,0.027,0.099	0.032
4379	ENSG00000095906	NUBP2	chr16	+	1836537	1837832	0.0307460190263	0.007,0.0,0.0	0.036,0.0,0.047	-0.025
3278	ENSG00000163161	ERCC3	chr2	-	128046912	128047400	0.0307864243522	0.01,0.061,0.046	0.094,0.146,0.048	-0.057
4343	ENSG00000158887	MPZ	chr1	-	161274524	161275767	0.0310483888361	0.4,1.0,1.0	1.0,1.0,1.0	-0.2
605	ENSG00000136643	RPS6KC1	chr1	+	213414044	213416001	0.0313044725603	0.03,0.087,0.027	0.083,0.286,0.4	-0.208
4533	ENSG00000104973	MED25	chr19	+	50339482	50340236	0.0313044725603	0.028,0.0,0.014	0.138,0.0,0.036	-0.044
1869	ENSG00000180879	SSR4	chrX	+	153063525	153063948	0.0321203838068	0.007,0.011,0.01	0.014,0.029,0.013	-0.009
1378	ENSG00000105698	USF2	chr19	+	35769600	35769977	0.0325241795557	0.467,0.548,0.194	0.667,0.493,0.709	-0.22
1630	ENSG00000169045	HNRNPH1	chr5	-	179043126	179044111	0.0330070768987	0.025,0.029,0.02	0.027,0.035,0.042	-0.01
1274	ENSG00000102103	PQBP1	chrX	+	48759509	48760072	0.0331376328342	0.814,0.75,0.79	0.7,0.54,0.717	0.132
673	ENSG00000162191	UBXN1	chr11	-	62443969	62444477	0.0333947358396	0.033,0.043,0.053	0.06,0.078,0.052	-0.02
2498	ENSG00000132382	MYBBP1A	chr17	-	4448320	4448640	0.0335210839375	0.04,0.04,0.044	0.066,0.104,0.055	-0.034
2873	ENSG00000187994	RINL	chr19	-	39366970	39367421	0.0335210839375	0.039,0.043,0.018	0.243,0.0,0.122	-0.088
3020	ENSG00000197114	ZGPAT	chr20	+	62364938	62366176	0.0335210839375	0.065,0.024,0.184	0.167,0.905,0.185	-0.328
3517	ENSG00000175221	MED16	chr19	-	867962	868499	0.0335210839375	1.0,0.818,0.947	0.756,0.444,1.0	0.188
4212	ENSG00000173486	FKBP2	chr11	+	64010670	64010969	0.0335210839375	0.026,0.019,0.011	0.034,0.016,0.037	-0.01
5335	ENSG00000090674	MCOLN1	chr19	+	7592405	7592846	0.0335210839375	0.091,0.0,0.067	0.8,1.0,0.0	-0.547
2883	ENSG00000115548	KDM3A	chr2	+	86705730	86707485	0.0335684159728	0.036,0.2,0.053	0.188,0.111,0.256	-0.089
1824	ENSG00000169228	RAB24	chr5	-	176728925	176729497	0.034055369769	0.015,0.005,0.025	0.024,0.039,0.033	-0.017
2344	ENSG00000131748	STARD3	chr17	+	37818503	37819737	0.034055369769	0.05,0.033,0.01	0.004,0.004,0.02	0.022
56	ENSG00000140398	NEIL1	chr15	+	75644942	75646833	0.0342221202017	1.0,1.0,1.0	0.9,1.0,1.0	0.033
2207	ENSG00000117335	CD46	chr1	+	207940357	207943707	0.0343032245752	0.42,0.268,0.092	0.533,0.348,0.396	-0.166
3190	ENSG00000271723	MROH7-TTC4	chr1	+	55197158	55197373	0.0343288206906	1.0,0.936,1.0	0.952,0.588,1.0	0.132
594	ENSG00000103423	DNAJA3	chr16	+	4492268	4493165	0.0345646932717	0.014,0.039,0.004	0.056,0.082,0.018	-0.033
5286	ENSG00000121851	POLR3GL	chr1	-	145456235	145457604	0.0346034030342	1.0,1.0,1.0	1.0,0.455,1.0	0.182
5601	ENSG00000160789	LMNA	chr1	+	156107444	156108548	0.0346362659929	0.232,0.417,0.158	0.0,0.25,0.143	0.138
2219	ENSG00000149532	CPSF7	chr11	-	61183137	61183991	0.0347341218186	0.014,0.015,0.0	0.037,0.011,0.027	-0.015
305	ENSG00000149743	TRPT1	chr11	-	63991571	63991813	0.0347670693564	0.223,0.221,0.303	0.203,0.079,0.181	0.095
3593	ENSG00000147162	OGT	chrX	+	70764416	70767873	0.0348185549683	0.475,0.378,0.412	0.473,0.573,0.772	-0.184
5422	ENSG00000137841	PLCB2	chr15	-	40580109	40581119	0.0348185549683	1.0,0.636,1.0	1.0,1.0,1.0	-0.121
5215	ENSG00000161179	YDJC	chr22	-	21983596	21984050	0.0348359906473	0.29,0.447,0.311	0.556,0.758,0.44	-0.235
2787	ENSG00000104814	MAP4K1	chr19	-	39086124	39086369	0.0348942201055	0.024,0.032,0.028	0.038,0.034,0.049	-0.012
1248	ENSG00000101158	NELFCD	chr20	+	57563968	57564695	0.0350109269067	0.029,0.035,0.033	0.086,0.034,0.046	-0.023
513	ENSG00000099875	MKNK2	chr19	-	2042605	2042869	0.0350447818947	0.024,0.017,0.028	0.055,0.025,0.034	-0.015
5328	ENSG00000214021	TTLL3	chr3	+	9859328	9862425	0.0350529029556	0.882,1.0,1.0	0.84,1.0,0.947	0.032
959	ENSG00000094631	HDAC6	chrX	+	48664037	48664871	0.0351057007015	0.08,0.0,0.0	0.17,0.043,0.067	-0.067
2966	ENSG00000167566	NCKAP5L	chr12	-	50184928	50186371	0.0351296242625	0.109,0.036,0.1	0.273,0.257,0.167	-0.151
723	ENSG00000162004	CCDC78	chr16	-	774910	775145	0.0351747355456	0.727,0.762,0.895	1.0,0.0,0.0	0.461
169	ENSG00000175197	DDIT3	chr12	-	57911051	57911536	0.0353375550124	0.149,0.15,0.229	0.542,0.38,0.19	-0.195
2000	ENSG00000128604	IRF5	chr7	+	128587076	128587589	0.035413974434	0.2,0.228,0.2	0.344,0.304,0.563	-0.194
352	ENSG00000127837	AAMP	chr2	-	219130301	219130669	0.035453635885	0.006,0.026,0.017	0.02,0.056,0.023	-0.017
810	ENSG00000155366	RHOC	chr1	-	113245184	113245741	0.035453635885	0.013,0.0,0.002	0.05,0.0,0.065	-0.033
4063	ENSG00000167895	TMC8	chr17	+	76133315	76133895	0.035453635885	0.417,0.517,0.349	0.307,0.264,0.291	0.14
541	ENSG00000166986	MARS	chr12	+	57883049	57883341	0.0356521282457	0.977,0.905,0.852	0.931,1.0,0.857	-0.018
3438	ENSG00000197150	ABCB8	chr7	+	150731359	150731686	0.0361009054813	0.075,0.049,0.264	0.363,0.328,0.46	-0.254
503	ENSG00000039650	PNKP	chr19	-	50364705	50365138	0.0361616795051	0.051,0.03,0.113	0.055,0.162,0.17	-0.064
758	ENSG00000178467	P4HTM	chr3	+	49042293	49043300	0.0361616795051	1.0,1.0,1.0	1.0,0.657,1.0	0.114
4611	ENSG00000008128	CDK11A	chr1	-	1635477	1635783	0.036330500421	0.05,0.045,0.051	0.017,0.017,0.016	0.032
4623	ENSG00000100101	NOL12	chr22	+	38087180	38089483	0.0363306857123	0.024,0.025,0.049	0.022,0.0,0.017	0.02
4108	ENSG00000115677	HDLBP	chr2	-	242174535	242175009	0.0365491719404	0.3,1.0,1.0	1.0,1.0,1.0	-0.233
3027	ENSG00000140983	RHOT2	chr16	+	719552	720175	0.0365809033454	0.07,0.084,0.055	0.068,0.199,0.085	-0.048
1685	ENSG00000008311	AASS	chr7	-	121718915	121719766	0.0365951032178	0.034,0.304,0.0	0.03,0.2,0.0	0.036
3109	ENSG00000055609	KMT2C	chr7	-	151832009	151835989	0.0365951032178	0.076,0.024,0.045	0.13,0.041,0.118	-0.048
1184	ENSG00000197989	SNHG12	chr1	-	28906044	28907158	0.0368645772094	1.0,1.0,1.0	1.0,1.0,0.667	0.111
2316	ENSG00000102226	USP11	chrX	+	47098749	47099306	0.0368645772094	0.058,0.045,0.054	0.075,0.017,0.004	0.02
4777	ENSG00000198373	WWP2	chr16	+	69965411	69965793	0.0371518032657	0.111,0.022,0.213	0.011,0.077,0.073	0.062
3008	ENSG00000106009	BRAT1	chr7	-	2577514	2578985	0.0371777298741	0.022,0.04,0.0	0.089,0.0,0.085	-0.037
3353	ENSG00000204356	NELFE	chr6	-	31922331	31922873	0.0378389648713	0.161,0.092,0.132	0.255,0.216,0.222	-0.103
3774	ENSG00000166484	MAPK7	chr17	+	19283920	19285779	0.0381362907562	0.057,0.0,0.099	0.134,0.283,0.0	-0.087
4054	ENSG00000183258	DDX41	chr5	-	176943288	176943836	0.0387598501928	0.167,0.467,0.714	0.2,0.0,0.0	0.383
393	ENSG00000131876	SNRPA1	chr15	-	101825930	101827215	0.0387852705762	0.333,0.086,0.161	0.319,0.902,0.275	-0.305
1212	ENSG00000105755	ETHE1	chr19	-	44030352	44030811	0.0388886365661	0.007,0.0,0.0	0.025,0.0,0.087	-0.035
5202	ENSG00000101365	IDH3B	chr20	-	2640344	2640822	0.0391982197363	0.776,0.677,0.691	0.475,0.588,0.629	0.151
4767	ENSG00000175110	MRPS22	chr3	+	139069020	139069902	0.0392327349419	0.897,0.962,0.947	0.907,1.0,1.0	-0.034
4849	ENSG00000179335	CLK3	chr15	+	74912349	74914557	0.0394600605619	0.076,0.016,0.053	0.143,0.024,0.121	-0.048
3905	ENSG00000053501	USE1	chr19	+	17326610	17326879	0.0395442260969	0.019,0.02,0.032	0.043,0.075,0.008	-0.018
3823	ENSG00000141504	SAT2	chr17	-	7530680	7531120	0.0399478843794	0.06,0.161,0.079	0.199,0.13,0.099	-0.043
1673	ENSG00000110583	NAA40	chr11	+	63713311	63714475	0.0405693750653	0.692,0.5,0.778	0.143,0.556,0.167	0.368
5604	ENSG00000004059	ARF5	chr7	+	127229538	127230191	0.0406453166239	0.038,0.019,0.057	0.056,0.078,0.042	-0.021
4606	ENSG00000143811	PYCR2	chr1	-	226109557	226111471	0.0412790492036	1.0,1.0,1.0	0.182,1.0,1.0	0.273
2910	ENSG00000137802	MAPKBP1	chr15	+	42104713	42105299	0.041522835664	0.067,1.0,0.333	0.154,0.0,0.04	0.402
3684	ENSG00000168096	ANKS3	chr16	-	4751434	4752243	0.0416459337108	0.077,0.0,0.057	0.023,0.0,0.0	0.037
219	ENSG00000147400	CETN2	chrX	-	151997080	151997821	0.0416956851906	0.023,0.0,0.012	0.0,0.124,0.0	-0.03
5425	ENSG00000026025	VIM	chr10	+	17277167	17278378	0.0417467148506	0.011,0.01,0.015	0.027,0.022,0.008	-0.007
253	ENSG00000013725	CD6	chr11	+	60785760	60787846	0.041773612505	0.045,0.0,0.1	0.059,0.131,0.111	-0.052
2407	ENSG00000166140	ZFYVE19	chr15	+	41105535	41106009	0.041773612505	0.024,0.017,0.022	0.058,0.011,0.066	-0.024
2610	ENSG00000100429	HDAC10	chr22	-	50684103	50684521	0.041773612505	0.276,0.177,0.192	0.199,0.082,0.106	0.086
4840	ENSG00000099797	TECR	chr19	+	14674469	14674715	0.0419010263096	1.0,1.0,0.856	0.498,0.676,1.0	0.227
575	ENSG00000197448	GSTK1	chr7	+	142962084	142962389	0.0422917599841	0.227,0.185,0.217	0.255,0.262,0.28	-0.056
1926	ENSG00000106290	TAF6	chr7	-	99710971	99711392	0.0422917599841	1.0,1.0,1.0	0.368,1.0,1.0	0.211
704	ENSG00000115207	GTF3C2	chr2	-	27558783	27559292	0.0423092109456	0.119,0.052,0.021	0.083,0.103,0.246	-0.08
2949	ENSG00000161013	MGAT4B	chr5	-	179226505	179227068	0.0425641635677	0.005,0.103,0.014	0.009,0.025,0.014	0.025
3120	ENSG00000006025	OSBPL7	chr17	-	45893472	45893848	0.0428006872398	0.067,0.391,0.5	0.103,0.0,0.105	0.25
4381	ENSG00000095906	NUBP2	chr16	+	1837941	1838208	0.0431432675758	1.0,1.0,0.754	1.0,1.0,1.0	-0.082
479	ENSG00000173846	PLK3	chr1	+	45270010	45270451	0.0433809699717	0.047,0.095,0.009	0.0,0.027,0.111	0.004
726	ENSG00000160961	ZNF333	chr19	+	14827805	14828545	0.0433809699717	0.0,0.0,0.071	0.1,0.018,0.143	-0.063
2620	ENSG00000113013	HSPA9	chr5	-	137892462	137893185	0.043441958602	0.036,0.046,0.03	0.062,0.052,0.043	-0.015
14	ENSG00000205250	E2F4	chr16	+	67226663	67227073	0.0435011587199	0.06,0.045,0.051	0.066,0.064,0.124	-0.033
2671	ENSG00000112282	MED23	chr6	-	131913527	131914311	0.0435011587199	0.054,0.079,0.077	0.085,0.313,0.093	-0.094
674	ENSG00000162191	UBXN1	chr11	-	62444284	62445304	0.0436047913947	0.019,0.009,0.011	0.018,0.034,0.013	-0.009
2583	ENSG00000132522	GPS2	chr17	-	7217806	7218438	0.0438086364374	0.018,0.021,0.029	0.029,0.042,0.023	-0.009
289	ENSG00000177628	GBA	chr1	-	155204985	155205635	0.0441331155013	0.0,0.0,0.0	0.0,0.333,0.0	-0.111
602	ENSG00000139291	TMEM19	chr12	+	72094611	72097836	0.0443052689779	0.5,0.692,0.44	0.918,0.5,1.0	-0.262
956	ENSG00000110619	CARS	chr11	-	3023199	3023830	0.0447247490432	0.104,0.1,0.061	0.195,0.053,0.162	-0.048
4764	ENSG00000183963	SMTN	chr22	+	31492983	31493324	0.0453216155389	0.026,0.0,0.0	0.0,0.0,0.333	-0.102
4476	ENSG00000102786	INTS6	chr13	-	51957464	51957877	0.0458209579214	0.012,0.0,0.0	0.033,0.0,0.13	-0.05
5375	ENSG00000055483	USP36	chr17	-	76799466	76800060	0.04594480386	1.0,0.992,1.0	0.86,1.0,0.974	0.053
2850	ENSG00000115307	AUP1	chr2	-	74756258	74756626	0.0461965902161	0.022,0.023,0.025	0.021,0.031,0.058	-0.013
237	ENSG00000175054	ATR	chr3	-	142168079	142172075	0.0463822157592	0.013,0.056,0.007	0.013,0.109,0.021	-0.022
2066	ENSG00000196712	NF1	chr17	+	29556042	29556992	0.0465275780903	0.07,0.0,0.0	0.125,0.143,0.0	-0.066
1653	ENSG00000241973	PI4KA	chr22	-	21088023	21088482	0.0465302583021	0.057,0.044,0.011	0.118,0.143,0.023	-0.057
2241	ENSG00000104897	SF3A2	chr19	+	2246751	2247021	0.0465361738345	0.033,0.033,0.023	0.029,0.07,0.048	-0.019
1222	ENSG00000175061	FAM211A-AS1	chr17	+	16342640	16343017	0.0466078412007	0.212,0.191,0.244	0.146,0.16,0.152	0.063
1884	ENSG00000197555	SIPA1L1	chr14	+	72171437	72172057	0.0467849124206	0.308,1.0,1.0	0.8,1.0,1.0	-0.164
1249	ENSG00000101158	NELFCD	chr20	+	57568052	57568599	0.046785173989	0.054,0.054,0.059	0.03,0.108,0.176	-0.049
4662	ENSG00000168970	JMJD7-PLA2G4B	chr15	+	42137400	42137973	0.0468961097374	0.067,0.0,0.0	0.044,0.2,0.014	-0.064
5046	ENSG00000141959	PFKL	chr21	+	45739233	45740030	0.0483659904072	0.165,0.097,0.122	0.248,0.109,0.2	-0.058
260	ENSG00000197070	ARRDC1	chr9	+	140508066	140508666	0.0484915059523	1.0,1.0,0.782	1.0,1.0,1.0	-0.073
2382	ENSG00000099330	OCEL1	chr19	+	17337501	17338008	0.0485685683898	0.167,1.0,1.0	0.077,0.846,0.0	0.415
1036	ENSG00000106003	LFNG	chr7	+	2564852	2565201	0.0486292925408	0.114,0.0,0.0	0.039,0.161,0.14	-0.075
1392	ENSG00000122952	ZWINT	chr10	-	58119447	58120144	0.0488783551876	0.024,0.082,0.021	0.148,0.115,0.0	-0.045
2611	ENSG00000100429	HDAC10	chr22	-	50684726	50685164	0.0489168716969	0.055,0.042,0.058	0.126,0.074,0.061	-0.035
4460	ENSG00000085978	ATG16L1	chr2	+	234181611	234182423	0.048959375267	0.02,0.333,0.067	0.529,0.556,0.0	-0.222
137	ENSG00000099840	IZUMO4	chr19	+	2098434	2098803	0.049055610047	0.5,0.167,0.429	0.619,1.0,0.6	-0.374
4310	ENSG00000160271	RALGDS	chr9	-	135973106	135977526	0.0493379357793	0.222,0.057,0.228	0.25,0.3,0.282	-0.108
5619	ENSG00000123329	ARHGAP9	chr12	-	57870938	57871463	0.0495070427157	0.017,0.031,0.017	0.029,0.036,0.034	-0.011
128	ENSG00000160613	PCSK7	chr11	-	117093923	117094932	0.0495274473341	0.084,0.116,0.092	0.205,0.076,0.223	-0.071
5380	ENSG00000143862	ARL8A	chr1	-	202104586	202104928	0.0496262034845	0.02,0.014,0.032	0.014,0.05,0.071	-0.023
5685	ENSG00000122678	POLM	chr7	-	44113729	44114129	0.0496262034845	0.19,0.286,0.0	0.4,0.36,0.379	-0.221

## Sheet: day3vsday0
ID	GeneID	geneSymbol	chr	strand	riExonStart_0base	riExonEnd	FDR	PSI1	PSI2	DeltaPSI
33	ENSG00000115875	SRSF7	chr2	-	38975720	38976847	0.0	0.046,0.045,0.057	0.309,0.313,0.243	-0.239
37	ENSG00000136450	SRSF1	chr17	-	56082283	56083334	0.0	0.984,0.992,0.971	0.782,0.721,0.726	0.239
106	ENSG00000182944	EWSR1	chr22	+	29684594	29687588	0.0	0.119,0.1,0.1	0.276,0.305,0.33	-0.197
161	ENSG00000102030	NAA10	chrX	-	153197523	153197884	0.0	0.05,0.06,0.067	0.127,0.212,0.269	-0.144
193	ENSG00000204257	HLA-DMA	chr6	-	32917387	32918580	0.0	0.052,0.052,0.072	0.198,0.181,0.152	-0.118
229	ENSG00000067064	IDI1	chr10	-	1089240	1090111	0.0	0.003,0.002,0.013	0.202,0.31,0.283	-0.259
362	ENSG00000167552	TUBA1A	chr12	-	49580092	49580616	0.0	0.01,0.006,0.001	0.138,0.237,0.077	-0.145
421	ENSG00000198258	UBL5	chr19	+	9939002	9939351	0.0	0.009,0.009,0.009	0.03,0.032,0.029	-0.021
472	ENSG00000132475	H3F3B	chr17	-	73774890	73775265	0.0	0.002,0.004,0.003	0.05,0.034,0.018	-0.031
524	ENSG00000129460	NGDN	chr14	+	23946408	23946769	0.0	0.033,0.019,0.025	0.104,0.18,0.097	-0.101
739	ENSG00000206503	HLA-A	chr6	+	29910533	29911320	0.0	0.01,0.015,0.007	0.033,0.043,0.019	-0.021
769	ENSG00000198830	HMGN2	chr1	+	26799973	26800626	0.0	0.009,0.007,0.011	0.039,0.031,0.03	-0.024
918	ENSG00000119707	RBM25	chr14	+	73566374	73570186	0.0	0.067,0.077,0.081	0.222,0.315,0.29	-0.201
1158	ENSG00000123136	DDX39A	chr19	-	14520114	14520457	0.0	0.015,0.02,0.019	0.076,0.081,0.084	-0.062
1159	ENSG00000123136	DDX39A	chr19	-	14520553	14521146	0.0	0.023,0.025,0.015	0.095,0.079,0.099	-0.07
1179	ENSG00000197989	SNHG12	chr1	-	28906044	28906493	0.0	0.427,0.384,0.407	0.155,0.196,0.166	0.234
1299	ENSG00000198755	RPL10A	chr6	+	35436196	35436650	0.0	0.081,0.077,0.061	0.157,0.162,0.131	-0.077
1385	ENSG00000166508	MCM7	chr7	-	99696645	99697026	0.0	0.013,0.012,0.019	0.103,0.088,0.054	-0.067
1407	ENSG00000204642	HLA-F	chr6	+	29693787	29694303	0.0	0.032,0.017,0.019	0.064,0.092,0.044	-0.044
1550	ENSG00000167792	NDUFV1	chr11	+	67375696	67376193	0.0	0.012,0.014,0.013	0.066,0.079,0.029	-0.045
1624	ENSG00000169045	HNRNPH1	chr5	-	179043869	179044111	0.0	0.068,0.042,0.055	0.143,0.169,0.114	-0.087
1626	ENSG00000169045	HNRNPH1	chr5	-	179044799	179045061	0.0	0.012,0.011,0.025	0.072,0.116,0.069	-0.07
1627	ENSG00000169045	HNRNPH1	chr5	-	179047892	179048398	0.0	0.032,0.049,0.014	0.174,0.166,0.11	-0.118
1720	ENSG00000179094	PER1	chr17	-	8050214	8050699	0.0	0.018,0.0,0.077	0.931,0.607,0.507	-0.65
1772	ENSG00000173020	ADRBK1	chr11	+	67048202	67048655	0.0	0.049,0.059,0.01	0.113,0.11,0.194	-0.1
1816	ENSG00000169228	RAB24	chr5	-	176729128	176729497	0.0	0.176,0.199,0.197	0.502,0.456,0.535	-0.307
1879	ENSG00000092531	SNAP23	chr15	+	42805152	42805645	0.0	0.037,0.044,0.037	0.113,0.155,0.153	-0.101
1922	ENSG00000086504	MRPL28	chr16	-	418500	419220	0.0	0.006,0.009,0.011	0.084,0.105,0.118	-0.094
2072	ENSG00000180096	SEPT1	chr16	-	30392447	30392794	0.0	0.041,0.043,0.018	0.17,0.127,0.08	-0.092
2144	ENSG00000071859	FAM50A	chrX	+	153678028	153678279	0.0	0.07,0.07,0.072	0.354,0.226,0.407	-0.258
2178	ENSG00000179262	RAD23A	chr19	+	13059499	13059973	0.0	0.028,0.021,0.025	0.083,0.102,0.127	-0.079
2196	ENSG00000204264	PSMB8	chr6	-	32810448	32810866	0.0	0.003,0.007,0.005	0.043,0.022,0.035	-0.028
2309	ENSG00000102226	USP11	chrX	+	47106702	47107098	0.0	0.039,0.015,0.014	0.183,0.293,0.152	-0.187
2377	ENSG00000131051	RBM39	chr20	-	34326889	34328809	0.0	0.104,0.098,0.129	0.311,0.303,0.292	-0.192
2432	ENSG00000148444	COMMD3	chr10	+	22607200	22607642	0.0	0.065,0.042,0.048	0.239,0.263,0.232	-0.193
2721	ENSG00000129351	ILF3	chr19	+	10791894	10792868	0.0	0.042,0.037,0.032	0.245,0.094,0.125	-0.118
2769	ENSG00000132274	TRIM22	chr11	+	5718477	5719775	0.0	0.043,0.029,0.034	0.131,0.14,0.131	-0.099
2822	ENSG00000204351	SKIV2L	chr6	+	31937056	31937528	0.0	0.036,0.084,0.064	0.22,0.215,0.262	-0.171
2839	ENSG00000115307	AUP1	chr2	-	74755877	74756409	0.0	0.058,0.057,0.049	0.178,0.148,0.176	-0.113
3076	ENSG00000177731	FLII	chr17	-	18149057	18149376	0.0	0.038,0.039,0.016	0.118,0.175,0.147	-0.116
3079	ENSG00000215845	TSTD1	chr1	-	161007420	161007865	0.0	0.007,0.003,0.004	0.025,0.033,0.029	-0.024
3111	ENSG00000131795	RBM8A	chr1	+	145508015	145508284	0.0	0.012,0.01,0.01	0.143,0.14,0.116	-0.122
3112	ENSG00000131795	RBM8A	chr1	+	145508015	145508284	0.0	0.138,0.135,0.169	0.586,0.601,0.454	-0.4
3237	ENSG00000136718	IMP4	chr2	+	131102948	131103272	0.0	0.019,0.016,0.021	0.105,0.144,0.056	-0.083
3378	ENSG00000160679	CHTOP	chr1	+	153609047	153610924	0.0	0.029,0.019,0.055	0.193,0.156,0.255	-0.167
3478	ENSG00000132300	PTCD3	chr2	+	86360300	86360559	0.0	0.03,0.045,0.034	0.215,0.18,0.217	-0.168
3540	ENSG00000103496	STX4	chr16	+	31045546	31045857	0.0	0.037,0.022,0.046	0.188,0.126,0.196	-0.135
3574	ENSG00000100650	SRSF5	chr14	+	70235514	70235968	0.0	0.011,0.012,0.007	0.047,0.037,0.026	-0.027
3635	ENSG00000155463	OXA1L	chr14	+	23239401	23239834	0.0	0.052,0.029,0.032	0.113,0.099,0.168	-0.089
3870	ENSG00000108654	DDX5	chr17	-	62498279	62498667	0.0	0.01,0.005,0.007	0.043,0.051,0.037	-0.036
3882	ENSG00000161217	PCYT1A	chr3	-	195974237	195975194	0.0	0.005,0.0,0.004	0.289,0.093,0.238	-0.204
3972	ENSG00000100365	NCF4	chr22	+	37271694	37272136	0.0	0.114,0.064,0.065	0.315,0.213,0.262	-0.182
4077	ENSG00000108883	EFTUD2	chr17	-	42930884	42931724	0.0	0.018,0.004,0.014	0.13,0.143,0.105	-0.114
4142	ENSG00000143543	JTB	chr1	-	153949168	153949489	0.0	0.025,0.038,0.033	0.119,0.143,0.083	-0.083
4190	ENSG00000160201	U2AF1	chr21	-	44520562	44524512	0.0	0.019,0.01,0.012	0.022,0.088,0.056	-0.042
4284	ENSG00000161960	EIF4A1	chr17	+	7479841	7480483	0.0	0.011,0.007,0.008	0.05,0.051,0.045	-0.04
4285	ENSG00000161960	EIF4A1	chr17	+	7480886	7481562	0.0	0.014,0.011,0.016	0.053,0.041,0.036	-0.03
4287	ENSG00000161960	EIF4A1	chr17	+	7481144	7481562	0.0	0.035,0.031,0.036	0.112,0.123,0.073	-0.069
4304	ENSG00000187514	PTMA	chr2	+	232576057	232576693	0.0	0.043,0.044,0.051	0.166,0.111,0.102	-0.08
4315	ENSG00000173812	EIF1	chr17	+	39846029	39846441	0.0	0.005,0.005,0.003	0.161,0.142,0.106	-0.132
4631	ENSG00000141562	NARF	chr17	+	80441591	80442826	0.0	0.047,0.026,0.026	0.173,0.097,0.201	-0.124
4828	ENSG00000104921	FCER2	chr19	-	7763241	7763740	0.0	0.019,0.019,0.01	0.064,0.058,0.085	-0.053
4848	ENSG00000171863	RPS7	chr2	+	3622914	3623274	0.0	0.108,0.102,0.113	0.64,0.72,0.441	-0.493
4917	ENSG00000100911	PSME2	chr14	-	24614918	24615449	0.0	0.011,0.016,0.022	0.041,0.055,0.076	-0.041
5032	ENSG00000177455	CD19	chr16	+	28943666	28944435	0.0	0.114,0.111,0.098	0.302,0.232,0.26	-0.157
5058	ENSG00000100201	DDX17	chr22	-	38883883	38888120	0.0	0.273,0.249,0.171	0.477,0.538,0.485	-0.269
5187	ENSG00000165792	METTL17	chr14	+	21462952	21463392	0.0	0.029,0.093,0.055	0.346,0.363,0.296	-0.276
5358	ENSG00000060138	YBX3	chr12	-	10854558	10856747	0.0	0.003,0.019,0.013	0.083,0.06,0.043	-0.05
5360	ENSG00000060138	YBX3	chr12	-	10862506	10865932	0.0	0.016,0.02,0.007	0.286,0.169,0.207	-0.206
5522	ENSG00000184436	THAP7	chr22	-	21354935	21355700	0.0	0.026,0.049,0.015	0.119,0.241,0.2	-0.157
5531	ENSG00000198563	DDX39B	chr6	-	31500556	31503262	0.0	0.081,0.037,0.056	0.247,0.231,0.319	-0.208
5208	ENSG00000161179	YDJC	chr22	-	21983596	21984050	0.000101990419702	0.245,0.257,0.188	0.556,0.758,0.44	-0.355
4918	ENSG00000100911	PSME2	chr14	-	24614918	24615449	0.000111685666086	0.569,0.655,0.52	0.672,0.918,0.933	-0.26
540	ENSG00000166986	MARS	chr12	+	57882801	57883128	0.000117027596642	0.02,0.009,0.01	0.041,0.032,0.036	-0.023
4922	ENSG00000184281	TSSC4	chr11	+	2423840	2425106	0.000117934977071	1.0,0.957,1.0	0.898,0.744,1.0	0.105
938	ENSG00000124228	DDX27	chr20	+	47860165	47860614	0.000124657611485	0.011,0.006,0.006	0.025,0.03,0.042	-0.025
955	ENSG00000110619	CARS	chr11	-	3023199	3023830	0.000126214739212	0.067,0.032,0.08	0.195,0.053,0.162	-0.077
1348	ENSG00000114857	NKTR	chr3	+	42661507	42663008	0.000128245322722	0.811,0.875,0.714	0.333,0.361,0.63	0.359
2579	ENSG00000167840	ZNF232	chr17	-	5012220	5013163	0.000129690909672	0.595,1.0,0.911	1.0,1.0,1.0	-0.165
977	ENSG00000204256	BRD2	chr6	+	32944338	32945347	0.00013013493238	0.034,0.055,0.036	0.091,0.098,0.051	-0.038
3991	ENSG00000196182	STK40	chr1	-	36805224	36809049	0.000133483794878	0.04,0.012,0.011	0.122,0.0,0.057	-0.039
5604	ENSG00000072778	ACADVL	chr17	+	7125985	7126556	0.000134453333617	0.086,0.099,0.096	0.261,0.422,0.123	-0.175
2772	ENSG00000158805	ZNF276	chr16	+	89789544	89790117	0.000136953498957	0.0,0.107,0.0	0.142,0.013,0.175	-0.074
4214	ENSG00000213930	GALT	chr9	+	34647085	34647564	0.000138684423461	1.0,1.0,1.0	0.81,1.0,0.6	0.197
678	ENSG00000162191	UBXN1	chr11	-	62444989	62445304	0.000142033199663	0.045,0.044,0.038	0.08,0.049,0.08	-0.027
5098	ENSG00000197694	SPTAN1	chr9	+	131386606	131387458	0.000150957827226	0.064,0.099,0.127	0.216,0.305,0.165	-0.132
1745	ENSG00000198276	UCKL1	chr20	-	62577157	62577620	0.000152306728428	0.078,0.042,0.059	0.166,0.321,0.11	-0.139
3019	ENSG00000140983	RHOT2	chr16	+	720891	721203	0.000153890127564	0.19,0.137,0.229	0.336,0.418,0.464	-0.221
5222	ENSG00000160223	ICOSLG	chr21	-	45646716	45649972	0.00015662314499	0.074,0.029,0.047	0.146,0.235,0.138	-0.123
1803	ENSG00000161526	SAP30BP	chr17	+	73701690	73702172	0.000160020409291	1.0,0.68,0.579	1.0,1.0,1.0	-0.247
1221	ENSG00000175061	FAM211A-AS1	chr17	+	16342640	16343567	0.000162067649592	0.971,1.0,0.957	0.641,0.238,1.0	0.35
2003	ENSG00000102316	MAGED2	chrX	+	54837253	54837562	0.000163646687033	1.0,0.941,1.0	0.955,0.822,0.838	0.109
192	ENSG00000204257	HLA-DMA	chr6	-	32917387	32918580	0.00016378346011	0.778,0.739,0.82	0.896,0.933,0.868	-0.12
1700	ENSG00000165178	NCF1C	chr7	-	74578130	74578824	0.00017132816616	0.004,0.0,0.01	0.021,0.025,0.025	-0.019
4597	ENSG00000145495	MARCH6	chr5	+	10400895	10402251	0.000171623829205	0.094,0.133,0.172	0.235,0.324,0.236	-0.132
5674	ENSG00000122678	POLM	chr7	-	44113381	44114129	0.000174026127979	0.011,0.049,0.0	0.043,0.396,0.043	-0.141
2606	ENSG00000010322	NISCH	chr3	+	52511589	52512298	0.000179427341344	0.0,0.0,0.0	0.0,0.215,0.04	-0.085
1544	ENSG00000178971	CTC1	chr17	-	8132459	8132764	0.00018345631794	0.073,0.133,0.06	0.241,0.596,0.305	-0.292
2886	ENSG00000105122	RASAL3	chr19	-	15562855	15563626	0.00018345631794	0.071,0.083,0.074	0.118,0.146,0.115	-0.05
4173	ENSG00000111011	RSRC2	chr12	-	123003385	123005975	0.000184333068675	0.07,0.038,0.03	0.084,0.064,0.107	-0.039
5542	ENSG00000100918	REC8	chr14	+	24642107	24642407	0.000186452333746	0.031,0.065,0.018	0.352,0.076,0.148	-0.154
2884	ENSG00000134107	BHLHE40	chr3	+	5021646	5022093	0.000193454561419	0.037,0.061,0.0	0.222,0.145,0.07	-0.113
1391	ENSG00000089818	NECAP1	chr12	+	8242531	8242895	0.000193741607965	0.0,0.013,0.025	0.049,0.0,0.185	-0.065
5001	ENSG00000124357	NAGK	chr2	+	71295779	71297716	0.000194473437592	0.046,0.035,0.038	0.045,0.132,0.058	-0.039
3423	ENSG00000088038	CNOT3	chr19	+	54657451	54659418	0.000196214917639	0.01,0.005,0.008	0.021,0.0,0.119	-0.039
1667	ENSG00000258890	CEP95	chr17	+	62530702	62532866	0.000196923026085	0.005,0.0,0.005	0.025,0.024,0.073	-0.037
551	ENSG00000061273	HDAC7	chr12	-	48177861	48179254	0.000200742867784	0.062,0.05,0.016	0.159,0.098,0.063	-0.064
2743	ENSG00000140988	RPS2	chr16	-	2012497	2013257	0.000211336719276	0.788,0.912,0.837	0.904,0.982,1.0	-0.116
3046	ENSG00000124222	STX16	chr20	+	57226327	57227143	0.000211336719276	0.855,0.897,0.943	0.956,1.0,1.0	-0.087
2584	ENSG00000178950	GAK	chr4	-	844723	845762	0.000214600088776	0.078,0.026,0.043	0.097,0.295,0.094	-0.113
747	ENSG00000156239	N6AMT1	chr21	-	30244512	30248813	0.000224210904529	0.273,0.333,1.0	0.143,0.0,0.0	0.488
3094	ENSG00000096746	HNRNPH3	chr10	+	70096955	70098444	0.000224210904529	0.21,0.133,0.084	0.028,0.045,0.102	0.084
3460	ENSG00000160948	VPS28	chr8	-	145650328	145651155	0.000224210904529	0.1,0.068,0.08	0.096,0.182,0.174	-0.068
4082	ENSG00000228106	RP11-452F19.3	chr1	+	223010337	223010726	0.000227943323062	0.818,0.574,0.492	0.903,1.0,0.867	-0.295
3961	ENSG00000158669	AGPAT6	chr8	+	41455810	41456823	0.000233874191686	1.0,0.784,0.838	1.0,1.0,1.0	-0.126
1417	ENSG00000126456	IRF3	chr19	-	50167930	50169114	0.000252105801464	0.286,0.61,0.558	1.0,0.648,0.962	-0.385
3952	ENSG00000104805	NUCB1	chr19	+	49422286	49422543	0.000252105801464	0.043,0.021,0.03	0.046,0.032,0.141	-0.042
3975	ENSG00000204394	VARS	chr6	-	31749467	31749729	0.000254997364001	0.121,0.025,0.043	0.024,0.0,0.0	0.055
5602	ENSG00000072778	ACADVL	chr17	+	7123782	7123995	0.000261756937999	0.091,0.071,0.114	0.153,0.284,0.194	-0.118
46	ENSG00000149792	MRPL49	chr11	+	64893197	64894835	0.000268780565696	0.851,0.905,0.922	0.938,1.0,1.0	-0.087
4799	ENSG00000102901	CENPT	chr16	-	67863667	67864451	0.000268780565696	0.12,0.133,0.134	0.52,0.19,0.607	-0.31
5417	ENSG00000026025	VIM	chr10	+	17277167	17278378	0.000270421325583	0.005,0.006,0.01	0.027,0.022,0.008	-0.012
5347	ENSG00000165959	CLMN	chr14	-	95660185	95660933	0.000272205567916	0.087,0.033,0.147	0.733,0.538,0.241	-0.415
4466	ENSG00000179889	PDXDC1	chr16	+	15125591	15126836	0.000274671853011	0.054,0.095,0.048	0.101,0.333,0.157	-0.131
3387	ENSG00000214078	CPNE1	chr20	-	34213965	34214725	0.000275238989673	0.005,0.053,0.046	0.052,0.108,0.063	-0.04
2059	ENSG00000042429	MED17	chr11	+	93526893	93527201	0.000275255660747	0.022,0.037,0.008	0.084,0.017,0.179	-0.071
3866	ENSG00000164828	SUN1	chr7	+	892245	892589	0.000275910821615	0.462,0.387,0.667	0.73,0.927,0.9	-0.347
5497	ENSG00000125445	MRPS7	chr17	+	73261782	73262454	0.000275910821615	0.957,0.795,0.933	0.967,1.0,1.0	-0.094
4842	ENSG00000179335	CLK3	chr15	+	74912349	74914557	0.000279197312469	0.032,0.029,0.038	0.143,0.024,0.121	-0.063
1486	ENSG00000196199	MPHOSPH8	chr13	+	20244979	20245429	0.00028046589655	0.579,0.385,0.667	0.905,1.0,0.846	-0.373
1690	ENSG00000225697	SLC26A6	chr3	-	48667074	48667411	0.000280720830041	0.2,0.143,0.571	0.034,0.0,0.103	0.259
5494	ENSG00000089053	ANAPC5	chr12	-	121764898	121766300	0.000298806972972	0.012,0.007,0.002	0.009,0.045,0.049	-0.027
4384	ENSG00000187778	MCRS1	chr12	-	49959859	49960624	0.000304422234833	0.023,0.009,0.043	0.022,0.205,0.08	-0.077
2699	ENSG00000159753	RLTPR	chr16	+	67681954	67682217	0.000307393295141	0.182,0.105,0.058	0.283,0.233,0.319	-0.163
1901	ENSG00000104774	MAN2B1	chr19	-	12766507	12767501	0.000317826402	0.176,0.166,0.129	0.237,0.267,0.259	-0.097
5294	ENSG00000216490	IFI30	chr19	+	18287949	18288574	0.000317826402	0.011,0.012,0.01	0.014,0.013,0.034	-0.009
3864	ENSG00000089327	FXYD5	chr19	+	35657044	35657228	0.000322377772539	0.01,0.023,0.017	0.035,0.028,0.038	-0.017
2404	ENSG00000234745	HLA-B	chr6	-	31323943	31324734	0.000324865671428	0.002,0.004,0.004	0.013,0.016,0.015	-0.011
1090	ENSG00000162032	SPSB3	chr16	-	1827946	1828613	0.000329420740289	0.026,0.045,0.053	0.086,0.072,0.167	-0.067
1070	ENSG00000117616	C1orf63	chr1	-	25570040	25571792	0.00033470961071	0.9,0.84,1.0	0.783,0.736,0.58	0.214
1188	ENSG00000111667	USP5	chr12	+	6972993	6973359	0.00035989704258	0.064,0.079,0.013	0.0,0.0,0.0	0.052
2853	ENSG00000150433	TMEM218	chr11	-	124972027	124972705	0.000370775998127	0.714,0.61,0.524	0.81,1.0,1.0	-0.321
3588	ENSG00000196365	LONP1	chr19	-	5696259	5696768	0.000372899506821	0.05,0.074,0.021	0.154,0.35,0.068	-0.142
1776	ENSG00000173020	ADRBK1	chr11	+	67052317	67052659	0.000376380211934	0.015,0.011,0.007	0.02,0.029,0.019	-0.012
5200	ENSG00000105726	ATP13A1	chr19	-	19766124	19766463	0.000376380211934	0.024,0.022,0.0	0.074,0.071,0.053	-0.051
2681	ENSG00000234741	GAS5	chr1	-	173835665	173835934	0.000384397381556	0.038,0.033,0.019	0.051,0.056,0.027	-0.015
204	ENSG00000234608	MAPKAPK5-AS1	chr12	-	112279130	112279514	0.000384555373904	0.702,0.875,0.766	0.976,0.862,1.0	-0.165
5008	ENSG00000167526	RPL13	chr16	+	89627118	89627471	0.000385140649252	0.879,0.829,0.818	0.942,0.972,0.96	-0.116
5582	ENSG00000196535	MYO18A	chr17	-	27423778	27424368	0.000386467504248	0.008,0.034,0.025	0.068,0.034,0.115	-0.05
3538	ENSG00000143207	RFWD2	chr1	-	175957423	175958615	0.000416179658356	0.0,0.008,0.0	0.034,0.044,0.095	-0.055
805	ENSG00000013441	CLK1	chr2	-	201724402	201726189	0.00042115120644	0.372,0.295,0.328	0.179,0.256,0.154	0.135
1558	ENSG00000213024	NUP62	chr19	-	50430950	50432761	0.00042481675326	0.707,0.7,0.96	1.0,0.75,1.0	-0.128
3774	ENSG00000130935	NOL11	chr17	+	65734237	65735126	0.00042481675326	0.002,0.004,0.006	0.036,0.016,0.129	-0.056
3425	ENSG00000073050	XRCC1	chr19	-	44056948	44057243	0.000425526464347	0.091,0.011,0.064	0.007,0.0,0.036	0.041
1893	ENSG00000111653	ING4	chr12	-	6761436	6761936	0.000426502281072	0.0,0.0,0.015	0.005,0.287,0.014	-0.097
887	ENSG00000099622	CIRBP	chr19	+	1271979	1274806	0.000440692865024	0.115,0.17,0.077	0.046,0.029,0.089	0.066
1153	ENSG00000167272	POP5	chr12	-	121017316	121017726	0.000440960152936	0.036,0.027,0.031	0.076,0.0,0.15	-0.044
4553	ENSG00000004660	CAMKK1	chr17	-	3784920	3785858	0.000440960152936	0.0,0.048,0.0	0.538,0.333,0.0	-0.274
2415	ENSG00000176978	DPP7	chr9	-	140008914	140009170	0.000458098671784	0.419,0.047,0.038	0.038,0.0,0.0	0.155
1064	ENSG00000157601	MX1	chr21	+	42793764	42794022	0.000480901835426	0.855,1.0,1.0	0.136,1.0,0.304	0.472
3212	ENSG00000169733	RFNG	chr17	-	80007552	80007882	0.000480901835426	0.024,0.024,0.096	0.125,0.364,0.249	-0.198
5197	ENSG00000105726	ATP13A1	chr19	-	19756455	19756794	0.000482958836962	0.026,0.1,0.074	0.092,0.149,0.167	-0.069
5071	ENSG00000158092	NCK1	chr3	+	136664424	136665137	0.000483591804536	0.867,0.642,1.0	1.0,1.0,0.927	-0.139
717	ENSG00000167645	YIF1B	chr19	-	38799863	38800283	0.000486599201783	0.009,0.01,0.021	0.05,0.045,0.171	-0.075
126	ENSG00000197971	MBP	chr18	-	74728787	74729021	0.000489551576468	0.748,0.878,0.803	0.886,0.939,0.982	-0.126
803	ENSG00000048162	NOP16	chr5	-	175815235	175815599	0.000491679051638	0.016,0.02,0.017	0.027,0.05,0.064	-0.029
1520	ENSG00000012124	CD22	chr19	+	35822921	35823827	0.000495432127947	0.838,0.733,0.859	0.941,0.945,0.923	-0.126
2128	ENSG00000087088	BAX	chr19	+	49464066	49465055	0.000495432127947	0.058,0.052,0.053	0.189,0.097,0.098	-0.074
2366	ENSG00000165644	COMTD1	chr10	-	76994695	76994936	0.000495432127947	0.173,0.094,0.13	0.0,0.13,0.0	0.089
2677	ENSG00000234741	GAS5	chr1	-	173833394	173834420	0.000495432127947	0.137,0.115,0.124	0.11,0.084,0.07	0.037

## Sheet: day4vsday0
ID	GeneID	geneSymbol	chr	strand	riExonStart_0base	riExonEnd	FDR	PSI1	PSI2	DeltaPSI
33	ENSG00000115875	SRSF7	chr2	-	38975720	38976847	0.0	0.041,0.043,0.049	0.309,0.313,0.243	-0.244
37	ENSG00000136450	SRSF1	chr17	-	56082283	56083334	0.0	0.965,0.987,0.997	0.782,0.721,0.726	0.24
51	ENSG00000120314	WDR55	chr5	+	140047818	140048087	0.0	0.027,0.044,0.028	0.294,0.218,0.218	-0.21
106	ENSG00000182944	EWSR1	chr22	+	29684594	29687588	0.0	0.104,0.115,0.114	0.276,0.305,0.33	-0.193
161	ENSG00000102030	NAA10	chrX	-	153197523	153197884	0.0	0.045,0.087,0.028	0.127,0.212,0.269	-0.149
193	ENSG00000204257	HLA-DMA	chr6	-	32917387	32918580	0.0	0.077,0.058,0.068	0.198,0.181,0.152	-0.109
231	ENSG00000067064	IDI1	chr10	-	1089240	1090111	0.0	0.019,0.029,0.021	0.202,0.31,0.283	-0.242
363	ENSG00000167552	TUBA1A	chr12	-	49580092	49580616	0.0	0.0,0.006,0.008	0.138,0.237,0.077	-0.146
475	ENSG00000132475	H3F3B	chr17	-	73774890	73775265	0.0	0.002,0.004,0.003	0.05,0.034,0.018	-0.031
527	ENSG00000129460	NGDN	chr14	+	23946408	23946769	0.0	0.037,0.021,0.005	0.104,0.18,0.097	-0.106
597	ENSG00000137504	CREBZF	chr11	-	85371378	85372793	0.0	1.0,1.0,1.0	0.063,0.125,0.063	0.916
744	ENSG00000206503	HLA-A	chr6	+	29910533	29911320	0.0	0.012,0.017,0.005	0.033,0.043,0.019	-0.02
773	ENSG00000198830	HMGN2	chr1	+	26799973	26800626	0.0	0.007,0.008,0.009	0.039,0.031,0.03	-0.025
847	ENSG00000197622	CDC42SE1	chr1	-	151027491	151028469	0.0	0.028,0.016,0.031	0.092,0.094,0.09	-0.067
923	ENSG00000119707	RBM25	chr14	+	73566374	73570186	0.0	0.085,0.084,0.097	0.222,0.315,0.29	-0.187
1165	ENSG00000123136	DDX39A	chr19	-	14520114	14520457	0.0	0.008,0.02,0.011	0.076,0.081,0.084	-0.067
1166	ENSG00000123136	DDX39A	chr19	-	14520553	14521146	0.0	0.019,0.031,0.015	0.095,0.079,0.099	-0.069
1186	ENSG00000197989	SNHG12	chr1	-	28906044	28906493	0.0	0.44,0.41,0.45	0.155,0.196,0.166	0.261
1304	ENSG00000198755	RPL10A	chr6	+	35436196	35436650	0.0	0.087,0.094,0.052	0.157,0.162,0.131	-0.072
1490	ENSG00000070814	TCOF1	chr5	+	149771106	149771739	0.0	0.024,0.099,0.026	0.485,0.221,0.333	-0.297
1574	ENSG00000256223	ZNF10	chr12	+	133707196	133707600	0.0	0.084,0.0,0.18	0.832,0.945,0.704	-0.739
1628	ENSG00000169045	HNRNPH1	chr5	-	179043869	179044111	0.0	0.051,0.06,0.039	0.143,0.169,0.114	-0.092
1630	ENSG00000169045	HNRNPH1	chr5	-	179044799	179045061	0.0	0.014,0.023,0.021	0.072,0.116,0.069	-0.066
1631	ENSG00000169045	HNRNPH1	chr5	-	179047892	179048398	0.0	0.026,0.037,0.026	0.174,0.166,0.11	-0.12
1725	ENSG00000179094	PER1	chr17	-	8050214	8050699	0.0	0.0,0.0,0.0	0.931,0.607,0.507	-0.682
1777	ENSG00000173020	ADRBK1	chr11	+	67048202	67048655	0.0	0.033,0.015,0.069	0.113,0.11,0.194	-0.1
1821	ENSG00000169228	RAB24	chr5	-	176729128	176729497	0.0	0.22,0.275,0.193	0.502,0.456,0.535	-0.268
1868	ENSG00000023445	BIRC3	chr11	+	102192567	102196093	0.0	1.0,1.0,1.0	0.723,0.859,0.681	0.246
1884	ENSG00000092531	SNAP23	chr15	+	42805152	42805645	0.0	0.033,0.05,0.044	0.113,0.155,0.153	-0.098
1928	ENSG00000086504	MRPL28	chr16	-	418500	419220	0.0	0.005,0.004,0.012	0.084,0.105,0.118	-0.095
2186	ENSG00000179262	RAD23A	chr19	+	13059499	13059973	0.0	0.033,0.024,0.044	0.083,0.102,0.127	-0.07
2204	ENSG00000204264	PSMB8	chr6	-	32810448	32810866	0.0	0.005,0.005,0.005	0.043,0.022,0.035	-0.028
2317	ENSG00000102226	USP11	chrX	+	47106702	47107098	0.0	0.032,0.056,0.039	0.183,0.293,0.152	-0.167
2327	ENSG00000104894	CD37	chr19	+	49842586	49843863	0.0	0.038,0.045,0.021	0.096,0.091,0.099	-0.061
2385	ENSG00000131051	RBM39	chr20	-	34326889	34328809	0.0	0.13,0.117,0.105	0.311,0.303,0.292	-0.185
2441	ENSG00000148444	COMMD3	chr10	+	22607200	22607642	0.0	0.061,0.08,0.055	0.239,0.263,0.232	-0.179
2775	ENSG00000132274	TRIM22	chr11	+	5718477	5719775	0.0	0.025,0.054,0.051	0.131,0.14,0.131	-0.091
2829	ENSG00000204351	SKIV2L	chr6	+	31937056	31937528	0.0	0.058,0.07,0.066	0.22,0.215,0.262	-0.168
3052	ENSG00000105401	CDC37	chr19	-	10505903	10506219	0.0	0.046,0.044,0.051	0.181,0.101,0.117	-0.086
3087	ENSG00000215845	TSTD1	chr1	-	161007420	161007865	0.0	0.007,0.007,0.007	0.025,0.033,0.029	-0.022
3118	ENSG00000131795	RBM8A	chr1	+	145508015	145508284	0.0	0.011,0.016,0.011	0.143,0.14,0.116	-0.12
3119	ENSG00000131795	RBM8A	chr1	+	145508015	145508284	0.0	0.129,0.149,0.146	0.586,0.601,0.454	-0.406
3243	ENSG00000136718	IMP4	chr2	+	131102948	131103272	0.0	0.007,0.014,0.011	0.105,0.144,0.056	-0.091
3368	ENSG00000142186	SCYL1	chr11	+	65305740	65306175	0.0	0.008,0.012,0.016	0.115,0.069,0.045	-0.064
3384	ENSG00000160679	CHTOP	chr1	+	153609047	153610924	0.0	0.04,0.002,0.013	0.193,0.156,0.255	-0.183
3546	ENSG00000103496	STX4	chr16	+	31045546	31045857	0.0	0.037,0.018,0.054	0.188,0.126,0.196	-0.134
3553	ENSG00000100359	SGSM3	chr22	+	40804936	40805376	0.0	0.255,0.304,0.279	0.689,0.604,0.586	-0.347
3641	ENSG00000155463	OXA1L	chr14	+	23239401	23239834	0.0	0.048,0.041,0.039	0.113,0.099,0.168	-0.084
3876	ENSG00000108654	DDX5	chr17	-	62498279	62498667	0.0	0.009,0.008,0.005	0.043,0.051,0.037	-0.036
3978	ENSG00000100365	NCF4	chr22	+	37271694	37272136	0.0	0.075,0.121,0.112	0.315,0.213,0.262	-0.161
4291	ENSG00000161960	EIF4A1	chr17	+	7479841	7480483	0.0	0.007,0.008,0.007	0.05,0.051,0.045	-0.041
4292	ENSG00000161960	EIF4A1	chr17	+	7480886	7481562	0.0	0.015,0.016,0.017	0.053,0.041,0.036	-0.027
4294	ENSG00000161960	EIF4A1	chr17	+	7481144	7481562	0.0	0.03,0.032,0.047	0.112,0.123,0.073	-0.066
4311	ENSG00000187514	PTMA	chr2	+	232576057	232576693	0.0	0.049,0.035,0.036	0.166,0.111,0.102	-0.086
4322	ENSG00000173812	EIF1	chr17	+	39846029	39846441	0.0	0.004,0.006,0.004	0.161,0.142,0.106	-0.132
4637	ENSG00000141562	NARF	chr17	+	80441591	80442826	0.0	0.031,0.027,0.017	0.173,0.097,0.201	-0.132
4723	ENSG00000198805	PNP	chr14	+	20942630	20943107	0.0	0.017,0.028,0.02	0.121,0.092,0.125	-0.091
4834	ENSG00000104921	FCER2	chr19	-	7763241	7763740	0.0	0.02,0.033,0.026	0.064,0.058,0.085	-0.043
4923	ENSG00000100911	PSME2	chr14	-	24614918	24615449	0.0	0.014,0.017,0.027	0.041,0.055,0.076	-0.038
5038	ENSG00000177455	CD19	chr16	+	28943666	28944435	0.0	0.092,0.115,0.085	0.302,0.232,0.26	-0.167
5064	ENSG00000100201	DDX17	chr22	-	38883883	38888120	0.0	0.294,0.264,0.171	0.477,0.538,0.485	-0.257
5192	ENSG00000165792	METTL17	chr14	+	21462952	21463392	0.0	0.08,0.085,0.088	0.346,0.363,0.296	-0.251
5362	ENSG00000060138	YBX3	chr12	-	10854558	10856747	0.0	0.01,0.007,0.013	0.083,0.06,0.043	-0.052
5364	ENSG00000060138	YBX3	chr12	-	10862506	10865932	0.0	0.023,0.009,0.031	0.286,0.169,0.207	-0.2
5367	ENSG00000130414	NDUFA10	chr2	-	240951033	240954277	0.0	0.025,0.026,0.019	0.211,0.167,0.072	-0.127
5500	ENSG00000089053	ANAPC5	chr12	-	121783641	121784808	0.0	0.026,0.016,0.015	0.187,0.278,0.057	-0.155
5536	ENSG00000198563	DDX39B	chr6	-	31500556	31503262	0.0	0.059,0.075,0.053	0.247,0.231,0.319	-0.203
1171	ENSG00000175467	SART1	chr11	+	65733546	65734027	0.000101434078193	0.065,0.005,0.008	0.064,0.014,0.177	-0.059
5046	ENSG00000141959	PFKL	chr21	+	45739233	45741758	0.000101434078193	0.087,0.07,0.067	0.141,0.326,0.146	-0.13
5679	ENSG00000122678	POLM	chr7	-	44113381	44114129	0.000102879775882	0.2,0.0,0.125	0.29,0.375,0.667	-0.336
5584	ENSG00000255717	SNHG1	chr11	-	62622359	62622688	0.000103841306597	0.079,0.113,0.129	0.161,0.278,0.146	-0.088
4432	ENSG00000136286	MYO1G	chr7	-	45011713	45014826	0.000104741040301	0.04,0.052,0.022	0.093,0.086,0.078	-0.048
2379	ENSG00000099330	OCEL1	chr19	+	17337501	17338008	0.000104909679451	1.0,1.0,1.0	0.333,0.579,1.0	0.363
445	ENSG00000101444	AHCY	chr20	-	32878137	32878444	0.0001061951565	0.007,0.014,0.005	0.024,0.017,0.077	-0.031
1063	ENSG00000130787	HIP1R	chr12	+	123344593	123344757	0.000106364648095	0.163,0.112,0.109	0.239,0.233,0.151	-0.08
5547	ENSG00000100918	REC8	chr14	+	24642107	24642407	0.000106692783994	0.044,0.02,0.044	0.352,0.076,0.148	-0.156
1045	ENSG00000261884	CTC-479C5.12	chr16	-	67968699	67969381	0.000108283518358	0.256,0.262,0.143	0.429,0.361,0.477	-0.202
5292	ENSG00000182199	SHMT2	chr12	+	57624585	57625696	0.000112465779549	0.926,0.697,0.421	0.35,0.123,0.13	0.48
1359	ENSG00000149923	PPP4C	chr16	+	30094714	30095102	0.000118419693633	0.008,0.005,0.01	0.097,0.004,0.007	-0.028
2674	ENSG00000186635	ARAP1	chr11	-	72406586	72406910	0.000118465794952	0.021,0.025,0.015	0.035,0.061,0.054	-0.03
964	ENSG00000094631	HDAC6	chrX	+	48673081	48673300	0.000120069556195	0.445,0.341,0.069	0.609,0.931,0.746	-0.477
2867	ENSG00000177646	ACAD9	chr3	+	128628186	128628992	0.000120069556195	0.025,0.042,0.005	0.138,0.255,0.0	-0.107
4562	ENSG00000164088	PPM1M	chr3	+	52283189	52284611	0.000120616620515	0.056,0.221,0.108	0.023,0.036,0.029	0.099
5302	ENSG00000170581	STAT2	chr12	-	56743880	56744216	0.000123669188118	0.116,0.186,0.085	0.228,0.219,0.256	-0.105
3513	ENSG00000175221	MED16	chr19	-	867962	868499	0.000129953118917	1.0,1.0,0.957	0.756,0.444,1.0	0.252
1111	ENSG00000011243	AKAP8L	chr19	-	15509440	15510221	0.000133314005007	0.0,0.0,0.1	0.25,0.9,0.13	-0.393
146	ENSG00000170638	TRABD	chr22	+	50636251	50636615	0.000133926663982	0.103,0.115,0.143	0.305,0.782,0.383	-0.37
2094	ENSG00000161265	U2AF1L4	chr19	-	36235223	36235639	0.000137721283329	0.03,0.033,0.054	0.107,0.059,0.267	-0.105
5004	ENSG00000241370	RPP21	chr6	+	30313074	30314334	0.000137721283329	0.003,0.002,0.001	0.032,0.053,0.006	-0.028
600	ENSG00000072210	ALDH3A2	chr17	+	19552035	19552437	0.000138451916163	0.825,1.0,0.5	1.0,1.0,1.0	-0.225
2956	ENSG00000076382	SPAG5	chr17	-	26905235	26905546	0.000138888605249	0.075,0.049,0.043	0.192,0.385,0.064	-0.158
4842	ENSG00000099797	TECR	chr19	+	14674793	14675099	0.000140166107719	0.008,0.004,0.019	0.055,0.051,0.028	-0.034
381	ENSG00000121022	COPS5	chr8	-	67955316	67958195	0.000142411800225	0.005,0.006,0.012	0.049,0.008,0.048	-0.027
4419	ENSG00000114626	ABTB1	chr3	+	127395809	127396129	0.000142856615868	0.0,0.0,0.0	0.086,0.032,0.214	-0.111
1991	ENSG00000130775	THEMIS2	chr1	+	28208481	28209554	0.000146222901549	0.875,0.854,1.0	1.0,1.0,1.0	-0.09
5181	ENSG00000169738	DCXR	chr17	-	79994066	79994324	0.000147146416799	0.017,0.007,0.013	0.024,0.026,0.113	-0.042
507	ENSG00000039650	PNKP	chr19	-	50364705	50365138	0.000147611375118	0.0,0.041,0.063	0.055,0.162,0.17	-0.094
3863	ENSG00000135124	P2RX4	chr12	+	121666527	121666902	0.000152698911678	0.0,0.083,0.021	0.064,0.538,0.376	-0.291
3825	ENSG00000135407	AVIL	chr12	-	58201113	58201510	0.000153582019591	1.0,1.0,1.0	0.429,0.0,1.0	0.524
1750	ENSG00000198276	UCKL1	chr20	-	62577157	62577620	0.000155450478899	0.046,0.032,0.104	0.166,0.321,0.11	-0.138
1780	ENSG00000173020	ADRBK1	chr11	+	67051177	67051420	0.000157889949731	0.011,0.013,0.033	0.024,0.058,0.046	-0.024
2467	ENSG00000003756	RBM5	chr3	+	50137964	50140599	0.000163460409393	0.281,0.213,0.176	0.62,0.795,0.35	-0.365
4088	ENSG00000228106	RP11-452F19.3	chr1	+	223010337	223010726	0.000167584395733	0.8,0.469,0.556	0.903,1.0,0.867	-0.315
889	ENSG00000099622	CIRBP	chr19	+	1271138	1271364	0.000169772232005	0.012,0.011,0.01	0.024,0.015,0.029	-0.012
3760	ENSG00000105677	TMEM147	chr19	+	36037573	36037931	0.000171200064021	0.006,0.03,0.017	0.031,0.108,0.014	-0.033
838	ENSG00000073584	SMARCE1	chr17	-	38787843	38788619	0.000173490865891	0.033,0.049,0.02	0.034,0.097,0.084	-0.038
2937	ENSG00000241106	HLA-DOB	chr6	-	32781499	32782378	0.000173762097871	0.02,0.026,0.01	0.035,0.054,0.043	-0.025
2603	ENSG00000076108	BAZ2A	chr12	-	57008797	57009391	0.000182268822873	0.774,0.913,0.824	0.968,1.0,0.952	-0.136
3050	ENSG00000089820	ARHGAP4	chrX	-	153178671	153179054	0.000184703623477	0.063,0.089,0.076	0.151,0.109,0.135	-0.056
1739	ENSG00000103051	COG4	chr16	-	70542308	70543291	0.00018599304339	0.042,0.102,0.041	0.168,0.118,0.262	-0.121
4224	ENSG00000213930	GALT	chr9	+	34647488	34647958	0.000187544476107	0.214,0.055,0.095	0.247,0.259,0.403	-0.182
3004	ENSG00000186470	BTN3A2	chr6	+	26373503	26373641	0.000187958235126	0.071,0.103,0.082	0.109,0.224,0.196	-0.091
2233	ENSG00000182866	LCK	chr1	+	32740337	32740684	0.00018948771233	0.064,0.064,0.057	0.141,0.062,0.165	-0.061
3102	ENSG00000096746	HNRNPH3	chr10	+	70096955	70098444	0.000201329471796	0.262,0.102,0.098	0.028,0.045,0.102	0.096
4309	ENSG00000139613	SMARCC2	chr12	-	56572187	56572631	0.000201615111836	0.061,0.038,0.027	0.046,0.115,0.111	-0.049
4746	ENSG00000144591	GMPPA	chr2	+	220370179	220370483	0.000202602909484	0.181,0.114,0.098	0.303,0.294,0.246	-0.15
5024	ENSG00000137207	YIPF3	chr6	-	43480806	43481189	0.000206180907724	1.0,0.826,0.903	0.979,1.0,1.0	-0.083
3609	ENSG00000135473	PAN2	chr12	-	56712871	56713271	0.00020902396649	0.219,0.149,0.042	0.31,0.27,0.385	-0.185
4387	ENSG00000124574	ABCC10	chr6	+	43405671	43406533	0.000214114898771	0.2,0.226,0.014	0.0,0.0,0.0	0.147
3843	ENSG00000150990	DHX37	chr12	-	125434958	125435350	0.000218589208491	0.016,0.043,0.01	0.077,0.286,0.053	-0.116
3408	ENSG00000161914	ZNF653	chr19	-	11597801	11598718	0.000219487436791	0.097,0.026,0.0	0.097,0.714,0.297	-0.328
5380	ENSG00000141577	AZI1	chr17	-	79163396	79163775	0.000219869333973	0.034,0.026,0.05	0.098,0.048,0.095	-0.044
2180	ENSG00000130305	NSUN5	chr7	-	72717226	72717737	0.000222080906017	0.039,0.062,0.029	0.034,0.134,0.134	-0.057
1172	ENSG00000161202	DVL3	chr3	+	183882583	183882994	0.000223339061944	0.084,0.206,0.136	0.289,0.344,0.333	-0.18
4918	ENSG00000100911	PSME2	chr14	-	24613608	24614482	0.000223339061944	1.0,0.989,0.912	0.833,0.903,0.78	0.128
1364	ENSG00000161939	RNASEK-C17orf49	chr17	+	6917463	6918475	0.000227550905744	0.037,0.105,0.047	0.012,0.036,0.043	0.033
1460	ENSG00000103249	CLCN7	chr16	-	1499276	1500667	0.000228464540238	0.094,0.12,0.113	0.276,0.209,0.187	-0.115
3656	ENSG00000129197	RPAIN	chr17	+	5329290	5329619	0.000228464540238	0.079,0.23,0.112	0.308,0.268,0.233	-0.129
2647	ENSG00000115042	FAHD2A	chr2	+	96076274	96076774	0.000239786520897	0.005,0.013,0.033	0.173,0.088,0.0	-0.07
2424	ENSG00000176978	DPP7	chr9	-	140008914	140009170	0.000240278778929	0.064,0.116,0.216	0.038,0.0,0.0	0.119
4603	ENSG00000145495	MARCH6	chr5	+	10400895	10402251	0.000243568483452	0.089,0.089,0.193	0.235,0.324,0.236	-0.141
1355	ENSG00000165609	NUDT5	chr10	-	12212715	12212907	0.000245856918659	0.018,0.02,0.029	0.078,0.076,0.069	-0.052
5498	ENSG00000089053	ANAPC5	chr12	-	121756079	121756411	0.000249408495331	0.033,0.007,0.004	0.067,0.032,0.027	-0.027
1530	ENSG00000185163	DDX51	chr12	-	132626042	132626735	0.000258431061954	0.027,0.156,0.174	0.02,0.0,0.0	0.112
4282	ENSG00000132199	ENOSF1	chr18	-	690548	691276	0.000261155150978	0.714,1.0,0.222	1.0,1.0,1.0	-0.355
1102	ENSG00000136003	ISCU	chr12	+	108957835	108958168	0.000263328312372	0.235,0.391,0.321	0.677,0.929,0.579	-0.413
1273	ENSG00000103253	HAGHL	chr16	+	779008	779715	0.000265620675945	0.038,0.06,0.032	0.185,0.143,0.25	-0.149
3550	ENSG00000100359	SGSM3	chr22	+	40803020	40803332	0.000265620675945	0.062,0.039,0.023	0.1,0.093,0.073	-0.047
3700	ENSG00000182004	SNRPE	chr1	+	203830730	203831350	0.000265620675945	0.053,0.208,0.08	0.414,0.294,0.231	-0.199
3014	ENSG00000197114	ZGPAT	chr20	+	62364938	62366176	0.000268991075056	0.5,0.357,0.92	0.833,1.0,1.0	-0.352
2295	ENSG00000145020	AMT	chr3	-	49454210	49455151	0.000269481650053	0.625,1.0,0.579	0.962,1.0,1.0	-0.253
1512	ENSG00000125611	CHCHD5	chr2	+	113343550	113343942	0.00028071717008	0.01,0.006,0.001	0.085,0.014,0.0	-0.027
3781	ENSG00000104972	LILRB1	chr19	+	55147007	55148103	0.000282524246467	0.051,0.196,0.082	0.184,0.243,0.299	-0.132
2359	ENSG00000089737	DDX24	chr14	-	94521341	94524243	0.000293265355969	0.073,0.053,0.108	0.11,0.195,0.137	-0.069
1410	ENSG00000197375	SLC22A5	chr5	+	131714069	131719993	0.000300081511469	0.0,0.692,0.333	0.0,0.0,0.0	0.342
1681	ENSG00000008311	AASS	chr7	-	121718915	121719766	0.000302710906903	0.111,0.364,0.6	0.03,0.2,0.0	0.282
3602	ENSG00000256269	HMBS	chr11	+	118960392	118960777	0.00030532018918	0.0,0.009,0.022	0.0,0.171,0.122	-0.087
2253	ENSG00000213983	AP1G2	chr14	-	24032588	24032847	0.00030894483468	0.076,0.193,0.1	0.177,0.256,0.276	-0.113
880	ENSG00000123066	MED13L	chr12	-	116412975	116413543	0.0003114306295	0.026,0.012,0.025	0.134,0.083,0.034	-0.063
3741	ENSG00000100258	LMF2	chr22	-	50942768	50943156	0.000327977228079	0.167,0.205,0.025	0.251,0.202,0.409	-0.155
2413	ENSG00000234745	HLA-B	chr6	-	31323943	31324734	0.000329942943036	0.006,0.005,0.003	0.013,0.016,0.015	-0.01
2789	ENSG00000158828	PINK1	chr1	+	20974997	20975724	0.000339803538421	0.083,0.593,0.365	1.0,0.75,0.714	-0.474
3817	ENSG00000090661	CERS4	chr19	+	8320705	8321170	0.000339803538421	0.063,0.034,0.063	0.151,0.112,0.094	-0.066
5334	ENSG00000184922	FMNL1	chr17	+	43321157	43321611	0.000344017275284	0.024,0.007,0.024	0.037,0.058,0.049	-0.03
255	ENSG00000013725	CD6	chr11	+	60785760	60787846	0.000346838009881	0.04,0.016,0.02	0.059,0.131,0.111	-0.075
4665	ENSG00000189046	ALKBH2	chr12	-	109530311	109531277	0.000346838009881	0.13,0.073,0.14	0.302,0.379,0.144	-0.161
5000	ENSG00000241370	RPP21	chr6	+	30312935	30313175	0.00034704560042	0.023,0.035,0.01	0.052,0.058,0.074	-0.039
4315	ENSG00000100968	NFATC4	chr14	+	24845499	24847207	0.000348746350004	0.219,0.143,0.2	0.333,0.0,0.0	0.076
3514	ENSG00000105699	LSR	chr19	+	35757581	35757870	0.000350592970546	0.007,0.032,0.0	0.068,0.088,0.071	-0.063
553	ENSG00000070010	UFD1L	chr22	-	19438143	19442353	0.000357697966365	0.973,0.989,1.0	0.917,0.848,0.982	0.072
2068	ENSG00000182487	NCF1B	chr7	+	72643600	72644294	0.000359502650811	0.012,0.017,0.016	0.026,0.036,0.048	-0.022
5449	ENSG00000143774	GUK1	chr1	+	228333211	228333768	0.000359545585579	0.004,0.016,0.028	0.081,0.003,0.028	-0.021
2502	ENSG00000120699	EXOSC8	chr13	+	37577070	37578698	0.000361772787482	0.089,0.038,0.054	0.135,0.073,0.098	-0.042
2487	ENSG00000100034	PPM1F	chr22	-	22279248	22280035	0.000361992011275	0.0,0.0,0.161	1.0,1.0,0.0	-0.613
5129	ENSG00000167522	ANKRD11	chr16	-	89353070	89355078	0.000361992011275	0.765,0.942,0.875	1.0,1.0,1.0	-0.139
4582	ENSG00000117862	TXNDC12	chr1	-	52485802	52486684	0.000371805257602	0.943,0.964,1.0	0.88,0.8,0.84	0.129
1999	ENSG00000128604	IRF5	chr7	+	128587076	128587589	0.000375901811402	0.189,0.124,0.108	0.344,0.304,0.563	-0.263
2312	ENSG00000184661	CDCA2	chr8	+	25317755	25318070	0.000376998342209	0.039,0.223,0.117	0.0,0.0,0.0	0.126
2090	ENSG00000161265	U2AF1L4	chr19	-	36234055	36234246	0.000383824307517	1.0,1.0,1.0	0.376,0.84,1.0	0.261
509	ENSG00000039650	PNKP	chr19	-	50364864	50365138	0.000387040007727	0.034,0.033,0.073	0.114,0.213,0.08	-0.089
2406	ENSG00000166140	ZFYVE19	chr15	+	41106140	41106767	0.000387040007727	0.082,0.039,0.071	0.172,0.171,0.23	-0.127
4844	ENSG00000099797	TECR	chr19	+	14675597	14675935	0.000394170349052	1.0,0.643,0.881	1.0,1.0,1.0	-0.159
499	ENSG00000005700	IBTK	chr6	-	82900789	82901596	0.000401250001611	0.011,0.057,0.0	0.038,0.297,0.033	-0.1
3397	ENSG00000103266	STUB1	chr16	+	731792	732076	0.000405129930457	0.031,0.038,0.045	0.054,0.085,0.067	-0.031
2306	ENSG00000162910	MRPL55	chr1	-	228296137	228296717	0.000410220930467	1.0,1.0,0.75	1.0,1.0,1.0	-0.083
81	ENSG00000123349	PFDN5	chr12	+	53689622	53690059	0.000412152328922	0.042,0.048,0.054	0.077,0.074,0.06	-0.022
4529	ENSG00000104973	MED25	chr19	+	50335192	50335414	0.000412717116169	0.043,0.033,0.004	0.13,0.121,0.018	-0.063
4833	ENSG00000104921	FCER2	chr19	-	7761898	7762184	0.000417612163676	0.052,0.047,0.031	0.064,0.101,0.058	-0.031
2235	ENSG00000143033	MTF2	chr1	+	93575786	93575985	0.000421539796454	0.811,0.805,0.787	0.872,0.942,0.861	-0.091
3251	ENSG00000111602	TIMELESS	chr12	-	56814352	56814665	0.00042578374665	0.035,0.057,0.014	0.168,0.038,0.12	-0.073
1335	ENSG00000125746	EML2	chr19	-	46145175	46145610	0.00044636970555	0.343,0.087,0.51	0.0,0.0,0.343	0.199
5103	ENSG00000100599	RIN3	chr14	+	93151331	93154394	0.000453572213733	1.0,1.0,1.0	1.0,0.556,0.778	0.222
2266	ENSG00000165282	PIGO	chr9	-	35091236	35092764	0.000454931471454	0.25,0.459,0.267	1.0,1.0,0.533	-0.519
1658	ENSG00000069399	BCL3	chr19	+	45261502	45262098	0.000458869136449	0.014,0.008,0.011	0.114,0.007,0.034	-0.041
63	ENSG00000204469	PRRC2A	chr6	+	31603358	31603826	0.000459764207813	0.018,0.0,0.027	0.046,0.023,0.049	-0.024
662	ENSG00000142347	MYO1F	chr19	-	8619360	8619627	0.00048453368904	0.038,0.048,0.05	0.102,0.284,0.113	-0.121
1372	ENSG00000070761	C16orf80	chr16	-	58148713	58149361	0.000486057879306	0.01,0.0,0.004	0.08,0.007,0.078	-0.05
528	ENSG00000148362	C9orf142	chr9	+	139887091	139887426	0.000490621180701	0.145,0.239,0.312	0.363,0.417,0.416	-0.167

## Sheet: day5vsday0
ID	GeneID	geneSymbol	chr	strand	riExonStart_0base	riExonEnd	FDR	PSI1	PSI2	DeltaPSI
33	ENSG00000115875	SRSF7	chr2	-	38975720	38976847	0.0	0.09,0.039,0.122	0.309,0.313,0.243	-0.205
37	ENSG00000136450	SRSF1	chr17	-	56082283	56083334	0.0	1.0,0.959,0.934	0.782,0.721,0.726	0.221
230	ENSG00000067064	IDI1	chr10	-	1089240	1090111	0.0	0.036,0.018,0.04	0.202,0.31,0.283	-0.234
362	ENSG00000167552	TUBA1A	chr12	-	49580092	49580616	0.0	0.002,0.007,0.006	0.138,0.237,0.077	-0.146
474	ENSG00000132475	H3F3B	chr17	-	73774890	73775265	0.0	0.003,0.008,0.006	0.05,0.034,0.018	-0.028
773	ENSG00000198830	HMGN2	chr1	+	26799973	26800626	0.0	0.012,0.008,0.014	0.039,0.031,0.03	-0.022
808	ENSG00000013441	CLK1	chr2	-	201721613	201722607	0.0	0.028,0.038,0.056	0.135,0.314,0.263	-0.197
922	ENSG00000119707	RBM25	chr14	+	73566374	73570186	0.0	0.129,0.12,0.145	0.222,0.315,0.29	-0.144
1183	ENSG00000197989	SNHG12	chr1	-	28906044	28906493	0.0	0.442,0.448,0.381	0.155,0.196,0.166	0.251
1631	ENSG00000169045	HNRNPH1	chr5	-	179044799	179045061	0.0	0.026,0.022,0.026	0.072,0.116,0.069	-0.061
1725	ENSG00000179094	PER1	chr17	-	8050214	8050699	0.0	0.02,0.0,0.053	0.931,0.607,0.507	-0.657
1884	ENSG00000092531	SNAP23	chr15	+	42805152	42805645	0.0	0.051,0.023,0.065	0.113,0.155,0.153	-0.094
2482	ENSG00000114416	FXR1	chr3	+	180680670	180680878	0.0	0.139,0.094,0.112	0.433,0.303,0.349	-0.247
2504	ENSG00000203875	SNHG5	chr6	-	86387512	86387750	0.0	0.014,0.009,0.018	0.034,0.033,0.035	-0.02
2686	ENSG00000234741	GAS5	chr1	-	173835665	173835934	0.0	0.014,0.02,0.006	0.051,0.056,0.027	-0.031
2771	ENSG00000132274	TRIM22	chr11	+	5718477	5719775	0.0	0.049,0.043,0.071	0.131,0.14,0.131	-0.08
3078	ENSG00000177731	FLII	chr17	-	18149057	18149376	0.0	0.047,0.022,0.036	0.118,0.175,0.147	-0.112
3081	ENSG00000215845	TSTD1	chr1	-	161007420	161007865	0.0	0.006,0.003,0.006	0.025,0.033,0.029	-0.024
3112	ENSG00000131795	RBM8A	chr1	+	145508015	145508284	0.0	0.012,0.015,0.019	0.143,0.14,0.116	-0.118
3113	ENSG00000131795	RBM8A	chr1	+	145508015	145508284	0.0	0.107,0.149,0.168	0.586,0.601,0.454	-0.406
3380	ENSG00000160679	CHTOP	chr1	+	153609047	153610924	0.0	0.018,0.03,0.032	0.193,0.156,0.255	-0.175
3548	ENSG00000100359	SGSM3	chr22	+	40804936	40805376	0.0	0.246,0.279,0.296	0.689,0.604,0.586	-0.353
3873	ENSG00000108654	DDX5	chr17	-	62498279	62498667	0.0	0.016,0.004,0.015	0.043,0.051,0.037	-0.032
4290	ENSG00000161960	EIF4A1	chr17	+	7479841	7480483	0.0	0.006,0.011,0.011	0.05,0.051,0.045	-0.039
4291	ENSG00000161960	EIF4A1	chr17	+	7480886	7481562	0.0	0.016,0.019,0.014	0.053,0.041,0.036	-0.027
4293	ENSG00000161960	EIF4A1	chr17	+	7481144	7481562	0.0	0.032,0.03,0.034	0.112,0.123,0.073	-0.071
4310	ENSG00000187514	PTMA	chr2	+	232576057	232576693	0.0	0.05,0.047,0.068	0.166,0.111,0.102	-0.071
4321	ENSG00000173812	EIF1	chr17	+	39846029	39846441	0.0	0.004,0.005,0.006	0.161,0.142,0.106	-0.131
4923	ENSG00000100911	PSME2	chr14	-	24614918	24615449	0.0	0.013,0.02,0.029	0.041,0.055,0.076	-0.037
5361	ENSG00000060138	YBX3	chr12	-	10854558	10856747	0.0	0.012,0.011,0.015	0.083,0.06,0.043	-0.049
5363	ENSG00000060138	YBX3	chr12	-	10862506	10865932	0.0	0.066,0.022,0.074	0.286,0.169,0.207	-0.167
2842	ENSG00000115307	AUP1	chr2	-	74756258	74756626	0.000100396456359	0.016,0.018,0.015	0.021,0.031,0.058	-0.02
3247	ENSG00000111602	TIMELESS	chr12	-	56814746	56815593	0.000100462442306	1.0,0.943,1.0	1.0,0.652,0.611	0.227
3718	ENSG00000185359	HGS	chr17	+	79661844	79662097	0.000106041772452	0.052,0.128,0.049	0.157,0.168,0.214	-0.103
1676	ENSG00000166436	TRIM66	chr11	-	8645905	8646775	0.000109740287325	0.0,0.0,0.25	1.0,1.0,0.071	-0.607
5547	ENSG00000100918	REC8	chr14	+	24647811	24648122	0.000112071259073	0.042,0.045,0.01	0.089,0.309,0.023	-0.108
1101	ENSG00000068438	FTSJ1	chrX	+	48339813	48340103	0.00011553057989	0.045,0.042,0.02	0.212,0.162,0.032	-0.1
147	ENSG00000170638	TRABD	chr22	+	50636251	50636615	0.000116575744256	0.172,0.032,0.148	0.305,0.782,0.383	-0.373
5474	ENSG00000013275	PSMC4	chr19	+	40486192	40486624	0.000116575744256	0.009,0.012,0.029	0.045,0.075,0.022	-0.031
515	ENSG00000099875	MKNK2	chr19	-	2042605	2042869	0.000120217613858	0.011,0.013,0.02	0.055,0.025,0.034	-0.023
505	ENSG00000039650	PNKP	chr19	-	50364705	50365138	0.000120901315731	0.025,0.024,0.059	0.055,0.162,0.17	-0.093
2490	ENSG00000132382	MYBBP1A	chr17	-	4442196	4443262	0.000122336081497	0.7,0.438,0.49	0.913,1.0,0.789	-0.358
2072	ENSG00000129353	SLC44A2	chr19	+	10745431	10745749	0.000128940530853	0.045,0.087,0.088	0.168,0.095,0.18	-0.074
3195	ENSG00000104915	STX10	chr19	-	13254875	13255485	0.000128940530853	0.073,0.097,0.053	0.165,0.143,0.16	-0.082
3682	ENSG00000215021	PHB2	chr12	-	7076838	7077184	0.000128940530853	0.004,0.004,0.006	0.018,0.027,0.016	-0.016
4842	ENSG00000099797	TECR	chr19	+	14674793	14675099	0.000128940530853	0.002,0.0,0.029	0.055,0.051,0.028	-0.034
5212	ENSG00000161179	YDJC	chr22	-	21983596	21984050	0.000128940530853	0.194,0.191,0.278	0.556,0.758,0.44	-0.364
4219	ENSG00000213930	GALT	chr9	+	34647085	34647564	0.000129607689296	1.0,1.0,1.0	0.81,1.0,0.6	0.197
1014	ENSG00000002016	RAD52	chr12	-	1038984	1039310	0.000130316708162	1.0,1.0,1.0	0.447,0.0,0.778	0.592
3926	ENSG00000174243	DDX23	chr12	-	49231063	49231440	0.000134074733125	0.004,0.009,0.018	0.049,0.05,0.013	-0.027
683	ENSG00000162191	UBXN1	chr11	-	62444989	62445304	0.000139230931947	0.037,0.049,0.041	0.08,0.049,0.08	-0.027
3204	ENSG00000172053	QARS	chr3	-	49135624	49135913	0.000141541498185	0.025,0.018,0.015	0.037,0.033,0.061	-0.024
765	ENSG00000178467	P4HTM	chr3	+	49042293	49043300	0.000142502169756	0.259,0.176,0.214	0.471,0.563,0.7	-0.362
2006	ENSG00000102316	MAGED2	chrX	+	54836154	54836646	0.00014558967782	0.738,0.864,0.884	0.925,1.0,1.0	-0.146
5531	ENSG00000130175	PRKCSH	chr19	+	11559728	11559990	0.000146535785195	0.017,0.011,0.017	0.049,0.041,0.028	-0.024
309	ENSG00000149743	TRPT1	chr11	-	63992272	63993052	0.000146988685872	0.084,0.018,0.07	0.174,0.098,0.143	-0.081
1880	ENSG00000197555	SIPA1L1	chr14	+	72171437	72172057	0.000151693000565	1.0,0.2,0.111	0.8,1.0,1.0	-0.496
2217	ENSG00000149532	CPSF7	chr11	-	61187941	61189080	0.00015178411359	0.108,0.071,0.108	0.0,0.059,0.007	0.074
1086	ENSG00000198618	PPIAP22	chr21	+	20230096	20230594	0.000151789066026	0.882,0.956,1.0	0.6,0.44,0.895	0.301
1980	ENSG00000166946	CCNDBP1	chr15	+	43478017	43478431	0.000153098056588	0.01,0.025,0.021	0.045,0.028,0.055	-0.024
3280	ENSG00000159618	GPR114	chr16	+	57598945	57600663	0.0001537863674	0.0,0.053,0.0	0.16,0.228,0.156	-0.164
5330	ENSG00000095066	HOOK2	chr19	-	12885482	12885711	0.0001537863674	0.0,0.073,0.018	0.187,0.337,0.0	-0.144
118	ENSG00000177595	PIDD	chr11	-	799814	800244	0.000155711044531	0.205,0.007,0.248	0.532,0.562,0.243	-0.292
410	ENSG00000111144	LTA4H	chr12	-	96402871	96407036	0.000157052842569	0.013,0.0,0.01	0.043,0.019,0.027	-0.022
570	ENSG00000126088	UROD	chr1	+	45479580	45480508	0.000158453026294	1.0,0.5,0.85	1.0,1.0,1.0	-0.217
5002	ENSG00000241370	RPP21	chr6	+	30313074	30313350	0.000164387863603	0.029,0.074,0.038	0.066,0.078,0.221	-0.075
3203	ENSG00000172053	QARS	chr3	-	49135424	49135913	0.000164676836763	0.021,0.025,0.023	0.034,0.043,0.076	-0.028
4550	ENSG00000039523	FAM65A	chr16	+	67579851	67580134	0.000166378686754	0.056,0.021,0.053	0.077,0.101,0.09	-0.046
2170	ENSG00000156873	PHKG2	chr16	+	30762426	30762924	0.000168585265173	0.126,0.126,0.137	0.212,0.392,0.247	-0.154
702	ENSG00000241878	PISD	chr22	-	32016981	32017871	0.00016904675648	0.034,0.0,0.038	0.183,0.18,0.0	-0.097
1560	ENSG00000213024	NUP62	chr19	-	50411361	50413141	0.000176486592818	0.707,0.818,0.735	0.488,0.457,0.524	0.264
3413	ENSG00000117308	GALE	chr1	-	24122998	24123272	0.0001823820402	0.08,0.013,0.039	0.438,0.0,0.448	-0.251
3340	ENSG00000170949	ZNF160	chr19	-	53594665	53594973	0.000186403174891	0.0,0.0,0.0	0.152,0.0,0.2	-0.117
173	ENSG00000158545	ZC3H18	chr16	+	88688604	88689752	0.000190584462298	0.006,0.007,0.016	0.033,0.061,0.073	-0.046
3425	ENSG00000088038	CNOT3	chr19	+	54657451	54659418	0.000191487238209	0.003,0.011,0.003	0.021,0.0,0.119	-0.041
4431	ENSG00000136286	MYO1G	chr7	-	45011713	45014826	0.000194432810476	0.023,0.051,0.035	0.093,0.086,0.078	-0.049
4261	ENSG00000213782	DDX47	chr12	+	12976136	12977611	0.000199224075464	0.067,0.027,0.006	0.136,0.076,0.2	-0.104
444	ENSG00000101444	AHCY	chr20	-	32878137	32878444	0.000204875563226	0.02,0.006,0.0	0.024,0.017,0.077	-0.031
2308	ENSG00000184661	CDCA2	chr8	+	25317755	25318070	0.0002086918601	0.133,0.164,0.094	0.0,0.0,0.0	0.13
4741	ENSG00000197355	UAP1L1	chr9	+	139976449	139978990	0.000209055085727	0.013,0.125,0.0	0.091,0.0,0.333	-0.095
29	ENSG00000168026	TTC21A	chr3	+	39180046	39180394	0.000211882102554	0.019,0.0,0.043	0.089,0.24,0.072	-0.113
5266	ENSG00000077454	LRCH4	chr7	-	100174316	100174628	0.000212509681323	0.048,0.12,0.159	0.159,0.286,0.286	-0.135
2876	ENSG00000115548	KDM3A	chr2	+	86709580	86711281	0.000214478674048	0.0,0.0,0.0	0.035,0.013,0.234	-0.094
1003	ENSG00000116353	MECR	chr1	-	29522452	29522770	0.000215702521754	0.086,0.02,0.0	0.114,0.03,0.188	-0.075
4489	ENSG00000146918	NCAPG2	chr7	-	158447809	158448147	0.000226672817575	0.141,0.147,0.186	0.053,0.0,0.041	0.127
5503	ENSG00000107937	GTPBP4	chr10	+	1042045	1043248	0.000229246118853	0.0,0.024,0.0	0.048,0.124,0.0	-0.049
82	ENSG00000123349	PFDN5	chr12	+	53689622	53690251	0.000235821713351	0.661,0.483,0.826	0.892,0.889,1.0	-0.27
2063	ENSG00000042429	MED17	chr11	+	93526893	93527201	0.000235821713351	0.034,0.0,0.029	0.084,0.017,0.179	-0.072
1317	ENSG00000090857	PDPR	chr16	+	70162686	70163025	0.000236433961019	0.298,0.066,0.041	0.0,0.0,0.0	0.135
138	ENSG00000137409	MTCH1	chr6	-	36938181	36938470	0.000237691944962	0.009,0.014,0.018	0.048,0.046,0.019	-0.024
5004	ENSG00000241370	RPP21	chr6	+	30313074	30314334	0.000239540669908	0.008,0.0,0.007	0.032,0.053,0.006	-0.025
1549	ENSG00000178971	CTC1	chr17	-	8132459	8132764	0.000250023691532	0.037,0.204,0.045	0.241,0.596,0.305	-0.285
2101	ENSG00000137822	TUBGCP4	chr15	+	43693913	43695997	0.000252133180943	0.016,0.1,0.082	0.366,0.143,0.31	-0.207
205	ENSG00000234608	MAPKAPK5-AS1	chr12	-	112279130	112279514	0.000259520810274	0.789,0.807,0.717	0.976,0.862,1.0	-0.175
3043	ENSG00000089820	ARHGAP4	chrX	-	153175624	153176065	0.000264827590099	0.097,0.092,0.098	0.156,0.176,0.181	-0.075
524	ENSG00000129460	NGDN	chr14	+	23944379	23945361	0.000270150232176	0.333,1.0,0.882	0.231,0.333,0.308	0.448
2123	ENSG00000171824	EXOSC10	chr1	-	11136898	11137708	0.000270150232176	1.0,1.0,1.0	0.774,1.0,0.808	0.139
3334	ENSG00000171456	ASXL1	chr20	+	31015930	31016225	0.000270150232176	0.008,0.043,0.009	0.106,0.087,0.034	-0.056
450	ENSG00000120008	WDR11	chr10	+	122665387	122666367	0.000284503811866	0.044,0.087,0.045	0.271,0.19,0.068	-0.118
5436	ENSG00000165782	TMEM55B	chr14	-	20926016	20926861	0.000297810099388	0.93,0.773,1.0	1.0,1.0,1.0	-0.099
407	ENSG00000129657	SEC14L1	chr17	+	75084830	75085353	0.000299746730604	0.306,0.186,0.346	0.209,0.123,0.068	0.146
3074	ENSG00000177731	FLII	chr17	-	18148149	18148733	0.000299746730604	0.01,0.006,0.02	0.041,0.031,0.018	-0.018
4014	ENSG00000108523	RNF167	chr17	+	4843781	4844288	0.000299746730604	0.768,0.553,0.714	0.37,0.348,0.441	0.292
5049	ENSG00000100395	L3MBTL2	chr22	+	41623092	41623873	0.000312676714241	0.058,0.066,0.104	0.008,0.027,0.029	0.055
4453	ENSG00000130726	TRIM28	chr19	+	59061103	59061402	0.000318359105037	0.006,0.009,0.016	0.028,0.015,0.036	-0.016
1806	ENSG00000160410	SHKBP1	chr19	+	41083301	41083536	0.00031962558479	0.029,0.043,0.084	0.112,0.153,0.079	-0.063
523	ENSG00000129460	NGDN	chr14	+	23944379	23944851	0.000319680498777	0.01,0.015,0.033	0.044,0.051,0.09	-0.042
1871	ENSG00000167257	RNF214	chr11	+	117109316	117110576	0.000321972384352	0.065,0.212,0.047	0.0,0.0,0.0	0.108
2663	ENSG00000156738	MS4A1	chr11	+	60229657	60230006	0.000321972384352	0.862,0.905,0.879	0.924,0.915,0.944	-0.046
5272	ENSG00000119638	NEK9	chr14	-	75572652	75573405	0.000321972384352	0.265,0.17,0.422	0.167,0.065,0.049	0.192
174	ENSG00000177042	TMEM80	chr11	+	698868	700235	0.000328935003384	0.087,0.085,0.162	0.032,0.067,0.02	0.072
4459	ENSG00000085978	ATG16L1	chr2	+	234198499	234198999	0.000345938253566	0.172,0.412,0.071	0.905,0.5,0.6	-0.45
350	ENSG00000075336	TIMM21	chr18	+	71822379	71822638	0.000346041247216	0.009,0.066,0.142	0.194,0.397,0.087	-0.154
1819	ENSG00000141522	ARHGDIA	chr17	-	79827205	79827501	0.000358761889192	0.013,0.01,0.004	0.026,0.031,0.011	-0.014
3981	ENSG00000141452	C18orf8	chr18	+	21110192	21110576	0.000381208936615	0.078,0.071,0.016	0.057,0.156,0.159	-0.069
2076	ENSG00000180096	SEPT1	chr16	-	30392447	30392794	0.000382832050739	0.067,0.058,0.101	0.17,0.127,0.08	-0.05
2736	ENSG00000005156	LIG3	chr17	+	33325622	33326468	0.000386217039443	0.086,0.0,0.0	0.037,0.526,0.071	-0.183
1186	ENSG00000197989	SNHG12	chr1	-	28906044	28907158	0.000402485471604	0.043,0.055,0.04	0.091,0.108,0.092	-0.051
739	ENSG00000167965	MLST8	chr16	+	2256358	2256660	0.000414669184325	0.032,0.014,0.017	0.071,0.012,0.154	-0.058
5207	ENSG00000147789	ZNF7	chr8	+	146054427	146054989	0.000416854910758	0.75,1.0,1.0	1.0,0.0,0.375	0.458
2409	ENSG00000234745	HLA-B	chr6	-	31323943	31324734	0.000420248243253	0.007,0.006,0.008	0.013,0.016,0.015	-0.008
690	ENSG00000205560	CPT1B	chr22	-	51007290	51007850	0.000427140472837	0.275,0.393,0.255	0.122,0.239,0.058	0.168
254	ENSG00000013725	CD6	chr11	+	60785760	60787846	0.000430033543889	0.097,0.0,0.026	0.059,0.131,0.111	-0.059
2574	ENSG00000132522	GPS2	chr17	-	7216886	7217307	0.000437116602043	0.076,0.058,0.04	0.107,0.087,0.275	-0.098
1228	ENSG00000175061	FAM211A-AS1	chr17	+	16342640	16343567	0.000439499392403	0.091,0.119,0.088	0.198,0.219,0.099	-0.073
5060	ENSG00000213780	GTF2H4	chr6	+	30880886	30881164	0.000442556516562	0.034,0.083,0.156	0.227,0.625,0.31	-0.296
4012	ENSG00000149577	SIDT2	chr11	+	117060050	117060741	0.000445722684158	0.058,0.0,0.029	0.047,0.101,0.119	-0.06
497	ENSG00000005700	IBTK	chr6	-	82900789	82901596	0.000450698636236	0.028,0.0,0.0	0.038,0.297,0.033	-0.113
4504	ENSG00000156515	HK1	chr10	+	71144088	71144671	0.000456783972215	0.04,0.02,0.016	0.051,0.096,0.091	-0.054
5571	ENSG00000090104	RGS1	chr1	+	192545903	192547515	0.000457472698961	0.01,0.027,0.0	0.056,0.046,0.03	-0.032
1882	ENSG00000092531	SNAP23	chr15	+	42805152	42805645	0.000462144235974	0.965,1.0,0.872	0.865,0.598,0.711	0.221
442	ENSG00000128699	ORMDL1	chr2	-	190647147	190647849	0.000464521078499	0.079,0.085,0.071	0.188,0.393,0.136	-0.161
420	ENSG00000118046	STK11	chr19	+	1221211	1222005	0.000467483345971	0.02,0.0,0.018	0.049,0.105,0.0	-0.039
1299	ENSG00000128694	OSGEPL1	chr2	-	190618641	190619071	0.00048644933316	0.102,0.0,0.0	0.136,0.109,0.363	-0.169
2195	ENSG00000213593	TMX2	chr11	+	57506135	57506511	0.000505399130152	0.02,0.017,0.033	0.0,0.065,0.167	-0.054
41	ENSG00000141456	PELP1	chr17	-	4578568	4579179	0.000505607238206	0.054,0.036,0.148	0.205,0.187,0.333	-0.162
3379	ENSG00000088970	PLK1S1	chr20	+	21224882	21227260	0.000505607238206	0.1,0.0,0.0	0.25,0.222,0.294	-0.222
4035	ENSG00000198837	DENND4B	chr1	-	153903167	153903540	0.000505607238206	0.033,0.135,0.07	0.252,0.096,0.159	-0.09
3283	ENSG00000160741	CRTC2	chr1	-	153927348	153927642	0.000507687030553	0.04,0.011,0.026	0.044,0.064,0.087	-0.039
2551	ENSG00000197858	GPAA1	chr8	+	145138291	145138764	0.000508316484913	1.0,1.0,1.0	0.975,1.0,0.647	0.126
985	ENSG00000137752	CASP1	chr11	-	104896234	104897083	0.000520277133367	0.129,0.067,0.087	0.283,0.183,0.19	-0.124
5476	ENSG00000140474	ULK3	chr15	-	75132574	75132982	0.000520553277939	0.091,0.259,0.375	0.813,0.625,0.565	-0.426
548	ENSG00000166986	MARS	chr12	+	57909702	57910120	0.000527068345636	0.816,0.903,0.943	0.511,0.808,0.699	0.215
1094	ENSG00000162032	SPSB3	chr16	-	1827946	1828613	0.000538425525901	0.009,0.064,0.061	0.086,0.072,0.167	-0.064
4590	ENSG00000185324	CDK10	chr16	+	89759681	89759875	0.000538425525901	0.248,0.237,0.198	0.533,0.672,0.39	-0.304
1750	ENSG00000198276	UCKL1	chr20	-	62577157	62577620	0.000545691798871	0.04,0.114,0.037	0.166,0.321,0.11	-0.135
156	ENSG00000265681	RPL17	chr18	-	47017901	47018203	0.000548199067135	0.572,0.634,0.679	0.73,0.758,0.773	-0.125
737	ENSG00000167965	MLST8	chr16	+	2256358	2256660	0.00055956366912	0.27,0.262,0.129	0.572,1.0,0.834	-0.582
5102	ENSG00000100599	RIN3	chr14	+	93151331	93154394	0.00055956366912	1.0,1.0,1.0	1.0,0.556,0.778	0.222
3546	ENSG00000100359	SGSM3	chr22	+	40803020	40803572	0.000559878975539	0.108,0.12,0.047	0.15,0.15,0.224	-0.083
3776	ENSG00000130935	NOL11	chr17	+	65734237	65735126	0.000565088055426	0.0,0.0,0.0	0.036,0.016,0.129	-0.06
560	ENSG00000149091	DGKZ	chr11	+	46400006	46400661	0.000567432413127	0.692,0.739,0.818	1.0,1.0,1.0	-0.25
2521	ENSG00000115234	SNX17	chr2	+	27597555	27598020	0.000575837206338	0.027,0.025,0.029	0.043,0.083,0.056	-0.034
2086	ENSG00000182087	TMEM259	chr19	-	1012064	1012572	0.000580937399964	0.196,0.232,0.186	0.311,0.425,0.393	-0.172
2999	ENSG00000106009	BRAT1	chr7	-	2577514	2578985	0.000584684830637	0.0,0.0,0.008	0.089,0.0,0.085	-0.055
4952	ENSG00000146247	PHIP	chr6	-	79665329	79668317	0.000587709619337	0.118,0.099,0.007	0.204,0.129,0.194	-0.101
5189	ENSG00000165792	METTL17	chr14	+	21458388	21458757	0.000588868145807	0.011,0.019,0.024	0.033,0.047,0.067	-0.031
3347	ENSG00000204356	NELFE	chr6	-	31922331	31922873	0.000597058640063	0.012,0.011,0.003	0.026,0.109,0.0	-0.036
4551	ENSG00000215305	VPS16	chr20	+	2844594	2844933	0.000597058640063	0.01,0.031,0.012	0.045,0.009,0.14	-0.047
5282	ENSG00000121851	POLR3GL	chr1	-	145456990	145457309	0.000627287235278	0.03,0.02,0.029	0.053,0.055,0.046	-0.025
670	ENSG00000172432	GTPBP2	chr6	-	43592624	43593297	0.000646526365776	0.07,0.14,0.099	0.222,0.256,0.491	-0.22
79	ENSG00000149499	EML3	chr11	-	62371415	62371673	0.000647280771861	0.02,0.023,0.061	0.074,0.048,0.143	-0.054
2336	ENSG00000131748	STARD3	chr17	+	37814225	37814775	0.000654721938153	0.063,0.075,0.038	0.125,0.112,0.168	-0.076
5171	ENSG00000149823	VPS51	chr11	+	64874658	64875199	0.000662953579875	0.333,1.0,1.0	0.185,0.755,0.765	0.209
3893	ENSG00000172932	ANKRD13D	chr11	+	67058946	67059217	0.000666424202781	0.056,0.031,0.042	0.076,0.058,0.183	-0.063
5618	ENSG00000145916	RMND5B	chr5	+	177570627	177571109	0.000666653486864	0.421,0.0,0.053	0.0,0.0,0.026	0.149
528	ENSG00000148362	C9orf142	chr9	+	139887091	139887695	0.000679366463155	0.176,0.11,0.152	0.305,0.628,0.294	-0.263
4543	ENSG00000133313	CNDP2	chr18	+	72183462	72186331	0.000685758986005	1.0,1.0,1.0	0.862,1.0,0.333	0.268
4681	ENSG00000165283	STOML2	chr9	-	35100594	35101008	0.000710376447055	0.022,0.034,0.02	0.06,0.098,0.029	-0.037
981	ENSG00000204256	BRD2	chr6	+	32944338	32945347	0.000715419833468	0.044,0.039,0.046	0.091,0.098,0.051	-0.037
3300	ENSG00000072694	FCGR2B	chr1	+	161641181	161643019	0.000733026629561	0.084,0.087,0.091	0.182,0.179,0.38	-0.16
3925	ENSG00000174243	DDX23	chr12	-	49230351	49230820	0.000733661878249	0.007,0.003,0.01	0.065,0.005,0.0	-0.017
4507	ENSG00000183751	TBL3	chr16	+	2024056	2024293	0.000737843302794	0.031,0.013,0.039	0.113,0.053,0.112	-0.065
704	ENSG00000138385	SSB	chr2	+	170664986	170665412	0.000749053244276	0.046,0.004,0.011	0.037,0.079,0.043	-0.033
1192	ENSG00000111667	USP5	chr12	+	6972993	6973359	0.000749053244276	0.202,0.014,0.039	0.0,0.0,0.0	0.085
2707	ENSG00000102879	CORO1A	chr16	+	30198136	30198544	0.000749053244276	0.076,0.098,0.092	0.128,0.109,0.134	-0.035
1271	ENSG00000103253	HAGHL	chr16	+	779008	779715	0.000754769556895	0.052,0.013,0.06	0.185,0.143,0.25	-0.151
1388	ENSG00000166508	MCM7	chr7	-	99696645	99697026	0.000774968856431	0.017,0.052,0.045	0.103,0.088,0.054	-0.044
2300	ENSG00000175634	RPS6KB2	chr11	+	67202052	67202872	0.000774968856431	0.011,0.006,0.018	0.037,0.052,0.046	-0.033
3520	ENSG00000167671	UBXN6	chr19	-	4446496	4446917	0.000774968856431	0.012,0.034,0.009	0.03,0.098,0.055	-0.043
4554	ENSG00000147140	NONO	chrX	+	70517685	70518358	0.000789238952291	0.058,0.038,0.052	0.076,0.066,0.082	-0.025
2098	ENSG00000137500	CCDC90B	chr11	-	82984835	82985035	0.000791755022611	0.015,0.0,0.0	0.061,0.058,0.0	-0.035
360	ENSG00000143549	TPM3	chr1	-	154143124	154145454	0.000798520371546	0.889,0.745,0.867	1.0,1.0,0.926	-0.142
361	ENSG00000157873	TNFRSF14	chr1	+	2489781	2491417	0.000798520371546	0.074,0.06,0.064	0.116,0.087,0.179	-0.061
1512	ENSG00000125611	CHCHD5	chr2	+	113343550	113343942	0.000798520371546	0.005,0.005,0.016	0.085,0.014,0.0	-0.024
2644	ENSG00000115042	FAHD2A	chr2	+	96076274	96076774	0.000798520371546	0.014,0.013,0.045	0.173,0.088,0.0	-0.063
5421	ENSG00000026025	VIM	chr10	+	17277167	17278378	0.000798520371546	0.011,0.011,0.003	0.027,0.022,0.008	-0.011
406	ENSG00000103145	HCFC1R1	chr16	-	3073233	3073969	0.000801512749464	0.092,0.076,0.095	0.214,0.256,0.194	-0.134
4834	ENSG00000104921	FCER2	chr19	-	7763241	7763740	0.000801512749464	0.043,0.029,0.069	0.064,0.058,0.085	-0.022
411	ENSG00000188603	CLN3	chr16	-	28488599	28488956	0.000805143629365	0.923,0.8,0.698	1.0,1.0,0.905	-0.161
3185	ENSG00000266964	FXYD1	chr19	+	35633623	35633954	0.000818301981649	0.111,0.0,0.0	0.101,0.385,0.263	-0.213
3869	ENSG00000164828	SUN1	chr7	+	892245	892589	0.000818301981649	0.483,0.615,0.612	0.73,0.927,0.9	-0.282
5103	ENSG00000197694	SPTAN1	chr9	+	131386606	131387458	0.000818301981649	0.103,0.076,0.133	0.216,0.305,0.165	-0.125
3079	ENSG00000177731	FLII	chr17	-	18156857	18157496	0.000820597196746	0.035,0.118,0.063	0.027,0.0,0.012	0.059
4386	ENSG00000124574	ABCC10	chr6	+	43405671	43406533	0.000827184642995	0.222,0.0,0.217	0.0,0.0,0.0	0.146
5646	ENSG00000178761	FAM219B	chr15	-	75192332	75195127	0.00083370054224	0.905,0.7,0.733	0.909,1.0,1.0	-0.19
4790	ENSG00000149636	DSN1	chr20	-	35399275	35399876	0.000840947590425	1.0,0.698,0.931	1.0,1.0,1.0	-0.124
3138	ENSG00000109065	NAT9	chr17	-	72768098	72768416	0.000857839350496	1.0,0.875,1.0	0.697,0.385,1.0	0.264
3492	ENSG00000031823	RANBP3	chr19	-	5924837	5925748	0.000863589815956	0.005,0.007,0.032	0.017,0.0,0.188	-0.054
4346	ENSG00000182165	TP53TG1	chr7	-	86974358	86974831	0.000863589815956	0.271,0.303,0.397	0.695,0.525,0.792	-0.347
4756	ENSG00000169696	ASPSCR1	chr17	+	79974675	79974989	0.000884984192069	0.028,0.062,0.055	0.0,0.018,0.0	0.042
65	ENSG00000204469	PRRC2A	chr6	+	31605010	31605548	0.000885318824192	0.014,0.054,0.022	0.035,0.076,0.077	-0.033
2218	ENSG00000101639	CEP192	chr18	+	13057583	13059311	0.0009098064064	0.027,0.0,0.0	0.048,0.111,0.158	-0.097
5241	ENSG00000161847	RAVER1	chr19	-	10431330	10431627	0.000968033584827	0.364,1.0,1.0	0.182,0.417,0.632	0.378
307	ENSG00000149743	TRPT1	chr11	-	63991756	63992189	0.000970861959432	0.03,0.0,0.052	0.093,0.057,0.057	-0.042
107	ENSG00000182944	EWSR1	chr22	+	29684594	29687588	0.000990495140503	0.151,0.142,0.199	0.245,0.211,0.219	-0.061
2954	ENSG00000103024	NME3	chr16	-	1821070	1821411	0.00106112697164	0.448,0.078,0.319	1.0,1.0,0.432	-0.529
2664	ENSG00000112282	MED23	chr6	-	131913527	131914311	0.00106184515164	0.026,0.032,0.058	0.085,0.313,0.093	-0.125
1899	ENSG00000111653	ING4	chr12	-	6761827	6762216	0.00106306978058	0.344,0.119,0.2	0.09,0.094,0.033	0.149
1951	ENSG00000140365	COMMD4	chr15	+	75630402	75630761	0.00106611426827	0.09,0.041,0.095	0.146,0.092,0.146	-0.053
3126	ENSG00000127328	RAB3IP	chr12	+	70206557	70206813	0.00107857167674	0.054,0.026,0.045	0.142,0.589,0.133	-0.246
3519	ENSG00000167671	UBXN6	chr19	-	4446045	4446410	0.00107933699721	0.004,0.022,0.006	0.053,0.049,0.013	-0.028
3846	ENSG00000099917	MED15	chr22	+	20939141	20939554	0.00108389256921	0.033,0.041,0.016	0.113,0.101,0.039	-0.054
1812	ENSG00000221978	CCNL2	chr1	-	1326145	1326955	0.00108966943979	1.0,1.0,1.0	0.724,1.0,1.0	0.092
1294	ENSG00000133794	ARNTL	chr11	+	13399883	13402801	0.00110886421847	0.02,0.0,0.0	0.064,0.0,0.212	-0.085
4771	ENSG00000185917	SETD4	chr21	-	37406838	37408549	0.00111164588877	0.25,0.0,0.0	0.111,0.6,0.5	-0.32
4585	ENSG00000198721	ECI2	chr6	-	4125483	4126471	0.00113430506911	0.009,0.0,0.004	0.079,0.014,0.077	-0.052
4061	ENSG00000180979	LRRC57	chr15	-	42839458	42840442	0.00115352612967	0.0,0.0,0.0	0.059,0.115,0.048	-0.074
1779	ENSG00000173020	ADRBK1	chr11	+	67049741	67050013	0.00115599248221	0.075,0.043,0.038	0.046,0.108,0.142	-0.047
5053	ENSG00000168961	LGALS9	chr17	+	25974055	25974458	0.00117987077975	0.019,0.008,0.017	0.02,0.043,0.038	-0.019
170	ENSG00000175197	DDIT3	chr12	-	57911051	57911536	0.00118056702031	0.115,0.065,0.194	0.542,0.38,0.19	-0.246
3462	ENSG00000160948	VPS28	chr8	-	145650328	145651155	0.00118498787476	0.122,0.076,0.062	0.096,0.182,0.174	-0.064
725	ENSG00000162004	CCDC78	chr16	-	772921	773161	0.00118844807451	0.299,0.666,1.0	1.0,1.0,1.0	-0.345
2680	ENSG00000234741	GAS5	chr1	-	173833621	173833842	0.00125051553771	0.082,0.124,0.058	0.117,0.14,0.113	-0.035
4580	ENSG00000142002	DPP9	chr19	-	4684674	4685783	0.00126382523368	0.048,0.01,0.015	0.013,0.172,0.2	-0.104
1950	ENSG00000141458	NPC1	chr18	-	21113318	21114523	0.00127029673993	0.08,0.0,0.096	0.246,0.333,0.5	-0.301
4179	ENSG00000196628	TCF4	chr18	-	52896077	52899902	0.00127297743543	0.041,0.052,0.085	0.097,0.136,0.07	-0.042
417	ENSG00000188603	CLN3	chr16	-	28502802	28503156	0.00127766876564	0.0,0.034,0.012	0.032,0.082,0.01	-0.026
1526	ENSG00000012124	CD22	chr19	+	35822921	35823827	0.00128133300336	0.854,0.768,0.891	0.925,0.957,0.921	-0.097
3369	ENSG00000099901	RANBP1	chr22	+	20113825	20114704	0.00129227161918	0.023,0.03,0.04	0.064,0.062,0.052	-0.028
78	ENSG00000149499	EML3	chr11	-	62370230	62370719	0.00130185102582	0.333,0.2,0.344	0.444,0.613,0.449	-0.21
507	ENSG00000039650	PNKP	chr19	-	50364864	50365138	0.00131194057237	0.07,0.046,0.037	0.114,0.213,0.08	-0.085
2428	ENSG00000205581	HMGN1	chr21	-	40720347	40720503	0.00131194057237	0.024,0.024,0.021	0.03,0.051,0.041	-0.018
4124	ENSG00000188313	PLSCR1	chr3	-	146239330	146239840	0.00141837330072	0.005,0.01,0.034	0.099,0.043,0.084	-0.059
448	ENSG00000213614	HEXA	chr15	-	72646031	72647965	0.00146522682639	0.022,0.016,0.043	0.086,0.062,0.075	-0.047
2767	ENSG00000171453	POLR1C	chr6	+	43487443	43488165	0.00147986366951	0.045,0.076,0.097	0.172,0.131,0.221	-0.102
2955	ENSG00000103024	NME3	chr16	-	1821070	1821411	0.0014835777542	0.111,0.013,0.087	0.184,0.213,0.214	-0.133
4947	ENSG00000168067	MAP4K2	chr11	-	64559380	64559894	0.00149257550365	0.056,0.255,0.108	0.262,0.224,0.369	-0.145
888	ENSG00000099622	CIRBP	chr19	+	1270926	1271466	0.00149426536012	0.01,0.012,0.006	0.033,0.016,0.014	-0.012
4022	ENSG00000118495	PLAGL1	chr6	-	144285923	144287367	0.00151413821471	0.333,0.217,0.524	0.739,1.0,0.846	-0.504
5678	ENSG00000122678	POLM	chr7	-	44113381	44114129	0.00152427835725	0.556,1.0,1.0	0.29,0.375,0.667	0.408
3756	ENSG00000105677	TMEM147	chr19	+	36037573	36037931	0.00154170213855	0.011,0.01,0.036	0.031,0.108,0.014	-0.032
822	ENSG00000126749	EMG1	chr12	+	7083713	7084310	0.00155392602848	0.009,0.009,0.016	0.016,0.059,0.049	-0.03
2458	ENSG00000064961	HMG20B	chr19	+	3572976	3573345	0.00155564569135	0.714,1.0,1.0	0.667,1.0,0.059	0.329
4576	ENSG00000156675	RAB11FIP1	chr8	-	37727937	37730796	0.00160659723521	0.0,0.25,0.0	0.233,0.636,0.287	-0.302
2656	ENSG00000145191	EIF2B5	chr3	+	183855407	183855863	0.00164800889344	0.074,0.049,0.02	0.225,0.021,0.166	-0.09
5702	ENSG00000197037	ZSCAN25	chr7	+	99217183	99219197	0.00168432181614	0.0,0.0,0.027	0.22,0.0,0.0	-0.064
1527	ENSG00000185163	DDX51	chr12	-	132625375	132625965	0.0016864283807	0.0,0.623,0.216	1.0,0.0,1.0	-0.387
2269	ENSG00000099251	HSD17B7P2	chr10	+	38654361	38654557	0.00169757949565	1.0,0.6,0.679	0.943,0.944,1.0	-0.203
4584	ENSG00000198721	ECI2	chr6	-	4117541	4119509	0.00170174394827	0.0,0.009,0.0	0.02,0.1,0.042	-0.051
5328	ENSG00000214021	TTLL3	chr3	+	9876364	9877088	0.00171836061468	0.935,1.0,0.458	0.333,0.487,0.292	0.427
3209	ENSG00000172053	QARS	chr3	-	49140777	49141139	0.00172075245453	1.0,1.0,0.957	0.901,1.0,0.586	0.157
2498	ENSG00000120699	EXOSC8	chr13	+	37577070	37578698	0.0017574468767	0.095,0.036,0.061	0.135,0.073,0.098	-0.038
2766	ENSG00000171453	POLR1C	chr6	+	43487443	43487923	0.0017574468767	0.099,0.061,0.129	0.132,0.162,0.251	-0.085
3561	ENSG00000159314	ARHGAP27	chr17	-	43480984	43481462	0.0017574468767	0.1,0.036,0.036	0.008,0.0,0.046	0.039
2073	ENSG00000129353	SLC44A2	chr19	+	10745838	10746191	0.00177524479297	0.072,0.085,0.087	0.113,0.127,0.171	-0.056
1523	ENSG00000012124	CD22	chr19	+	35822921	35823827	0.00182580545166	0.389,0.547,0.388	0.588,0.629,0.598	-0.164
693	ENSG00000176444	CLK2	chr1	-	155233740	155234341	0.00183847420526	1.0,1.0,1.0	0.667,0.938,1.0	0.132
2338	ENSG00000131748	STARD3	chr17	+	37818503	37819737	0.00183847420526	0.0,0.068,0.044	0.004,0.004,0.02	0.028
3096	ENSG00000096746	HNRNPH3	chr10	+	70096955	70098444	0.00190024595287	0.111,0.118,0.13	0.028,0.045,0.102	0.061
3127	ENSG00000140995	DEF8	chr16	+	90030628	90030983	0.00195458086789	0.0,0.086,0.108	0.016,0.0,0.019	0.053
1740	ENSG00000001631	KRIT1	chr7	-	91864716	91865856	0.00200285189751	0.158,0.0,0.231	0.02,0.0,0.032	0.112
2355	ENSG00000089737	DDX24	chr14	-	94521341	94524243	0.00204744188287	0.144,0.02,0.083	0.11,0.195,0.137	-0.065
4429	ENSG00000136286	MYO1G	chr7	-	45005671	45006437	0.00205425020572	0.05,0.046,0.117	0.094,0.161,0.162	-0.068
1574	ENSG00000256223	ZNF10	chr12	+	133707196	133707600	0.0021262789869	0.524,0.524,0.423	0.832,0.945,0.704	-0.337
3590	ENSG00000196365	LONP1	chr19	-	5696259	5696768	0.00217442156612	0.006,0.036,0.123	0.154,0.35,0.068	-0.136
4734	ENSG00000181789	COPG1	chr3	+	128971465	128971798	0.00220077393016	0.149,0.202,0.164	0.045,0.026,0.179	0.088
1930	ENSG00000161904	LEMD2	chr6	-	33746018	33747956	0.00221048354464	0.055,0.0,0.154	0.185,0.188,0.176	-0.113
3602	ENSG00000185753	CXorf38	chrX	-	40488284	40490025	0.00232048977664	0.0,0.016,0.026	0.0,0.085,0.117	-0.053
4867	ENSG00000187147	RNF220	chr1	+	45115554	45117395	0.00232048977664	0.057,0.032,0.022	0.093,0.206,0.038	-0.075
3131	ENSG00000095787	WAC	chr10	+	28903495	28905291	0.00235345234504	0.027,0.003,0.0	0.042,0.035,0.015	-0.021
3460	ENSG00000160948	VPS28	chr8	-	145650100	145651155	0.00236345689478	0.95,1.0,0.6	1.0,1.0,1.0	-0.15
232	ENSG00000186815	TPCN1	chr12	+	113729678	113730878	0.00240187984392	0.076,0.059,0.097	0.246,0.267,0.128	-0.136
5596	ENSG00000160789	LMNA	chr1	+	156107444	156108548	0.00240187984392	0.458,0.495,0.384	0.0,0.25,0.143	0.315
2178	ENSG00000130305	NSUN5	chr7	-	72721579	72722550	0.00242775816162	0.023,0.027,0.022	0.017,0.069,0.051	-0.022
4665	ENSG00000189046	ALKBH2	chr12	-	109530311	109531277	0.00247094590041	0.05,0.186,0.125	0.302,0.379,0.144	-0.155
5294	ENSG00000182199	SHMT2	chr12	+	57625993	57626358	0.00248917924967	0.838,0.877,1.0	1.0,1.0,1.0	-0.095
357	ENSG00000221914	PPP2R2A	chr8	+	26220199	26221406	0.00252666074304	0.0,0.047,0.017	0.165,0.0,0.036	-0.046
3075	ENSG00000177731	FLII	chr17	-	18148667	18148974	0.00254380029277	0.038,0.02,0.012	0.051,0.063,0.02	-0.021
2722	ENSG00000173540	GMPPB	chr3	-	49761030	49761384	0.00256344527962	0.767,1.0,0.66	1.0,0.75,1.0	-0.108
100	ENSG00000131002	TXLNG2P	chrY	+	21755284	21759551	0.00261057324471	0.727,0.9,1.0	0.975,1.0,1.0	-0.116
2705	ENSG00000159753	RLTPR	chr16	+	67685303	67685748	0.00261057324471	0.196,0.053,0.092	0.079,0.025,0.028	0.07
3118	ENSG00000064607	SUGP2	chr19	-	19114976	19115455	0.00264142320921	0.9,1.0,1.0	1.0,0.805,0.714	0.127
111	ENSG00000143442	POGZ	chr1	-	151379082	151379499	0.0026575488131	0.036,0.051,0.143	0.043,0.036,0.014	0.046
3936	ENSG00000067829	IDH3G	chrX	-	153051220	153051727	0.00266969283809	0.02,0.042,0.06	0.049,0.186,0.09	-0.068
2016	ENSG00000102125	TAZ	chrX	+	153647881	153648433	0.00273774345142	0.31,0.231,0.294	0.409,0.577,0.494	-0.215
4887	ENSG00000163938	GNL3	chr3	+	52724607	52725087	0.00285549916931	0.035,0.016,0.049	0.075,0.079,0.078	-0.044
5339	ENSG00000121310	ECHDC2	chr1	-	53370705	53372283	0.00289421838008	1.0,0.667,0.692	0.5,0.134,0.348	0.459
1454	ENSG00000160294	MCM3AP	chr21	-	47666220	47666800	0.00289990403651	0.099,0.09,0.152	0.187,0.206,0.341	-0.131
1504	ENSG00000099783	HNRNPM	chr19	+	8530207	8530399	0.00289990403651	0.402,0.416,0.465	0.502,0.662,0.536	-0.139
317	ENSG00000065357	DGKA	chr12	+	56333865	56334217	0.00290554879531	1.0,1.0,1.0	0.857,0.855,1.0	0.096
275	ENSG00000160298	C21orf58	chr21	-	47734784	47735461	0.00290991673861	0.012,0.057,0.565	0.0,0.0,0.0	0.211
3315	ENSG00000152291	TGOLN2	chr2	-	85553630	85554808	0.00290991673861	0.407,0.333,0.408	0.558,0.56,0.656	-0.209
3246	ENSG00000111602	TIMELESS	chr12	-	56814352	56814665	0.00298840345509	0.049,0.056,0.005	0.168,0.038,0.12	-0.072
1260	ENSG00000185024	BRF1	chr14	-	105685487	105686467	0.00299156360217	0.009,0.0,0.017	0.056,0.055,0.057	-0.047
1208	ENSG00000105374	NKG7	chr19	-	51875193	51875456	0.00305815245844	0.35,0.264,0.199	0.0,0.0,0.152	0.22
5289	ENSG00000157379	DHRS1	chr14	-	24761389	24761990	0.00307613606421	0.097,0.106,0.347	0.259,0.439,0.573	-0.24
4833	ENSG00000104921	FCER2	chr19	-	7761898	7762184	0.00311594140806	0.038,0.045,0.053	0.064,0.101,0.058	-0.029
4222	ENSG00000213930	GALT	chr9	+	34647488	34647958	0.00315491721417	0.143,0.125,0.138	0.247,0.259,0.403	-0.168
1435	ENSG00000175166	PSMD2	chr3	+	184021107	184021537	0.00321491581142	0.027,0.041,0.03	0.02,0.0,0.012	0.022
4211	ENSG00000163534	FCRL1	chr1	-	157771704	157772454	0.00321670775421	1.0,1.0,1.0	0.972,0.906,0.835	0.096
2798	ENSG00000158517	NCF1	chr7	+	74197281	74197975	0.00322225227121	0.024,0.014,0.03	0.027,0.037,0.042	-0.013
5124	ENSG00000173575	CHD2	chr15	+	93486072	93489095	0.00324919709855	1.0,1.0,1.0	0.838,0.913,0.786	0.154
4058	ENSG00000167895	TMC8	chr17	+	76133315	76133895	0.00325652424661	0.373,0.611,0.472	0.307,0.264,0.291	0.198
4091	ENSG00000181513	ACBD4	chr17	+	43213866	43214143	0.00325652424661	0.052,0.0,0.009	0.116,0.028,0.119	-0.067
4712	ENSG00000167799	NUDT8	chr11	-	67395409	67395871	0.00325652424661	0.202,0.066,0.059	0.423,0.54,0.394	-0.343
5374	ENSG00000025434	NR1H3	chr11	+	47283097	47283569	0.00325652424661	0.103,0.071,0.0	0.391,0.333,0.13	-0.227
2855	ENSG00000150433	TMEM218	chr11	-	124972027	124972705	0.00326552039416	0.714,0.619,0.385	0.81,1.0,1.0	-0.364
1310	ENSG00000133056	PIK3C2B	chr1	-	204415083	204415272	0.00328547213285	1.0,1.0,0.708	0.937,1.0,1.0	-0.076
3449	ENSG00000133316	WDR74	chr11	-	62601089	62601409	0.0033243110646	0.054,0.031,0.041	0.075,0.102,0.082	-0.044
797	ENSG00000077463	SIRT6	chr19	-	4175024	4175934	0.00334344724241	0.09,0.13,0.128	0.025,0.0,0.071	0.084
5150	ENSG00000132781	MUTYH	chr1	-	45798434	45798996	0.00334344724241	0.714,1.0,1.0	0.5,0.0,1.0	0.405
3265	ENSG00000100099	HPS4	chr22	-	26861420	26862228	0.00339574366287	0.391,0.0,0.178	0.511,0.474,0.44	-0.285
1954	ENSG00000071462	WBSCR22	chr7	+	73106925	73107744	0.00342582869817	0.018,0.009,0.016	0.033,0.043,0.04	-0.024
1127	ENSG00000130803	ZNF317	chr19	+	9267287	9268070	0.00344647001488	0.116,0.189,0.153	0.228,0.314,0.514	-0.199
2312	ENSG00000102226	USP11	chrX	+	47106470	47106818	0.00345791813861	0.085,0.093,0.138	0.116,0.266,0.212	-0.093
2198	ENSG00000168071	CCDC88B	chr11	+	64120525	64120968	0.00364970534651	0.08,0.053,0.07	0.121,0.108,0.103	-0.043
1487	ENSG00000108591	DRG2	chr17	+	18002946	18003749	0.00367133414245	1.0,0.824,1.0	0.9,0.333,0.699	0.297
2012	ENSG00000136603	SKIL	chr3	+	170077486	170079217	0.00370031235895	1.0,1.0,1.0	0.873,0.939,1.0	0.063
691	ENSG00000205560	CPT1B	chr22	-	51009586	51009968	0.0038157065854	0.117,0.0,0.005	0.096,0.011,0.048	-0.011
5369	ENSG00000137312	FLOT1	chr6	-	30708966	30709481	0.00383691169026	0.097,0.167,0.031	0.177,0.403,0.14	-0.142
5546	ENSG00000100918	REC8	chr14	+	24642107	24642407	0.00383691169026	0.057,0.041,0.055	0.352,0.076,0.148	-0.141
2728	ENSG00000129351	ILF3	chr19	+	10794592	10796441	0.00386331045029	0.824,0.729,1.0	0.918,1.0,1.0	-0.122
126	ENSG00000197971	MBP	chr18	-	74728787	74729021	0.00388646890946	0.814,0.765,0.867	0.886,0.939,0.982	-0.12
1237	ENSG00000100949	RABGGTA	chr14	-	24740042	24740375	0.00392398305651	0.0,0.0,0.0	0.5,0.0,1.0	-0.5
2840	ENSG00000115307	AUP1	chr2	-	74754067	74754490	0.00393107639855	0.043,0.173,0.082	0.17,0.275,0.148	-0.098
3214	ENSG00000169733	RFNG	chr17	-	80007552	80008431	0.00398896327583	0.0,0.137,0.176	0.273,0.5,0.5	-0.32
2516	ENSG00000104907	TRMT1	chr19	-	13216080	13216420	0.00400057495651	0.274,0.261,0.194	0.282,0.471,0.443	-0.156
3991	ENSG00000168394	TAP1	chr6	-	32814844	32815452	0.00400627450649	0.025,0.019,0.016	0.04,0.007,0.061	-0.016
3993	ENSG00000196182	STK40	chr1	-	36805224	36809049	0.00400732050247	0.058,0.016,0.019	0.122,0.0,0.057	-0.029
2570	ENSG00000143633	C1orf131	chr1	-	231359508	231361269	0.0040271262194	0.024,0.003,0.045	0.072,0.031,0.07	-0.034
579	ENSG00000197448	GSTK1	chr7	+	142962084	142962389	0.00404551951966	0.15,0.249,0.174	0.255,0.262,0.28	-0.075
4214	ENSG00000163534	FCRL1	chr1	-	157771704	157772454	0.00406720303804	1.0,1.0,1.0	0.951,0.856,0.982	0.07
5028	ENSG00000160949	TONSL	chr8	-	145657667	145659142	0.0040872831561	0.154,0.028,0.031	0.0,0.0,0.0	0.071
81	ENSG00000123349	PFDN5	chr12	+	53689622	53690059	0.00411607036661	0.045,0.039,0.069	0.077,0.074,0.06	-0.019
2730	ENSG00000108788	MLX	chr17	+	40720487	40720961	0.00413307271151	0.034,0.007,0.01	0.053,0.0,0.086	-0.029
303	ENSG00000115317	HTRA2	chr2	+	74758465	74758829	0.00413421845909	0.124,0.097,0.095	0.065,0.04,0.089	0.041
2454	ENSG00000067082	KLF6	chr10	-	3818187	3821782	0.00415722985893	1.0,1.0,1.0	0.962,0.974,0.916	0.049
3266	ENSG00000100099	HPS4	chr22	-	26862191	26864589	0.00415722985893	0.154,0.158,0.061	0.209,0.371,0.6	-0.269
2400	ENSG00000166140	ZFYVE19	chr15	+	41102049	41102414	0.00421255224174	0.057,0.012,0.065	0.119,0.2,0.093	-0.093
4604	ENSG00000145495	MARCH6	chr5	+	10400895	10402251	0.00425931861872	0.188,0.186,0.12	0.235,0.324,0.236	-0.1
1402	ENSG00000158863	FAM160B2	chr8	+	21959218	21959826	0.00427266835114	0.478,0.167,0.094	0.067,0.073,0.021	0.193
2370	ENSG00000165644	COMTD1	chr10	-	76994695	76994936	0.00431663307088	0.048,0.065,0.185	0.0,0.13,0.0	0.056
4899	ENSG00000108963	DPH1	chr17	+	1945061	1946718	0.00431663307088	0.254,0.2,0.114	0.096,0.0,0.089	0.128
5664	ENSG00000115524	SF3B1	chr2	-	198283519	198285266	0.00431663307088	0.81,0.875,0.76	0.506,0.707,0.472	0.253
4072	ENSG00000131652	THOC6	chr16	+	3075924	3076289	0.00433215591589	0.049,0.092,0.071	0.167,0.166,0.079	-0.067
1778	ENSG00000173020	ADRBK1	chr11	+	67049292	67050013	0.00434284699844	0.061,0.066,0.047	0.068,0.096,0.136	-0.042
3393	ENSG00000103266	STUB1	chr16	+	731792	732076	0.00441233648194	0.042,0.043,0.04	0.054,0.085,0.067	-0.027
5434	ENSG00000132424	PNISR	chr6	-	99862447	99864304	0.00446801767065	0.017,0.015,0.023	0.004,0.001,0.004	0.015
5498	ENSG00000089053	ANAPC5	chr12	-	121764898	121766300	0.00456166341124	0.002,0.007,0.022	0.009,0.045,0.049	-0.024
3641	ENSG00000082641	NFE2L1	chr17	+	46127968	46128990	0.00457711023906	0.652,1.0,0.636	1.0,1.0,1.0	-0.237
5620	ENSG00000049656	CLPTM1L	chr5	-	1324877	1325931	0.00457711023906	0.088,0.03,0.035	0.041,0.006,0.008	0.033
1535	ENSG00000132017	DCAF15	chr19	+	14071098	14071392	0.00459395919843	0.026,0.047,0.091	0.141,0.085,0.101	-0.054
267	ENSG00000105135	ILVBL	chr19	-	15233503	15233841	0.00470021262156	0.205,0.056,0.082	0.106,0.071,0.0	0.055
1243	ENSG00000092203	TOX4	chr14	+	21955609	21957009	0.00471244659858	0.04,0.06,0.041	0.033,0.118,0.142	-0.051
2236	ENSG00000104897	SF3A2	chr19	+	2246751	2247021	0.00472433556348	0.009,0.043,0.02	0.029,0.07,0.048	-0.025
1157	ENSG00000167272	POP5	chr12	-	121017316	121017726	0.00480393939116	0.04,0.032,0.034	0.076,0.0,0.15	-0.04
4183	ENSG00000135452	TSPAN31	chr12	+	58139958	58140503	0.00480393939116	0.027,0.036,0.0	0.043,0.113,0.0	-0.031
741	ENSG00000167965	MLST8	chr16	+	2258210	2258614	0.00483372258015	0.025,0.012,0.014	0.095,0.0,0.078	-0.041
2310	ENSG00000136490	LIMD2	chr17	-	61776158	61776429	0.00491827052022	0.087,0.108,0.06	0.095,0.133,0.136	-0.036
2262	ENSG00000165282	PIGO	chr9	-	35091236	35092764	0.0049332046593	0.294,0.45,0.455	1.0,1.0,0.533	-0.445
1349	ENSG00000114857	NKTR	chr3	+	42660511	42661200	0.00495601867231	0.103,0.052,0.043	0.128,0.161,0.07	-0.054
5680	ENSG00000122678	POLM	chr7	-	44113729	44114129	0.00496432858697	0.2,0.103,0.1	0.4,0.36,0.379	-0.245
3409	ENSG00000166411	IDH3A	chr15	+	78449249	78449973	0.00501627606369	0.111,0.108,0.153	0.4,0.579,0.238	-0.282
4081	ENSG00000108883	EFTUD2	chr17	-	42937272	42937911	0.00505470715174	0.007,0.008,0.03	0.047,0.026,0.053	-0.027
1067	ENSG00000100577	GSTZ1	chr14	+	77793814	77794380	0.00511818960535	0.0,0.004,0.013	0.036,0.074,0.026	-0.04
354	ENSG00000127837	AAMP	chr2	-	219130301	219131310	0.00514923130283	1.0,1.0,1.0	1.0,0.543,1.0	0.152
1033	ENSG00000159348	CYB5R1	chr1	-	202935014	202935728	0.00521734040878	0.5,1.0,1.0	0.286,1.0,0.76	0.151
1328	ENSG00000010295	IFFO1	chr12	-	6657230	6657711	0.00528377614763	0.313,0.391,0.3	0.17,0.239,0.146	0.15
368	ENSG00000071894	CPSF1	chr8	-	145625381	145625670	0.00528559416395	0.086,0.15,0.117	0.059,0.0,0.037	0.086
1603	ENSG00000179532	DNHD1	chr11	+	6569092	6569632	0.00529835683365	0.81,0.5,1.0	0.733,0.0,0.5	0.359
807	ENSG00000048162	NOP16	chr5	-	175815235	175815599	0.00534974880962	0.004,0.03,0.016	0.027,0.05,0.064	-0.03
3828	ENSG00000142546	NOSIP	chr19	-	50059805	50060250	0.00538166604012	1.0,1.0,0.953	1.0,1.0,0.5	0.151
3597	ENSG00000256269	HMBS	chr11	+	118959344	118959841	0.00538305696924	0.667,1.0,0.918	1.0,1.0,1.0	-0.138
5069	ENSG00000134440	NARS	chr18	-	55269586	55270175	0.00540391316085	0.036,0.064,0.098	0.072,0.271,0.1	-0.082
4102	ENSG00000115677	HDLBP	chr2	-	242174535	242175009	0.00541778635287	0.615,1.0,0.871	1.0,1.0,1.0	-0.171
2483	ENSG00000100034	PPM1F	chr22	-	22279248	22280035	0.00547030493238	0.25,0.0,1.0	1.0,1.0,0.0	-0.25
4826	ENSG00000182196	ARL6IP4	chr12	+	123465675	123466426	0.00547030493238	0.039,0.062,0.033	0.077,0.081,0.085	-0.036
2553	ENSG00000197858	GPAA1	chr8	+	145140191	145140646	0.0055036327219	0.071,0.068,0.025	0.0,0.0,0.048	0.039
4049	ENSG00000183258	DDX41	chr5	-	176943288	176943836	0.0055036327219	1.0,1.0,0.167	0.2,0.0,0.0	0.656
52	ENSG00000120314	WDR55	chr5	+	140048475	140048833	0.00550849411736	0.105,0.169,0.111	0.3,0.438,0.186	-0.18
913	ENSG00000163472	TMEM79	chr1	+	156254974	156256264	0.00550849411736	1.0,1.0,1.0	0.375,1.0,0.5	0.375
4806	ENSG00000102901	CENPT	chr16	-	67863667	67865261	0.00561976473322	0.067,0.007,0.0	0.044,0.333,0.022	-0.108
5118	ENSG00000130159	ECSIT	chr19	-	11618516	11618863	0.005670790932	0.051,0.047,0.019	0.154,0.021,0.13	-0.063
1263	ENSG00000080189	SLC35C2	chr20	-	44978166	44979529	0.00571133328731	0.026,0.022,0.039	0.071,0.078,0.06	-0.041
1587	ENSG00000100296	THOC5	chr22	-	29940448	29940592	0.00576879345215	0.99,0.971,1.0	1.0,1.0,0.796	0.055
2132	ENSG00000087088	BAX	chr19	+	49464066	49465055	0.00578472960354	0.057,0.06,0.072	0.189,0.097,0.098	-0.065
1592	ENSG00000148985	PGAP2	chr11	+	3845112	3845606	0.00591495141044	0.02,0.0,0.012	0.091,0.0,0.158	-0.072
4779	ENSG00000167613	LAIR1	chr19	-	54867838	54868007	0.00603652938342	0.151,0.331,0.151	0.093,0.033,0.069	0.146
4203	ENSG00000103168	TAF1C	chr16	-	84214933	84215269	0.00607515080882	0.538,1.0,0.931	0.496,0.759,0.506	0.236
316	ENSG00000065357	DGKA	chr12	+	56333198	56334217	0.00609526150395	0.081,0.089,0.126	0.316,0.269,0.085	-0.125
606	ENSG00000139291	TMEM19	chr12	+	72094611	72097836	0.00624600806806	0.938,0.969,0.831	0.826,0.708,0.655	0.183
5228	ENSG00000099949	LZTR1	chr22	+	21350251	21351090	0.00635632568769	0.02,0.043,0.0	0.037,0.227,0.0	-0.067
3525	ENSG00000092841	MYL6	chr12	+	56552467	56553514	0.00640153860493	0.006,0.007,0.005	0.013,0.017,0.014	-0.009
1572	ENSG00000178035	IMPDH2	chr3	-	49064119	49064480	0.00648679663442	0.04,0.049,0.051	0.07,0.053,0.089	-0.024
3538	ENSG00000141644	MBD1	chr18	-	47803031	47803368	0.00652160848584	0.0,0.056,0.017	0.03,0.128,0.073	-0.053
557	ENSG00000100462	PRMT5	chr14	-	23397334	23397824	0.00660010331396	0.016,0.008,0.032	0.033,0.0,0.105	-0.027
4155	ENSG00000165819	METTL3	chr14	-	21967168	21967744	0.00671147835401	0.971,1.0,1.0	0.855,1.0,1.0	0.039
4475	ENSG00000163930	BAP1	chr3	-	52436794	52437314	0.00681826276964	0.024,0.012,0.042	0.05,0.029,0.074	-0.025
889	ENSG00000099622	CIRBP	chr19	+	1271138	1271364	0.00695723923588	0.011,0.008,0.021	0.024,0.015,0.029	-0.009
5512	ENSG00000138002	IFT172	chr2	-	27680707	27681090	0.00705660152642	0.091,0.0,0.222	0.3,1.0,0.524	-0.504
3930	ENSG00000073060	SCARB1	chr12	-	125267228	125271049	0.00711362350481	0.032,0.08,0.066	0.024,0.016,0.04	0.033
2793	ENSG00000182979	MTA1	chr14	+	105916394	105916661	0.00739446163716	0.099,0.09,0.063	0.135,0.183,0.117	-0.061
3117	ENSG00000064607	SUGP2	chr19	-	19105174	19106089	0.00747564173947	0.314,0.209,0.262	0.471,0.885,0.404	-0.325
1781	ENSG00000173020	ADRBK1	chr11	+	67052317	67052659	0.00767830622346	0.018,0.011,0.01	0.02,0.029,0.019	-0.01
3182	ENSG00000271723	MROH7-TTC4	chr1	+	55197158	55197373	0.00774715645114	1.0,0.972,1.0	0.952,0.588,1.0	0.144
2913	ENSG00000105607	GCDH	chr19	+	13002300	13002788	0.00782397597109	0.045,0.018,0.025	0.076,0.035,0.126	-0.05
434	ENSG00000198198	SZT2	chr1	+	43893200	43893789	0.00790765925216	0.143,0.046,0.12	0.047,0.035,0.022	0.068
1041	ENSG00000138646	HERC5	chr4	+	89425382	89425748	0.00790765925216	0.051,0.024,0.055	0.0,0.0,0.0	0.043
5161	ENSG00000013306	SLC25A39	chr17	-	42397563	42397804	0.00790765925216	0.024,0.036,0.025	0.064,0.062,0.037	-0.026
3646	ENSG00000026036	RTEL1-TNFRSF6B	chr20	+	62309497	62309699	0.00791274901827	0.0,0.135,0.0	0.731,1.0,0.0	-0.532
440	ENSG00000131408	NR1H2	chr19	+	50879729	50880083	0.00798041153461	0.014,0.028,0.028	0.081,0.031,0.048	-0.03
2994	ENSG00000108528	SLC25A11	chr17	-	4841448	4841724	0.00810795207789	0.009,0.009,0.007	0.063,0.0,0.052	-0.03
1674	ENSG00000141994	DUS3L	chr19	-	5786759	5787182	0.0081098865094	0.0,0.0,0.25	0.417,0.846,0.111	-0.375
248	ENSG00000108465	CDK5RAP3	chr17	+	46058802	46059134	0.00811056279645	0.9,0.89,0.886	0.922,0.907,0.994	-0.049
3518	ENSG00000132275	RRP8	chr11	-	6622155	6622832	0.00811638541662	0.115,0.035,0.0	0.045,0.18,0.107	-0.061
2889	ENSG00000105122	RASAL3	chr19	-	15568102	15569237	0.00818634490435	0.25,0.111,0.241	0.12,0.135,0.075	0.091
3954	ENSG00000104805	NUCB1	chr19	+	49422286	49422543	0.00821846826052	0.044,0.039,0.033	0.046,0.032,0.141	-0.034
3415	ENSG00000117308	GALE	chr1	-	24124606	24125220	0.00832885087623	0.05,0.028,0.055	0.217,0.556,0.101	-0.247
598	ENSG00000103423	DNAJA3	chr16	+	4492268	4493165	0.0084296981808	0.008,0.0,0.03	0.056,0.082,0.018	-0.039
708	ENSG00000141524	TMC6	chr17	-	76121806	76122447	0.00853350822974	0.043,0.048,0.038	0.064,0.082,0.086	-0.034
1285	ENSG00000172500	FIBP	chr11	-	65652040	65652469	0.00853350822974	0.021,0.016,0.051	0.073,0.066,0.041	-0.031
4313	ENSG00000100968	NFATC4	chr14	+	24842900	24843672	0.00864143517043	0.086,0.062,0.041	0.0,0.04,0.0	0.05
5225	ENSG00000185507	IRF7	chr11	-	615096	615647	0.00864143517043	0.014,0.071,0.023	0.033,0.0,0.006	0.023
3212	ENSG00000169733	RFNG	chr17	-	80005777	80006992	0.00873325605022	0.067,0.01,0.089	0.0,0.027,0.0	0.046
3314	ENSG00000132604	TERF2	chr16	-	69402278	69402498	0.00913559198982	0.429,0.111,1.0	1.0,0.556,1.0	-0.339
5145	ENSG00000060971	ACAA1	chr3	-	38167316	38168191	0.00922921502779	0.104,0.064,0.105	0.129,0.212,0.107	-0.058
662	ENSG00000142347	MYO1F	chr19	-	8619360	8619627	0.00936010064372	0.159,0.013,0.028	0.102,0.284,0.113	-0.1
2941	ENSG00000161013	MGAT4B	chr5	-	179226505	179227068	0.00936010064372	0.029,0.023,0.067	0.009,0.025,0.014	0.024
3625	ENSG00000187531	SIRT7	chr17	-	79872169	79872578	0.00936010064372	0.016,0.053,0.238	0.191,0.396,0.188	-0.156
4333	ENSG00000067048	DDX3Y	chrY	+	15026795	15027139	0.00936010064372	0.175,0.02,0.0	0.182,0.235,0.0	-0.074
2321	ENSG00000104894	CD37	chr19	+	49838970	49840290	0.009392577025	0.241,0.245,0.316	0.184,0.21,0.202	0.069
3077	ENSG00000177731	FLII	chr17	-	18148868	18149376	0.00942814955112	1.0,0.985,0.994	0.907,1.0,0.981	0.03
5199	ENSG00000101365	IDH3B	chr20	-	2640344	2640822	0.00943788857778	0.897,0.627,0.895	0.475,0.588,0.629	0.242
942	ENSG00000124228	DDX27	chr20	+	47860165	47860614	0.00943822321751	0.005,0.01,0.021	0.025,0.03,0.042	-0.02
3703	ENSG00000092010	PSME1	chr14	+	24607257	24607472	0.00943822321751	0.131,0.126,0.132	0.172,0.154,0.172	-0.036
4849	ENSG00000179335	CLK3	chr15	+	74914460	74914901	0.00943822321751	0.045,0.054,0.055	0.099,0.16,0.048	-0.051
229	ENSG00000072135	PTPN18	chr2	+	131128129	131128355	0.00949663321528	0.409,0.624,0.088	0.269,0.0,0.121	0.244
858	ENSG00000159352	PSMD4	chr1	+	151238479	151238915	0.00953677638839	0.004,0.009,0.014	0.024,0.019,0.014	-0.01
2408	ENSG00000108592	FTSJ3	chr17	-	61903617	61904032	0.00953677638839	0.015,0.009,0.067	0.065,0.207,0.04	-0.074
2009	ENSG00000102316	MAGED2	chrX	+	54841680	54842440	0.00953786806206	0.063,0.059,0.098	0.093,0.156,0.153	-0.061
2081	ENSG00000204427	ABHD16A	chr6	-	31656499	31656896	0.00953786806206	0.132,0.055,0.023	0.088,0.186,0.138	-0.067
651	ENSG00000123374	CDK2	chr12	+	56360614	56361718	0.00992652104933	0.099,0.027,0.042	0.098,0.333,0.2	-0.154
698	ENSG00000138073	PREB	chr2	-	27355984	27356589	0.00994248073871	0.043,0.018,0.006	0.014,0.017,0.2	-0.055
2747	ENSG00000140988	RPS2	chr16	-	2012497	2013257	0.0101207220666	0.894,0.858,0.909	0.904,0.982,1.0	-0.075
5123	ENSG00000100722	ZC3H14	chr14	+	89075610	89076147	0.0102344671498	1.0,1.0,1.0	0.933,0.263,1.0	0.268
520	ENSG00000205744	DENND1C	chr19	-	6475494	6475762	0.0104943612946	0.051,0.023,0.009	0.06,0.0,0.076	-0.018
4770	ENSG00000178498	DTX3	chr12	+	57999771	58000035	0.0104943612946	0.6,1.0,0.4	1.0,1.0,0.6	-0.2
1962	ENSG00000204843	DCTN1	chr2	-	74595097	74596007	0.0105142194803	0.106,0.128,0.088	0.089,0.0,0.042	0.064
1078	ENSG00000172794	RAB37	chr17	+	72740446	72741068	0.0105924799696	0.0,0.0,0.0	0.089,0.043,0.032	-0.055
586	ENSG00000166582	CENPV	chr17	-	16251929	16252647	0.0106281619661	0.882,0.579,0.931	1.0,1.0,1.0	-0.203
2704	ENSG00000159753	RLTPR	chr16	+	67681954	67682217	0.0106537666762	0.216,0.081,0.17	0.283,0.233,0.319	-0.123
2481	ENSG00000204371	EHMT2	chr6	-	31852168	31852576	0.0107386345787	0.066,0.043,0.082	0.157,0.088,0.148	-0.067
2900	ENSG00000126458	RRAS	chr19	-	50140080	50140387	0.0107386345787	0.041,0.0,0.017	0.02,0.038,0.243	-0.081
1552	ENSG00000178971	CTC1	chr17	-	8133611	8133786	0.0107784090603	0.928,1.0,1.0	0.957,0.81,1.0	0.054
1240	ENSG00000148824	MTG1	chr10	+	135215652	135216277	0.0108714775939	0.06,0.062,0.071	0.036,0.021,0.058	0.026
1857	ENSG00000103549	RNF40	chr16	+	30780506	30780921	0.0109042592745	0.008,0.015,0.033	0.038,0.07,0.049	-0.034
4204	ENSG00000103168	TAF1C	chr16	-	84215351	84215664	0.0109904830744	0.22,0.108,0.338	0.31,0.535,0.529	-0.236
3727	ENSG00000203896	LIME1	chr20	+	62369173	62369413	0.0110258782643	0.639,0.239,0.228	0.0,1.0,0.0	0.035
1989	ENSG00000130775	THEMIS2	chr1	+	28208481	28209554	0.0110451623099	0.831,0.932,1.0	1.0,1.0,1.0	-0.079
363	ENSG00000122545	SEPT7	chr7	+	35937857	35942825	0.0110638469627	0.024,0.003,0.027	0.01,0.002,0.004	0.013
1591	ENSG00000102225	CDK16	chrX	+	47087965	47088389	0.0110638469627	0.025,0.014,0.003	0.053,0.006,0.04	-0.019
4569	ENSG00000079134	THOC1	chr18	-	225088	225403	0.0111443309308	0.036,0.0,0.417	0.531,0.676,0.091	-0.282
4875	ENSG00000115286	NDUFS7	chr19	+	1393240	1395583	0.0111507518053	0.005,0.003,0.007	0.033,0.032,0.008	-0.019
3060	ENSG00000087274	ADD1	chr4	+	2910241	2911158	0.0112156795729	0.643,0.548,0.408	0.786,0.684,0.838	-0.236
3610	ENSG00000204536	CCHCR1	chr6	-	31124507	31124866	0.0113603984077	0.053,0.0,0.029	0.17,0.0,0.22	-0.103
3474	ENSG00000132603	NIP7	chr16	+	69373908	69374235	0.0114328351137	0.006,0.0,0.0	0.015,0.017,0.043	-0.023
1377	ENSG00000105698	USF2	chr19	+	35769600	35769977	0.0114656046737	0.016,0.021,0.024	0.027,0.021,0.052	-0.013
5419	ENSG00000137841	PLCB2	chr15	-	40582777	40583038	0.0115180373491	0.029,0.052,0.002	0.022,0.005,0.004	0.017
95	ENSG00000251022	THAP9-AS1	chr4	-	83821229	83821719	0.0117784032479	0.0,0.0,0.0	0.035,0.004,0.016	-0.018
5121	ENSG00000100722	ZC3H14	chr14	+	89075610	89076147	0.0118150654697	0.014,0.0,0.057	0.153,0.0,0.143	-0.075
541	ENSG00000166986	MARS	chr12	+	57882801	57883128	0.0118267967106	0.012,0.019,0.019	0.041,0.032,0.036	-0.02
5323	ENSG00000214021	TTLL3	chr3	+	9859328	9860604	0.0118622599207	1.0,1.0,1.0	0.75,1.0,1.0	0.083
3778	ENSG00000104972	LILRB1	chr19	+	55147007	55148103	0.011956540899	0.181,0.09,0.113	0.246,0.137,0.216	-0.072
603	ENSG00000264538	SUZ12P	chr17	+	29095851	29096082	0.0122862779016	0.65,0.831,0.575	0.914,0.748,0.963	-0.19
3876	ENSG00000123143	PKN1	chr19	+	14581386	14581663	0.0123251714708	0.024,0.014,0.027	0.028,0.068,0.027	-0.019
5064	ENSG00000136059	VILL	chr3	+	38047671	38048191	0.0124006783199	0.36,0.053,0.08	0.041,0.0,0.061	0.13
746	ENSG00000206503	HLA-A	chr6	+	29912276	29912868	0.0124062791017	0.024,0.017,0.019	0.027,0.033,0.021	-0.007
2958	ENSG00000167566	NCKAP5L	chr12	-	50184928	50186371	0.0126653560255	0.106,0.021,0.077	0.273,0.257,0.167	-0.164
1433	ENSG00000186517	ARHGAP30	chr1	-	161022075	161022333	0.0128037850215	0.017,0.013,0.017	0.01,0.024,0.072	-0.02
4827	ENSG00000182196	ARL6IP4	chr12	+	123466503	123467085	0.0129585839821	0.006,0.01,0.009	0.013,0.022,0.011	-0.007
1091	ENSG00000196118	C16orf93	chr16	-	30771604	30771989	0.0129895810975	0.333,0.44,0.339	0.892,1.0,0.333	-0.371
1168	ENSG00000175467	SART1	chr11	+	65733546	65734027	0.0129895810975	0.041,0.028,0.039	0.064,0.014,0.177	-0.049
642	ENSG00000171953	ATPAF2	chr17	-	17924436	17924977	0.0130912183125	0.529,0.5,0.4	0.154,0.19,0.185	0.3
1765	ENSG00000065029	ZNF76	chr6	+	35258417	35259180	0.0131018802031	0.022,0.045,0.0	0.084,0.0,0.159	-0.059
2274	ENSG00000196642	RABL6	chr9	+	139726172	139726822	0.0131018802031	0.093,0.082,0.076	0.033,0.02,0.081	0.039
1236	ENSG00000100949	RABGGTA	chr14	-	24740042	24740375	0.0131288430151	0.0,0.011,0.0	0.101,0.0,0.057	-0.049
5348	ENSG00000095059	DHPS	chr19	-	12790270	12790533	0.0134019545124	0.026,0.044,0.049	0.061,0.137,0.027	-0.035
4162	ENSG00000130813	C19orf66	chr19	+	10199786	10200054	0.0134636762343	0.202,0.18,0.246	0.419,0.503,0.319	-0.204
2821	ENSG00000204351	SKIV2L	chr6	+	31928817	31929452	0.013620197949	1.0,0.867,0.833	0.2,0.5,1.0	0.333
2713	ENSG00000131470	PSMC3IP	chr17	-	40725495	40726228	0.0136838171105	0.761,0.663,0.675	0.533,0.444,0.471	0.217
2779	ENSG00000104814	MAP4K1	chr19	-	39086124	39086369	0.0140150792176	0.023,0.022,0.037	0.038,0.034,0.049	-0.013
707	ENSG00000141524	TMC6	chr17	-	76116257	76117245	0.0141311787855	0.11,0.078,0.105	0.072,0.098,0.033	0.03
2372	ENSG00000131591	C1orf159	chr1	-	1019294	1019763	0.0141311787855	0.714,0.667,0.273	1.0,1.0,0.647	-0.331
4259	ENSG00000213782	DDX47	chr12	+	12976136	12976950	0.0141311787855	0.04,0.061,0.053	0.095,0.169,0.074	-0.061
4596	ENSG00000142733	MAP3K6	chr1	-	27683080	27683605	0.0143294764363	0.188,0.0,0.273	0.45,0.405,1.0	-0.465
5561	ENSG00000137100	DCTN3	chr9	-	34614706	34617968	0.0144659845793	0.273,1.0,0.556	1.0,1.0,0.0	-0.057
1100	ENSG00000068438	FTSJ1	chrX	+	48336348	48336906	0.014878400982	0.06,0.035,0.058	0.131,0.068,0.113	-0.053
3200	ENSG00000198000	NOL8	chr9	-	95060538	95061236	0.0153321196713	0.023,0.04,0.055	0.052,0.087,0.11	-0.044
5170	ENSG00000107679	PLEKHA1	chr10	+	124177415	124183779	0.0153321196713	0.0,0.0,0.0	0.062,0.055,0.027	-0.048
1418	ENSG00000175826	CTDNEP1	chr17	-	7146909	7147564	0.015392832819	0.977,0.858,0.971	0.794,0.911,0.902	0.066
3894	ENSG00000172932	ANKRD13D	chr11	+	67066528	67067082	0.015483636922	0.439,0.279,0.443	0.277,0.241,0.266	0.126
2381	ENSG00000131051	RBM39	chr20	-	34326889	34328809	0.0154837620475	0.298,0.125,0.254	0.311,0.303,0.292	-0.076
1858	ENSG00000151923	TIAL1	chr10	-	121336122	121336715	0.0155962381168	0.084,0.029,0.069	0.105,0.107,0.084	-0.038
5122	ENSG00000100722	ZC3H14	chr14	+	89075610	89076147	0.015631769648	0.077,0.0,0.083	0.321,0.0,0.143	-0.101
1900	ENSG00000111653	ING4	chr12	-	6761827	6762216	0.0156997867997	0.266,0.137,0.178	0.2,0.063,0.033	0.095
4787	ENSG00000112659	CUL9	chr6	+	43163806	43164600	0.0159976759388	0.077,0.152,0.02	0.206,0.063,0.455	-0.158
5613	ENSG00000123329	ARHGAP9	chr12	-	57870372	57870746	0.0159976759388	0.281,0.235,0.449	0.425,0.456,0.506	-0.141
426	ENSG00000105193	RPS16	chr19	-	39924161	39924401	0.0160977575786	0.013,0.013,0.015	0.02,0.017,0.017	-0.004
4338	ENSG00000227372	TP73-AS1	chr1	-	3652547	3656951	0.0160977575786	0.2,0.778,0.818	0.25,0.048,0.29	0.403
681	ENSG00000162191	UBXN1	chr11	-	62443969	62445304	0.0162804690438	0.953,1.0,1.0	1.0,0.81,1.0	0.048
3330	ENSG00000237441	RGL2	chr6	-	33261189	33261476	0.0162804690438	0.026,0.093,0.285	0.077,0.041,0.044	0.081
979	ENSG00000197323	TRIM33	chr1	-	114940229	114940612	0.0163654637899	0.154,0.107,0.162	0.183,0.243,0.327	-0.11
5703	ENSG00000197037	ZSCAN25	chr7	+	99217183	99219197	0.016593233466	0.333,0.9,1.0	0.565,1.0,0.6	0.023
3252	ENSG00000172732	MUS81	chr11	+	65633281	65633910	0.0167911449402	0.052,0.024,0.064	0.07,0.223,0.028	-0.06
1975	ENSG00000172890	NADSYN1	chr11	+	71195357	71196694	0.0168351293007	0.092,0.079,0.052	0.016,0.008,0.085	0.038
4085	ENSG00000228106	RP11-452F19.3	chr1	+	223010337	223010726	0.0168485121067	0.769,0.66,0.81	0.903,1.0,0.867	-0.177
148	ENSG00000092094	OSGEP	chr14	-	20915773	20916330	0.0168778359851	0.778,1.0,1.0	0.6,1.0,0.825	0.118
616	ENSG00000157625	TAB3	chrX	-	30861082	30864761	0.0170875118559	0.0,0.0,0.124	0.0,0.0,0.036	0.029
5079	ENSG00000168488	ATXN2L	chr16	+	28846598	28847079	0.0173728191576	0.018,0.037,0.018	0.061,0.035,0.034	-0.019
5074	ENSG00000160226	C21orf2	chr21	-	45750345	45751897	0.017516403673	0.017,0.063,0.37	0.333,0.415,0.208	-0.169
4824	ENSG00000182196	ARL6IP4	chr12	+	123465675	123466426	0.0176209932527	0.269,0.163,0.108	0.447,0.25,0.238	-0.132
5383	ENSG00000006282	SPATA20	chr17	+	48626170	48626547	0.0177621629543	0.235,0.0,0.046	0.037,0.0,0.014	0.077
964	ENSG00000094631	HDAC6	chrX	+	48673368	48673897	0.0178244431875	0.176,0.029,0.273	0.556,1.0,0.375	-0.484
1782	ENSG00000133835	HSD17B4	chr5	+	118827794	118829641	0.0178244431875	0.038,0.022,0.022	0.057,0.022,0.075	-0.024
4764	ENSG00000175110	MRPS22	chr3	+	139069020	139069902	0.0178244431875	0.045,0.07,0.082	0.106,0.25,0.156	-0.105
886	ENSG00000083844	ZNF264	chr19	+	57702868	57703314	0.0178367769739	1.0,1.0,1.0	1.0,0.647,1.0	0.118
5312	ENSG00000162298	SYVN1	chr11	-	64897473	64897851	0.0179883217441	0.046,0.036,0.06	0.01,0.012,0.042	0.026
1942	ENSG00000104731	KLHDC4	chr16	-	87788799	87790083	0.0180998617004	0.818,1.0,1.0	1.0,1.0,0.5	0.106
471	ENSG00000109736	MFSD10	chr4	-	2933551	2933880	0.0181099444182	0.079,0.049,0.038	0.085,0.155,0.049	-0.041
1200	ENSG00000249115	HAUS5	chr19	+	36110514	36111025	0.0181099444182	0.158,0.156,0.16	0.826,0.8,0.135	-0.429
422	ENSG00000198258	UBL5	chr19	+	9939002	9939351	0.0181530761731	0.933,0.923,0.839	0.922,0.987,0.953	-0.056
1111	ENSG00000011243	AKAP8L	chr19	-	15514285	15514853	0.0181530761731	1.0,1.0,0.758	1.0,0.8,1.0	-0.014
1419	ENSG00000126456	IRF3	chr19	-	50166444	50166771	0.0181530761731	0.111,0.077,0.069	0.055,0.049,0.044	0.036
1828	ENSG00000153094	BCL2L11	chr2	+	111881309	111881716	0.0181530761731	0.333,0.0,0.143	0.563,0.6,0.304	-0.33
2176	ENSG00000130305	NSUN5	chr7	-	72717226	72717737	0.0183180234854	0.046,0.072,0.048	0.034,0.134,0.134	-0.045
4361	ENSG00000063177	RPL18	chr19	-	49119335	49120680	0.0183641981846	0.857,1.0,1.0	0.488,1.0,1.0	0.123
11	ENSG00000169994	MYO7B	chr2	+	128391750	128393482	0.0184688591006	0.0,1.0,0.273	0.455,1.0,1.0	-0.394
345	ENSG00000134575	ACP2	chr11	-	47269191	47269684	0.0186754292314	0.0,0.127,0.057	0.051,0.0,0.0	0.044
2612	ENSG00000119844	AFTPH	chr2	+	64806619	64808407	0.0188187294974	0.489,0.209,0.235	0.241,0.0,0.077	0.205
1246	ENSG00000156671	SAMD8	chr10	+	76935823	76941881	0.0190842263948	0.0,0.0,0.048	0.0,0.8,0.091	-0.281
2778	ENSG00000158864	NDUFS2	chr1	+	161183653	161184185	0.0191745636895	0.059,0.027,0.097	0.054,0.032,0.023	0.025
83	ENSG00000123349	PFDN5	chr12	+	53690213	53691708	0.0191973420805	0.686,0.45,0.508	0.789,0.744,0.756	-0.215
1713	ENSG00000129968	ABHD17A	chr19	-	1877506	1880114	0.0191973420805	0.571,0.524,0.875	0.045,0.714,0.239	0.324
4390	ENSG00000187778	MCRS1	chr12	-	49959859	49960624	0.0191973420805	0.026,0.062,0.007	0.022,0.205,0.08	-0.071
4428	ENSG00000136286	MYO1G	chr7	-	45002568	45003761	0.0191973420805	0.046,0.078,0.043	0.214,0.105,0.022	-0.058
4128	ENSG00000188878	FBF1	chr17	-	73910202	73911013	0.0193091958873	0.0,0.095,0.286	0.091,0.0,0.0	0.097
1298	ENSG00000106263	EIF3B	chr7	+	2419028	2420375	0.0197088754648	0.139,0.233,0.19	0.155,0.143,0.096	0.056
340	ENSG00000167962	ZNF598	chr16	-	2052206	2052733	0.0197452975395	0.028,0.0,0.011	0.046,0.034,0.175	-0.072
936	ENSG00000170037	CNTROB	chr17	+	7851804	7852896	0.020066397701	1.0,1.0,1.0	0.556,1.0,0.667	0.259
582	ENSG00000196531	NACA	chr12	-	57106223	57106692	0.020088714714	0.007,0.009,0.005	0.012,0.017,0.013	-0.007
666	ENSG00000104518	GSDMD	chr8	+	144643171	144643593	0.0202042192345	0.433,0.24,0.371	0.166,0.31,0.164	0.135
1865	ENSG00000180879	SSR4	chrX	+	153063525	153063948	0.0202372131722	0.007,0.003,0.009	0.014,0.029,0.013	-0.012
1307	ENSG00000112511	PHF1	chr6	+	33382501	33382921	0.0202419205247	0.229,0.231,0.244	0.258,0.479,0.594	-0.209
2048	ENSG00000006712	PAF1	chr19	-	39880119	39880401	0.0204198511195	0.028,0.0,0.032	0.056,0.072,0.026	-0.031
896	ENSG00000140400	MAN2C1	chr15	-	75650802	75651149	0.0205196034306	0.272,0.45,0.446	0.204,0.336,0.21	0.139
2133	ENSG00000143418	CERS2	chr1	-	150939231	150939678	0.0205196034306	0.038,0.01,0.027	0.051,0.041,0.069	-0.029
5602	ENSG00000204252	HLA-DOA	chr6	-	32974856	32975369	0.0205336770261	0.05,0.077,0.06	0.011,0.06,0.006	0.037
2757	ENSG00000197386	HTT	chr4	+	3189377	3190820	0.0205908069945	0.296,0.242,0.204	0.098,0.169,0.083	0.131
366	ENSG00000071894	CPSF1	chr8	-	145619097	145619375	0.0208565558371	0.189,0.226,0.073	0.294,0.25,0.196	-0.084
1049	ENSG00000173113	TRMT112	chr11	-	64084162	64084619	0.0208565558371	0.01,0.008,0.008	0.016,0.016,0.013	-0.006
1257	ENSG00000213658	LAT	chr16	+	28997860	28998035	0.021054240626	0.059,0.0,0.041	0.325,0.118,0.0	-0.114
1565	ENSG00000170049	KCNAB3	chr17	-	7827285	7827583	0.0212124466081	0.0,0.0,0.0	0.121,0.064,0.355	-0.18
4663	ENSG00000135837	CEP350	chr1	+	180080131	180082515	0.0212398390357	0.111,0.481,0.362	0.571,0.609,0.76	-0.329
3427	ENSG00000073050	XRCC1	chr19	-	44056948	44057243	0.0214674392781	0.053,0.04,0.016	0.007,0.0,0.036	0.022
3859	ENSG00000135124	P2RX4	chr12	+	121659896	121660846	0.0216601359369	0.231,0.0,0.0	0.259,0.526,0.0	-0.185
5580	ENSG00000113851	CRBN	chr3	-	3195107	3197965	0.0216742857687	1.0,1.0,1.0	0.333,1.0,1.0	0.222
4177	ENSG00000111011	RSRC2	chr12	-	123003385	123005975	0.0217756768972	0.064,0.046,0.057	0.084,0.064,0.107	-0.029
1329	ENSG00000010295	IFFO1	chr12	-	6657230	6657711	0.0219503498685	0.16,0.197,0.185	0.118,0.063,0.149	0.071
3205	ENSG00000172053	QARS	chr3	-	49135785	49136125	0.0219586910463	0.022,0.011,0.008	0.011,0.025,0.037	-0.011
409	ENSG00000129657	SEC14L1	chr17	+	75209999	75212884	0.0220300595613	0.831,0.788,0.816	1.0,0.955,0.787	-0.102
321	ENSG00000065357	DGKA	chr12	+	56345406	56345883	0.0220874063911	0.092,0.087,0.087	0.051,0.055,0.066	0.031
5190	ENSG00000165792	METTL17	chr14	+	21461276	21462222	0.0222799587142	0.085,0.031,0.089	0.092,0.124,0.113	-0.041
1976	ENSG00000165280	VCP	chr9	-	35060309	35060920	0.0222894917797	0.004,0.002,0.007	0.032,0.004,0.022	-0.015
4994	ENSG00000146192	FGD2	chr6	+	36981384	36981876	0.0223025692512	0.062,0.213,0.195	0.226,0.248,0.233	-0.079
5442	ENSG00000147813	NAPRT1	chr8	-	144658247	144658742	0.0223025692512	0.111,0.071,0.166	0.088,0.37,0.269	-0.126
3354	ENSG00000127054	CPSF3L	chr1	-	1247605	1247881	0.0223418432711	0.089,0.162,0.067	0.143,0.203,0.205	-0.078
4949	ENSG00000168067	MAP4K2	chr11	-	64564746	64565006	0.0226752232368	0.184,0.242,0.272	0.089,0.158,0.217	0.078
61	ENSG00000103507	BCKDK	chr16	+	31123189	31123888	0.0227485147991	0.179,0.276,0.147	0.193,0.015,0.088	0.102
3910	ENSG00000135596	MICAL1	chr6	-	109767338	109767975	0.0227485147991	0.818,0.822,1.0	0.714,0.684,0.784	0.153
4850	ENSG00000186166	CCDC84	chr11	+	118882648	118882964	0.0227485147991	0.056,0.042,0.099	0.093,0.232,0.128	-0.085
727	ENSG00000162004	CCDC78	chr16	-	772921	773936	0.0229318146467	0.115,0.102,0.018	0.273,0.2,0.161	-0.133
1878	ENSG00000063601	MTMR1	chrX	+	149931037	149933575	0.0229369582927	1.0,1.0,1.0	0.923,1.0,0.677	0.133
3336	ENSG00000101194	SLC17A9	chr20	+	61593975	61594721	0.0231392636178	1.0,1.0,0.625	0.622,0.744,0.5	0.253
2443	ENSG00000186088	GSAP	chr7	-	76958649	76959684	0.0237722585744	1.0,0.556,1.0	0.516,0.662,0.576	0.267
5261	ENSG00000133226	SRRM1	chr1	+	24973157	24975520	0.0239713196103	0.05,0.052,0.049	0.044,0.032,0.011	0.021
3472	ENSG00000111732	AICDA	chr12	-	8757402	8758081	0.0242183600188	0.088,0.048,0.042	0.0,0.0,0.0	0.059
3034	ENSG00000011132	APBA3	chr19	-	3751186	3751551	0.0243082428201	0.039,0.017,0.008	0.062,0.0,0.127	-0.042
5544	ENSG00000100938	GMPR2	chr14	+	24707451	24708448	0.0243082428201	0.015,0.012,0.017	0.041,0.025,0.024	-0.015
5569	ENSG00000182400	TRAPPC6B	chr14	-	39627488	39628754	0.0243082428201	0.119,0.08,0.114	0.165,0.2,0.245	-0.099
4110	ENSG00000119688	ABCD4	chr14	-	74759450	74759951	0.0243652602175	0.056,0.034,0.161	0.189,0.209,0.302	-0.15
4825	ENSG00000182196	ARL6IP4	chr12	+	123465675	123466426	0.024543901152	0.066,0.086,0.11	0.105,0.132,0.141	-0.039
2939	ENSG00000149476	DAK	chr11	+	61101020	61102203	0.024775880785	1.0,0.467,0.667	1.0,1.0,0.667	-0.178
4691	ENSG00000215041	NEURL4	chr17	-	7224878	7225329	0.024775880785	0.054,0.048,0.0	0.179,0.0,0.459	-0.179
2161	ENSG00000100038	TOP3B	chr22	-	22313503	22314108	0.0250261722462	0.109,0.088,0.139	0.08,0.0,0.064	0.064
1720	ENSG00000159214	CCDC24	chr1	+	44457518	44458059	0.0250437258596	0.077,0.0,0.25	0.667,1.0,0.111	-0.484
2272	ENSG00000174744	BRMS1	chr11	-	66108244	66108804	0.0252596032382	0.033,0.034,0.005	0.01,0.002,0.025	0.012
1244	ENSG00000127824	TUBA4A	chr2	-	220115915	220116435	0.0252612520716	0.081,0.014,0.077	0.066,0.032,0.003	0.024
3282	ENSG00000188002	RP11-43F13.1	chr5	-	1632758	1633021	0.0253758938967	0.675,0.757,1.0	0.487,0.08,0.757	0.369
4196	ENSG00000068831	RASGRP2	chr11	-	64503013	64503452	0.0253758938967	0.0,0.009,0.049	0.051,0.049,0.031	-0.024
5661	ENSG00000196998	WDR45	chrX	-	48934303	48935570	0.025499856554	0.348,0.409,0.44	0.765,0.404,0.781	-0.251
294	ENSG00000197530	MIB2	chr1	+	1562216	1562587	0.0257776145706	0.093,0.021,0.056	0.015,0.0,0.0	0.052
4473	ENSG00000179889	PDXDC1	chr16	+	15125591	15126836	0.0257844973348	0.062,0.055,0.14	0.101,0.333,0.157	-0.111
2385	ENSG00000188917	TRMT2B	chrX	-	100306239	100306722	0.0257870629701	0.556,0.846,1.0	0.625,0.455,0.4	0.307
2077	ENSG00000180096	SEPT1	chr16	-	30393413	30393686	0.0258920147553	0.042,0.027,0.055	0.047,0.078,0.05	-0.017
4199	ENSG00000137343	ATAT1	chr6	+	30613671	30613886	0.0259361752342	0.08,0.329,0.078	0.02,0.141,0.0	0.109
2806	ENSG00000100023	PPIL2	chr22	+	22049225	22049785	0.0260722799098	1.0,0.835,0.977	1.0,1.0,1.0	-0.063
183	ENSG00000110321	EIF4G2	chr11	-	10821098	10821895	0.026146442148	0.019,0.014,0.027	0.041,0.025,0.026	-0.011
1517	ENSG00000128513	POT1	chr7	-	124462439	124464128	0.0263973452623	1.0,1.0,1.0	0.931,1.0,0.077	0.331
3463	ENSG00000160948	VPS28	chr8	-	145651065	145651591	0.0263973452623	0.034,0.033,0.042	0.023,0.007,0.034	0.015
4235	ENSG00000143575	HAX1	chr1	+	154245811	154246437	0.0263973452623	0.008,0.014,0.011	0.022,0.037,0.017	-0.014
5082	ENSG00000168488	ATXN2L	chr16	+	28847253	28847806	0.0263973452623	1.0,0.989,1.0	1.0,0.828,1.0	0.054
5377	ENSG00000143862	ARL8A	chr1	-	202104586	202104928	0.0265471623777	0.01,0.043,0.016	0.014,0.05,0.071	-0.022
4348	ENSG00000110888	CAPRIN2	chr12	-	30867892	30869610	0.0267713457692	0.176,0.333,0.176	0.4,1.0,0.467	-0.394
4016	ENSG00000150776	C11orf57	chr11	+	111945039	111945640	0.0267884292929	0.833,0.957,0.893	0.882,1.0,1.0	-0.066
1085	ENSG00000170445	HARS	chr5	-	140057239	140058712	0.0268026362099	1.0,1.0,1.0	1.0,0.391,1.0	0.203
5202	ENSG00000105726	ATP13A1	chr19	-	19758222	19758568	0.0268026362099	0.052,0.041,0.045	0.095,0.049,0.098	-0.035
3041	ENSG00000163346	PBXIP1	chr1	-	154923946	154924397	0.0269344081357	0.056,0.064,0.037	0.063,0.078,0.241	-0.075
4583	ENSG00000117862	TXNDC12	chr1	-	52485802	52486684	0.026946885032	0.874,0.979,1.0	0.88,0.8,0.84	0.111
1068	ENSG00000157601	MX1	chr21	+	42793764	42794022	0.0269804624591	0.783,1.0,0.9	0.136,1.0,0.304	0.414
1710	ENSG00000160796	NBEAL2	chr3	+	47048730	47049187	0.0269804624591	0.074,0.24,0.103	0.216,0.368,0.222	-0.13
3114	ENSG00000131795	RBM8A	chr1	+	145508015	145508611	0.0269804624591	0.736,1.0,0.884	0.955,1.0,0.959	-0.098
4238	ENSG00000143575	HAX1	chr1	+	154247629	154247959	0.0269804624591	0.014,0.035,0.012	0.017,0.009,0.008	0.009
5477	ENSG00000140474	ULK3	chr15	-	75134415	75134761	0.0269804624591	1.0,1.0,1.0	1.0,0.263,1.0	0.246
764	ENSG00000178467	P4HTM	chr3	+	49042293	49043300	0.0269921747577	1.0,1.0,1.0	1.0,1.0,0.462	0.179
1364	ENSG00000007392	LUC7L	chr16	-	277240	278401	0.0269921747577	0.348,0.35,0.448	0.167,0.286,0.25	0.148
3627	ENSG00000187531	SIRT7	chr17	-	79872169	79873388	0.0270679921993	0.0,0.059,0.098	0.169,0.2,0.028	-0.08
3892	ENSG00000172932	ANKRD13D	chr11	+	67057548	67057917	0.0273562423272	0.111,0.183,0.12	0.077,0.085,0.073	0.06
228	ENSG00000242485	MRPL20	chr1	-	1341188	1342399	0.0274350844479	0.004,0.014,0.016	0.024,0.028,0.015	-0.011
1983	ENSG00000148288	GBGT1	chr9	-	136028339	136030699	0.0274659531554	0.103,0.0,0.077	0.343,0.0,0.455	-0.206
213	ENSG00000269640	CTD-2521M24.9	chr19	+	17516632	17517105	0.0274870162676	0.056,0.044,0.07	0.283,0.167,0.073	-0.118
934	ENSG00000170037	CNTROB	chr17	+	7847440	7847956	0.0275719159582	0.097,0.039,0.074	0.214,0.333,0.088	-0.142
4751	ENSG00000119760	SUPT7L	chr2	-	27883850	27885148	0.0277505316481	0.643,1.0,0.571	0.9,0.872,1.0	-0.186
1925	ENSG00000101557	USP14	chr18	+	209970	210493	0.028130576078	0.007,0.009,0.0	0.043,0.054,0.0	-0.027
1032	ENSG00000159348	CYB5R1	chr1	-	202935014	202935728	0.0281553035575	0.037,0.051,0.059	0.092,0.055,0.164	-0.055
2339	ENSG00000131748	STARD3	chr17	+	37818503	37819737	0.0281640699642	0.0,0.333,0.647	0.2,1.0,1.0	-0.407
3386	ENSG00000103653	CSK	chr15	+	75093021	75093263	0.0281640699642	0.015,0.026,0.018	0.032,0.029,0.026	-0.009
4655	ENSG00000155229	MMS19	chr10	-	99221252	99221653	0.0282332034727	0.108,0.155,0.125	0.149,0.29,0.5	-0.184
734	ENSG00000238105	GOLGA2P5	chr12	-	100550942	100551517	0.0282996041322	0.182,0.116,0.458	0.127,0.063,0.1	0.155
5239	ENSG00000143793	C1orf35	chr1	-	228290010	228290261	0.0284632643668	0.053,0.019,0.006	0.063,0.004,0.112	-0.034
2861	ENSG00000177646	ACAD9	chr3	+	128628186	128628992	0.0288345377139	0.0,0.078,0.052	0.138,0.255,0.0	-0.088
817	ENSG00000177082	WDR73	chr15	-	85189203	85189579	0.0288345754454	0.072,0.469,0.082	0.352,0.466,0.716	-0.304
1390	ENSG00000122952	ZWINT	chr10	-	58117198	58118220	0.0289833310039	0.069,0.061,0.052	0.159,0.143,0.097	-0.072
2905	ENSG00000137802	MAPKBP1	chr15	+	42111443	42111848	0.0289851454093	0.0,0.0,0.063	0.107,0.029,0.111	-0.061
4561	ENSG00000164088	PPM1M	chr3	+	52282168	52282469	0.0289886261195	0.019,0.109,0.034	0.026,0.02,0.0	0.039
3953	ENSG00000005844	ITGAL	chr16	+	30485285	30485619	0.0293990432379	1.0,1.0,1.0	1.0,1.0,0.176	0.275
5662	ENSG00000196998	WDR45	chrX	-	48934303	48935570	0.0294031262092	0.939,0.818,0.846	1.0,1.0,1.0	-0.132
493	ENSG00000105364	MRPL4	chr19	+	10363072	10363377	0.0294561803892	0.134,0.021,0.038	0.0,0.034,0.055	0.035
3048	ENSG00000124222	STX16	chr20	+	57226327	57227143	0.029679348804	0.941,1.0,0.922	0.956,1.0,1.0	-0.031
3051	ENSG00000239779	WBP1	chr2	+	74686564	74686872	0.0299129141887	0.481,0.736,0.921	0.572,0.376,0.212	0.326
2708	ENSG00000154760	SLFN13	chr17	-	33771633	33772712	0.029941075324	0.92,0.737,1.0	0.8,1.0,1.0	-0.048
1780	ENSG00000173020	ADRBK1	chr11	+	67051177	67051420	0.0301665273138	0.021,0.022,0.036	0.024,0.058,0.046	-0.016
2727	ENSG00000129351	ILF3	chr19	+	10794592	10796441	0.0301665273138	0.042,0.064,0.054	0.094,0.098,0.072	-0.035
5616	ENSG00000165055	METTL2B	chr7	+	128116782	128117227	0.0301665273138	0.0,0.045,0.006	0.037,0.027,0.068	-0.027
3654	ENSG00000129197	RPAIN	chr17	+	5329290	5331531	0.0302799986699	0.093,0.083,0.031	0.104,0.094,0.172	-0.054
2455	ENSG00000168872	DDX19A	chr16	+	70404125	70405466	0.0303156592036	0.056,0.023,0.047	0.057,0.103,0.182	-0.072
5224	ENSG00000185507	IRF7	chr11	-	613784	614037	0.0303156592036	0.127,0.125,0.191	0.207,0.323,0.191	-0.093
3917	ENSG00000121716	PILRB	chr7	+	99950995	99951635	0.0305771302645	0.875,0.753,0.644	0.604,0.578,0.617	0.158
3324	ENSG00000100897	DCAF11	chr14	+	24584590	24584935	0.0305806779877	0.659,0.59,0.655	0.608,0.405,0.382	0.17
3020	ENSG00000140983	RHOT2	chr16	+	720122	720357	0.0305858529454	0.04,0.107,0.158	0.076,0.069,0.03	0.043
371	ENSG00000135655	USP15	chr12	+	62777620	62778083	0.0306545190452	0.0,0.0,0.008	0.081,0.0,0.03	-0.034
3922	ENSG00000166333	ILK	chr11	+	6630114	6630639	0.0306545190452	1.0,1.0,1.0	0.364,1.0,1.0	0.212
4733	ENSG00000082898	XPO1	chr2	-	61719701	61721226	0.0307944942785	1.0,1.0,1.0	0.76,0.429,1.0	0.27
3012	ENSG00000197114	ZGPAT	chr20	+	62364938	62366176	0.0311128294419	0.155,0.041,0.109	0.167,0.905,0.185	-0.317
1110	ENSG00000011243	AKAP8L	chr19	-	15514285	15514526	0.0311471266291	0.556,0.733,0.583	0.757,0.711,0.771	-0.122
831	ENSG00000122435	TRMT13	chr1	+	100605963	100606575	0.0312143136816	0.0,0.0,0.5	0.304,0.0,0.286	-0.03
780	ENSG00000074582	BCS1L	chr2	+	219526919	219527402	0.0312788469687	0.048,0.006,0.016	0.066,0.163,0.0	-0.053
5094	ENSG00000196498	NCOR2	chr12	-	124818969	124819826	0.0314763189588	0.063,0.022,0.023	0.046,0.063,0.143	-0.048
1843	ENSG00000111364	DDX55	chr12	+	124090477	124090706	0.0315955154616	1.0,1.0,1.0	0.458,1.0,1.0	0.181
743	ENSG00000126581	BECN1	chr17	-	40970804	40971627	0.0317355322177	0.059,0.067,0.044	0.102,0.071,0.102	-0.035
3823	ENSG00000125458	NT5C	chr17	-	73127059	73127376	0.0322598458336	0.094,0.038,0.082	0.098,0.177,0.089	-0.05
1415	ENSG00000164548	TRA2A	chr7	-	23561325	23562051	0.0327829064216	0.667,0.789,1.0	1.0,0.922,1.0	-0.155
480	ENSG00000173846	PLK3	chr1	+	45269271	45269696	0.0328593315178	0.083,0.218,0.101	0.059,0.048,0.099	0.065
5047	ENSG00000198520	C1orf228	chr1	+	45189991	45190340	0.0328593315178	0.63,0.548,0.308	0.578,0.785,0.855	-0.244
2908	ENSG00000119723	COQ6	chr14	+	74424849	74425781	0.0329172991095	0.125,0.125,0.0	0.111,0.778,0.385	-0.341
3049	ENSG00000124222	STX16	chr20	+	57226338	57227194	0.0329566329403	0.952,0.943,0.975	1.0,0.99,1.0	-0.04
3762	ENSG00000134955	SLC37A2	chr11	+	124955849	124959131	0.0332479117892	0.13,0.0,0.125	0.2,0.6,0.214	-0.253
58	ENSG00000103507	BCKDK	chr16	+	31120993	31121445	0.0334810868322	0.056,0.0,0.049	0.0,0.0,0.0	0.035
5267	ENSG00000077454	LRCH4	chr7	-	100174708	100175012	0.0334810868322	0.027,0.057,0.226	0.179,0.2,0.103	-0.057
2328	ENSG00000160818	GPATCH4	chr1	-	156565872	156566270	0.0335084935449	0.058,0.043,0.034	0.061,0.131,0.083	-0.047
3929	ENSG00000149100	EIF3M	chr11	+	32615411	32616559	0.0336928514402	0.007,0.028,0.023	0.032,0.035,0.042	-0.017
1239	ENSG00000148824	MTG1	chr10	+	135215032	135215749	0.0337001263239	0.124,0.033,0.254	0.179,0.317,0.176	-0.087
1896	ENSG00000167380	ZNF226	chr19	+	44669740	44669960	0.0340616161397	0.6,0.524,0.765	0.744,1.0,1.0	-0.285
1394	ENSG00000089818	NECAP1	chr12	+	8242531	8242895	0.0341542734569	0.053,0.016,0.013	0.049,0.0,0.185	-0.051
1102	ENSG00000068438	FTSJ1	chrX	+	48340984	48341415	0.0342903872286	0.033,0.067,0.086	0.033,0.06,0.021	0.024
1672	ENSG00000258890	CEP95	chr17	+	62530702	62532866	0.0343880201951	0.013,0.0,0.034	0.025,0.024,0.073	-0.025
2067	ENSG00000125995	ROMO1	chr20	+	34287372	34287685	0.0349312308384	1.0,1.0,1.0	1.0,1.0,0.0	0.333
2678	ENSG00000234741	GAS5	chr1	-	173833394	173833644	0.0349617449793	0.07,0.138,0.076	0.126,0.147,0.085	-0.025
5149	ENSG00000132781	MUTYH	chr1	-	45798434	45798842	0.0349617449793	1.0,1.0,1.0	1.0,0.273,1.0	0.242
1218	ENSG00000154889	MPPE1	chr18	-	11885674	11887024	0.0351089628759	1.0,0.4,1.0	1.0,1.0,1.0	-0.2
2809	ENSG00000111752	PHC1	chr12	+	9075228	9075384	0.0355045382337	1.0,1.0,0.785	1.0,1.0,1.0	-0.072
814	ENSG00000155366	RHOC	chr1	-	113245184	113245741	0.0360155378489	0.004,0.005,0.004	0.05,0.0,0.065	-0.034
943	ENSG00000090581	GNPTG	chr16	+	1402102	1402307	0.0360155378489	0.062,0.02,0.032	0.085,0.091,0.074	-0.045
3275	ENSG00000011485	PPP5C	chr19	+	46890622	46891705	0.0360155378489	0.051,0.035,0.064	0.067,0.0,0.0	0.028
5738	ENSG00000171720	HDAC3	chr5	-	141009426	141009692	0.0361563659533	0.211,0.103,0.189	0.204,0.636,0.25	-0.196
4650	ENSG00000125755	SYMPK	chr19	-	46357432	46357765	0.0362179366713	0.0,0.009,0.02	0.034,0.0,0.04	-0.015
5283	ENSG00000121851	POLR3GL	chr1	-	145456235	145457604	0.0364237732529	1.0,1.0,1.0	1.0,0.455,1.0	0.182
1324	ENSG00000125651	GTF2F1	chr19	-	6380914	6381206	0.0365684001783	0.024,0.025,0.033	0.098,0.017,0.031	-0.021
2214	ENSG00000149532	CPSF7	chr11	-	61183137	61183991	0.0367436623177	0.011,0.015,0.0	0.037,0.011,0.027	-0.016
3839	ENSG00000150990	DHX37	chr12	-	125434958	125435350	0.0367436623177	0.048,0.057,0.035	0.077,0.286,0.053	-0.092
2721	ENSG00000095015	MAP3K1	chr5	+	56183204	56184184	0.0368822978699	0.0,0.0,0.007	0.019,0.009,0.036	-0.019
3297	ENSG00000197343	ZNF655	chr7	+	99159510	99160117	0.0371182313094	0.692,0.68,1.0	1.0,1.0,0.765	-0.131
2629	ENSG00000100242	SUN2	chr22	-	39146902	39147378	0.0372213180473	0.017,0.073,0.02	0.0,0.019,0.021	0.023
2362	ENSG00000068308	OTUD5	chrX	-	48791736	48792140	0.0373573470194	0.406,0.814,0.522	0.686,0.831,1.0	-0.258
3564	ENSG00000106624	AEBP1	chr7	+	44150323	44150656	0.0373573470194	0.056,0.021,0.102	0.368,0.143,0.179	-0.17
1249	ENSG00000101158	NELFCD	chr20	+	57563968	57564695	0.0374124822264	0.016,0.051,0.025	0.086,0.034,0.046	-0.025
1089	ENSG00000196118	C16orf93	chr16	-	30770662	30771045	0.0374639691779	0.333,0.5,0.294	0.067,0.0,0.5	0.187
1222	ENSG00000175061	FAM211A-AS1	chr17	+	16342640	16343017	0.0381737419538	0.032,0.043,0.037	0.06,0.027,0.099	-0.025
763	ENSG00000178467	P4HTM	chr3	+	49042293	49043300	0.0382504190499	1.0,1.0,1.0	1.0,0.657,1.0	0.114
2109	ENSG00000184014	DENND5A	chr11	-	9164268	9165032	0.0383716871146	0.05,0.087,0.025	0.133,0.089,0.1	-0.053
2229	ENSG00000182866	LCK	chr1	+	32740337	32740684	0.0386578594389	0.108,0.051,0.091	0.141,0.062,0.165	-0.039
3918	ENSG00000150991	UBC	chr12	-	125396193	125398320	0.0387529373238	0.58,0.583,0.548	0.665,0.692,0.579	-0.075
1073	ENSG00000117616	C1orf63	chr1	-	25570040	25571792	0.0388300902872	0.653,1.0,0.659	0.556,0.612,0.375	0.256
485	ENSG00000066322	ELOVL1	chr1	-	43830598	43831047	0.039226505055	0.0,0.015,0.026	0.072,0.019,0.029	-0.026
1074	ENSG00000117616	C1orf63	chr1	-	25570040	25571792	0.0394295351291	0.91,0.923,0.776	0.783,0.736,0.58	0.17
288	ENSG00000100299	ARSA	chr22	-	51065983	51066598	0.0395823856549	0.8,0.556,0.667	0.0,0.0,1.0	0.341
3331	ENSG00000237441	RGL2	chr6	-	33261571	33261843	0.0396293398579	0.128,0.083,0.215	0.178,0.28,0.213	-0.082
4399	ENSG00000147168	IL2RG	chrX	-	70330005	70330538	0.0396667727252	0.009,0.028,0.014	0.018,0.052,0.023	-0.014
2683	ENSG00000234741	GAS5	chr1	-	173834366	173834685	0.0397666642116	0.043,0.053,0.036	0.041,0.087,0.054	-0.017
4750	ENSG00000119760	SUPT7L	chr2	-	27883850	27885148	0.0398597767385	0.277,0.148,0.394	0.588,0.635,0.261	-0.222
4164	ENSG00000130813	C19orf66	chr19	+	10201925	10202306	0.0401849955212	0.284,0.358,0.295	0.391,0.741,0.45	-0.215
5000	ENSG00000241370	RPP21	chr6	+	30312935	30313175	0.0402255804732	0.022,0.034,0.04	0.052,0.058,0.074	-0.029
1185	ENSG00000197989	SNHG12	chr1	-	28906044	28907158	0.040489740731	1.0,1.0,1.0	1.0,1.0,0.667	0.111
3708	ENSG00000006015	C19orf60	chr19	+	18699804	18700493	0.0405441281338	0.357,0.39,0.111	0.833,0.619,0.484	-0.359
3042	ENSG00000135974	C2orf49	chr2	+	105959304	105959680	0.0409837026589	0.37,0.455,0.443	0.3,0.119,0.355	0.165
880	ENSG00000123066	MED13L	chr12	-	116412975	116413543	0.0413523206787	0.011,0.055,0.051	0.134,0.083,0.034	-0.045
4775	ENSG00000198373	WWP2	chr16	+	69965411	69965793	0.0413523206787	0.222,0.0,0.18	0.011,0.077,0.073	0.08
2107	ENSG00000185513	L3MBTL1	chr20	+	42169392	42170534	0.0417972440545	0.625,0.8,0.913	1.0,1.0,1.0	-0.221
3371	ENSG00000168701	TMEM208	chr16	+	67262397	67262784	0.0423285546808	1.0,0.097,0.846	0.182,0.167,0.0	0.531
806	ENSG00000174365	SNHG11	chr20	+	37078904	37079564	0.0424000308071	0.139,0.0,0.076	0.0,0.078,0.0	0.046
5025	ENSG00000161016	RPL8	chr8	-	146016661	146016880	0.042525818298	0.948,0.94,0.936	0.955,0.939,0.963	-0.011
5513	ENSG00000138002	IFT172	chr2	-	27699507	27700187	0.0427263549284	0.0,0.0,0.0	1.0,0.0,0.091	-0.364
1918	ENSG00000127419	TMEM175	chr4	+	941903	942403	0.0429694052641	0.733,0.619,0.667	0.918,0.961,0.771	-0.21
4008	ENSG00000055955	ITIH4	chr3	-	52852067	52852299	0.0429766909356	0.21,0.444,0.364	0.078,0.218,0.18	0.181
4722	ENSG00000161996	WDR90	chr16	+	716454	716792	0.0432928656292	0.03,0.055,0.023	0.0,0.0,0.0	0.036
212	ENSG00000269640	CTD-2521M24.9	chr19	+	17516632	17517105	0.043355844562	0.029,0.019,0.02	0.073,0.037,0.062	-0.035
4611	ENSG00000008128	CDK11A	chr1	-	1635661	1636094	0.0435901705977	0.132,0.065,0.579	0.397,0.5,0.6	-0.24
1563	ENSG00000213024	NUP62	chr19	-	50430950	50432761	0.0435941116569	0.897,1.0,0.796	1.0,0.75,1.0	-0.019
1987	ENSG00000143224	PPOX	chr1	+	161136889	161137276	0.0435941116569	0.079,0.4,0.103	0.355,0.889,0.234	-0.299
17	ENSG00000129219	PLD2	chr17	+	4721296	4721680	0.0436514794633	0.0,0.0,0.0	0.0,0.0,0.727	-0.242
2667	ENSG00000129667	RHBDF2	chr17	-	74474887	74475359	0.0436742026615	0.054,0.015,0.008	0.036,0.133,0.041	-0.044
1626	ENSG00000169045	HNRNPH1	chr5	-	179043126	179044111	0.0437848852193	0.022,0.023,0.028	0.027,0.035,0.042	-0.01
1956	ENSG00000183207	RUVBL2	chr19	+	49513229	49513868	0.0443487424781	0.028,0.02,0.054	0.069,0.085,0.031	-0.028
481	ENSG00000173846	PLK3	chr1	+	45270010	45270451	0.0443870676391	0.088,0.012,0.068	0.0,0.027,0.111	0.01
4945	ENSG00000114745	GORASP1	chr3	-	39142237	39142593	0.0444283184156	0.1,0.069,0.302	0.054,0.028,0.2	0.063
4069	ENSG00000131652	THOC6	chr16	+	3075708	3076289	0.0446192103033	0.078,0.109,0.062	0.073,0.0,0.067	0.036
1922	ENSG00000106290	TAF6	chr7	-	99710971	99711392	0.0446349186037	1.0,1.0,1.0	0.368,1.0,1.0	0.211
1859	ENSG00000163516	ANKZF1	chr2	+	220097800	220098155	0.0447181354661	0.077,0.052,0.009	0.124,0.0,0.139	-0.042
3144	ENSG00000133112	TPT1	chr13	-	45914846	45915293	0.0449486070637	0.833,0.106,0.12	1.0,0.596,0.419	-0.319
3567	ENSG00000048740	CELF2	chr10	+	11370888	11374591	0.0450078352383	0.6,0.74,0.618	0.554,0.588,0.392	0.141
1528	ENSG00000185163	DDX51	chr12	-	132625375	132625965	0.0451558703201	0.0,0.143,0.063	0.379,0.0,0.2	-0.124
3390	ENSG00000214078	CPNE1	chr20	-	34218360	34218956	0.0451827872091	1.0,0.902,0.826	0.882,0.567,0.92	0.12
1786	ENSG00000113108	APBB3	chr5	-	139941171	139941434	0.0453601191806	0.556,0.2,0.438	0.944,1.0,0.333	-0.361
1802	ENSG00000162066	AMDHD2	chr16	+	2570769	2571124	0.0454611331597	0.0,0.067,0.0	0.097,0.032,0.127	-0.063
732	ENSG00000160961	ZNF333	chr19	+	14827805	14828545	0.0456713910134	0.0,0.0,0.143	0.1,0.018,0.143	-0.039
1667	ENSG00000140464	PML	chr15	+	74326818	74328735	0.0460043161376	0.096,0.215,0.195	0.378,0.909,0.22	-0.334
5264	ENSG00000079616	KIF22	chr16	+	29809913	29810505	0.0460782259357	0.032,0.005,0.051	0.0,0.0,0.0	0.029
290	ENSG00000177628	GBA	chr1	-	155204985	155205635	0.0461023326004	0.0,0.0,0.0	0.0,0.333,0.0	-0.111
1331	ENSG00000125746	EML2	chr19	-	46136118	46136397	0.0461023326004	0.046,0.038,0.074	0.027,0.0,0.0	0.044
2479	ENSG00000196497	IPO4	chr14	-	24657549	24657844	0.0461138020451	0.0,0.078,0.091	0.023,0.0,0.0	0.049
324	ENSG00000065357	DGKA	chr12	+	56347133	56347805	0.0462616006285	0.045,0.026,0.017	0.039,0.053,0.03	-0.011
4841	ENSG00000099797	TECR	chr19	+	14674469	14674715	0.0462616006285	0.938,1.0,0.872	1.0,1.0,0.973	-0.054
5497	ENSG00000089053	ANAPC5	chr12	-	121756079	121756411	0.0462616006285	0.014,0.032,0.018	0.067,0.032,0.027	-0.021
1961	ENSG00000204843	DCTN1	chr2	-	74593585	74594059	0.0463035521706	0.078,0.117,0.143	0.077,0.074,0.0	0.062
4615	ENSG00000144021	CIAO1	chr2	+	96934194	96935093	0.0468002432397	0.098,0.185,0.076	0.119,0.227,0.271	-0.086
4236	ENSG00000143575	HAX1	chr1	+	154247425	154247736	0.047519989513	0.46,1.0,0.752	0.872,1.0,1.0	-0.22
1025	ENSG00000160753	RUSC1	chr1	+	155295654	155296923	0.0477017488249	0.015,0.008,0.006	0.0,0.143,0.0	-0.038
2688	ENSG00000180747	CTD-2547E10.2	chr16	-	21466663	21467193	0.0477017488249	0.25,0.333,1.0	1.0,0.2,1.0	-0.206
2363	ENSG00000068308	OTUD5	chrX	-	48791736	48792140	0.0483157368125	0.096,0.093,0.051	0.092,0.141,0.114	-0.036
3086	ENSG00000161204	ABCF3	chr3	+	183906875	183907065	0.0485341436401	0.057,0.085,0.067	0.043,0.03,0.012	0.041
4317	ENSG00000182325	FBXL6	chr8	-	145579959	145580373	0.0485354836827	0.0,0.133,0.072	0.249,0.135,0.427	-0.202
1296	ENSG00000106263	EIF3B	chr7	+	2418323	2418877	0.0496343273952	0.026,0.034,0.047	0.056,0.004,0.136	-0.03
4854	ENSG00000171863	RPS7	chr2	+	3622914	3623274	0.0498692960455	0.317,0.173,0.613	0.64,0.72,0.441	-0.233

## Sheet: day8vsday0
ID	GeneID	geneSymbol	chr	strand	riExonStart_0base	riExonEnd	FDR	PSI1	PSI2	DeltaPSI
33	ENSG00000115875	SRSF7	chr2	-	38975720	38976847	0.0	0.06,0.071,0.082	0.309,0.313,0.243	-0.217
37	ENSG00000136450	SRSF1	chr17	-	56082283	56083334	0.0	0.969,0.978,0.908	0.782,0.721,0.726	0.209
161	ENSG00000102030	NAA10	chrX	-	153197523	153197884	0.0	0.057,0.043,0.056	0.127,0.212,0.269	-0.151
193	ENSG00000204257	HLA-DMA	chr6	-	32917387	32918580	0.0	0.046,0.049,0.063	0.198,0.181,0.152	-0.124
230	ENSG00000067064	IDI1	chr10	-	1089240	1090111	0.0	0.03,0.035,0.011	0.202,0.31,0.283	-0.24
363	ENSG00000167552	TUBA1A	chr12	-	49580092	49580616	0.0	0.042,0.009,0.0	0.138,0.237,0.077	-0.134
424	ENSG00000198258	UBL5	chr19	+	9939002	9939351	0.0	0.008,0.011,0.008	0.03,0.032,0.029	-0.021
475	ENSG00000132475	H3F3B	chr17	-	73774890	73775265	0.0	0.009,0.003,0.009	0.05,0.034,0.018	-0.027
774	ENSG00000198830	HMGN2	chr1	+	26799973	26800626	0.0	0.013,0.009,0.01	0.039,0.031,0.03	-0.023
950	ENSG00000136908	DPM2	chr9	-	130698831	130699802	0.0	0.027,0.016,0.016	0.159,0.151,0.171	-0.141
1163	ENSG00000123136	DDX39A	chr19	-	14520114	14520457	0.0	0.013,0.016,0.031	0.076,0.081,0.084	-0.06
1164	ENSG00000123136	DDX39A	chr19	-	14520553	14521146	0.0	0.014,0.016,0.032	0.095,0.079,0.099	-0.07
1633	ENSG00000169045	HNRNPH1	chr5	-	179044799	179045061	0.0	0.026,0.021,0.025	0.072,0.116,0.069	-0.062
1634	ENSG00000169045	HNRNPH1	chr5	-	179047892	179048398	0.0	0.072,0.041,0.044	0.174,0.166,0.11	-0.098
1886	ENSG00000092531	SNAP23	chr15	+	42805152	42805645	0.0	0.05,0.04,0.045	0.113,0.155,0.153	-0.095
1930	ENSG00000086504	MRPL28	chr16	-	418500	419220	0.0	0.015,0.008,0.003	0.084,0.105,0.118	-0.094
2203	ENSG00000204264	PSMB8	chr6	-	32810448	32810866	0.0	0.01,0.007,0.004	0.043,0.022,0.035	-0.026
2278	ENSG00000075415	SLC25A3	chr12	+	98987402	98987913	0.0	0.021,0.018,0.039	0.131,0.253,0.09	-0.132
2777	ENSG00000132274	TRIM22	chr11	+	5718477	5719775	0.0	0.044,0.059,0.065	0.131,0.14,0.131	-0.078
3084	ENSG00000177731	FLII	chr17	-	18149057	18149376	0.0	0.028,0.029,0.061	0.118,0.175,0.147	-0.107
3118	ENSG00000131795	RBM8A	chr1	+	145508015	145508284	0.0	0.02,0.011,0.014	0.143,0.14,0.116	-0.118
3119	ENSG00000131795	RBM8A	chr1	+	145508015	145508284	0.0	0.192,0.146,0.158	0.586,0.601,0.454	-0.382
3548	ENSG00000103496	STX4	chr16	+	31045546	31045857	0.0	0.071,0.022,0.049	0.188,0.126,0.196	-0.123
3582	ENSG00000100650	SRSF5	chr14	+	70235514	70235968	0.0	0.008,0.012,0.007	0.047,0.037,0.026	-0.028
3879	ENSG00000108654	DDX5	chr17	-	62498279	62498667	0.0	0.013,0.008,0.006	0.043,0.051,0.037	-0.035
4153	ENSG00000143543	JTB	chr1	-	153949168	153949489	0.0	0.038,0.031,0.046	0.119,0.143,0.083	-0.077
4294	ENSG00000161960	EIF4A1	chr17	+	7479841	7480483	0.0	0.008,0.006,0.011	0.05,0.051,0.045	-0.04
4295	ENSG00000161960	EIF4A1	chr17	+	7480886	7481562	0.0	0.013,0.019,0.017	0.053,0.041,0.036	-0.027
4297	ENSG00000161960	EIF4A1	chr17	+	7481144	7481562	0.0	0.036,0.039,0.048	0.112,0.123,0.073	-0.062
4315	ENSG00000187514	PTMA	chr2	+	232576057	232576693	0.0	0.055,0.044,0.048	0.166,0.111,0.102	-0.077
4326	ENSG00000173812	EIF1	chr17	+	39846029	39846441	0.0	0.006,0.004,0.008	0.161,0.142,0.106	-0.13
4641	ENSG00000141562	NARF	chr17	+	80441591	80442826	0.0	0.014,0.037,0.027	0.173,0.097,0.201	-0.131
4925	ENSG00000100911	PSME2	chr14	-	24614918	24615449	0.0	0.018,0.019,0.026	0.041,0.055,0.076	-0.036
5366	ENSG00000060138	YBX3	chr12	-	10862506	10865932	0.0	0.031,0.035,0.032	0.286,0.169,0.207	-0.188
5530	ENSG00000184436	THAP7	chr22	-	21354935	21355700	0.0	0.028,0.02,0.007	0.119,0.241,0.2	-0.168
5539	ENSG00000198563	DDX39B	chr6	-	31500556	31503262	0.0	0.063,0.079,0.059	0.247,0.231,0.319	-0.199
5567	ENSG00000156976	EIF4A2	chr3	+	186502352	186503840	0.0	0.038,0.021,0.037	0.117,0.086,0.082	-0.063
1240	ENSG00000148824	MTG1	chr10	+	135215032	135215749	0.000100380497489	0.118,0.067,0.105	0.179,0.317,0.176	-0.127
4603	ENSG00000118308	LRMP	chr12	+	25232331	25232697	0.000100380497489	0.047,0.045,0.037	0.101,0.082,0.083	-0.046
895	ENSG00000140400	MAN2C1	chr15	-	75648946	75649243	0.000106277608086	0.114,0.133,0.057	0.078,0.023,0.0	0.068
4110	ENSG00000115677	HDLBP	chr2	-	242208368	242208710	0.000111201488571	0.578,0.804,1.0	1.0,1.0,1.0	-0.206
586	ENSG00000166582	CENPV	chr17	-	16251929	16252647	0.00011129747346	0.65,0.778,1.0	1.0,1.0,1.0	-0.191
4838	ENSG00000104823	ECH1	chr19	-	39306496	39306995	0.000112319744309	0.013,0.011,0.011	0.047,0.03,0.034	-0.025
871	ENSG00000142541	RPL13A	chr19	+	49993106	49993554	0.000112776451625	0.93,0.961,0.951	0.898,0.824,0.809	0.104
4274	ENSG00000149600	COMMD7	chr20	-	31290504	31291873	0.000114685437148	0.058,0.033,0.043	0.113,0.196,0.106	-0.094
4731	ENSG00000100241	SBF1	chr22	-	50885750	50886038	0.000115639722458	0.018,0.003,0.003	0.031,0.084,0.027	-0.039
401	ENSG00000007541	PIGQ	chr16	+	630182	630972	0.000120608867279	0.193,0.143,0.013	0.029,0.0,0.0	0.107
2076	ENSG00000129353	SLC44A2	chr19	+	10745838	10746191	0.000120608867279	0.075,0.077,0.068	0.113,0.127,0.171	-0.064
2711	ENSG00000102879	CORO1A	chr16	+	30196529	30198041	0.000120608867279	0.052,0.035,0.037	0.063,0.056,0.064	-0.02
1537	ENSG00000132017	DCAF15	chr19	+	14071098	14071392	0.000123416657756	0.018,0.044,0.057	0.141,0.085,0.101	-0.069
5301	ENSG00000205593	DENND6B	chr22	-	50752242	50752701	0.00012715113349	0.079,0.04,0.13	0.247,0.175,0.25	-0.141
3054	ENSG00000124222	STX16	chr20	+	57226327	57227143	0.000136817667614	0.942,0.927,0.879	0.956,1.0,1.0	-0.069
3688	ENSG00000215021	PHB2	chr12	-	7076838	7077184	0.000136817667614	0.009,0.006,0.004	0.018,0.027,0.016	-0.014
3692	ENSG00000100417	PMM1	chr22	-	41979962	41980376	0.000142820975325	0.03,0.048,0.026	0.362,0.034,0.164	-0.152
2379	ENSG00000099330	OCEL1	chr19	+	17337501	17338008	0.000143529165255	1.0,1.0,1.0	0.333,0.579,1.0	0.363
256	ENSG00000118762	PKD2	chr4	+	88986525	88987031	0.000144071904269	0.253,0.033,0.0	0.0,0.0,0.0	0.095
3305	ENSG00000197343	ZNF655	chr7	+	99159510	99160117	0.000173472655529	0.153,0.12,0.083	0.506,0.284,0.224	-0.219
1093	ENSG00000128815	WDFY4	chr10	+	50174570	50177293	0.000177230631309	0.113,0.071,0.085	0.158,0.207,0.174	-0.09
1821	ENSG00000141522	ARHGDIA	chr17	-	79827205	79827501	0.00017895206697	0.011,0.005,0.01	0.026,0.031,0.011	-0.014
3013	ENSG00000147576	ADHFE1	chr8	+	67356601	67356983	0.000180369375643	0.138,0.091,0.226	0.0,0.056,0.0	0.133
2018	ENSG00000102125	TAZ	chrX	+	153647881	153648433	0.000187487214527	0.283,0.257,0.212	0.409,0.577,0.494	-0.243
3468	ENSG00000160948	VPS28	chr8	-	145650328	145651155	0.000188823014764	0.087,0.1,0.06	0.096,0.182,0.174	-0.068
3055	ENSG00000124222	STX16	chr20	+	57226338	57227194	0.000193645002133	0.942,0.893,0.982	1.0,0.99,1.0	-0.058
4861	ENSG00000127603	MACF1	chr1	+	39950272	39952659	0.000194284938562	0.006,0.02,0.007	0.028,0.07,0.01	-0.025
5269	ENSG00000077454	LRCH4	chr7	-	100174316	100174628	0.00020032839288	0.17,0.088,0.074	0.159,0.286,0.286	-0.133
3123	ENSG00000064607	SUGP2	chr19	-	19105174	19106089	0.000203069718493	0.147,0.189,0.223	0.471,0.885,0.404	-0.4
2179	ENSG00000130305	NSUN5	chr7	-	72717226	72717737	0.00020463148189	0.023,0.044,0.063	0.034,0.134,0.134	-0.057
4750	ENSG00000144591	GMPPA	chr2	+	220370179	220370483	0.000210077941033	0.141,0.095,0.137	0.303,0.294,0.246	-0.157
5683	ENSG00000122678	POLM	chr7	-	44113729	44114129	0.000210077941033	1.0,0.667,0.818	0.364,0.429,0.579	0.371
2424	ENSG00000176978	DPP7	chr9	-	140008914	140009170	0.000212472250289	0.0,0.351,0.089	0.038,0.0,0.0	0.134
5205	ENSG00000105726	ATP13A1	chr19	-	19758222	19758568	0.000216234383123	0.029,0.032,0.033	0.095,0.049,0.098	-0.049
3243	ENSG00000136718	IMP4	chr2	+	131100466	131100767	0.000219396367836	0.006,0.013,0.026	0.047,0.071,0.012	-0.028
2956	ENSG00000076382	SPAG5	chr17	-	26905235	26905546	0.000226517006955	0.073,0.026,0.067	0.192,0.385,0.064	-0.158
3631	ENSG00000187531	SIRT7	chr17	-	79872169	79872578	0.000226517006955	0.068,0.04,0.117	0.191,0.396,0.188	-0.183
4669	ENSG00000189046	ALKBH2	chr12	-	109530311	109531277	0.000228688236782	0.135,0.109,0.077	0.302,0.379,0.144	-0.168
3399	ENSG00000103266	STUB1	chr16	+	731792	732076	0.000234194696132	0.048,0.031,0.028	0.054,0.085,0.067	-0.033
2469	ENSG00000141551	CSNK1D	chr17	-	80203851	80206890	0.000242049475043	0.069,0.043,0.057	0.155,0.098,0.148	-0.077
445	ENSG00000101444	AHCY	chr20	-	32878137	32878444	0.000242132135013	0.004,0.009,0.014	0.024,0.017,0.077	-0.03
3375	ENSG00000099901	RANBP1	chr22	+	20113825	20114704	0.000242132135013	0.036,0.019,0.031	0.064,0.062,0.052	-0.031
4267	ENSG00000213782	DDX47	chr12	+	12976136	12977611	0.000251583867913	0.046,0.034,0.025	0.136,0.076,0.2	-0.102
386	ENSG00000157353	FUK	chr16	+	70512453	70513306	0.000258560727741	0.013,0.0,0.061	0.055,0.226,0.267	-0.158
3080	ENSG00000177731	FLII	chr17	-	18148149	18148733	0.000260490897566	0.013,0.013,0.011	0.041,0.031,0.018	-0.018
4351	ENSG00000182165	TP53TG1	chr7	-	86974358	86974831	0.000264649606621	0.246,0.399,0.26	0.695,0.525,0.792	-0.369
5479	ENSG00000140474	ULK3	chr15	-	75132574	75132982	0.000278619686648	0.298,0.086,0.366	0.813,0.625,0.565	-0.418
2598	ENSG00000070756	PABPC1	chr8	-	101730000	101730508	0.000286491639934	0.9,0.922,0.932	0.947,0.951,0.986	-0.043
1334	ENSG00000125746	EML2	chr19	-	46141762	46142131	0.000291736365498	0.043,0.029,0.288	0.037,0.0,0.0	0.108
5424	ENSG00000026025	VIM	chr10	+	17277167	17278378	0.000315561685866	0.007,0.005,0.007	0.027,0.022,0.008	-0.013
2341	ENSG00000131748	STARD3	chr17	+	37818503	37819737	0.000333103341755	0.036,0.046,0.038	0.004,0.004,0.02	0.031
2485	ENSG00000204371	EHMT2	chr6	-	31852168	31852576	0.000336445201674	0.096,0.01,0.045	0.157,0.088,0.148	-0.081
4273	ENSG00000130653	PNPLA7	chr9	-	140372485	140373690	0.000336445201674	0.0,0.0,0.0	0.244,0.021,0.172	-0.146
3371	ENSG00000142186	SCYL1	chr11	+	65305740	65306175	0.000340054438633	0.375,0.417,0.405	0.628,1.0,0.867	-0.433
3453	ENSG00000134905	CARS2	chr13	-	111298313	111299586	0.000341239335662	0.088,0.055,0.05	0.209,0.062,0.146	-0.075
1514	ENSG00000125611	CHCHD5	chr2	+	113343550	113343942	0.000343792792489	0.003,0.004,0.001	0.085,0.014,0.0	-0.03
4299	ENSG00000165516	KLHDC2	chr14	+	50246312	50246524	0.000344153904179	0.064,0.148,0.054	0.247,0.138,0.357	-0.159
399	ENSG00000185122	HSF1	chr8	+	145537508	145537717	0.000354525349879	0.087,0.118,0.084	0.165,0.224,0.215	-0.105
4197	ENSG00000173992	CCS	chr11	+	66366586	66367107	0.000356945034063	0.184,0.122,0.144	0.487,0.401,0.2	-0.213
3215	ENSG00000172053	QARS	chr3	-	49140777	49141139	0.000362042250368	0.088,0.047,0.067	0.137,0.106,0.088	-0.043
3714	ENSG00000006015	C19orf60	chr19	+	18699804	18700493	0.000362042250368	0.342,0.131,0.032	0.833,0.619,0.484	-0.477
2008	ENSG00000102316	MAGED2	chrX	+	54836154	54836646	0.000363922998076	0.967,0.807,0.794	0.925,1.0,1.0	-0.119
5358	ENSG00000118515	SGK1	chr6	-	134494411	134494704	0.000371940075108	0.152,0.032,0.059	0.014,0.0,0.015	0.071
4794	ENSG00000149636	DSN1	chr20	-	35399275	35399876	0.000372711988771	0.941,0.913,0.667	1.0,1.0,1.0	-0.16
795	ENSG00000077463	SIRT6	chr19	-	4175024	4175757	0.000385444288365	0.7,0.5,0.826	0.75,0.931,1.0	-0.218
2064	ENSG00000130299	GTPBP3	chr19	+	17449762	17450075	0.000391947757468	0.12,0.117,0.028	0.0,0.0,0.044	0.074
2510	ENSG00000011295	TTC19	chr17	+	15929853	15932100	0.000392730135539	0.073,0.027,0.055	0.095,0.2,0.161	-0.1
727	ENSG00000162004	CCDC78	chr16	-	772921	773936	0.000394728863103	0.014,0.095,0.042	0.273,0.2,0.161	-0.161
3858	ENSG00000125875	TBC1D20	chr20	-	422231	422687	0.000398096639076	0.073,0.0,0.0	0.256,0.059,0.14	-0.127
498	ENSG00000005700	IBTK	chr6	-	82900789	82901596	0.000404205265815	0.011,0.0,0.024	0.038,0.297,0.033	-0.111
701	ENSG00000241878	PISD	chr22	-	32016981	32017458	0.000404205265815	0.067,0.029,0.036	0.114,0.2,0.19	-0.124
5200	ENSG00000101365	IDH3B	chr20	-	2639040	2639483	0.000408895755779	0.642,0.658,0.647	0.872,0.828,0.732	-0.162
451	ENSG00000120008	WDR11	chr10	+	122665387	122666367	0.000432993242834	0.039,0.07,0.074	0.271,0.19,0.068	-0.115
3542	ENSG00000103365	GGA2	chr16	-	23504680	23505699	0.000446285315195	0.076,0.05,0.056	0.092,0.093,0.15	-0.051
3988	ENSG00000141452	C18orf8	chr18	+	21110192	21110576	0.000446285315195	0.029,0.074,0.047	0.057,0.156,0.159	-0.074
2413	ENSG00000234745	HLA-B	chr6	-	31323943	31324734	0.000453181140861	0.006,0.004,0.006	0.013,0.016,0.015	-0.009
4840	ENSG00000198218	QRICH1	chr3	-	49070054	49070661	0.000464787775411	0.067,0.073,0.027	0.106,0.235,0.09	-0.088
2173	ENSG00000156873	PHKG2	chr16	+	30762426	30762924	0.000469797474677	0.142,0.047,0.212	0.212,0.392,0.247	-0.15
3256	ENSG00000172732	MUS81	chr11	+	65632190	65632616	0.000471064937934	0.877,0.874,0.748	0.739,0.292,0.475	0.331
3015	ENSG00000197114	ZGPAT	chr20	+	62364938	62366176	0.000474495840497	0.619,0.636,0.917	0.833,1.0,1.0	-0.22
2772	ENSG00000171453	POLR1C	chr6	+	43487443	43487923	0.000480940253164	0.096,0.081,0.087	0.132,0.162,0.251	-0.094
2555	ENSG00000197858	GPAA1	chr8	+	145138291	145138764	0.000497497679106	0.988,1.0,1.0	0.975,1.0,0.647	0.122
247	ENSG00000108465	CDK5RAP3	chr17	+	46052879	46053379	0.000508427890715	0.359,0.231,0.298	0.435,0.56,0.405	-0.171
3628	ENSG00000104884	ERCC2	chr19	-	45872187	45872405	0.000520776986139	0.087,0.0,0.064	0.0,0.0,0.0	0.05
5351	ENSG00000095059	DHPS	chr19	-	12790270	12790533	0.000520776986139	0.036,0.02,0.034	0.061,0.137,0.027	-0.045
412	ENSG00000111144	LTA4H	chr12	-	96402871	96407036	0.000528795942935	0.008,0.006,0.016	0.043,0.019,0.027	-0.02
753	ENSG00000112787	FBRSL1	chr12	+	133150904	133151150	0.000528795942935	0.032,0.038,0.027	0.103,0.046,0.122	-0.058
69	ENSG00000167302	ENTHD2	chr17	-	79210779	79211259	0.000529513552555	0.164,0.0,0.105	0.068,0.0,0.03	0.057
2526	ENSG00000244754	N4BP2L2	chr13	-	33112754	33112929	0.000529513552555	0.845,0.87,0.82	0.745,0.726,0.762	0.101
1226	ENSG00000175061	FAM211A-AS1	chr17	+	16342640	16343567	0.000531968775381	0.978,0.886,1.0	0.641,0.238,1.0	0.328
1489	ENSG00000108591	DRG2	chr17	+	18002946	18003749	0.000536831504324	0.951,1.0,0.956	0.9,0.333,0.699	0.325
443	ENSG00000128699	ORMDL1	chr2	-	190647147	190647849	0.000537929893167	0.111,0.081,0.046	0.188,0.393,0.136	-0.16
46	ENSG00000149792	MRPL49	chr11	+	64893197	64894835	0.000546138476431	0.905,0.92,0.803	0.938,1.0,1.0	-0.103
2136	ENSG00000143418	CERS2	chr1	-	150939231	150939678	0.000548177148006	0.012,0.016,0.028	0.051,0.041,0.069	-0.035
4583	ENSG00000142002	DPP9	chr19	-	4684674	4685783	0.000548544347806	0.022,0.016,0.03	0.013,0.172,0.2	-0.106
5439	ENSG00000165782	TMEM55B	chr14	-	20926016	20926861	0.000548544347806	0.895,1.0,0.84	1.0,1.0,1.0	-0.088
1502	ENSG00000197958	RPL12	chr9	-	130211888	130213684	0.000552870844521	0.919,0.888,0.911	0.963,1.0,0.983	-0.076
4023	ENSG00000150776	C11orf57	chr11	+	111945039	111945640	0.000552960052244	0.795,0.853,0.835	0.882,1.0,1.0	-0.133
2961	ENSG00000103024	NME3	chr16	-	1821070	1821411	0.000562387730103	0.08,0.047,0.104	0.184,0.213,0.214	-0.127
5056	ENSG00000168961	LGALS9	chr17	+	25974055	25974458	0.000573832686898	0.018,0.015,0.009	0.02,0.043,0.038	-0.02
5436	ENSG00000132424	PNISR	chr6	-	99851704	99852578	0.000575727300465	0.183,0.141,0.206	0.125,0.099,0.121	0.062
1979	ENSG00000165280	VCP	chr9	-	35061999	35062347	0.000580116063089	0.01,0.019,0.011	0.029,0.056,0.024	-0.023
3783	ENSG00000130935	NOL11	chr17	+	65734237	65735126	0.000583832028313	0.004,0.0,0.008	0.036,0.016,0.129	-0.056
4190	ENSG00000135452	TSPAN31	chr12	+	58139958	58140503	0.000583832028313	0.01,0.005,0.014	0.043,0.113,0.0	-0.042
2115	ENSG00000174093	RP11-1407O15.2	chr17	-	36361696	36365176	0.000589224681596	1.0,0.455,1.0	0.368,0.167,0.5	0.473
3220	ENSG00000169733	RFNG	chr17	-	80007552	80007882	0.000589468238375	0.125,0.0,0.046	0.125,0.364,0.249	-0.189
138	ENSG00000137409	MTCH1	chr6	-	36938181	36938470	0.000617860366936	0.03,0.002,0.009	0.048,0.046,0.019	-0.024
1327	ENSG00000125651	GTF2F1	chr19	-	6381369	6381626	0.000627219178393	0.013,0.033,0.023	0.074,0.043,0.027	-0.025
2661	ENSG00000145191	EIF2B5	chr3	+	183860839	183862012	0.000627219178393	1.0,1.0,0.7	0.536,0.308,0.678	0.393
4807	ENSG00000115282	TTC31	chr2	+	74719265	74719572	0.000630340102005	0.25,0.49,0.686	0.108,0.126,0.05	0.381
1775	ENSG00000008710	PKD1	chr16	-	2147728	2147985	0.000631996452512	0.0,0.0,0.0	0.0,0.517,0.151	-0.223
1102	ENSG00000068438	FTSJ1	chrX	+	48339813	48340103	0.000672332306967	0.047,0.045,0.038	0.212,0.162,0.032	-0.092
2294	ENSG00000145020	AMT	chr3	-	49454210	49455151	0.000681436483138	1.0,0.667,0.357	0.962,1.0,1.0	-0.313
2171	ENSG00000167967	E4F1	chr16	+	2279570	2282365	0.000685808079666	0.083,0.017,0.026	0.28,0.0,0.273	-0.142
3414	ENSG00000196839	ADA	chr20	-	43251469	43251719	0.000687272794929	0.061,0.03,0.024	0.162,0.023,0.122	-0.064
865	ENSG00000204525	HLA-C	chr6	-	31237269	31237862	0.000688944301337	0.016,0.023,0.018	0.019,0.04,0.028	-0.01
2135	ENSG00000087088	BAX	chr19	+	49464066	49465055	0.000695205342459	0.061,0.04,0.066	0.189,0.097,0.098	-0.072
4444	ENSG00000176986	SEC24C	chr10	+	75529104	75529491	0.00071210412491	0.029,0.021,0.068	0.096,0.115,0.082	-0.058
3413	ENSG00000196839	ADA	chr20	-	43248939	43249788	0.00073765036855	0.026,0.007,0.002	0.088,0.057,0.0	-0.037
1803	ENSG00000266714	MYO15B	chr17	+	73617424	73617650	0.000751744910258	0.0,0.0,0.0	0.08,0.05,0.07	-0.067
4546	ENSG00000133313	CNDP2	chr18	+	72183462	72186331	0.000751744910258	1.0,1.0,1.0	0.862,1.0,0.333	0.268
2790	ENSG00000158828	PINK1	chr1	+	20974997	20975724	0.000753553926595	0.292,0.404,0.625	1.0,0.75,0.714	-0.381
3604	ENSG00000256269	HMBS	chr11	+	118960392	118960777	0.000753553926595	0.006,0.029,0.009	0.0,0.171,0.122	-0.083
2574	ENSG00000143633	C1orf131	chr1	-	231359508	231361269	0.000755644075075	0.038,0.011,0.005	0.072,0.031,0.07	-0.04
5294	ENSG00000182199	SHMT2	chr12	+	57624585	57625696	0.000755644075075	0.479,0.641,0.451	0.35,0.123,0.13	0.323
4015	ENSG00000055955	ITIH4	chr3	-	52852067	52852299	0.000765417952793	0.347,0.494,0.494	0.078,0.218,0.18	0.286
2328	ENSG00000109103	UNC119	chr17	-	26873725	26874867	0.00077393156317	0.114,0.108,0.101	0.156,0.344,0.183	-0.12
204	ENSG00000234608	MAPKAPK5-AS1	chr12	-	112279130	112279514	0.000774088779044	0.686,0.83,0.87	0.976,0.862,1.0	-0.151
3202	ENSG00000104915	STX10	chr19	-	13254875	13255485	0.000790589651897	0.095,0.05,0.089	0.165,0.143,0.16	-0.078
5600	ENSG00000160789	LMNA	chr1	+	156107444	156108548	0.000793806382821	0.542,0.51,0.446	0.0,0.25,0.143	0.368
3353	ENSG00000204356	NELFE	chr6	-	31922331	31922873	0.000802449027026	0.013,0.016,0.0	0.026,0.109,0.0	-0.035
2733	ENSG00000129351	ILF3	chr19	+	10794592	10796441	0.000820806443684	0.763,0.96,0.797	0.918,1.0,1.0	-0.133
5067	ENSG00000136059	VILL	chr3	+	38047671	38048191	0.000827796521205	0.29,0.0,0.133	0.041,0.0,0.061	0.107
942	ENSG00000124228	DDX27	chr20	+	47860165	47860614	0.000855397435541	0.017,0.002,0.007	0.025,0.03,0.042	-0.024
3431	ENSG00000088038	CNOT3	chr19	+	54657451	54659418	0.000855397435541	0.017,0.005,0.007	0.021,0.0,0.119	-0.037
5131	ENSG00000167522	ANKRD11	chr16	-	89353070	89355078	0.000855397435541	0.913,0.613,1.0	1.0,1.0,1.0	-0.158
4757	ENSG00000100823	APEX1	chr14	+	20923384	20923862	0.000865678373367	0.613,0.657,0.669	0.822,0.713,0.88	-0.159
5353	ENSG00000165959	CLMN	chr14	-	95660185	95660933	0.000874730532508	0.289,0.008,0.083	0.733,0.538,0.241	-0.377
2894	ENSG00000105122	RASAL3	chr19	-	15562855	15563626	0.000883587732609	0.083,0.073,0.091	0.118,0.146,0.115	-0.044
2861	ENSG00000150433	TMEM218	chr11	-	124972027	124972705	0.000905463895156	0.647,0.576,0.655	0.81,1.0,1.0	-0.311
314	ENSG00000065357	DGKA	chr12	+	56333198	56333954	0.000932579436926	0.155,0.042,0.107	0.317,0.187,0.164	-0.121
2604	ENSG00000254986	DPP3	chr11	+	66262676	66262960	0.000943221983541	0.03,0.018,0.054	0.031,0.17,0.118	-0.072
3998	ENSG00000168394	TAP1	chr6	-	32814844	32815452	0.000952912466555	0.017,0.018,0.019	0.04,0.007,0.061	-0.018
1882	ENSG00000197555	SIPA1L1	chr14	+	72171437	72172057	0.000955424399502	0.36,0.833,0.889	0.8,1.0,1.0	-0.239
1965	ENSG00000142784	WDTC1	chr1	+	27630111	27631684	0.000955424399502	0.068,0.0,0.059	0.155,0.055,0.311	-0.131
3763	ENSG00000105677	TMEM147	chr19	+	36037573	36037931	0.000959095996565	0.036,0.0,0.023	0.031,0.108,0.014	-0.031
4088	ENSG00000108883	EFTUD2	chr17	-	42937272	42937911	0.000964752462062	0.005,0.019,0.015	0.047,0.026,0.053	-0.029
3596	ENSG00000196365	LONP1	chr19	-	5696259	5696768	0.000968642238976	0.068,0.011,0.06	0.154,0.35,0.068	-0.144
2043	ENSG00000114735	HEMK1	chr3	+	50617274	50617660	0.00100877378665	0.105,0.022,0.006	0.0,0.0,0.009	0.041
1219	ENSG00000154889	MPPE1	chr18	-	11885674	11887024	0.00100907298623	0.5,0.636,1.0	1.0,1.0,1.0	-0.288
4096	ENSG00000181513	ACBD4	chr17	+	43213474	43214143	0.00100907298623	0.063,0.133,0.034	0.033,0.0,0.0	0.066
1228	ENSG00000175061	FAM211A-AS1	chr17	+	16342640	16343567	0.00103208165587	0.02,0.013,0.016	0.01,0.007,0.01	0.007
3882	ENSG00000123143	PKN1	chr19	+	14581386	14581663	0.00103208165587	0.02,0.013,0.021	0.028,0.068,0.027	-0.023
3923	ENSG00000121716	PILRB	chr7	+	99950995	99951635	0.00103208165587	0.855,0.736,0.719	0.604,0.578,0.617	0.17
382	ENSG00000157353	FUK	chr16	+	70500784	70501374	0.00103245900509	0.0,0.235,0.073	0.333,1.0,0.571	-0.532
5430	ENSG00000115942	ORC2	chr2	-	201778017	201778715	0.00103331648749	0.097,0.05,0.063	0.245,0.176,0.2	-0.137
2664	ENSG00000133247	SUV420H2	chr19	+	55853161	55853748	0.00103954722792	0.105,0.0,0.091	0.714,1.0,0.0	-0.506
1529	ENSG00000185163	DDX51	chr12	-	132625375	132625965	0.0010471468343	0.355,0.216,0.0	1.0,0.0,1.0	-0.476
4311	ENSG00000160271	RALGDS	chr9	-	135973106	135977526	0.00105996038522	0.093,0.288,0.044	0.25,0.3,0.282	-0.136
988	ENSG00000168237	GLYCTK	chr3	+	52324975	52325938	0.00108933360651	0.143,0.143,0.161	0.053,0.059,0.0	0.112
1330	ENSG00000010295	IFFO1	chr12	-	6657230	6657711	0.00108933360651	0.553,0.424,0.275	0.17,0.239,0.146	0.232
252	ENSG00000163050	ADCK3	chr1	+	227171461	227171936	0.00109907109752	0.0,0.034,0.018	0.068,0.261,0.0	-0.092
4659	ENSG00000155229	MMS19	chr10	-	99221252	99221653	0.00109915510206	0.053,0.107,0.111	0.149,0.29,0.5	-0.223
3709	ENSG00000092010	PSME1	chr14	+	24607257	24607472	0.00110138867186	0.135,0.13,0.105	0.172,0.154,0.172	-0.043
337	ENSG00000125459	MSTO1	chr1	+	155581006	155581394	0.00110373677146	1.0,0.6,1.0	0.368,1.0,0.429	0.268
173	ENSG00000177042	TMEM80	chr11	+	698868	700235	0.00110716176182	0.059,0.104,0.129	0.032,0.067,0.02	0.058
390	ENSG00000168818	STX18	chr4	-	4420694	4422671	0.00111044120805	0.0,0.016,0.026	0.083,0.053,0.08	-0.058
2957	ENSG00000076382	SPAG5	chr17	-	26906158	26906503	0.00111278753536	0.022,0.018,0.024	0.058,0.216,0.0	-0.07
4068	ENSG00000180979	LRRC57	chr15	-	42839458	42840442	0.00111278753536	0.0,0.0,0.0	0.059,0.115,0.048	-0.074
4149	ENSG00000126934	MAP2K2	chr19	-	4094450	4095447	0.00111547359119	0.019,0.033,0.017	0.069,0.022,0.028	-0.017
4921	ENSG00000100911	PSME2	chr14	-	24613608	24614482	0.00115000028881	0.975,0.931,0.946	0.833,0.903,0.78	0.112
2712	ENSG00000102879	CORO1A	chr16	+	30198136	30198544	0.00118016535601	0.112,0.079,0.081	0.128,0.109,0.134	-0.033
2746	ENSG00000147454	SLC25A37	chr8	+	23423620	23425891	0.00121865521274	0.881,0.812,0.893	0.582,0.419,0.783	0.267
2314	ENSG00000102226	USP11	chrX	+	47098749	47099306	0.0012266998573	0.053,0.011,0.227	0.075,0.017,0.004	0.065
3630	ENSG00000187531	SIRT7	chr17	-	79871649	79872043	0.00125832818239	0.051,0.035,0.011	0.0,0.0,0.0	0.032
3132	ENSG00000127328	RAB3IP	chr12	+	70206557	70206813	0.00126139644512	0.097,0.0,0.034	0.142,0.589,0.133	-0.244
4520	ENSG00000131788	PIAS3	chr1	+	145578061	145578721	0.0012729766626	0.362,0.184,0.136	0.0,0.105,0.0	0.192
309	ENSG00000149743	TRPT1	chr11	-	63991756	63992189	0.00131494134335	0.9,0.793,1.0	1.0,1.0,0.922	-0.076
150	ENSG00000113240	CLK4	chr5	-	178043882	178045779	0.00133879920511	0.263,0.405,0.186	0.111,0.097,0.104	0.181
5445	ENSG00000147813	NAPRT1	chr8	-	144658247	144658742	0.00135570635193	0.123,0.064,0.087	0.088,0.37,0.269	-0.151
4755	ENSG00000119760	SUPT7L	chr2	-	27883850	27885148	0.00137616261613	0.696,0.455,0.667	0.9,0.872,1.0	-0.318
4843	ENSG00000099797	TECR	chr19	+	14674469	14674715	0.00137677278653	0.022,0.003,0.016	0.012,0.02,0.093	-0.028
1193	ENSG00000111667	USP5	chr12	+	6972993	6973359	0.0013890683178	0.056,0.012,0.071	0.0,0.0,0.0	0.046
507	ENSG00000039650	PNKP	chr19	-	50364705	50365138	0.00139406770281	0.4,0.5,0.667	0.7,1.0,1.0	-0.378
4588	ENSG00000198721	ECI2	chr6	-	4125483	4126471	0.00139582941256	0.015,0.007,0.0	0.079,0.014,0.077	-0.049
3333	ENSG00000142102	ATHL1	chr11	+	290677	292095	0.0013971578352	1.0,0.833,1.0	0.733,1.0,0.5	0.2
3867	ENSG00000135124	P2RX4	chr12	+	121670413	121670895	0.00142045354646	0.032,0.0,0.013	0.019,0.25,0.121	-0.115
3410	ENSG00000161914	ZNF653	chr19	-	11597801	11598718	0.00145273920855	0.1,0.0,0.017	0.097,0.714,0.297	-0.33
1904	ENSG00000111653	ING4	chr12	-	6761827	6762216	0.00146782692584	0.68,0.538,0.355	0.271,0.2,0.117	0.328
1742	ENSG00000001631	KRIT1	chr7	-	91864716	91865856	0.00154297016369	0.167,0.038,0.13	0.02,0.0,0.032	0.094
5507	ENSG00000107937	GTPBP4	chr10	+	1042045	1043248	0.00156457122859	0.011,0.02,0.017	0.048,0.124,0.0	-0.041
1873	ENSG00000167257	RNF214	chr11	+	117109316	117110576	0.00162865870935	0.139,0.05,0.0	0.0,0.0,0.0	0.063
4065	ENSG00000167895	TMC8	chr17	+	76133315	76133895	0.00168890332087	0.405,0.48,0.413	0.307,0.264,0.291	0.145
1103	ENSG00000068438	FTSJ1	chrX	+	48340984	48341415	0.00169741249105	0.069,0.084,0.078	0.033,0.06,0.021	0.039
4047	ENSG00000213339	QTRT1	chr19	+	10812625	10812930	0.00174615461598	1.0,0.755,0.867	1.0,1.0,1.0	-0.126
2667	ENSG00000156738	MS4A1	chr11	+	60229657	60230006	0.00175323365743	0.871,0.901,0.9	0.924,0.915,0.944	-0.037
483	ENSG00000077152	UBE2T	chr1	-	202302137	202302463	0.00176439101249	0.071,0.02,0.022	0.024,0.0,0.0	0.03
486	ENSG00000066322	ELOVL1	chr1	-	43830598	43831047	0.00177778019383	0.012,0.01,0.005	0.072,0.019,0.029	-0.031
1390	ENSG00000166508	MCM7	chr7	-	99696645	99697026	0.00181872937757	0.068,0.037,0.023	0.103,0.088,0.054	-0.039
4829	ENSG00000182196	ARL6IP4	chr12	+	123465675	123466426	0.00187920060789	0.037,0.046,0.044	0.077,0.081,0.085	-0.039
1261	ENSG00000185024	BRF1	chr14	-	105685487	105686467	0.00188091409145	0.005,0.0,0.017	0.056,0.055,0.057	-0.049
362	ENSG00000157873	TNFRSF14	chr1	+	2489781	2491417	0.00189100195449	0.08,0.085,0.045	0.116,0.087,0.179	-0.057
1530	ENSG00000185163	DDX51	chr12	-	132625375	132625965	0.0019080699632	0.0,0.2,0.0	0.379,0.0,0.2	-0.126
5686	ENSG00000127980	PEX1	chr7	-	92130820	92131393	0.00193853773587	0.35,0.034,0.048	0.059,0.0,0.0	0.124
4293	ENSG00000161960	EIF4A1	chr17	+	7477577	7477996	0.0019456697034	0.429,0.482,0.548	0.768,0.607,0.815	-0.244
3082	ENSG00000177731	FLII	chr17	-	18148868	18149376	0.00195462638139	0.058,0.016,0.024	0.045,0.1,0.055	-0.034
3321	ENSG00000132604	TERF2	chr16	-	69402278	69402498	0.00195462638139	0.5,1.0,0.0	1.0,0.556,1.0	-0.352
316	ENSG00000065357	DGKA	chr12	+	56333198	56334217	0.00196421690528	0.867,0.875,1.0	0.784,0.385,0.75	0.274
5628	ENSG00000117385	LEPRE1	chr1	-	43220539	43220888	0.00197929911835	0.333,0.352,0.295	0.517,0.676,0.579	-0.264
1954	ENSG00000140365	COMMD4	chr15	+	75630402	75630761	0.00202398469827	0.093,0.073,0.059	0.146,0.092,0.146	-0.053
807	ENSG00000174365	SNHG11	chr20	+	37078904	37079564	0.00203042982594	0.103,0.102,0.13	0.0,0.078,0.0	0.086
1326	ENSG00000125651	GTF2F1	chr19	-	6380914	6381206	0.00203042982594	0.014,0.023,0.036	0.098,0.017,0.031	-0.024
3437	ENSG00000197150	ABCB8	chr7	+	150731359	150731686	0.00206092077055	0.07,0.063,0.133	0.363,0.328,0.46	-0.295
3846	ENSG00000150990	DHX37	chr12	-	125434958	125435350	0.00207607500017	0.0,0.028,0.059	0.077,0.286,0.053	-0.11
962	ENSG00000110619	CARS	chr11	-	3047905	3050314	0.00216806429702	0.092,0.029,0.026	0.014,0.0,0.042	0.03
3378	ENSG00000168701	TMEM208	chr16	+	67262699	67263181	0.00218829134561	0.982,0.963,0.719	1.0,1.0,1.0	-0.112
5319	ENSG00000162298	SYVN1	chr11	-	64900392	64900791	0.0022163244584	0.022,0.0,0.009	0.022,0.024,0.031	-0.015
1752	ENSG00000198276	UCKL1	chr20	-	62577157	62577620	0.00222190386242	0.032,0.065,0.101	0.166,0.321,0.11	-0.133
2523	ENSG00000104907	TRMT1	chr19	-	13226810	13227245	0.00225746494127	0.892,0.724,0.789	0.514,0.464,0.6	0.276
2620	ENSG00000198832	SELM	chr22	-	31501915	31503519	0.00225746494127	0.133,0.0,0.0	0.0,0.0,0.0	0.044
4937	ENSG00000100055	CYTH4	chr22	+	37707496	37708215	0.00225746494127	0.121,0.048,0.0	0.127,0.076,0.273	-0.102
2249	ENSG00000213983	AP1G2	chr14	-	24030720	24031624	0.0022873694673	0.105,0.122,0.041	0.077,0.033,0.028	0.043
5050	ENSG00000198520	C1orf228	chr1	+	45189991	45190340	0.00231281851966	0.323,0.509,0.455	0.578,0.785,0.855	-0.31
4535	ENSG00000106123	EPHB6	chr7	+	142560513	142561085	0.00233341313738	0.0,0.0,0.0	0.0,0.316,0.038	-0.118
4453	ENSG00000158793	NIT1	chr1	+	161088923	161089402	0.00235263461172	1.0,1.0,1.0	0.391,1.0,0.875	0.245
2662	ENSG00000145191	EIF2B5	chr3	+	183860839	183862012	0.00235599939617	0.134,0.07,0.082	0.11,0.319,0.241	-0.128
3395	ENSG00000214078	CPNE1	chr20	-	34213965	34214725	0.00235599939617	0.047,0.019,0.053	0.052,0.108,0.063	-0.035
803	ENSG00000145632	PLK2	chr5	-	57753910	57754355	0.00236780629139	0.0,0.0,0.0	0.059,0.4,0.026	-0.162
3003	ENSG00000186470	BTN3A2	chr6	+	26368217	26368495	0.00236780629139	0.137,0.188,0.155	0.273,0.519,0.298	-0.203
3278	ENSG00000163161	ERCC3	chr2	-	128046912	128047400	0.00236780629139	0.571,0.5,0.714	1.0,0.75,1.0	-0.322
4445	ENSG00000176986	SEC24C	chr10	+	75530037	75530556	0.00236780629139	0.05,0.083,0.118	0.31,0.301,0.049	-0.136
5681	ENSG00000122678	POLM	chr7	-	44113381	44114129	0.00237629073182	0.0,0.031,0.049	0.043,0.396,0.043	-0.134
481	ENSG00000173846	PLK3	chr1	+	45269271	45269696	0.00243062652585	0.0,0.043,0.0	0.059,0.048,0.099	-0.054
2459	ENSG00000168872	DDX19A	chr16	+	70404125	70405466	0.00244962527734	0.033,0.031,0.014	0.057,0.103,0.182	-0.088
5291	ENSG00000157379	DHRS1	chr14	-	24760344	24760831	0.00246962374198	0.091,0.059,0.229	0.293,0.2,0.304	-0.139
5063	ENSG00000213780	GTF2H4	chr6	+	30880886	30881164	0.00247477625566	0.146,0.097,0.116	0.227,0.625,0.31	-0.268
470	ENSG00000121281	ADCY7	chr16	+	50321822	50322261	0.0024881479335	1.0,1.0,1.0	0.738,1.0,1.0	0.087
1108	ENSG00000011243	AKAP8L	chr19	-	15509440	15510221	0.0024881479335	1.0,1.0,0.333	0.565,1.0,0.375	0.131
4036	ENSG00000169718	DUS1L	chr17	-	80019084	80019597	0.0024881479335	0.008,0.015,0.006	0.04,0.032,0.018	-0.02
524	ENSG00000129460	NGDN	chr14	+	23944379	23944851	0.00250358578292	0.029,0.02,0.023	0.044,0.051,0.09	-0.038
546	ENSG00000166986	MARS	chr12	+	57905790	57906136	0.00250358578292	0.864,0.845,0.844	0.649,0.667,0.805	0.144
1286	ENSG00000172500	FIBP	chr11	-	65652040	65652469	0.00250751093888	0.027,0.023,0.03	0.073,0.066,0.041	-0.033
1678	ENSG00000166436	TRIM66	chr11	-	8645905	8646775	0.00254483157681	0.167,0.0,0.081	1.0,1.0,0.071	-0.608
3835	ENSG00000142546	NOSIP	chr19	-	50059805	50060250	0.00254483157681	1.0,1.0,1.0	1.0,1.0,0.5	0.167
1264	ENSG00000080189	SLC35C2	chr20	-	44978166	44979529	0.00254570810505	0.041,0.02,0.019	0.071,0.078,0.06	-0.043
2955	ENSG00000076382	SPAG5	chr17	-	26905027	26905310	0.00263978901679	0.065,0.033,0.037	0.099,0.273,0.059	-0.099
3538	ENSG00000184988	TMEM106A	chr17	+	41365039	41365271	0.0026447216316	1.0,0.946,1.0	0.983,1.0,0.735	0.076
415	ENSG00000188603	CLN3	chr16	-	28493647	28493866	0.002656075657	0.099,0.032,0.061	0.186,0.119,0.089	-0.067
5451	ENSG00000143774	GUK1	chr1	+	228333211	228333768	0.002656075657	0.031,0.004,0.022	0.081,0.003,0.028	-0.018
4217	ENSG00000163534	FCRL1	chr1	-	157771704	157772454	0.00265902468547	1.0,1.0,1.0	0.972,0.906,0.835	0.096
126	ENSG00000197971	MBP	chr18	-	74728787	74729021	0.00273006725897	0.888,0.835,0.738	0.886,0.939,0.982	-0.115
5006	ENSG00000241370	RPP21	chr6	+	30313074	30314334	0.00273006725897	0.019,0.003,0.007	0.032,0.053,0.006	-0.021
1366	ENSG00000007392	LUC7L	chr16	-	277240	278401	0.00275132574628	0.451,0.345,0.419	0.167,0.286,0.25	0.171
1902	ENSG00000111653	ING4	chr12	-	6761827	6762216	0.00281839021804	0.236,0.217,0.111	0.09,0.094,0.033	0.116
1737	ENSG00000127445	PIN1	chr19	+	9959765	9960358	0.00286840657677	1.0,1.0,1.0	0.75,0.964,1.0	0.095
4241	ENSG00000143575	HAX1	chr1	+	154245811	154246437	0.00286840657677	0.01,0.006,0.009	0.022,0.037,0.017	-0.017
558	ENSG00000100462	PRMT5	chr14	-	23397334	23397824	0.00288793447037	0.019,0.007,0.023	0.033,0.0,0.105	-0.03
956	ENSG00000076924	XAB2	chr19	-	7690765	7691156	0.00289232687301	0.04,0.05,0.0	0.13,0.154,0.02	-0.071
752	ENSG00000156239	N6AMT1	chr21	-	30244512	30248813	0.00289952445395	1.0,0.0,0.714	0.143,0.0,0.0	0.524
317	ENSG00000065357	DGKA	chr12	+	56333198	56334217	0.00292130042341	0.14,0.111,0.043	0.316,0.269,0.085	-0.125
328	ENSG00000105443	CYTH2	chr19	+	48978094	48981402	0.00292529090121	0.134,0.105,0.111	0.2,0.333,0.292	-0.158
3556	ENSG00000100359	SGSM3	chr22	+	40804936	40805376	0.00294020341947	0.98,0.894,0.975	1.0,1.0,1.0	-0.05
3784	ENSG00000104972	LILRB1	chr19	+	55147007	55148103	0.00295296995826	0.153,0.14,0.123	0.184,0.243,0.299	-0.103
4852	ENSG00000179335	CLK3	chr15	+	74914460	74914901	0.00299691553033	0.026,0.072,0.055	0.099,0.16,0.048	-0.051
2023	ENSG00000103126	AXIN1	chr16	-	339439	343718	0.00302268761521	0.008,0.015,0.01	0.014,0.191,0.051	-0.074
508	ENSG00000039650	PNKP	chr19	-	50364864	50365138	0.00308788637446	0.065,0.038,0.06	0.114,0.213,0.08	-0.081
1953	ENSG00000141458	NPC1	chr18	-	21113318	21114523	0.00308903566344	0.1,0.027,0.041	0.246,0.333,0.5	-0.304
5426	ENSG00000026025	VIM	chr10	+	17277844	17278378	0.00310038322263	0.015,0.008,0.022	0.02,0.033,0.025	-0.011
2062	ENSG00000089157	RPLP0	chr12	-	120637112	120638913	0.00311371175266	1.0,1.0,0.5	0.63,1.0,0.429	0.147
3899	ENSG00000172932	ANKRD13D	chr11	+	67058946	67059217	0.00311371175266	0.044,0.052,0.047	0.076,0.058,0.183	-0.058
2631	ENSG00000100242	SUN2	chr22	-	39136271	39137055	0.00312920877671	0.241,0.11,0.105	0.066,0.036,0.116	0.079
4901	ENSG00000108963	DPH1	chr17	+	1943511	1943899	0.00316188907428	0.086,0.061,0.024	0.169,0.139,0.2	-0.112
374	ENSG00000185000	DGAT1	chr8	-	145540684	145540915	0.00318550403265	0.272,0.168,0.352	0.552,0.414,0.619	-0.264
4000	ENSG00000196182	STK40	chr1	-	36805224	36809049	0.00319477676324	0.018,0.051,0.008	0.122,0.0,0.057	-0.034
3464	ENSG00000160948	VPS28	chr8	-	145649597	145650202	0.00324730698061	0.047,0.058,0.078	0.089,0.122,0.113	-0.047
5284	ENSG00000100124	ANKRD54	chr22	-	38228964	38229213	0.00324730698061	0.011,0.094,0.025	0.237,0.0,0.259	-0.122
2467	ENSG00000003756	RBM5	chr3	+	50137964	50140599	0.00339514892943	0.321,0.311,0.136	0.62,0.795,0.35	-0.332
1594	ENSG00000102225	CDK16	chrX	+	47087965	47088389	0.00349299846602	0.008,0.005,0.01	0.053,0.006,0.04	-0.025
168	ENSG00000175197	DDIT3	chr12	-	57911051	57911536	0.00349863171822	0.308,0.375,0.619	0.692,0.726,1.0	-0.372
5228	ENSG00000185507	IRF7	chr11	-	615096	615647	0.00349863171822	0.042,0.024,0.028	0.033,0.0,0.006	0.018
5304	ENSG00000170581	STAT2	chr12	-	56743880	56744216	0.00352267903103	0.116,0.17,0.172	0.228,0.219,0.256	-0.082
1270	ENSG00000103253	HAGHL	chr16	+	778315	778604	0.00353110563518	0.0,0.123,0.303	0.0,0.0,0.0	0.142
1629	ENSG00000169045	HNRNPH1	chr5	-	179043126	179044111	0.00353584494435	0.028,0.023,0.015	0.027,0.035,0.042	-0.013
2925	ENSG00000167996	FTH1	chr11	-	61732458	61732987	0.00353584494435	0.698,0.804,0.733	0.931,0.765,0.895	-0.119
15	ENSG00000186866	POFUT2	chr21	-	46683842	46687628	0.00354215127267	0.529,0.217,0.333	0.0,0.0,0.227	0.284
5413	ENSG00000099958	DERL3	chr22	-	24178920	24179341	0.00355117794755	0.118,0.105,0.095	0.167,0.532,0.24	-0.207
4954	ENSG00000146247	PHIP	chr6	-	79665329	79668317	0.00357583366392	0.098,0.057,0.05	0.204,0.129,0.194	-0.107
2285	ENSG00000172936	MYD88	chr3	+	38181878	38182339	0.00360872207625	0.838,0.529,1.0	1.0,0.8,1.0	-0.144
4628	ENSG00000059804	SLC2A3	chr12	-	8082279	8083238	0.00361720856614	0.079,0.085,0.081	0.162,0.156,0.096	-0.056
2642	ENSG00000267796	LIN37	chr19	+	36245146	36245420	0.00362250214114	0.058,0.05,0.031	0.123,0.554,0.123	-0.22
2483	ENSG00000196497	IPO4	chr14	-	24657549	24657844	0.00362474842428	0.078,0.096,0.008	0.023,0.0,0.0	0.053
693	ENSG00000176444	CLK2	chr1	-	155233740	155234341	0.00365234907535	1.0,0.75,1.0	0.667,0.938,1.0	0.048
2300	ENSG00000175634	RPS6KB2	chr11	+	67196997	67200128	0.00368522201946	0.92,1.0,1.0	0.563,1.0,0.926	0.144
4836	ENSG00000104921	FCER2	chr19	-	7761898	7762184	0.00369392076028	0.045,0.06,0.032	0.064,0.101,0.058	-0.029
4220	ENSG00000163534	FCRL1	chr1	-	157771704	157772454	0.00369639134251	1.0,1.0,1.0	0.951,0.856,0.982	0.07
965	ENSG00000094631	HDAC6	chrX	+	48673368	48673897	0.00370626731608	0.074,0.2,0.143	0.556,1.0,0.375	-0.505
3376	ENSG00000168701	TMEM208	chr16	+	67262397	67262784	0.00379875920417	0.015,0.019,0.026	0.038,0.105,0.048	-0.044
4113	ENSG00000183506	PI4KAP2	chr22	-	21832285	21832983	0.00379875920417	0.0,0.0,0.0	0.041,0.174,0.0	-0.072
2170	ENSG00000165671	NSD1	chr5	+	176562087	176563031	0.00379940845742	0.322,0.242,0.204	0.082,0.228,0.105	0.118
5650	ENSG00000178761	FAM219B	chr15	-	75192332	75195127	0.00383129524971	0.846,0.722,0.917	0.909,1.0,1.0	-0.141
216	ENSG00000196684	HSH2D	chr19	+	16263361	16264018	0.00384625987816	0.588,0.6,0.59	0.848,0.739,0.714	-0.174
3075	ENSG00000089685	BIRC5	chr17	+	76212046	76212862	0.00387318243762	0.064,0.102,0.037	0.0,0.027,0.0	0.059
1575	ENSG00000178035	IMPDH2	chr3	-	49064119	49064480	0.00387949789146	0.044,0.046,0.044	0.07,0.053,0.089	-0.026
2565	ENSG00000109118	PHF12	chr17	-	27250926	27254081	0.00387949789146	0.048,0.058,0.12	0.025,0.033,0.015	0.051
251	ENSG00000163050	ADCK3	chr1	+	227169727	227170464	0.00391933219019	0.0,0.0,0.01	0.091,0.101,0.0	-0.061
3216	ENSG00000172053	QARS	chr3	-	49140777	49141139	0.00391933219019	0.96,1.0,1.0	0.901,1.0,0.586	0.158
651	ENSG00000123374	CDK2	chr12	+	56360614	56361718	0.00399288512331	0.071,0.052,0.024	0.098,0.333,0.2	-0.161
4462	ENSG00000085978	ATG16L1	chr2	+	234198499	234198999	0.00399369534828	0.36,0.429,0.167	0.905,0.5,0.6	-0.35
1563	ENSG00000213024	NUP62	chr19	-	50411361	50413141	0.00399583855522	0.595,0.771,0.78	0.488,0.457,0.524	0.226
1299	ENSG00000106263	EIF3B	chr7	+	2419028	2420375	0.00399876513763	0.046,0.066,0.112	0.19,0.058,0.153	-0.059
492	ENSG00000108961	RANGRF	chr17	+	8192575	8193410	0.0040310165542	0.506,0.692,0.333	0.724,1.0,0.778	-0.324
2677	ENSG00000186635	ARAP1	chr11	-	72423482	72424288	0.00403351656745	0.192,0.079,0.035	0.185,0.124,0.245	-0.083
3942	ENSG00000067829	IDH3G	chrX	-	153051220	153051727	0.00403351656745	0.06,0.029,0.038	0.049,0.186,0.09	-0.066
2946	ENSG00000149476	DAK	chr11	+	61109932	61110130	0.00406732711321	0.029,0.022,0.09	0.191,0.188,0.073	-0.104
1011	ENSG00000002016	RAD52	chr12	-	1025509	1025986	0.00409026460975	0.448,0.5,0.429	0.235,0.0,0.12	0.341
1087	ENSG00000198618	PPIAP22	chr21	+	20230096	20230594	0.00416532875712	1.0,0.918,0.857	0.6,0.44,0.895	0.28
1187	ENSG00000197989	SNHG12	chr1	-	28906044	28907158	0.00422664227328	0.037,0.075,0.06	0.091,0.108,0.092	-0.04
1365	ENSG00000007392	LUC7L	chr16	-	238967	240134	0.00424254838591	0.046,0.05,0.03	0.024,0.02,0.02	0.021
2981	ENSG00000076662	ICAM3	chr19	-	10445741	10446652	0.00424254838591	0.012,0.027,0.013	0.025,0.04,0.04	-0.018
1630	ENSG00000169045	HNRNPH1	chr5	-	179043126	179044111	0.00434233752853	0.284,0.212,0.169	0.394,0.409,0.26	-0.133
986	ENSG00000137752	CASP1	chr11	-	104896234	104897083	0.00435121098609	0.136,0.067,0.121	0.283,0.183,0.19	-0.111
5734	ENSG00000127580	WDR24	chr16	-	735868	736186	0.00435121098609	0.08,0.115,0.0	0.0,0.0,0.0	0.065
1712	ENSG00000160796	NBEAL2	chr3	+	47048730	47049187	0.00440585082102	0.18,0.038,0.163	0.216,0.368,0.222	-0.142
2501	ENSG00000120699	EXOSC8	chr13	+	37577070	37578698	0.00442628251175	0.872,0.922,0.952	1.0,1.0,1.0	-0.085
3567	ENSG00000159314	ARHGAP27	chr17	-	43473572	43473951	0.00448368196639	0.1,0.096,0.057	0.1,0.446,0.316	-0.203
5535	ENSG00000130175	PRKCSH	chr19	+	11559728	11559990	0.00454018724382	0.024,0.012,0.022	0.049,0.041,0.028	-0.02
4481	ENSG00000163930	BAP1	chr3	-	52440268	52440923	0.00455335245201	0.033,0.038,0.078	0.133,0.088,0.165	-0.079
4668	ENSG00000100151	PICK1	chr22	+	38469779	38470458	0.00455992024063	0.2,0.05,0.188	0.258,0.444,0.568	-0.277
4845	ENSG00000099797	TECR	chr19	+	14674793	14675099	0.00459035680116	0.012,0.0,0.041	0.055,0.051,0.028	-0.027
4404	ENSG00000147168	IL2RG	chrX	-	70330005	70330538	0.00470797481858	0.014,0.01,0.018	0.018,0.052,0.023	-0.017
5009	ENSG00000124357	NAGK	chr2	+	71295779	71297716	0.00470797481858	0.044,0.045,0.045	0.045,0.132,0.058	-0.034
955	ENSG00000076924	XAB2	chr19	-	7685160	7685555	0.00489704034718	0.035,0.042,0.021	0.062,0.036,0.125	-0.042
532	ENSG00000198901	PRC1	chr15	-	91524728	91525211	0.00494878244311	0.108,0.032,0.098	0.049,0.0,0.0	0.063
670	ENSG00000172432	GTPBP2	chr6	-	43592624	43593297	0.00494878244311	0.149,0.172,0.07	0.222,0.256,0.491	-0.193
738	ENSG00000167965	MLST8	chr16	+	2256358	2256660	0.00494878244311	0.479,0.0,0.633	1.0,1.0,0.765	-0.551
4500	ENSG00000182472	CAPN12	chr19	-	39224958	39225510	0.00494878244311	0.158,0.2,0.167	0.074,0.008,0.091	0.117
4636	ENSG00000114388	NPRL2	chr3	-	50387095	50387453	0.00494878244311	0.032,0.027,0.027	0.035,0.122,0.189	-0.087
4140	ENSG00000106077	ABHD11	chr7	-	73151550	73152065	0.00496053260235	0.097,0.136,0.0	0.6,0.333,0.111	-0.27
2301	ENSG00000175634	RPS6KB2	chr11	+	67200596	67200918	0.00499828089488	0.11,0.048,0.011	0.118,0.063,0.313	-0.108

## Sheet: day14vsday0
ID	GeneID	geneSymbol	chr	strand	riExonStart_0base	riExonEnd	FDR	PSI1	PSI2	DeltaPSI
33	ENSG00000115875	SRSF7	chr2	-	38975720	38976847	0.0	0.084,0.098,0.076	0.309,0.313,0.243	-0.202
161	ENSG00000102030	NAA10	chrX	-	153197523	153197884	0.0	0.056,0.053,0.051	0.127,0.212,0.269	-0.149
193	ENSG00000204257	HLA-DMA	chr6	-	32917387	32918580	0.0	0.089,0.084,0.058	0.198,0.181,0.152	-0.1
230	ENSG00000067064	IDI1	chr10	-	1089240	1090111	0.0	0.032,0.014,0.02	0.202,0.31,0.283	-0.243
363	ENSG00000167552	TUBA1A	chr12	-	49580092	49580616	0.0	0.0,0.005,0.03	0.138,0.237,0.077	-0.139
423	ENSG00000198258	UBL5	chr19	+	9939002	9939351	0.0	0.011,0.009,0.009	0.03,0.032,0.029	-0.021
474	ENSG00000132475	H3F3B	chr17	-	73774890	73775265	0.0	0.004,0.002,0.004	0.05,0.034,0.018	-0.031
741	ENSG00000206503	HLA-A	chr6	+	29910533	29911320	0.0	0.013,0.014,0.007	0.033,0.043,0.019	-0.02
770	ENSG00000198830	HMGN2	chr1	+	26799973	26800626	0.0	0.012,0.011,0.011	0.039,0.031,0.03	-0.022
1626	ENSG00000169045	HNRNPH1	chr5	-	179044799	179045061	0.0	0.028,0.029,0.016	0.072,0.116,0.069	-0.061
1816	ENSG00000169228	RAB24	chr5	-	176729128	176729497	0.0	0.246,0.255,0.22	0.502,0.456,0.535	-0.257
2196	ENSG00000204264	PSMB8	chr6	-	32810448	32810866	0.0	0.01,0.003,0.009	0.043,0.022,0.035	-0.026
2683	ENSG00000234741	GAS5	chr1	-	173835665	173835934	0.0	0.014,0.013,0.014	0.051,0.056,0.027	-0.031
3112	ENSG00000131795	RBM8A	chr1	+	145508015	145508284	0.0	0.016,0.014,0.022	0.143,0.14,0.116	-0.116
3113	ENSG00000131795	RBM8A	chr1	+	145508015	145508284	0.0	0.183,0.142,0.203	0.586,0.601,0.454	-0.371
3378	ENSG00000160679	CHTOP	chr1	+	153609047	153610924	0.0	0.022,0.024,0.066	0.193,0.156,0.255	-0.164
3539	ENSG00000103496	STX4	chr16	+	31045546	31045857	0.0	0.043,0.028,0.077	0.188,0.126,0.196	-0.121
3867	ENSG00000108654	DDX5	chr17	-	62498279	62498667	0.0	0.009,0.013,0.006	0.043,0.051,0.037	-0.034
4074	ENSG00000108883	EFTUD2	chr17	-	42930884	42931724	0.0	0.037,0.021,0.006	0.13,0.143,0.105	-0.105
4282	ENSG00000161960	EIF4A1	chr17	+	7479841	7480483	0.0	0.012,0.011,0.005	0.05,0.051,0.045	-0.039
4283	ENSG00000161960	EIF4A1	chr17	+	7480886	7481562	0.0	0.014,0.012,0.017	0.053,0.041,0.036	-0.029
4285	ENSG00000161960	EIF4A1	chr17	+	7481144	7481562	0.0	0.036,0.044,0.044	0.112,0.123,0.073	-0.061
4302	ENSG00000187514	PTMA	chr2	+	232576057	232576693	0.0	0.05,0.038,0.049	0.166,0.111,0.102	-0.081
4313	ENSG00000173812	EIF1	chr17	+	39846029	39846441	0.0	0.007,0.001,0.01	0.161,0.142,0.106	-0.13
5350	ENSG00000060138	YBX3	chr12	-	10862506	10865932	0.0	0.029,0.031,0.03	0.286,0.169,0.207	-0.191
5522	ENSG00000198563	DDX39B	chr6	-	31500556	31503262	0.0	0.109,0.091,0.083	0.247,0.231,0.319	-0.171
4391	ENSG00000147168	IL2RG	chrX	-	70330005	70330538	0.000101002364865	0.014,0.006,0.013	0.018,0.052,0.023	-0.02
2948	ENSG00000076382	SPAG5	chr17	-	26905235	26905546	0.000101875021655	0.096,0.022,0.033	0.192,0.385,0.064	-0.163
4097	ENSG00000115677	HDLBP	chr2	-	242208368	242208710	0.000102549359528	1.0,0.719,0.506	1.0,1.0,1.0	-0.258
5036	ENSG00000100395	L3MBTL2	chr22	+	41613126	41615540	0.000105672873603	0.175,0.089,0.07	0.0,0.0,0.036	0.099
4441	ENSG00000158793	NIT1	chr1	+	161088923	161089402	0.000108011293358	0.024,0.059,0.023	0.05,0.228,0.259	-0.144
109	ENSG00000182944	EWSR1	chr22	+	29694722	29695841	0.000108104807634	1.0,1.0,0.915	0.785,0.791,0.935	0.135
4912	ENSG00000100911	PSME2	chr14	-	24614918	24615449	0.000108116630975	0.609,0.468,0.636	0.672,0.918,0.933	-0.27
4414	ENSG00000167604	NFKBID	chr19	-	36387627	36387960	0.000108584738682	0.018,0.077,0.016	0.178,0.156,0.105	-0.109
3543	ENSG00000100359	SGSM3	chr22	+	40803020	40803332	0.000108601287937	0.046,0.028,0.034	0.1,0.093,0.073	-0.053
2937	ENSG00000149476	DAK	chr11	+	61101020	61102203	0.000115570440376	0.455,0.13,0.75	1.0,1.0,0.667	-0.444
5098	ENSG00000162300	ZFPL1	chr11	+	64851713	64852272	0.000117711224798	0.765,1.0,0.533	1.0,1.0,1.0	-0.234
3423	ENSG00000088038	CNOT3	chr19	+	54657451	54659418	0.000118505700111	0.007,0.007,0.0	0.021,0.0,0.119	-0.042
2738	ENSG00000147454	SLC25A37	chr8	+	23423620	23425891	0.000122032637532	0.872,0.86,0.935	0.582,0.419,0.783	0.294
3818	ENSG00000125458	NT5C	chr17	-	73127059	73127376	0.000122087622074	0.065,0.04,0.045	0.098,0.177,0.089	-0.071
4699	ENSG00000184205	TSPYL2	chrX	+	53113713	53114048	0.000123973714496	0.091,0.0,0.15	0.226,0.178,0.28	-0.148
3207	ENSG00000172053	QARS	chr3	-	49140777	49141139	0.000126430250805	0.046,0.061,0.081	0.137,0.106,0.088	-0.048
275	ENSG00000160298	C21orf58	chr21	-	47734784	47735461	0.000126652859792	0.048,0.224,0.231	0.0,0.0,0.0	0.168
4812	ENSG00000182196	ARL6IP4	chr12	+	123465675	123466426	0.000127660074278	0.39,0.21,0.161	0.564,0.459,0.48	-0.247
1011	ENSG00000002016	RAD52	chr12	-	1038984	1039310	0.000128390326628	1.0,1.0,1.0	0.447,0.0,0.778	0.592
2884	ENSG00000134107	BHLHE40	chr3	+	5021646	5022093	0.000128486534151	0.015,0.071,0.048	0.222,0.145,0.07	-0.101
362	ENSG00000157873	TNFRSF14	chr1	+	2489781	2491417	0.000130224803231	0.048,0.074,0.064	0.116,0.087,0.179	-0.065
5711	ENSG00000023191	RNH1	chr11	-	499014	499999	0.00013695091157	0.053,0.023,0.073	0.157,0.164,0.124	-0.099
4743	ENSG00000100823	APEX1	chr14	+	20923384	20923862	0.000138153741452	0.607,0.613,0.638	0.822,0.713,0.88	-0.186
408	ENSG00000129657	SEC14L1	chr17	+	75084830	75085353	0.00014717775294	0.291,0.197,0.307	0.209,0.123,0.068	0.132
4593	ENSG00000145495	MARCH6	chr5	+	10400895	10402251	0.00014717775294	0.142,0.166,0.09	0.235,0.324,0.236	-0.132
5631	ENSG00000110844	PRPF40B	chr12	+	50036017	50036458	0.000148878941232	0.164,0.204,0.027	0.277,0.652,0.55	-0.361
4177	ENSG00000135452	TSPAN31	chr12	+	58139958	58140503	0.000152778642301	0.013,0.0,0.004	0.043,0.113,0.0	-0.046
739	ENSG00000167965	MLST8	chr16	+	2258450	2259413	0.000157739932119	0.003,0.06,0.057	0.0,0.017,0.0	0.034
5353	ENSG00000130414	NDUFA10	chr2	-	240951033	240954277	0.000158885723819	0.054,0.086,0.054	0.211,0.167,0.072	-0.085
1680	ENSG00000141503	MINK1	chr17	+	4792941	4794030	0.000159063959031	0.048,0.037,0.007	0.059,0.137,0.156	-0.087
1431	ENSG00000186517	ARHGAP30	chr1	-	161022075	161022333	0.000163570507906	0.005,0.016,0.0	0.01,0.024,0.072	-0.028
1162	ENSG00000123136	DDX39A	chr19	-	14523362	14524036	0.000174976744405	0.032,0.006,0.007	0.046,0.017,0.036	-0.018
888	ENSG00000099622	CIRBP	chr19	+	1271979	1274806	0.000178829162178	0.167,0.121,0.058	0.046,0.029,0.089	0.061
3394	ENSG00000166387	PPFIBP2	chr11	+	7674254	7674987	0.00018041192273	0.682,0.842,0.81	0.925,1.0,0.965	-0.185
3294	ENSG00000106462	EZH2	chr7	-	148513775	148515209	0.000181515757098	0.556,1.0,0.0	0.0,0.2,0.0	0.452
2680	ENSG00000234741	GAS5	chr1	-	173834366	173834685	0.000182572765914	0.03,0.037,0.037	0.041,0.087,0.054	-0.026
3401	ENSG00000048707	VPS13D	chr1	+	12408879	12409431	0.000182744468228	0.2,0.03,0.0	0.308,0.235,0.318	-0.21
5159	ENSG00000149823	VPS51	chr11	+	64874658	64875199	0.000183055218641	0.6,1.0,1.0	0.185,0.755,0.765	0.298
2663	ENSG00000129667	RHBDF2	chr17	-	74468767	74469187	0.000183530871351	0.034,0.011,0.0	0.08,0.05,0.02	-0.035
2191	ENSG00000213593	TMX2	chr11	+	57506135	57506511	0.000190795779466	0.004,0.027,0.027	0.0,0.065,0.167	-0.058
411	ENSG00000111144	LTA4H	chr12	-	96402871	96407036	0.000195087194506	0.025,0.0,0.0	0.043,0.019,0.027	-0.021
4173	ENSG00000196628	TCF4	chr18	-	52896077	52899902	0.000195087194506	0.059,0.062,0.048	0.097,0.136,0.07	-0.045
4766	ENSG00000145029	NICN1	chr3	-	49462381	49462871	0.000195087194506	0.36,0.182,0.0	0.556,1.0,1.0	-0.671
444	ENSG00000101444	AHCY	chr20	-	32878137	32878444	0.000202486699017	0.002,0.0,0.016	0.024,0.017,0.077	-0.033
551	ENSG00000173209	AHSA2	chr2	+	61412636	61413632	0.000217065007631	0.372,0.295,0.323	0.197,0.22,0.255	0.106
3698	ENSG00000092010	PSME1	chr14	+	24607257	24607472	0.000217065007631	0.122,0.112,0.121	0.172,0.154,0.172	-0.048
1097	ENSG00000068438	FTSJ1	chrX	+	48336348	48336906	0.000222326425973	0.085,0.006,0.021	0.131,0.068,0.113	-0.067
1310	ENSG00000135597	REPS1	chr6	-	139247537	139251235	0.000224307511227	0.059,0.057,0.0	0.278,0.273,0.103	-0.179
3517	ENSG00000167671	UBXN6	chr19	-	4446045	4446410	0.000224307511227	0.003,0.018,0.0	0.053,0.049,0.013	-0.031
29	ENSG00000168026	TTC21A	chr3	+	39180046	39180394	0.000229983562614	0.0,0.167,0.0	0.089,0.24,0.072	-0.078
1013	ENSG00000071564	TCF3	chr19	-	1611247	1611848	0.000234375385248	0.121,0.093,0.123	0.211,0.16,0.178	-0.071
2117	ENSG00000090097	PCBP4	chr3	-	51994541	51994914	0.000234375385248	0.0,0.086,0.0	0.222,0.0,0.308	-0.148
2396	ENSG00000166140	ZFYVE19	chr15	+	41102049	41102414	0.000234375385248	0.06,0.0,0.064	0.119,0.2,0.093	-0.096
4990	ENSG00000241370	RPP21	chr6	+	30313074	30313350	0.000234375385248	0.021,0.059,0.06	0.066,0.078,0.221	-0.075
2590	ENSG00000070756	PABPC1	chr8	-	101730000	101730508	0.000236813505843	0.894,0.92,0.922	0.947,0.951,0.986	-0.049
4741	ENSG00000119760	SUPT7L	chr2	-	27883850	27885148	0.000251857845508	0.5,0.444,0.6	0.9,0.872,1.0	-0.409
3300	ENSG00000072694	FCGR2B	chr1	+	161643749	161647155	0.000262119553763	0.486,0.473,0.437	0.187,0.273,0.37	0.189
4188	ENSG00000160201	U2AF1	chr21	-	44520562	44524512	0.000262119553763	0.027,0.037,0.019	0.022,0.088,0.056	-0.028
4467	ENSG00000163930	BAP1	chr3	-	52440268	52440923	0.000263136470136	0.652,1.0,0.556	0.909,1.0,1.0	-0.234
4824	ENSG00000104823	ECH1	chr19	-	39306496	39306995	0.000263136470136	0.005,0.008,0.023	0.047,0.03,0.034	-0.025
562	ENSG00000149091	DGKZ	chr11	+	46400006	46400661	0.000265221963754	0.148,0.035,0.059	0.111,0.433,0.382	-0.228
4635	ENSG00000185596	WASH3P	chr15	+	102513422	102513555	0.00026987079319	1.0,1.0,0.623	0.0,0.553,0.497	0.524
2549	ENSG00000197858	GPAA1	chr8	+	145140191	145140646	0.000277337607767	0.05,0.057,0.068	0.0,0.0,0.048	0.042
1326	ENSG00000010295	IFFO1	chr12	-	6657230	6657711	0.000282088135999	0.27,0.197,0.275	0.118,0.063,0.149	0.137
1098	ENSG00000068438	FTSJ1	chrX	+	48339813	48340103	0.000289763173152	0.023,0.024,0.061	0.212,0.162,0.032	-0.099
5494	ENSG00000105821	DNAJC2	chr7	-	102962957	102963241	0.000292026405074	0.07,0.076,0.073	0.18,0.188,0.134	-0.094
10	ENSG00000169994	MYO7B	chr2	+	128391750	128392258	0.000293603910722	0.0,0.0,0.0	0.053,0.203,0.023	-0.093
3246	ENSG00000111602	TIMELESS	chr12	-	56814746	56815593	0.00029366425596	0.857,1.0,1.0	1.0,0.652,0.611	0.198
2566	ENSG00000143633	C1orf131	chr1	-	231359508	231361269	0.000301412715087	0.0,0.027,0.013	0.072,0.031,0.07	-0.044
2669	ENSG00000186635	ARAP1	chr11	-	72407593	72408240	0.000306731058369	0.035,0.036,0.0	0.059,0.052,0.074	-0.038
1507	ENSG00000125611	CHCHD5	chr2	+	113343550	113343942	0.000316163436193	0.002,0.0,0.006	0.085,0.014,0.0	-0.03
5051	ENSG00000100201	DDX17	chr22	-	38883883	38888120	0.000321022996805	0.356,0.424,0.23	0.477,0.538,0.485	-0.163
5407	ENSG00000026025	VIM	chr10	+	17277167	17278378	0.000321022996805	0.007,0.002,0.01	0.027,0.022,0.008	-0.013
5285	ENSG00000205593	DENND6B	chr22	-	50752242	50752701	0.000321876832827	0.07,0.098,0.101	0.247,0.175,0.25	-0.134
254	ENSG00000013725	CD6	chr11	+	60785760	60787846	0.000325661629073	0.0,0.043,0.0	0.059,0.131,0.111	-0.086
2129	ENSG00000143418	CERS2	chr1	-	150939231	150939678	0.000337098094109	0.01,0.028,0.011	0.051,0.041,0.069	-0.037
3446	ENSG00000134905	CARS2	chr13	-	111298313	111299586	0.000337098094109	0.038,0.131,0.035	0.209,0.062,0.146	-0.071
4338	ENSG00000182165	TP53TG1	chr7	-	86974358	86974831	0.00036044338136	0.3,0.333,0.324	0.695,0.525,0.792	-0.352
3507	ENSG00000175221	MED16	chr19	-	867962	868499	0.000361131900158	0.92,1.0,1.0	0.756,0.444,1.0	0.24
3987	ENSG00000196182	STK40	chr1	-	36805224	36809049	0.000367916228551	0.023,0.016,0.029	0.122,0.0,0.057	-0.037
2304	ENSG00000184661	CDCA2	chr8	+	25317755	25318070	0.000368069333064	0.03,0.191,0.107	0.0,0.0,0.0	0.109
803	ENSG00000174365	SNHG11	chr20	+	37078904	37079564	0.000376862735528	0.251,0.08,0.092	0.0,0.078,0.0	0.115
1813	ENSG00000112561	TFEB	chr6	-	41673384	41673678	0.000386354914751	1.0,0.2,0.412	1.0,1.0,1.0	-0.463
3245	ENSG00000111602	TIMELESS	chr12	-	56814352	56814665	0.000386532983615	0.051,0.006,0.037	0.168,0.038,0.12	-0.077
3352	ENSG00000127054	CPSF3L	chr1	-	1247605	1247881	0.000386532983615	0.062,0.128,0.052	0.143,0.203,0.205	-0.103
1777	ENSG00000133835	HSD17B4	chr5	+	118827794	118829641	0.000386873127327	0.037,0.005,0.015	0.057,0.022,0.075	-0.032
4431	ENSG00000176986	SEC24C	chr10	+	75529104	75529491	0.000390130456743	0.047,0.032,0.033	0.096,0.115,0.082	-0.06
1872	ENSG00000160957	RECQL4	chr8	-	145738600	145738864	0.000397533591043	0.407,0.167,0.0	0.0,0.0,0.0	0.191
5434	ENSG00000143774	GUK1	chr1	+	228333211	228333768	0.00040851033905	0.023,0.017,0.009	0.081,0.003,0.028	-0.021
1903	ENSG00000239382	ALKBH6	chr19	-	36503922	36504324	0.000413799979347	0.846,1.0,1.0	1.0,0.556,0.76	0.177
2081	ENSG00000182087	TMEM259	chr19	-	1012064	1012572	0.000413799979347	0.254,0.221,0.115	0.311,0.425,0.393	-0.18
2405	ENSG00000234745	HLA-B	chr6	-	31323943	31324734	0.000413799979347	0.006,0.004,0.003	0.013,0.016,0.015	-0.01
4831	ENSG00000099797	TECR	chr19	+	14674793	14675099	0.000419692403414	0.021,0.008,0.013	0.055,0.051,0.028	-0.031
2702	ENSG00000159753	RLTPR	chr16	+	67685303	67685748	0.00042031023199	0.169,0.072,0.126	0.079,0.025,0.028	0.078
2906	ENSG00000119723	COQ6	chr14	+	74424849	74425781	0.000425509327078	0.043,0.077,0.0	0.111,0.778,0.385	-0.385
552	ENSG00000070010	UFD1L	chr22	-	19438143	19442353	0.00043263859625	1.0,1.0,0.975	0.917,0.848,0.982	0.076
595	ENSG00000137504	CREBZF	chr11	-	85371378	85372793	0.000434270799203	0.375,1.0,0.297	0.063,0.125,0.063	0.474
2104	ENSG00000184014	DENND5A	chr11	-	9164268	9165032	0.000434270799203	0.046,0.007,0.025	0.133,0.089,0.1	-0.081
2512	ENSG00000104907	TRMT1	chr19	-	13216080	13216420	0.000457531303042	0.289,0.175,0.201	0.282,0.471,0.443	-0.177
4461	ENSG00000123737	EXOSC9	chr4	+	122735020	122737602	0.000457531303042	0.013,0.013,0.008	0.023,0.073,0.034	-0.032
2166	ENSG00000156873	PHKG2	chr16	+	30762426	30762924	0.000465477465275	0.18,0.129,0.116	0.212,0.392,0.247	-0.142
505	ENSG00000039650	PNKP	chr19	-	50364705	50365138	0.000466071499264	0.021,0.005,0.086	0.055,0.162,0.17	-0.092
2640	ENSG00000115042	FAHD2A	chr2	+	96076274	96076774	0.000466071499264	0.027,0.012,0.019	0.173,0.088,0.0	-0.068
5037	ENSG00000100395	L3MBTL2	chr22	+	41623092	41623873	0.000467616579331	0.072,0.08,0.056	0.008,0.027,0.029	0.048
485	ENSG00000066322	ELOVL1	chr1	-	43830598	43831047	0.000468332063702	0.011,0.003,0.0	0.072,0.019,0.029	-0.035
1329	ENSG00000125746	EML2	chr19	-	46141762	46142131	0.000468332063702	0.0,0.175,0.107	0.037,0.0,0.0	0.082
3370	ENSG00000168701	TMEM208	chr16	+	67262699	67263181	0.000468332063702	0.891,0.916,0.855	1.0,1.0,1.0	-0.113
5170	ENSG00000169738	DCXR	chr17	-	79994066	79994519	0.000474486509576	1.0,1.0,1.0	0.0,1.0,0.76	0.413
4995	ENSG00000124357	NAGK	chr2	+	71295779	71297716	0.000484859403808	0.052,0.043,0.028	0.045,0.132,0.058	-0.037
3111	ENSG00000006025	OSBPL7	chr17	-	45893472	45893848	0.000487530204849	0.0,0.0,0.0	0.103,0.0,0.105	-0.069
3368	ENSG00000168701	TMEM208	chr16	+	67262397	67262784	0.000490853257394	0.011,0.009,0.026	0.038,0.105,0.048	-0.048
5356	ENSG00000137312	FLOT1	chr6	-	30708966	30709481	0.000498151964641	0.078,0.099,0.062	0.177,0.403,0.14	-0.16
1949	ENSG00000071462	WBSCR22	chr7	+	73106925	73107744	0.000499826051639	0.024,0.01,0.006	0.033,0.043,0.04	-0.025
334	ENSG00000164896	FASTK	chr7	-	150773999	150775179	0.000501670960134	0.038,0.008,0.009	0.052,0.041,0.06	-0.033
4200	ENSG00000173486	FKBP2	chr11	+	64010670	64010969	0.000526278625242	0.027,0.01,0.013	0.034,0.016,0.037	-0.012
4378	ENSG00000124574	ABCC10	chr6	+	43405671	43406533	0.000528140992348	0.095,0.048,0.385	0.0,0.0,0.0	0.176
699	ENSG00000241878	PISD	chr22	-	32016981	32017871	0.000534075961055	0.0,0.017,0.062	0.183,0.18,0.0	-0.095
110	ENSG00000182944	EWSR1	chr22	+	29694722	29695841	0.000535937832801	0.875,0.838,0.908	0.828,0.76,0.794	0.08
4397	ENSG00000135506	OS9	chr12	+	58112775	58114046	0.0005366034077	0.048,0.011,0.043	0.066,0.054,0.092	-0.037
1628	ENSG00000169045	HNRNPH1	chr5	-	179050037	179051670	0.000565344660469	0.009,0.007,0.023	0.059,0.069,0.016	-0.035
2144	ENSG00000071859	FAM50A	chrX	+	153678028	153678279	0.000573479314577	0.187,0.159,0.209	0.354,0.226,0.407	-0.144
4615	ENSG00000114388	NPRL2	chr3	-	50385957	50386213	0.000579156817909	0.087,0.024,0.034	0.236,0.143,0.067	-0.1
5090	ENSG00000100599	RIN3	chr14	+	93151331	93154394	0.000590593251295	1.0,1.0,1.0	1.0,0.556,0.778	0.222
4730	ENSG00000103202	NME4	chr16	+	448207	449123	0.000598153682785	0.2,0.333,0.244	0.467,0.875,1.0	-0.522
134	ENSG00000099840	IZUMO4	chr19	+	2097927	2098126	0.00060063509832	0.105,0.078,0.029	0.0,0.0,0.022	0.063
375	ENSG00000185000	DGAT1	chr8	-	145541757	145542025	0.00060063509832	0.027,0.028,0.0	0.056,0.01,0.126	-0.046
2164	ENSG00000167967	E4F1	chr16	+	2279570	2282365	0.000604784667303	0.074,0.037,0.0	0.28,0.0,0.273	-0.147
242	ENSG00000108465	CDK5RAP3	chr17	+	46050884	46051397	0.000619714385333	0.765,0.574,0.879	0.323,0.463,0.15	0.427
2132	ENSG00000141279	NPEPPS	chr17	+	45656755	45660215	0.000621881666405	0.059,0.048,0.048	0.0,0.011,0.0	0.048
4736	ENSG00000144591	GMPPA	chr2	+	220370179	220370483	0.000623344686091	0.151,0.138,0.119	0.303,0.294,0.246	-0.145
808	ENSG00000110697	PITPNM1	chr11	-	67263648	67264907	0.000625077656983	0.0,0.034,0.0	0.099,0.2,0.018	-0.094
4075	ENSG00000108883	EFTUD2	chr17	-	42937272	42937911	0.000629461058451	0.048,0.005,0.0	0.047,0.026,0.053	-0.024
4468	ENSG00000163930	BAP1	chr3	-	52440268	52440923	0.000629461058451	0.063,0.037,0.034	0.133,0.088,0.165	-0.084
3457	ENSG00000160948	VPS28	chr8	-	145649597	145650202	0.000636477741487	0.061,0.065,0.041	0.089,0.122,0.113	-0.052
178	ENSG00000125447	GGA3	chr17	-	73237695	73238554	0.000640365689546	0.028,0.013,0.053	0.093,0.169,0.03	-0.066
3808	ENSG00000090661	CERS4	chr19	+	8320705	8321170	0.000640365689546	0.08,0.021,0.07	0.151,0.112,0.094	-0.062
5048	ENSG00000213780	GTF2H4	chr6	+	30880886	30881164	0.000651268092712	0.051,0.205,0.049	0.227,0.625,0.31	-0.286
2547	ENSG00000197858	GPAA1	chr8	+	145138291	145138764	0.000664763995503	0.968,1.0,1.0	0.975,1.0,0.647	0.115
740	ENSG00000126581	BECN1	chr17	-	40970804	40971627	0.000678175391038	0.069,0.05,0.026	0.102,0.071,0.102	-0.043
63	ENSG00000204469	PRRC2A	chr6	+	31603358	31603826	0.000679292425797	0.024,0.018,0.008	0.046,0.023,0.049	-0.023
4533	ENSG00000133313	CNDP2	chr18	+	72183462	72186331	0.000709018506231	1.0,1.0,1.0	0.862,1.0,0.333	0.268
4600	ENSG00000008128	CDK11A	chr1	-	1635661	1636094	0.000716010393023	0.184,0.302,0.067	0.397,0.5,0.6	-0.315
4146	ENSG00000143499	SMYD2	chr1	+	214505360	214507651	0.000763720352322	0.044,0.033,0.034	0.109,0.077,0.122	-0.066
2127	ENSG00000087088	BAX	chr19	+	49458804	49459090	0.000773344704566	0.027,0.037,0.049	0.038,0.152,0.066	-0.048
3581	ENSG00000092929	UNC13D	chr17	-	73823305	73824167	0.000798084046248	0.752,0.887,0.805	0.877,1.0,0.947	-0.127
1768	ENSG00000008710	PKD1	chr16	-	2147728	2147985	0.000806504803133	0.0,0.0,0.0	0.0,0.517,0.151	-0.223
2898	ENSG00000126458	RRAS	chr19	-	50140080	50140387	0.000829081243275	0.0,0.015,0.0	0.02,0.038,0.243	-0.095
5609	ENSG00000254996	ANKHD1-EIF4EBP3	chr5	+	139918503	139921866	0.000830540533097	0.042,0.01,0.01	0.049,0.034,0.385	-0.135
3649	ENSG00000129197	RPAIN	chr17	+	5329290	5331531	0.00084614072651	0.053,0.023,0.063	0.104,0.094,0.172	-0.077
1793	ENSG00000162231	NXF1	chr11	-	62566010	62567958	0.000862269782275	0.402,0.379,0.517	0.608,0.57,0.719	-0.2
2211	ENSG00000149532	CPSF7	chr11	-	61183576	61183991	0.000868190085252	0.76,0.986,0.941	0.969,1.0,1.0	-0.094
688	ENSG00000205560	CPT1B	chr22	-	51009586	51009968	0.000883614309114	0.0,0.044,0.004	0.096,0.011,0.048	-0.036
2940	ENSG00000161013	MGAT4B	chr5	-	179228333	179228694	0.000903249153186	0.0,0.044,0.0	0.047,0.112,0.23	-0.115
1690	ENSG00000225697	SLC26A6	chr3	-	48667074	48667411	0.000907500506969	0.175,0.27,0.116	0.034,0.0,0.103	0.141
2461	ENSG00000141551	CSNK1D	chr17	-	80203851	80206890	0.00091048031907	0.029,0.08,0.074	0.155,0.098,0.148	-0.073
5186	ENSG00000101365	IDH3B	chr20	-	2640344	2640822	0.000914540403351	0.833,0.803,0.766	0.475,0.588,0.629	0.237
2093	ENSG00000137500	CCDC90B	chr11	-	82984835	82985035	0.000915049816439	0.011,0.006,0.0	0.061,0.058,0.0	-0.034
2457	ENSG00000064961	HMG20B	chr19	+	3573689	3574584	0.000933662768892	0.01,0.007,0.013	0.027,0.022,0.172	-0.064
835	ENSG00000073584	SMARCE1	chr17	-	38787843	38788619	0.00095039316337	0.03,0.034,0.033	0.034,0.097,0.084	-0.039
4118	ENSG00000188313	PLSCR1	chr3	-	146239330	146239840	0.000956219491275	0.026,0.014,0.021	0.099,0.043,0.084	-0.055
135	ENSG00000099840	IZUMO4	chr19	+	2097927	2098333	0.000971820877753	0.818,0.778,0.2	1.0,1.0,1.0	-0.401
3367	ENSG00000099901	RANBP1	chr22	+	20113825	20114704	0.000973406293723	0.042,0.015,0.035	0.064,0.062,0.052	-0.029
2371	ENSG00000099330	OCEL1	chr19	+	17337501	17338008	0.000987043411878	1.0,0.5,1.0	0.333,0.579,1.0	0.196
4029	ENSG00000198837	DENND4B	chr1	-	153903167	153903540	0.00100356335629	0.046,0.121,0.07	0.252,0.096,0.159	-0.09
3406	ENSG00000196839	ADA	chr20	-	43251469	43251719	0.0010141812218	0.03,0.03,0.067	0.162,0.023,0.122	-0.06
553	ENSG00000061273	HDAC7	chr12	-	48177861	48179254	0.00102477269071	0.039,0.111,0.0	0.159,0.098,0.063	-0.057
1238	ENSG00000231074	HCG18	chr6	-	30258782	30262741	0.00103689347016	0.163,0.2,0.074	0.021,0.0,0.081	0.112
3619	ENSG00000187531	SIRT7	chr17	-	79871649	79872043	0.00104729403314	0.037,0.004,0.061	0.0,0.0,0.0	0.034
2723	ENSG00000129351	ILF3	chr19	+	10791894	10792868	0.00104953390925	0.065,0.132,0.046	0.245,0.094,0.125	-0.074
1671	ENSG00000166436	TRIM66	chr11	-	8645905	8646775	0.0010596783958	0.037,0.053,0.143	1.0,1.0,0.071	-0.613
1866	ENSG00000167257	RNF214	chr11	+	117109316	117110576	0.00108453777952	0.059,0.088,0.068	0.0,0.0,0.0	0.072
680	ENSG00000162191	UBXN1	chr11	-	62444989	62445304	0.00111553891704	0.031,0.048,0.055	0.08,0.049,0.08	-0.025
2952	ENSG00000103024	NME3	chr16	-	1821070	1821411	0.00113295354074	0.233,0.248,0.504	1.0,1.0,0.432	-0.482
1625	ENSG00000169045	HNRNPH1	chr5	-	179043869	179044111	0.00113794659958	0.919,0.983,0.899	0.984,1.0,0.983	-0.055
4574	ENSG00000198721	ECI2	chr6	-	4125483	4126471	0.00113794659958	0.009,0.0,0.004	0.079,0.014,0.077	-0.052
2377	ENSG00000131051	RBM39	chr20	-	34326889	34328809	0.00113899741906	0.251,0.226,0.221	0.311,0.303,0.292	-0.069
2181	ENSG00000198818	SFT2D1	chr6	-	166736344	166738083	0.00116701719763	0.075,0.041,0.056	0.136,0.127,0.071	-0.054
771	ENSG00000198830	HMGN2	chr1	+	26800193	26800626	0.00119224524963	0.828,0.897,0.837	0.919,1.0,0.939	-0.099
4746	ENSG00000169696	ASPSCR1	chr17	+	79974675	79974989	0.00119224524963	0.086,0.034,0.047	0.0,0.018,0.0	0.05
1546	ENSG00000178971	CTC1	chr17	-	8133208	8133786	0.00119757726974	0.231,0.217,0.084	0.448,0.321,0.3	-0.179
2677	ENSG00000234741	GAS5	chr1	-	173833621	173833842	0.00120114185172	0.07,0.072,0.112	0.117,0.14,0.113	-0.039
2076	ENSG00000204427	ABHD16A	chr6	-	31656499	31656896	0.00120841884007	0.022,0.028,0.07	0.088,0.186,0.138	-0.097
4016	ENSG00000118495	PLAGL1	chr6	-	144285923	144287367	0.00121524722492	0.231,0.486,0.385	0.739,1.0,0.846	-0.494
2764	ENSG00000171453	POLR1C	chr6	+	43487443	43487923	0.00121930065281	0.069,0.048,0.154	0.132,0.162,0.251	-0.091
4306	ENSG00000100968	NFATC4	chr14	+	24845499	24847207	0.00122368400527	0.17,0.112,0.106	0.333,0.0,0.0	0.018
5178	ENSG00000165792	METTL17	chr14	+	21462952	21463392	0.00125212919005	0.107,0.309,0.154	0.346,0.363,0.296	-0.145
4847	ENSG00000127603	MACF1	chr1	+	39950272	39952659	0.00125387973244	0.033,0.008,0.005	0.028,0.07,0.01	-0.021
3411	ENSG00000117308	GALE	chr1	-	24122998	24123272	0.0012573833683	0.101,0.015,0.059	0.438,0.0,0.448	-0.237
4540	ENSG00000039523	FAM65A	chr16	+	67579851	67580134	0.00127549989258	0.05,0.067,0.026	0.077,0.101,0.09	-0.042
4669	ENSG00000219200	RNASEK	chr17	+	6915964	6917061	0.00128048777121	0.949,0.857,0.735	1.0,1.0,0.871	-0.11
2805	ENSG00000100023	PPIL2	chr22	+	22049225	22049785	0.00130363927218	0.045,0.086,0.058	0.0,0.006,0.051	0.044
4021	ENSG00000169718	DUS1L	chr17	-	80016216	80016694	0.0013419936543	0.266,0.237,0.284	0.315,0.525,0.553	-0.202
1088	ENSG00000196118	C16orf93	chr16	-	30771604	30771989	0.00134502914887	0.412,0.259,0.116	0.892,1.0,0.333	-0.479
4301	ENSG00000139613	SMARCC2	chr12	-	56574760	56575381	0.00134502914887	0.019,0.02,0.035	0.036,0.07,0.091	-0.041
1959	ENSG00000142784	WDTC1	chr1	+	27630111	27631684	0.00136168154229	0.789,1.0,0.238	1.0,1.0,0.938	-0.304
228	ENSG00000242485	MRPL20	chr1	-	1341188	1342399	0.00136514705957	0.003,0.006,0.003	0.024,0.028,0.015	-0.018
3280	ENSG00000188002	RP11-43F13.1	chr5	-	1599034	1599942	0.00137260677761	0.067,0.056,0.385	0.026,0.0,0.0	0.161
5211	ENSG00000185507	IRF7	chr11	-	613784	614037	0.00137260677761	0.101,0.126,0.151	0.207,0.323,0.191	-0.114
5560	ENSG00000185963	BICD2	chr9	-	95473644	95477745	0.00137260677761	0.056,0.0,0.119	0.404,0.1,0.169	-0.166
4023	ENSG00000169718	DUS1L	chr17	-	80019084	80019597	0.0013777086431	0.0,0.01,0.009	0.04,0.032,0.018	-0.024
5583	ENSG00000160789	LMNA	chr1	+	156107444	156108548	0.00138688391521	0.558,0.655,0.325	0.0,0.25,0.143	0.382
3610	ENSG00000168591	TMUB2	chr17	+	42266302	42266956	0.00146995595878	1.0,1.0,1.0	0.707,0.933,0.946	0.138
3704	ENSG00000006015	C19orf60	chr19	+	18699804	18700493	0.00146995595878	0.5,0.12,0.385	1.0,0.886,0.5	-0.46
3861	ENSG00000089327	FXYD5	chr19	+	35657044	35657228	0.00150941788141	0.014,0.01,0.03	0.035,0.028,0.038	-0.016
5321	ENSG00000184922	FMNL1	chr17	+	43323576	43323971	0.00150941788141	1.0,1.0,0.789	0.551,0.957,0.756	0.175
374	ENSG00000185000	DGAT1	chr8	-	145540684	145540915	0.00151871039114	0.329,0.18,0.253	0.552,0.414,0.619	-0.274
332	ENSG00000164896	FASTK	chr7	-	150774187	150774488	0.00152072576225	0.165,0.118,0.13	0.242,0.308,0.173	-0.103
550	ENSG00000166986	MARS	chr12	+	57910027	57910438	0.0015358634354	0.015,0.021,0.009	0.029,0.041,0.026	-0.017
2873	ENSG00000115548	KDM3A	chr2	+	86705730	86707485	0.0015358634354	0.063,0.067,0.022	0.188,0.111,0.256	-0.134
1582	ENSG00000100296	THOC5	chr22	-	29940448	29940592	0.00156679852201	1.0,1.0,0.982	1.0,1.0,0.796	0.062
5138	ENSG00000132781	MUTYH	chr1	-	45798434	45798996	0.00159620038834	1.0,1.0,1.0	0.5,0.0,1.0	0.5
1076	ENSG00000172794	RAB37	chr17	+	72741146	72743473	0.00160016856797	0.0,0.0,0.333	0.116,0.077,0.469	-0.11
30	ENSG00000184634	MED12	chrX	+	70357575	70357793	0.0016015213103	0.708,0.879,0.948	0.937,1.0,0.963	-0.122
4843	ENSG00000171863	RPS7	chr2	+	3622914	3623274	0.00163855117375	0.452,0.266,0.275	0.64,0.72,0.441	-0.269
3634	ENSG00000125637	PSD4	chr2	+	113942941	113943832	0.00164619243256	0.059,0.065,0.088	0.151,0.075,0.169	-0.061
5176	ENSG00000165792	METTL17	chr14	+	21458388	21458757	0.00165199639442	0.015,0.013,0.03	0.033,0.047,0.067	-0.03
2448	ENSG00000115446	UNC50	chr2	+	99225041	99226502	0.00165419599182	0.048,0.085,0.038	0.096,0.129,0.135	-0.063
147	ENSG00000092094	OSGEP	chr14	-	20915773	20916330	0.00167500676298	0.778,1.0,1.0	0.6,1.0,0.825	0.118
3264	ENSG00000100099	HPS4	chr22	-	26861420	26862228	0.00168892579144	0.118,0.306,0.154	0.511,0.474,0.44	-0.282
2016	ENSG00000103126	AXIN1	chr16	-	339439	343718	0.00173297786325	0.027,0.0,0.0	0.014,0.191,0.051	-0.076
4479	ENSG00000146918	NCAPG2	chr7	-	158447809	158448147	0.00173297786325	0.031,0.15,0.243	0.053,0.0,0.041	0.11
58	ENSG00000103507	BCKDK	chr16	+	31120993	31121445	0.00173472853815	0.012,0.03,0.085	0.0,0.0,0.0	0.042
3972	ENSG00000204394	VARS	chr6	-	31750306	31750622	0.00174042501896	0.056,0.065,0.052	0.0,0.0,0.0	0.058
578	ENSG00000197448	GSTK1	chr7	+	142962084	142962389	0.00176054471048	0.115,0.182,0.247	0.255,0.262,0.28	-0.084
4127	ENSG00000106077	ABHD11	chr7	-	73151550	73152065	0.00178704098962	0.111,0.016,0.105	0.6,0.333,0.111	-0.271
690	ENSG00000176444	CLK2	chr1	-	155233740	155234341	0.00183602722763	1.0,1.0,1.0	0.667,0.938,1.0	0.132
1386	ENSG00000166508	MCM7	chr7	-	99696645	99697026	0.00183602722763	0.023,0.065,0.034	0.103,0.088,0.054	-0.041
60	ENSG00000103507	BCKDK	chr16	+	31121721	31122540	0.00184569470767	0.6,0.111,1.0	0.0,0.0,0.0	0.57
4756	ENSG00000175203	DCTN2	chr12	-	57926766	57927086	0.00184569470767	0.075,0.019,0.024	0.044,0.316,0.068	-0.103
4539	ENSG00000039523	FAM65A	chr16	+	67574360	67574607	0.00187137115419	0.052,0.022,0.07	0.061,0.09,0.168	-0.058
4947	ENSG00000104522	TSTA3	chr8	-	144696489	144696867	0.00187138151628	0.057,0.034,0.025	0.109,0.024,0.122	-0.046
5240	ENSG00000171109	MFN1	chr3	+	179096128	179096602	0.00188209847815	0.087,0.039,0.007	0.174,0.173,0.047	-0.087
844	ENSG00000197622	CDC42SE1	chr1	-	151027491	151028469	0.00191516148642	0.061,0.067,0.041	0.092,0.094,0.09	-0.036
4434	ENSG00000069493	CLEC2D	chr12	+	9845423	9846544	0.001921663602	0.692,0.664,0.76	0.797,1.0,1.0	-0.227
81	ENSG00000123349	PFDN5	chr12	+	53689622	53690059	0.00192426557763	0.048,0.041,0.061	0.077,0.074,0.06	-0.02
4082	ENSG00000100982	PCIF1	chr20	+	44575901	44576662	0.00192426557763	0.036,0.047,0.045	0.011,0.005,0.023	0.03
5005	ENSG00000167526	RPL13	chr16	+	89627985	89628159	0.0019491111465	0.942,0.944,0.949	0.937,0.92,0.921	0.019
1912	ENSG00000127419	TMEM175	chr4	+	941496	941942	0.00198827882658	0.035,0.027,0.0	0.079,0.005,0.099	-0.04
1594	ENSG00000178252	WDR6	chr3	+	49049067	49051726	0.00200318657052	0.132,0.169,0.14	0.264,0.274,0.293	-0.13
521	ENSG00000205744	DENND1C	chr19	-	6475494	6475762	0.00201107140929	0.012,0.022,0.017	0.06,0.0,0.076	-0.028
4228	ENSG00000143575	HAX1	chr1	+	154245811	154246437	0.0020170763509	0.006,0.008,0.001	0.022,0.037,0.017	-0.02
2246	ENSG00000213983	AP1G2	chr14	-	24032792	24033065	0.00206208333518	0.762,1.0,1.0	0.824,0.714,0.563	0.22
1775	ENSG00000173020	ADRBK1	chr11	+	67051177	67051420	0.00206620033672	0.046,0.013,0.014	0.024,0.058,0.046	-0.018
4213	ENSG00000213930	GALT	chr9	+	34647488	34647702	0.00210148297249	0.092,0.125,0.059	0.161,0.443,0.204	-0.177
554	ENSG00000061273	HDAC7	chr12	-	48183595	48185091	0.0021261131233	0.0,0.0,0.022	0.064,0.007,0.095	-0.048
3310	ENSG00000030582	GRN	chr17	+	42426525	42426919	0.0021261131233	0.107,0.122,0.085	0.062,0.045,0.09	0.039
1540	ENSG00000254681	PKD1P5	chr16	-	18468688	18468926	0.00212997388923	0.0,0.09,0.0	0.0,0.749,0.472	-0.377
5459	ENSG00000013275	PSMC4	chr19	+	40485976	40486361	0.00213829701987	0.049,0.03,0.05	0.069,0.075,0.12	-0.045
790	ENSG00000127948	POR	chr7	+	75615476	75616173	0.00218191968706	0.013,0.0,0.0	0.035,0.078,0.0	-0.033
1455	ENSG00000103249	CLCN7	chr16	-	1499276	1500667	0.00220608401265	0.079,0.196,0.071	0.276,0.209,0.187	-0.109
1547	ENSG00000178971	CTC1	chr17	-	8133611	8133786	0.00220608401265	0.956,1.0,1.0	0.957,0.81,1.0	0.063
5028	ENSG00000112303	VNN2	chr6	-	133073599	133073888	0.00222978496202	0.763,0.741,0.751	0.973,0.961,0.82	-0.166
651	ENSG00000204564	C6orf136	chr6	+	30620424	30620886	0.0022382633655	0.022,0.033,0.086	0.166,0.139,0.153	-0.106
448	ENSG00000213614	HEXA	chr15	-	72646031	72647965	0.00225122758596	0.01,0.035,0.052	0.086,0.062,0.075	-0.042
2007	ENSG00000136603	SKIL	chr3	+	170077486	170079217	0.00225122758596	1.0,1.0,1.0	0.873,0.939,1.0	0.063
5337	ENSG00000165959	CLMN	chr14	-	95660185	95660933	0.00227225122039	0.157,0.143,0.04	0.733,0.538,0.241	-0.391
3199	ENSG00000198000	NOL8	chr9	-	95060538	95061236	0.0022916629188	0.034,0.036,0.031	0.052,0.087,0.11	-0.049
5194	ENSG00000147789	ZNF7	chr8	+	146054427	146054989	0.0022916629188	1.0,0.714,0.895	1.0,0.0,0.375	0.411
1842	ENSG00000004139	SARM1	chr17	+	26715192	26715558	0.00231969553726	0.0,0.0,1.0	0.303,0.491,0.67	-0.155
4204	ENSG00000163534	FCRL1	chr1	-	157771704	157772454	0.0023478246252	1.0,1.0,1.0	0.972,0.906,0.835	0.096
4325	ENSG00000067048	DDX3Y	chrY	+	15026795	15027139	0.0023478246252	0.057,0.091,0.0	0.182,0.235,0.0	-0.09
1403	ENSG00000269858	EGLN2	chr19	+	41313042	41313456	0.00237643338562	0.019,0.0,0.01	0.014,0.048,0.03	-0.021
3297	ENSG00000197343	ZNF655	chr7	+	99159510	99160117	0.00237718016285	0.123,0.146,0.165	0.506,0.284,0.224	-0.193
4978	ENSG00000179632	MAF1	chr8	+	145161245	145161577	0.00248357340224	0.004,0.023,0.01	0.022,0.059,0.002	-0.015
267	ENSG00000105135	ILVBL	chr19	-	15233503	15233841	0.00248445885142	0.151,0.109,0.09	0.106,0.071,0.0	0.058
2727	ENSG00000108788	MLX	chr17	+	40720487	40720961	0.00248445885142	0.022,0.022,0.008	0.053,0.0,0.086	-0.029
549	ENSG00000166986	MARS	chr12	+	57909702	57910120	0.00256229701501	0.943,0.836,0.851	0.511,0.808,0.699	0.204
2974	ENSG00000076662	ICAM3	chr19	-	10445741	10446652	0.00256258405315	0.01,0.014,0.025	0.025,0.04,0.04	-0.019
426	ENSG00000105193	RPS16	chr19	-	39924161	39924401	0.00259635749499	0.012,0.012,0.015	0.02,0.017,0.017	-0.005
5033	ENSG00000141959	PFKL	chr21	+	45739233	45741758	0.00260794925956	0.108,0.081,0.075	0.141,0.326,0.146	-0.116
3138	ENSG00000109065	NAT9	chr17	-	72768098	72768416	0.00261388795602	1.0,0.889,1.0	0.697,0.385,1.0	0.269
5278	ENSG00000182199	SHMT2	chr12	+	57624585	57625696	0.00261949841942	0.468,0.56,0.382	0.35,0.123,0.13	0.269
1367	ENSG00000070761	C16orf80	chr16	-	58148713	58149361	0.00265516084328	0.007,0.007,0.012	0.08,0.007,0.078	-0.046
3005	ENSG00000147576	ADHFE1	chr8	+	67356601	67356983	0.00266064872161	0.2,0.125,0.0	0.0,0.056,0.0	0.09
2307	ENSG00000102226	USP11	chrX	+	47098749	47099306	0.00267442182532	0.041,0.046,0.113	0.075,0.017,0.004	0.035
2258	ENSG00000165282	PIGO	chr9	-	35091236	35092764	0.00268441378959	0.25,0.4,0.517	1.0,1.0,0.533	-0.455
2728	ENSG00000108788	MLX	chr17	+	40721221	40721624	0.00270523615364	0.037,0.012,0.029	0.046,0.106,0.047	-0.04
5633	ENSG00000178761	FAM219B	chr15	-	75192332	75195127	0.00270682697368	0.581,1.0,0.869	0.909,1.0,1.0	-0.153
1517	ENSG00000012124	CD22	chr19	+	35822921	35823827	0.00273406237817	0.238,0.333,0.34	0.362,0.483,0.456	-0.13
1402	ENSG00000174106	LEMD3	chr12	+	65639448	65639719	0.00277832158997	0.089,0.165,0.31	0.115,0.0,0.0	0.15
318	ENSG00000065357	DGKA	chr12	+	56333865	56334217	0.00285012802502	1.0,1.0,1.0	0.857,0.855,1.0	0.096
4189	ENSG00000068831	RASGRP2	chr11	-	64503013	64503452	0.00285040446738	0.077,0.014,0.0	0.051,0.049,0.031	-0.013
5253	ENSG00000077454	LRCH4	chr7	-	100174316	100174628	0.00289540507842	0.116,0.12,0.149	0.159,0.286,0.286	-0.115
2939	ENSG00000161013	MGAT4B	chr5	-	179226505	179227068	0.00290188905963	0.09,0.037,0.043	0.009,0.025,0.014	0.041
3939	ENSG00000143799	PARP1	chr1	-	226553654	226555309	0.00290188905963	0.015,0.019,0.0	0.027,0.027,0.022	-0.014
5413	ENSG00000115942	ORC2	chr2	-	201778017	201778715	0.00294922651723	0.014,0.153,0.041	0.245,0.176,0.2	-0.138
1814	ENSG00000141522	ARHGDIA	chr17	-	79827205	79827501	0.00296967167141	0.008,0.01,0.013	0.026,0.031,0.011	-0.012
3299	ENSG00000072694	FCGR2B	chr1	+	161641181	161643019	0.00296967167141	0.094,0.152,0.075	0.182,0.179,0.38	-0.14
2365	ENSG00000021776	AQR	chr15	-	35166028	35167065	0.00307269145572	0.0,0.039,0.021	0.063,0.298,0.023	-0.108
3812	ENSG00000141504	SAT2	chr17	-	7530680	7531120	0.00308982311965	0.093,0.086,0.074	0.199,0.13,0.099	-0.058
4494	ENSG00000156515	HK1	chr10	+	71144088	71144671	0.00308982311965	0.085,0.006,0.005	0.051,0.096,0.091	-0.047
146	ENSG00000170638	TRABD	chr22	+	50636251	50636615	0.00309498701812	0.185,0.178,0.131	0.305,0.782,0.383	-0.325
724	ENSG00000162004	CCDC78	chr16	-	772921	773936	0.00310523491419	0.138,0.033,0.013	0.273,0.2,0.161	-0.15
4220	ENSG00000213930	GALT	chr9	+	34648758	34649078	0.00313938673799	0.07,0.371,0.333	0.111,0.049,0.093	0.174
5106	ENSG00000130159	ECSIT	chr19	-	11618516	11618863	0.00316989834876	0.063,0.037,0.01	0.154,0.021,0.13	-0.065
676	ENSG00000162191	UBXN1	chr11	-	62443969	62444477	0.00318206446796	0.032,0.039,0.038	0.06,0.078,0.052	-0.027
3887	ENSG00000172932	ANKRD13D	chr11	+	67058946	67059217	0.00320713363339	0.052,0.072,0.027	0.076,0.058,0.183	-0.055
5347	ENSG00000123154	WDR83	chr19	+	12780568	12780894	0.00320713363339	0.031,0.037,0.073	0.074,0.088,0.432	-0.151
442	ENSG00000128699	ORMDL1	chr2	-	190647147	190647849	0.00322795382593	0.109,0.092,0.081	0.188,0.393,0.136	-0.145
4552	ENSG00000164088	PPM1M	chr3	+	52283189	52284611	0.00325200830374	0.07,0.102,0.152	0.023,0.036,0.029	0.079
4916	ENSG00000184281	TSSC4	chr11	+	2423840	2425106	0.00325252013738	1.0,0.908,1.0	0.898,0.744,1.0	0.089
5112	ENSG00000173575	CHD2	chr15	+	93486072	93489095	0.00325252013738	1.0,1.0,1.0	0.838,0.913,0.786	0.154
5053	ENSG00000129347	KRI1	chr19	-	10668227	10668571	0.00328868990943	0.087,0.025,0.064	0.161,0.067,0.112	-0.055
4577	ENSG00000167508	MVD	chr16	-	88723843	88724437	0.00329715842746	0.03,0.007,0.015	0.076,0.0,0.073	-0.032
1338	ENSG00000169727	GPS1	chr17	+	80011743	80012686	0.00333672742248	0.111,0.053,0.143	0.5,0.286,0.5	-0.326
4031	ENSG00000114021	NIT2	chr3	+	100064428	100065099	0.00333872803579	0.055,0.2,0.127	0.359,0.186,0.254	-0.139
3713	ENSG00000185359	HGS	chr17	+	79661844	79662097	0.00339517783323	0.158,0.052,0.095	0.157,0.168,0.214	-0.078
5651	ENSG00000115524	SF3B1	chr2	-	198283519	198285266	0.00344176988354	0.688,0.846,0.902	0.506,0.707,0.472	0.25
400	ENSG00000007541	PIGQ	chr16	+	630182	630972	0.00346735031203	0.294,0.125,0.0	0.029,0.0,0.0	0.13
330	ENSG00000164896	FASTK	chr7	-	150773712	150774114	0.00350532689132	0.014,0.024,0.01	0.066,0.044,0.03	-0.031
217	ENSG00000196684	HSH2D	chr19	+	16263361	16264018	0.00353977754877	0.174,0.164,0.091	0.369,0.22,0.174	-0.111
3516	ENSG00000132275	RRP8	chr11	-	6622155	6622832	0.00356863283885	0.027,0.06,0.041	0.045,0.18,0.107	-0.068
117	ENSG00000177595	PIDD	chr11	-	799184	800244	0.00358251528242	0.0,0.026,0.012	0.114,0.012,0.0	-0.029
5427	ENSG00000147813	NAPRT1	chr8	-	144656954	144657515	0.00359472795097	1.0,0.565,1.0	1.0,1.0,1.0	-0.145
1245	ENSG00000167851	CD300A	chr17	+	72477427	72477972	0.00359974022352	0.037,0.034,0.063	0.0,0.0,0.0	0.045
3023	ENSG00000140983	RHOT2	chr16	+	722253	722566	0.00359974022352	0.074,0.041,0.031	0.073,0.121,0.061	-0.036
3126	ENSG00000127328	RAB3IP	chr12	+	70206557	70206813	0.00360696707363	0.137,0.045,0.0	0.142,0.589,0.133	-0.227
4055	ENSG00000180979	LRRC57	chr15	-	42839458	42840442	0.00360696707363	0.0,0.024,0.0	0.059,0.115,0.048	-0.066
4572	ENSG00000117862	TXNDC12	chr1	-	52485802	52486684	0.00362217987456	0.877,0.978,1.0	0.88,0.8,0.84	0.112
3123	ENSG00000165525	NEMF	chr14	-	50251642	50252038	0.00365454220342	0.667,1.0,1.0	1.0,0.125,0.571	0.324
5255	ENSG00000076944	STXBP2	chr19	+	7707314	7707709	0.00368012633704	0.028,0.016,0.021	0.014,0.0,0.005	0.015
956	ENSG00000110619	CARS	chr11	-	3023199	3023830	0.00368437230962	0.062,0.07,0.092	0.195,0.053,0.162	-0.062
4100	ENSG00000183506	PI4KAP2	chr22	-	21832285	21832983	0.00368437230962	0.0,0.0,0.0	0.041,0.174,0.0	-0.072
3413	ENSG00000117308	GALE	chr1	-	24124606	24125220	0.00369553455353	0.016,0.094,0.021	0.217,0.556,0.101	-0.248
3358	ENSG00000127054	CPSF3L	chr1	-	1255835	1256473	0.00372773368292	0.047,0.053,0.015	0.25,0.035,0.062	-0.077
4457	ENSG00000178149	DALRD3	chr3	-	49054660	49054946	0.00373140765041	0.0,0.021,0.086	0.13,0.012,0.102	-0.046
4605	ENSG00000136205	TNS3	chr7	-	47314751	47319788	0.00375087758597	0.0,0.0,0.0	0.037,0.259,0.032	-0.109
5664	ENSG00000122678	POLM	chr7	-	44113381	44114129	0.00377827703828	0.0,0.018,0.057	0.043,0.396,0.043	-0.136
2597	ENSG00000254986	DPP3	chr11	+	66262676	66262960	0.00382373666928	0.062,0.05,0.018	0.031,0.17,0.118	-0.063
440	ENSG00000131408	NR1H2	chr19	+	50879729	50880083	0.00384910425847	0.042,0.015,0.02	0.081,0.031,0.048	-0.028
308	ENSG00000149743	TRPT1	chr11	-	63991756	63992189	0.00388293601663	0.026,0.046,0.033	0.093,0.057,0.057	-0.034
2172	ENSG00000130305	NSUN5	chr7	-	72717226	72717737	0.00388938880207	0.053,0.022,0.068	0.034,0.134,0.134	-0.053
3076	ENSG00000177731	FLII	chr17	-	18148868	18149376	0.00393817880187	1.0,1.0,1.0	0.907,1.0,0.981	0.037
244	ENSG00000108465	CDK5RAP3	chr17	+	46051765	46052703	0.00401768965575	0.49,0.544,0.513	0.566,0.91,0.723	-0.217
1154	ENSG00000167272	POP5	chr12	-	121017316	121017726	0.00402820839602	0.033,0.038,0.031	0.076,0.0,0.15	-0.041
2097	ENSG00000180104	EXOC3	chr5	+	464404	465387	0.00402820839602	0.038,0.025,0.04	0.018,0.011,0.0	0.025
2004	ENSG00000102316	MAGED2	chrX	+	54841680	54842440	0.00407964650965	0.061,0.129,0.004	0.093,0.156,0.153	-0.069
745	ENSG00000206503	HLA-A	chr6	+	29912276	29912868	0.00408109673844	0.906,0.845,0.863	0.913,0.959,0.967	-0.075
2685	ENSG00000180747	CTD-2547E10.2	chr16	-	21466663	21467193	0.00415302072662	0.0,1.0,0.0	1.0,0.2,1.0	-0.4
1315	ENSG00000105223	PLD3	chr19	+	40871459	40871837	0.00415855373365	0.875,1.0,0.872	1.0,1.0,1.0	-0.084
1569	ENSG00000256223	ZNF10	chr12	+	133707196	133707600	0.00415855373365	0.216,0.37,0.635	0.832,0.945,0.704	-0.42
1593	ENSG00000125450	NUP85	chr17	+	73230731	73231296	0.00415855373365	0.031,0.041,0.077	0.237,0.394,0.025	-0.169
4655	ENSG00000189046	ALKBH2	chr12	-	109530311	109531277	0.00420217525155	0.128,0.158,0.1	0.302,0.379,0.144	-0.146
3203	ENSG00000172053	QARS	chr3	-	49135624	49135913	0.00427279482182	0.023,0.032,0.016	0.037,0.033,0.061	-0.02
5259	ENSG00000119638	NEK9	chr14	-	75572652	75573405	0.00436533801307	0.417,0.279,0.105	0.167,0.065,0.049	0.173
5057	ENSG00000134440	NARS	chr18	-	55269586	55270175	0.00440140423604	0.047,0.075,0.069	0.072,0.271,0.1	-0.084
2332	ENSG00000131748	STARD3	chr17	+	37814225	37814775	0.00454452392538	0.068,0.049,0.072	0.125,0.112,0.168	-0.072
3181	ENSG00000271723	MROH7-TTC4	chr1	+	55197158	55197373	0.00454452392538	1.0,1.0,1.0	0.952,0.588,1.0	0.153
1350	ENSG00000165609	NUDT5	chr10	-	12212715	12212907	0.00457430556282	0.017,0.047,0.019	0.078,0.076,0.069	-0.047
172	ENSG00000158545	ZC3H18	chr16	+	88688604	88689752	0.00463972176234	0.008,0.011,0.024	0.033,0.061,0.073	-0.041
4362	ENSG00000185627	PSMD13	chr11	+	244040	244216	0.00468383442279	0.016,0.031,0.03	0.034,0.063,0.052	-0.024
313	ENSG00000065357	DGKA	chr12	+	56332698	56333089	0.00476916047746	0.014,0.024,0.039	0.156,0.013,0.033	-0.042
3547	ENSG00000100359	SGSM3	chr22	+	40804936	40805376	0.00476916047746	0.959,0.991,0.931	1.0,1.0,1.0	-0.04
1293	ENSG00000106263	EIF3B	chr7	+	2418323	2418877	0.00490246196873	0.041,0.032,0.021	0.056,0.004,0.136	-0.034
1236	ENSG00000148824	MTG1	chr10	+	135215032	135215749	0.0049044433055	0.141,0.116,0.11	0.179,0.317,0.176	-0.102
804	ENSG00000048162	NOP16	chr5	-	175815235	175815599	0.00491735993955	0.026,0.022,0.015	0.027,0.05,0.064	-0.026
1946	ENSG00000140365	COMMD4	chr15	+	75630402	75630761	0.00496019841406	0.078,0.076,0.08	0.146,0.092,0.146	-0.05
678	ENSG00000162191	UBXN1	chr11	-	62443969	62445304	0.00502205704214	1.0,1.0,1.0	1.0,0.81,1.0	0.063
2584	ENSG00000178950	GAK	chr4	-	844723	845762	0.00502205704214	0.063,0.034,0.084	0.097,0.295,0.094	-0.102
2949	ENSG00000076382	SPAG5	chr17	-	26906158	26906503	0.00528644382161	0.024,0.028,0.023	0.058,0.216,0.0	-0.066
3386	ENSG00000214078	CPNE1	chr20	-	34213965	34214725	0.00528838039845	1.0,0.846,1.0	0.875,0.768,1.0	0.068
2321	ENSG00000109103	UNC119	chr17	-	26873725	26874867	0.00535776355565	0.122,0.069,0.16	0.156,0.344,0.183	-0.111
1357	ENSG00000148229	POLE3	chr9	-	116171889	116172420	0.00536743525663	0.011,0.021,0.013	0.022,0.039,0.023	-0.013
5652	ENSG00000204344	STK19	chr6	+	31947190	31948325	0.00542516688039	0.0,0.022,0.0	0.133,0.0,0.1	-0.07
4945	ENSG00000104522	TSTA3	chr8	-	144694787	144695465	0.00548361717704	0.017,0.0,0.006	0.041,0.02,0.041	-0.026
1518	ENSG00000012124	CD22	chr19	+	35822921	35823827	0.00548804406718	0.426,0.544,0.478	0.588,0.629,0.598	-0.122
2121	ENSG00000173039	RELA	chr11	-	65421072	65422471	0.00554318664151	0.959,1.0,1.0	0.804,1.0,0.893	0.087
5006	ENSG00000111679	PTPN6	chr12	+	7060771	7061340	0.00556184790144	0.909,0.839,0.915	0.646,0.865,0.695	0.152
204	ENSG00000234608	MAPKAPK5-AS1	chr12	-	112279130	112279514	0.00560873187238	0.79,0.895,0.787	0.976,0.862,1.0	-0.122
749	ENSG00000112787	FBRSL1	chr12	+	133150904	133151150	0.00560873187238	0.057,0.047,0.02	0.103,0.046,0.122	-0.049
4179	ENSG00000172269	DPAGT1	chr11	-	118971727	118972570	0.00560873187238	0.01,0.026,0.004	0.117,0.015,0.02	-0.037
3430	ENSG00000197150	ABCB8	chr7	+	150731359	150731686	0.00568706881999	0.0,0.0,0.202	0.363,0.328,0.46	-0.316
2011	ENSG00000102125	TAZ	chrX	+	153647881	153648433	0.00587158277484	0.286,0.198,0.374	0.409,0.577,0.494	-0.207
3387	ENSG00000214078	CPNE1	chr20	-	34213965	34214725	0.00587158277484	0.072,0.027,0.032	0.052,0.108,0.063	-0.031
4112	ENSG00000038532	CLEC16A	chr16	+	11133610	11136220	0.00587158277484	0.087,0.143,0.0	0.0,0.0,0.0	0.077
2999	ENSG00000106009	BRAT1	chr7	-	2579419	2580686	0.00596088719964	0.016,0.07,0.143	0.161,0.265,0.167	-0.121
640	ENSG00000171953	ATPAF2	chr17	-	17924436	17924977	0.00599813295402	0.158,1.0,1.0	0.154,0.19,0.185	0.543
4598	ENSG00000008128	CDK11A	chr1	-	1634914	1635379	0.00604556165084	0.008,0.094,0.017	0.011,0.005,0.011	0.031
3684	ENSG00000174775	HRAS	chr11	-	532241	532755	0.00610539110503	0.013,0.009,0.01	0.011,0.058,0.018	-0.018
660	ENSG00000142347	MYO1F	chr19	-	8619360	8619627	0.00612395071405	0.026,0.064,0.066	0.102,0.284,0.113	-0.114
3523	ENSG00000092841	MYL6	chr12	+	56552467	56553514	0.00618349303288	0.008,0.006,0.006	0.013,0.017,0.014	-0.008
978	ENSG00000204256	BRD2	chr6	+	32944338	32945347	0.00620249937078	0.045,0.043,0.058	0.091,0.098,0.051	-0.031
4137	ENSG00000089280	FUS	chr16	+	31196259	31199678	0.00630810653379	0.564,0.609,0.658	0.257,0.561,0.435	0.193
1911	ENSG00000164080	RAD54L2	chr3	+	51672159	51673686	0.00638760870453	0.051,0.039,0.01	0.029,0.125,0.143	-0.066
545	ENSG00000166986	MARS	chr12	+	57905790	57906136	0.00639945527164	0.062,0.092,0.102	0.09,0.0,0.028	0.046
4845	ENSG00000010270	STARD3NL	chr7	+	38254628	38256906	0.00647352156623	0.0,0.333,0.0	0.111,0.0,0.273	-0.017
4203	ENSG00000196547	MAN2A2	chr15	+	91461423	91461985	0.00647657970927	0.056,0.036,0.068	0.092,0.167,0.109	-0.069
3919	ENSG00000174243	DDX23	chr12	-	49230351	49230820	0.00649228406702	0.008,0.016,0.009	0.065,0.005,0.0	-0.012
5035	ENSG00000198520	C1orf228	chr1	+	45189991	45190340	0.00668620687854	0.517,0.469,0.185	0.578,0.785,0.855	-0.349
4573	ENSG00000198721	ECI2	chr6	-	4117541	4119509	0.00669156300755	0.028,0.003,0.005	0.02,0.1,0.042	-0.042
2482	ENSG00000007202	KIAA0100	chr17	-	26970181	26970677	0.00672167701092	0.0,0.019,0.0	0.018,0.111,0.071	-0.06
4716	ENSG00000213465	ARL2	chr11	+	64789192	64789656	0.00678615735618	0.837,0.9,0.832	1.0,1.0,0.805	-0.079
3282	ENSG00000160741	CRTC2	chr1	-	153927348	153927642	0.00685871951055	0.014,0.024,0.059	0.044,0.064,0.087	-0.033
3757	ENSG00000134955	SLC37A2	chr11	+	124955849	124959131	0.00685871951055	0.077,0.143,0.0	0.2,0.6,0.214	-0.265
5023	ENSG00000007923	DNAJC11	chr1	-	6697506	6698424	0.00702228489289	0.053,0.092,0.064	0.043,0.033,0.013	0.04
3028	ENSG00000110025	SNX15	chr11	+	64802991	64806301	0.00708497313743	0.0,0.055,0.101	0.021,0.0,0.0	0.045
884	ENSG00000099622	CIRBP	chr19	+	1270926	1271466	0.00711144315846	0.013,0.012,0.01	0.033,0.016,0.014	-0.009
1348	ENSG00000114857	NKTR	chr3	+	42661507	42663008	0.0074092867063	0.688,0.682,0.73	0.333,0.361,0.63	0.259
885	ENSG00000099622	CIRBP	chr19	+	1271138	1271364	0.00741549010593	0.011,0.008,0.02	0.024,0.015,0.029	-0.01
3448	ENSG00000133316	WDR74	chr11	-	62601089	62601409	0.00747253254803	0.049,0.07,0.017	0.075,0.102,0.082	-0.041
1826	ENSG00000144224	UBXN4	chr2	+	136511108	136511847	0.00749417703337	0.041,0.042,0.043	0.076,0.089,0.055	-0.031
886	ENSG00000099622	CIRBP	chr19	+	1270926	1271466	0.00763044500211	0.667,1.0,1.0	0.913,0.545,0.628	0.194
2667	ENSG00000186635	ARAP1	chr11	-	72398483	72398783	0.00774609391574	0.065,0.052,0.058	0.109,0.075,0.128	-0.046
4020	ENSG00000169718	DUS1L	chr17	-	80016216	80016694	0.00774609391574	0.635,0.667,0.642	0.676,0.792,0.973	-0.166
1499	ENSG00000099783	HNRNPM	chr19	+	8530207	8530399	0.00775553173434	0.451,0.41,0.46	0.502,0.662,0.536	-0.126
317	ENSG00000065357	DGKA	chr12	+	56333198	56334217	0.00782382896211	0.118,0.13,0.063	0.316,0.269,0.085	-0.12
4611	ENSG00000100101	NOL12	chr22	+	38087180	38089483	0.00782982567393	0.067,0.063,0.011	0.022,0.0,0.017	0.034
2075	ENSG00000204427	ABHD16A	chr6	-	31655817	31656082	0.00783298781225	0.1,0.077,0.086	0.215,0.094,0.193	-0.08
4586	ENSG00000089639	GMIP	chr19	-	19746223	19746530	0.0079027661194	0.014,0.07,0.0	0.031,0.105,0.141	-0.064
5184	ENSG00000101365	IDH3B	chr20	-	2639040	2639483	0.00794841260742	0.703,0.736,0.587	0.872,0.828,0.732	-0.135
2265	ENSG00000099251	HSD17B7P2	chr10	+	38654361	38654557	0.00816391061733	0.348,1.0,0.821	0.943,0.944,1.0	-0.239
2096	ENSG00000137822	TUBGCP4	chr15	+	43693913	43695997	0.00823833756505	0.167,0.165,0.011	0.366,0.143,0.31	-0.159
4197	ENSG00000103168	TAF1C	chr16	-	84215351	84215664	0.00824559495002	0.166,0.323,0.146	0.31,0.535,0.529	-0.246
1586	ENSG00000102225	CDK16	chrX	+	47087965	47088389	0.00831851863738	0.008,0.003,0.016	0.053,0.006,0.04	-0.024
519	ENSG00000163518	FCRL4	chr1	-	157548263	157548642	0.00840310343351	0.068,0.042,0.082	0.183,0.096,0.067	-0.051
4992	ENSG00000241370	RPP21	chr6	+	30313074	30314334	0.00842979281923	0.014,0.005,0.014	0.032,0.053,0.006	-0.019
247	ENSG00000108465	CDK5RAP3	chr17	+	46052879	46053379	0.00855884622339	0.323,0.336,0.365	0.435,0.56,0.405	-0.125
3903	ENSG00000125826	RBCK1	chr20	+	409134	409738	0.00857241610794	0.04,0.075,0.028	0.05,0.004,0.018	0.024
250	ENSG00000148218	ALAD	chr9	-	116152872	116153213	0.00866647439564	0.053,0.018,0.126	0.067,0.0,0.0	0.043
708	ENSG00000113194	FAF2	chr5	+	175920999	175921276	0.00866647439564	0.014,0.039,0.0	0.082,0.059,0.143	-0.077
3647	ENSG00000129197	RPAIN	chr17	+	5329290	5329619	0.00866647439564	0.241,0.167,0.087	0.308,0.268,0.233	-0.105
179	ENSG00000139641	ESYT1	chr12	+	56524823	56525100	0.00870045984002	0.138,0.092,0.163	0.082,0.081,0.051	0.06
546	ENSG00000166986	MARS	chr12	+	57905790	57906136	0.00874830063016	0.805,0.817,0.887	0.649,0.667,0.805	0.129
3232	ENSG00000188895	MSL1	chr17	+	38289294	38289911	0.00874830063016	0.011,0.171,0.0	0.0,0.027,0.023	0.044
2789	ENSG00000158411	MITD1	chr2	-	99785725	99786073	0.00880594045082	0.09,0.06,0.097	0.127,0.176,0.164	-0.073
2604	ENSG00000100429	HDAC10	chr22	-	50689199	50689814	0.00893850087931	0.113,0.109,0.119	0.05,0.0,0.036	0.085
1522	ENSG00000185163	DDX51	chr12	-	132625375	132625965	0.00896614160924	0.623,0.398,0.767	1.0,0.0,1.0	-0.071
3722	ENSG00000203896	LIME1	chr20	+	62369173	62369413	0.00902561491428	0.424,0.351,0.134	0.0,1.0,0.0	-0.03
3421	ENSG00000139112	GABARAPL1	chr12	+	10366434	10366786	0.00908196808835	0.668,0.274,1.0	1.0,1.0,1.0	-0.353
2422	ENSG00000205581	HMGN1	chr21	-	40717755	40719218	0.0091227398926	0.5,0.778,0.568	0.804,1.0,1.0	-0.319
954	ENSG00000167548	KMT2D	chr12	-	49424062	49424551	0.00925066814348	0.029,0.019,0.035	0.064,0.139,0.051	-0.057
3402	ENSG00000161914	ZNF653	chr19	-	11597801	11598718	0.00925066814348	0.034,0.091,0.111	0.097,0.714,0.297	-0.291
524	ENSG00000129460	NGDN	chr14	+	23944379	23944851	0.0092510841364	0.016,0.02,0.041	0.044,0.051,0.09	-0.036
1856	ENSG00000163516	ANKZF1	chr2	+	220098854	220100597	0.0092510841364	0.93,0.898,1.0	0.839,0.536,0.964	0.163
1774	ENSG00000173020	ADRBK1	chr11	+	67049741	67050013	0.00926812193572	0.094,0.046,0.041	0.046,0.108,0.142	-0.038
5596	ENSG00000072778	ACADVL	chr17	+	7127131	7127388	0.00926812193572	0.045,0.063,0.036	0.072,0.097,0.063	-0.029
2494	ENSG00000120699	EXOSC8	chr13	+	37577070	37578698	0.00948743428309	0.073,0.043,0.082	0.135,0.073,0.098	-0.036
2993	ENSG00000108528	SLC25A11	chr17	-	4841448	4841724	0.00966245365601	0.01,0.021,0.0	0.063,0.0,0.052	-0.028
5703	ENSG00000206560	ANKRD28	chr3	-	15727508	15727816	0.00971885132362	0.013,0.031,0.0	0.067,0.0,0.304	-0.109
2517	ENSG00000115234	SNX17	chr2	+	27597555	27598020	0.00974770984118	0.049,0.021,0.033	0.043,0.083,0.056	-0.026
4826	ENSG00000198218	QRICH1	chr3	-	49070054	49070661	0.00978084418964	0.035,0.134,0.046	0.106,0.235,0.09	-0.072
1248	ENSG00000101158	NELFCD	chr20	+	57568678	57569294	0.00983548706724	0.679,0.69,0.587	0.79,0.725,0.82	-0.126
3041	ENSG00000089820	ARHGAP4	chrX	-	153175624	153176065	0.00984607669518	0.144,0.122,0.082	0.156,0.176,0.181	-0.055
4816	ENSG00000182196	ARL6IP4	chr12	+	123466503	123467085	0.00984607669518	0.007,0.008,0.009	0.013,0.022,0.011	-0.007
3033	ENSG00000179152	TCAIM	chr3	+	44441846	44442826	0.00985161334517	0.0,0.0,0.0	0.4,1.0,0.0	-0.467
939	ENSG00000124228	DDX27	chr20	+	47860165	47860614	0.00987177650783	0.013,0.012,0.014	0.025,0.03,0.042	-0.019
1767	ENSG00000008710	PKD1	chr16	-	2147728	2147985	0.00992648538327	0.0,0.149,0.0	0.0,1.0,0.158	-0.336
3018	ENSG00000140983	RHOT2	chr16	+	720122	720357	0.00998630301092	0.11,0.134,0.085	0.076,0.069,0.03	0.051
951	ENSG00000076924	XAB2	chr19	-	7685160	7685555	0.0100049335653	0.03,0.054,0.027	0.062,0.036,0.125	-0.037
2001	ENSG00000102316	MAGED2	chrX	+	54836154	54836646	0.0100049335653	0.907,0.841,1.0	0.925,1.0,1.0	-0.059
3286	ENSG00000136279	DBNL	chr7	+	44097380	44097879	0.0100049335653	0.038,0.017,0.023	0.049,0.044,0.031	-0.015
3432	ENSG00000116580	GON4L	chr1	-	155785595	155786053	0.0100049335653	0.191,0.158,0.0	0.0,0.0,0.088	0.087
3751	ENSG00000105677	TMEM147	chr19	+	36037573	36037931	0.0100049335653	0.025,0.0,0.046	0.031,0.108,0.014	-0.027
2670	ENSG00000186635	ARAP1	chr11	-	72423482	72424288	0.0100373099103	0.153,0.114,0.036	0.185,0.124,0.245	-0.084
5438	ENSG00000226287	TMEM191A	chr22	+	21057920	21058328	0.0100373099103	0.2,1.0,1.0	0.533,0.137,0.333	0.399
2664	ENSG00000129667	RHBDF2	chr17	-	74474887	74475359	0.0102320372921	0.0,0.049,0.0	0.036,0.133,0.041	-0.054
2284	ENSG00000125089	SH3TC1	chr4	+	8237159	8239397	0.0103034058256	0.017,0.0,0.015	0.034,0.0,0.076	-0.026
2719	ENSG00000173540	GMPPB	chr3	-	49761030	49761384	0.0105243952417	1.0,0.756,0.778	1.0,0.75,1.0	-0.072
5320	ENSG00000184922	FMNL1	chr17	+	43321157	43321611	0.0105243952417	0.009,0.021,0.041	0.037,0.058,0.049	-0.024
3047	ENSG00000124222	STX16	chr20	+	57226327	57227143	0.010754063074	0.95,0.964,0.925	0.956,1.0,1.0	-0.039
3213	ENSG00000169733	RFNG	chr17	-	80007552	80008431	0.0109849375732	0.148,0.297,0.055	0.273,0.5,0.5	-0.258
3920	ENSG00000174243	DDX23	chr12	-	49231063	49231440	0.0109849375732	0.023,0.006,0.025	0.049,0.05,0.013	-0.019
4487	ENSG00000182472	CAPN12	chr19	-	39224958	39225510	0.0109849375732	0.14,0.379,0.0	0.074,0.008,0.091	0.115
3985	ENSG00000168394	TAP1	chr6	-	32814844	32815452	0.0111450375549	0.024,0.017,0.021	0.04,0.007,0.061	-0.015
5060	ENSG00000125149	C16orf70	chr16	+	67166348	67166814	0.0111533523134	0.0,0.0,0.026	0.048,0.0,0.368	-0.13
4444	ENSG00000130726	TRIM28	chr19	+	59061103	59061402	0.0111805997834	0.017,0.016,0.009	0.028,0.015,0.036	-0.012
4314	ENSG00000177200	CHD9	chr16	+	53243393	53243725	0.0112520790236	0.933,0.913,1.0	0.969,1.0,1.0	-0.041
2600	ENSG00000100429	HDAC10	chr22	-	50684103	50684521	0.0113762934775	0.037,0.079,0.09	0.199,0.082,0.106	-0.06
5310	ENSG00000214021	TTLL3	chr3	+	9859328	9860604	0.0113762934775	1.0,1.0,1.0	0.75,1.0,1.0	0.083
5521	ENSG00000139625	MAP3K12	chr12	-	53880730	53881212	0.0113900302573	0.0,0.097,1.0	1.0,1.0,0.501	-0.468
2595	ENSG00000076108	BAZ2A	chr12	-	57008797	57009391	0.0114556975497	1.0,0.8,0.889	0.968,1.0,0.952	-0.077
1479	ENSG00000108591	DRG2	chr17	+	18002330	18003749	0.0114559007498	0.033,0.082,0.062	0.07,0.216,0.181	-0.097
95	ENSG00000251022	THAP9-AS1	chr4	-	83821229	83821719	0.0115818902234	0.007,0.003,0.003	0.035,0.004,0.016	-0.014
2058	ENSG00000042429	MED17	chr11	+	93526893	93527201	0.0115818902234	0.0,0.0,0.08	0.084,0.017,0.179	-0.067
1451	ENSG00000160294	MCM3AP	chr21	-	47666220	47666800	0.0118150770526	0.163,0.176,0.055	0.187,0.206,0.341	-0.113
2250	ENSG00000213983	AP1G2	chr14	-	24034814	24035369	0.011921308041	0.073,0.092,0.046	0.124,0.205,0.057	-0.058
2911	ENSG00000105607	GCDH	chr19	+	13002300	13002788	0.011921308041	0.039,0.021,0.033	0.076,0.035,0.126	-0.048
2492	ENSG00000242612	DECR2	chr16	+	460971	461578	0.011942505881	0.03,0.0,0.111	0.355,0.067,0.158	-0.146
1800	ENSG00000160410	SHKBP1	chr19	+	41083063	41083347	0.0119626946726	0.061,0.032,0.021	0.081,0.05,0.075	-0.031
216	ENSG00000196684	HSH2D	chr19	+	16263361	16264018	0.0119839318817	0.636,0.682,0.426	0.848,0.739,0.714	-0.186
4856	ENSG00000187147	RNF220	chr1	+	45115554	45117395	0.0119839318817	0.031,0.011,0.071	0.093,0.206,0.038	-0.075
5663	ENSG00000126012	KDM5C	chrX	-	53227671	53228070	0.0121140652617	0.098,0.0,0.087	0.059,0.319,0.121	-0.105
1029	ENSG00000159348	CYB5R1	chr1	-	202935014	202935728	0.0121881355328	0.067,0.034,0.049	0.092,0.055,0.164	-0.054
4352	ENSG00000063177	RPL18	chr19	-	49119335	49120680	0.0122886045565	1.0,0.8,1.0	0.488,1.0,1.0	0.104
2404	ENSG00000108592	FTSJ3	chr17	-	61903617	61904032	0.0123127984959	0.018,0.064,0.012	0.065,0.207,0.04	-0.073
1064	ENSG00000100577	GSTZ1	chr14	+	77793814	77794380	0.0123129763738	0.02,0.0,0.012	0.036,0.074,0.026	-0.035
1294	ENSG00000106263	EIF3B	chr7	+	2419028	2420375	0.0125588907774	0.076,0.06,0.099	0.19,0.058,0.153	-0.055
320	ENSG00000065357	DGKA	chr12	+	56334680	56335109	0.0126821199279	0.038,0.147,0.061	0.105,0.199,0.135	-0.064
2593	ENSG00000115541	HSPE1	chr2	+	198367762	198368105	0.0126821199279	0.04,0.037,0.053	0.055,0.054,0.086	-0.022
4531	ENSG00000105618	PRPF31	chr19	+	54632431	54632745	0.0128474832544	0.011,0.012,0.076	0.089,0.075,0.038	-0.034
529	ENSG00000148362	C9orf142	chr9	+	139887091	139887695	0.0128798637786	0.076,0.294,0.175	0.305,0.628,0.294	-0.227
4771	ENSG00000160766	GBAP1	chr1	-	155186174	155186820	0.0129908080299	0.263,0.091,0.0	0.0,0.077,0.0	0.092
32	ENSG00000123815	ADCK4	chr19	-	41211000	41211352	0.0131073843052	0.231,0.156,0.105	0.355,0.511,0.176	-0.183
2010	ENSG00000102125	TAZ	chrX	+	153647881	153648433	0.0132927115106	0.725,0.682,0.94	0.487,0.375,0.733	0.251
2451	ENSG00000168872	DDX19A	chr16	+	70404125	70405466	0.0132927115106	0.021,0.046,0.031	0.057,0.103,0.182	-0.081
4010	ENSG00000150776	C11orf57	chr11	+	111945039	111945640	0.0132927115106	0.941,0.688,1.0	0.882,1.0,1.0	-0.084
1190	ENSG00000117228	GBP1	chr1	-	89520364	89520898	0.0133781159654	0.016,0.021,0.023	0.0,0.0,0.015	0.015
748	ENSG00000156239	N6AMT1	chr21	-	30244512	30248813	0.0135668461076	0.143,0.5,0.111	0.143,0.0,0.0	0.204
3472	ENSG00000132603	NIP7	chr16	+	69373908	69374235	0.0135690131781	0.019,0.0,0.0	0.015,0.017,0.043	-0.019
5420	ENSG00000132424	PNISR	chr6	-	99862447	99864304	0.0136656718176	0.009,0.033,0.01	0.004,0.001,0.004	0.014
3247	ENSG00000172732	MUS81	chr11	+	65632190	65632616	0.0138097378065	0.132,0.145,0.053	0.258,0.074,0.259	-0.087
4833	ENSG00000099797	TECR	chr19	+	14675597	14675935	0.0139145283242	0.576,1.0,1.0	1.0,1.0,1.0	-0.141
4620	ENSG00000114388	NPRL2	chr3	-	50387095	50387453	0.0140150040995	0.105,0.302,0.0	0.231,1.0,0.647	-0.49
1684	ENSG00000185101	ANO9	chr11	-	431693	431906	0.0140405648838	0.218,0.256,0.372	0.796,0.464,0.485	-0.3
3593	ENSG00000256269	HMBS	chr11	+	118960392	118960777	0.0140922013289	0.047,0.0,0.028	0.0,0.171,0.122	-0.073
2617	ENSG00000112739	PRPF4B	chr6	+	4060646	4062533	0.0142263679997	1.0,1.0,0.524	0.455,0.586,0.625	0.286
4658	ENSG00000100288	CHKB	chr22	-	51018618	51018845	0.0142263679997	0.174,0.251,0.201	0.248,0.3,0.286	-0.069
1544	ENSG00000178971	CTC1	chr17	-	8132459	8132764	0.0143278998389	0.1,0.173,0.174	0.241,0.596,0.305	-0.232
2661	ENSG00000112282	MED23	chr6	-	131913527	131914311	0.0144706080146	0.125,0.056,0.021	0.085,0.313,0.093	-0.096
1815	ENSG00000169228	RAB24	chr5	-	176728925	176729497	0.0144774403413	0.017,0.02,0.015	0.024,0.039,0.033	-0.015
4580	ENSG00000185324	CDK10	chr16	+	89759681	89760640	0.0144774403413	1.0,1.0,1.0	0.907,1.0,0.688	0.135
4795	ENSG00000102901	CENPT	chr16	-	67863667	67865261	0.0144774403413	0.0,0.034,0.009	0.044,0.333,0.022	-0.119
5175	ENSG00000186501	TMEM222	chr1	+	27660641	27662890	0.0147934735417	0.027,0.004,0.0	0.055,0.0,0.083	-0.036
2904	ENSG00000178921	PFAS	chr17	+	8159584	8159966	0.0149952646306	0.0,0.095,0.0	0.115,0.7,0.0	-0.24
5151	ENSG00000267454	ZNF582-AS1	chr19	+	56909645	56910537	0.0151491001309	0.0,0.0,0.2	0.294,0.0,0.0	-0.031
64	ENSG00000204469	PRRC2A	chr6	+	31604509	31604913	0.0152307039187	0.035,0.024,0.014	0.025,0.046,0.055	-0.018
2381	ENSG00000188917	TRMT2B	chrX	-	100306239	100306722	0.0152869154191	0.0,0.067,0.444	0.625,0.455,0.4	-0.323
5574	ENSG00000196535	MYO18A	chr17	-	27448564	27448975	0.0153713234513	0.02,0.0,0.0	0.034,0.056,0.027	-0.032
3202	ENSG00000172053	QARS	chr3	-	49135424	49135913	0.0153839549686	0.025,0.03,0.034	0.034,0.043,0.076	-0.021
74	ENSG00000074370	ATP2A3	chr17	-	3827168	3828735	0.0153906171806	0.942,1.0,0.965	0.986,0.988,0.994	-0.02
4002	ENSG00000055955	ITIH4	chr3	-	52852067	52852299	0.0159613834314	0.47,0.788,0.309	0.078,0.218,0.18	0.364
4796	ENSG00000102901	CENPT	chr16	-	67865914	67866448	0.0161086999182	0.061,0.0,0.045	0.186,0.093,0.0	-0.058
289	ENSG00000100299	ARSA	chr22	-	51065983	51066598	0.0161144742452	0.857,0.647,0.867	0.0,0.0,1.0	0.457
492	ENSG00000048140	TSPAN17	chr5	+	176079743	176082021	0.0161186069979	0.059,0.22,0.0	0.0,0.2,0.0	0.026
2341	ENSG00000049089	COL9A2	chr1	-	40777730	40778151	0.0161984425016	0.154,0.2,0.085	0.403,0.5,0.2	-0.221
2232	ENSG00000104897	SF3A2	chr19	+	2246751	2247021	0.0163929208098	0.028,0.018,0.03	0.029,0.07,0.048	-0.024
5064	ENSG00000158092	NCK1	chr3	+	136664424	136665137	0.0163929208098	0.846,0.849,1.0	1.0,1.0,0.927	-0.077
1041	ENSG00000261884	CTC-479C5.12	chr16	-	67968699	67969381	0.0165979406585	0.264,0.333,0.245	0.429,0.361,0.477	-0.142
1388	ENSG00000122952	ZWINT	chr10	-	58117198	58118220	0.0165979406585	0.039,0.067,0.061	0.159,0.143,0.097	-0.077
1272	ENSG00000102103	PQBP1	chrX	+	48759509	48760072	0.0167075628784	0.83,0.807,0.761	0.7,0.54,0.717	0.147
4609	ENSG00000041357	PSMA4	chr15	+	78834518	78834987	0.0167075628784	0.916,0.805,0.897	0.955,1.0,0.883	-0.073
5419	ENSG00000132424	PNISR	chr6	-	99851704	99852578	0.0167076611701	0.227,0.127,0.159	0.125,0.099,0.121	0.056
4864	ENSG00000115286	NDUFS7	chr19	+	1393240	1395583	0.0169085381009	0.004,0.006,0.014	0.033,0.032,0.008	-0.016
1244	ENSG00000106261	ZKSCAN1	chr7	+	99621041	99621555	0.0169549529572	0.927,1.0,0.92	1.0,1.0,1.0	-0.051
5111	ENSG00000100722	ZC3H14	chr14	+	89075610	89076147	0.0169833249012	1.0,1.0,0.92	0.933,0.263,1.0	0.241
1065	ENSG00000157601	MX1	chr21	+	42793764	42794022	0.0172239489461	0.663,0.984,1.0	0.136,1.0,0.304	0.402
2173	ENSG00000130305	NSUN5	chr7	-	72721579	72722550	0.0178595165093	1.0,0.986,1.0	0.915,0.919,1.0	0.051
5364	ENSG00000143862	ARL8A	chr1	-	202104586	202104928	0.0178595165093	0.016,0.016,0.024	0.014,0.05,0.071	-0.026
2038	ENSG00000139190	VAMP1	chr12	-	6571402	6574107	0.0178627654333	0.827,0.921,0.875	0.893,1.0,0.978	-0.083
3236	ENSG00000136718	IMP4	chr2	+	131100466	131100767	0.0182306456288	0.143,0.111,0.067	0.565,0.366,0.091	-0.234
491	ENSG00000108961	RANGRF	chr17	+	8192575	8193410	0.0182807451899	0.647,0.6,0.571	0.724,1.0,0.778	-0.228
238	ENSG00000175054	ATR	chr3	-	142168079	142172075	0.0183425834752	0.011,0.0,0.049	0.013,0.109,0.021	-0.028
4754	ENSG00000175110	MRPS22	chr3	+	139069020	139069902	0.0184988340524	0.098,0.074,0.039	0.106,0.25,0.156	-0.1
738	ENSG00000167965	MLST8	chr16	+	2258210	2258614	0.0186651206708	0.01,0.05,0.011	0.095,0.0,0.078	-0.034
5325	ENSG00000121310	ECHDC2	chr1	-	53363108	53364896	0.018757884807	0.045,0.098,0.088	0.045,0.081,0.0	0.035
1464	ENSG00000179583	CIITA	chr16	+	11000355	11003044	0.0189399776092	0.75,0.667,0.538	0.385,0.292,0.277	0.334
982	ENSG00000137752	CASP1	chr11	-	104896234	104897083	0.0189522478193	0.141,0.119,0.127	0.283,0.183,0.19	-0.09
1860	ENSG00000180879	SSR4	chrX	+	153063525	153063948	0.0189522478193	0.006,0.004,0.007	0.014,0.029,0.013	-0.013
581	ENSG00000196531	NACA	chr12	-	57106223	57106692	0.0192005610985	0.007,0.008,0.005	0.012,0.017,0.013	-0.007
1782	ENSG00000113108	APBB3	chr5	-	139941171	139941812	0.0192442140933	0.833,0.778,0.5	0.45,0.333,0.36	0.323
328	ENSG00000105443	CYTH2	chr19	+	48978094	48981402	0.019292930765	0.133,0.189,0.091	0.2,0.333,0.292	-0.137
4516	ENSG00000234769	WASH4P	chr16	-	64084	64720	0.0196403912377	0.0,0.0,0.0	0.0,0.184,0.0	-0.061
3190	ENSG00000182484	WASH6P	chrX	+	155251978	155252499	0.0199248114222	0.0,0.037,0.0	0.067,0.238,0.0	-0.089
1913	ENSG00000127419	TMEM175	chr4	+	941903	942403	0.0200960518556	0.548,0.415,0.886	0.918,0.961,0.771	-0.267
2459	ENSG00000003756	RBM5	chr3	+	50137964	50140599	0.0201842322102	0.304,0.423,0.257	0.62,0.795,0.35	-0.26
662	ENSG00000104518	GSDMD	chr8	+	144641501	144642139	0.0202954884211	0.071,0.028,0.065	0.073,0.115,0.102	-0.042
5349	ENSG00000060138	YBX3	chr12	-	10854558	10856747	0.0202954884211	0.328,0.558,0.514	0.754,0.821,0.512	-0.229
5017	ENSG00000267278	MAP3K14-AS1	chr17	+	43344479	43344857	0.0205638779369	0.0,0.0,1.0	0.763,1.0,0.541	-0.435
3336	ENSG00000101194	SLC17A9	chr20	+	61598054	61599949	0.0209848243699	0.068,0.089,0.087	0.077,0.418,0.134	-0.128
1278	ENSG00000161010	C5orf45	chr5	-	179264275	179267959	0.021216033624	0.231,0.342,0.0	0.339,0.452,0.509	-0.242
1898	ENSG00000054967	RELT	chr11	+	73105280	73105779	0.0212431256048	0.122,0.0,0.108	0.053,0.008,0.012	0.052
497	ENSG00000005700	IBTK	chr6	-	82900789	82901596	0.0212813976434	0.0,0.041,0.027	0.038,0.297,0.033	-0.1
1971	ENSG00000165280	VCP	chr9	-	35060309	35060920	0.0214856685656	0.001,0.005,0.006	0.032,0.004,0.022	-0.015
5124	ENSG00000103510	KAT8	chr16	+	31141776	31142221	0.021630454995	0.014,0.08,0.0	0.236,0.03,0.021	-0.064
91	ENSG00000092439	TRPM7	chr15	-	50867920	50868116	0.0217078412698	0.027,0.099,0.018	0.123,0.066,0.092	-0.046
2995	ENSG00000186470	BTN3A2	chr6	+	26368217	26368495	0.0218534665679	0.149,0.333,0.12	0.273,0.519,0.298	-0.163
4339	ENSG00000110888	CAPRIN2	chr12	-	30867892	30869610	0.0218534665679	1.0,1.0,0.667	0.385,0.8,1.0	0.161
5573	ENSG00000196535	MYO18A	chr17	-	27423778	27424368	0.0218534665679	0.011,0.066,0.03	0.068,0.034,0.115	-0.037
5610	ENSG00000117385	LEPRE1	chr1	-	43212045	43213083	0.0218534665679	0.048,0.098,0.006	0.13,0.082,0.096	-0.052
1030	ENSG00000159348	CYB5R1	chr1	-	202935014	202935728	0.0218556885473	0.6,1.0,1.0	0.286,1.0,0.76	0.185
2749	ENSG00000104886	PLEKHJ1	chr19	-	2233152	2234060	0.0220014069549	0.102,0.072,0.098	0.07,0.179,0.182	-0.053
1322	ENSG00000125651	GTF2F1	chr19	-	6381369	6381626	0.0221371513697	0.02,0.039,0.027	0.074,0.043,0.027	-0.019
4215	ENSG00000213930	GALT	chr9	+	34647488	34647958	0.0222666850398	0.05,0.15,0.242	0.247,0.259,0.403	-0.156
2660	ENSG00000156738	MS4A1	chr11	+	60229657	60230006	0.0223224455025	0.896,0.863,0.943	0.924,0.915,0.944	-0.027
1873	ENSG00000063601	MTMR1	chrX	+	149931037	149933575	0.0225004606487	1.0,1.0,1.0	0.923,1.0,0.677	0.133
1205	ENSG00000105374	NKG7	chr19	-	51875193	51875456	0.0227014156056	0.124,0.145,0.212	0.0,0.0,0.152	0.11
4103	ENSG00000150316	CWC15	chr11	-	94704140	94704651	0.0227014156056	0.028,0.014,0.018	0.033,0.016,0.066	-0.018
3518	ENSG00000167671	UBXN6	chr19	-	4446496	4446917	0.0227908169519	0.0,0.036,0.03	0.03,0.098,0.055	-0.039
5674	ENSG00000172660	TAF15	chr17	+	34147027	34147441	0.0227991654728	0.885,0.836,0.864	0.313,0.9,0.579	0.264
5136	ENSG00000132781	MUTYH	chr1	-	45798434	45798996	0.0228075778445	0.08,0.044,0.019	0.09,0.0,0.354	-0.1
1214	ENSG00000154889	MPPE1	chr18	-	11886497	11886777	0.023073240739	0.06,0.034,0.0	0.141,0.04,0.049	-0.045
1558	ENSG00000213024	NUP62	chr19	-	50430950	50432761	0.0232015889064	1.0,0.458,1.0	1.0,0.75,1.0	-0.097
965	ENSG00000161999	JMJD8	chr16	-	733321	733598	0.0235723539316	0.058,0.099,0.0	0.042,0.827,0.21	-0.307
5177	ENSG00000165792	METTL17	chr14	+	21461276	21462222	0.0235723539316	0.09,0.081,0.037	0.092,0.124,0.113	-0.04
5070	ENSG00000168488	ATXN2L	chr16	+	28847253	28847806	0.0238719503188	1.0,1.0,1.0	1.0,0.828,1.0	0.057
1916	ENSG00000106290	TAF6	chr7	-	99710971	99711392	0.0239357245113	0.083,0.055,0.104	0.011,0.082,0.0	0.05
2704	ENSG00000102879	CORO1A	chr16	+	30198136	30198544	0.0239357245113	0.095,0.101,0.098	0.128,0.109,0.134	-0.026
5639	ENSG00000104880	ARHGEF18	chr19	+	7535011	7537363	0.0242845646624	0.357,0.186,0.267	0.429,0.486,0.407	-0.171
322	ENSG00000065357	DGKA	chr12	+	56345406	56345883	0.0244235109322	0.1,0.046,0.13	0.051,0.055,0.066	0.035
3257	ENSG00000127084	FGD3	chr9	+	95795050	95796963	0.0246303057951	0.079,0.057,0.095	0.117,0.174,0.157	-0.072
876	ENSG00000123066	MED13L	chr12	-	116412975	116413543	0.0249136355129	0.02,0.093,0.0	0.134,0.083,0.034	-0.046
2523	ENSG00000070413	DGCR2	chr22	-	19028570	19029472	0.0249633789083	0.018,0.0,0.038	0.15,0.0,0.094	-0.063
3097	ENSG00000108671	PSMD11	chr17	+	30806268	30807215	0.0249633789083	0.481,1.0,1.0	1.0,1.0,1.0	-0.173
4579	ENSG00000185324	CDK10	chr16	+	89759681	89759875	0.0250206979346	0.22,0.31,0.369	0.533,0.672,0.39	-0.232
169	ENSG00000175197	DDIT3	chr12	-	57911051	57911536	0.0250508098247	0.178,0.125,0.238	0.542,0.38,0.19	-0.19
4079	ENSG00000228106	RP11-452F19.3	chr1	+	223010337	223010726	0.0251117440235	0.929,0.568,0.721	0.903,1.0,0.867	-0.184
1001	ENSG00000116353	MECR	chr1	-	29522452	29522770	0.0253662926763	1.0,1.0,1.0	0.478,1.0,1.0	0.174
1243	ENSG00000156671	SAMD8	chr10	+	76935823	76941881	0.0256500154374	0.015,0.048,0.0	0.0,0.8,0.091	-0.276
5556	ENSG00000182400	TRAPPC6B	chr14	-	39627488	39628754	0.0256500154374	0.068,0.119,0.152	0.165,0.2,0.245	-0.09
4382	ENSG00000187778	MCRS1	chr12	-	49959859	49960624	0.0258182368	0.043,0.054,0.014	0.022,0.205,0.08	-0.065
3857	ENSG00000241945	PWP2	chr21	+	45540832	45542238	0.0262628007453	0.0,0.0,0.016	0.023,0.084,0.0	-0.03
5463	ENSG00000140474	ULK3	chr15	-	75134415	75134761	0.0264144690577	1.0,1.0,1.0	1.0,0.263,1.0	0.246
761	ENSG00000178467	P4HTM	chr3	+	49042293	49043300	0.0264925353179	1.0,1.0,1.0	1.0,1.0,0.462	0.179
4640	ENSG00000125755	SYMPK	chr19	-	46357432	46357765	0.0265235767452	0.007,0.024,0.0	0.034,0.0,0.04	-0.014
2285	ENSG00000125089	SH3TC1	chr4	+	8237159	8239397	0.0265691123416	0.6,0.0,1.0	0.0,0.2,1.0	0.133
2247	ENSG00000213983	AP1G2	chr14	-	24032792	24033065	0.0267573600254	0.017,0.034,0.026	0.005,0.013,0.004	0.018
3948	ENSG00000104805	NUCB1	chr19	+	49422286	49422543	0.0268411958009	0.026,0.044,0.057	0.046,0.032,0.141	-0.031
4520	ENSG00000104973	MED25	chr19	+	50335192	50335414	0.0272903178328	0.039,0.053,0.027	0.13,0.121,0.018	-0.05
3354	ENSG00000127054	CPSF3L	chr1	-	1247605	1248080	0.0274477556774	0.023,0.037,0.008	0.035,0.055,0.053	-0.025
2397	ENSG00000166140	ZFYVE19	chr15	+	41105535	41106009	0.0278526389178	0.038,0.023,0.0	0.058,0.011,0.066	-0.025
3855	ENSG00000135124	P2RX4	chr12	+	121670413	121670895	0.0279740052902	0.0,0.025,0.058	0.019,0.25,0.121	-0.102
4681	ENSG00000215041	NEURL4	chr17	-	7224878	7225329	0.0279740052902	0.131,0.034,0.0	0.179,0.0,0.459	-0.158
2226	ENSG00000182866	LCK	chr1	+	32745271	32745595	0.0279865450383	0.037,0.024,0.019	0.053,0.024,0.079	-0.025
3118	ENSG00000064607	SUGP2	chr19	-	19114976	19115455	0.0281794919643	0.872,0.966,1.0	1.0,0.805,0.714	0.106
1888	ENSG00000011304	PTBP1	chr19	+	808359	808762	0.0282185304122	0.043,0.029,0.02	0.032,0.066,0.058	-0.021
4789	ENSG00000115282	TTC31	chr2	+	74717151	74717600	0.0283279458042	0.056,0.054,0.026	0.091,0.092,0.09	-0.046
3561	ENSG00000106624	AEBP1	chr7	+	44150323	44150656	0.0284996796339	0.091,0.111,0.0	0.368,0.143,0.179	-0.163
50	ENSG00000105643	ARRDC2	chr19	+	18118976	18119586	0.0285656306221	0.6,0.429,0.478	0.213,0.224,0.228	0.281
5424	ENSG00000163913	IFT122	chr3	+	129233231	129234442	0.0285656306221	0.0,0.0,0.486	0.188,0.63,0.333	-0.222
952	ENSG00000076924	XAB2	chr19	-	7690765	7691156	0.028568617334	0.014,0.107,0.0	0.13,0.154,0.02	-0.061
2938	ENSG00000149476	DAK	chr11	+	61109932	61110130	0.0287374957655	0.066,0.074,0.026	0.191,0.188,0.073	-0.095
1070	ENSG00000117616	C1orf63	chr1	-	25570040	25571792	0.0287464311259	0.802,0.597,0.711	0.556,0.612,0.375	0.189
321	ENSG00000065357	DGKA	chr12	+	56335781	56336047	0.0289348157367	0.032,0.015,0.024	0.046,0.039,0.035	-0.016
1920	ENSG00000101557	USP14	chr18	+	209970	210493	0.0289738199154	0.0,0.0,0.0	0.043,0.054,0.0	-0.032
3509	ENSG00000105699	LSR	chr19	+	35757581	35757870	0.0293106872701	0.091,0.0,0.143	0.25,0.182,0.385	-0.194
729	ENSG00000160961	ZNF333	chr19	+	14827805	14828545	0.0297532658299	0.0,0.048,0.0	0.1,0.018,0.143	-0.071
1256	ENSG00000185024	BRF1	chr14	-	105677458	105678501	0.0298156879961	0.077,0.0,0.007	0.045,0.121,0.049	-0.044
3212	ENSG00000169733	RFNG	chr17	-	80007552	80007882	0.0303928022962	0.038,0.174,0.113	0.125,0.364,0.249	-0.138
3916	ENSG00000166333	ILK	chr11	+	6630114	6630639	0.030441837325	1.0,1.0,1.0	0.364,1.0,1.0	0.212
1578	ENSG00000177954	RPS27	chr1	+	153963238	153963510	0.0305338571854	0.479,0.593,0.597	0.729,0.607,0.747	-0.138
4723	ENSG00000082898	XPO1	chr2	-	61719701	61721226	0.0305338571854	1.0,1.0,1.0	0.76,0.429,1.0	0.27
1482	ENSG00000108591	DRG2	chr17	+	18002946	18003749	0.0307085073396	1.0,0.805,1.0	0.9,0.333,0.699	0.291
5187	ENSG00000101365	IDH3B	chr20	-	2641102	2641475	0.0307085073396	0.035,0.036,0.033	0.05,0.051,0.067	-0.021
1071	ENSG00000117616	C1orf63	chr1	-	25570040	25571792	0.030839460024	0.765,1.0,0.8	0.783,0.736,0.58	0.155
2956	ENSG00000167566	NCKAP5L	chr12	-	50184928	50186371	0.0309943530353	0.125,0.152,0.031	0.273,0.257,0.167	-0.13
2484	ENSG00000159459	UBR1	chr15	-	43317571	43318861	0.031030923194	0.014,0.0,0.013	0.034,0.154,0.033	-0.065
1853	ENSG00000151923	TIAL1	chr10	-	121336122	121336715	0.0311317485818	0.058,0.094,0.042	0.105,0.107,0.084	-0.034
4794	ENSG00000102901	CENPT	chr16	-	67863667	67864451	0.0311590216746	0.179,0.2,0.235	0.52,0.19,0.607	-0.234
2359	ENSG00000068308	OTUD5	chrX	-	48791736	48792140	0.0314160652819	0.054,0.053,0.113	0.092,0.141,0.114	-0.042
1289	ENSG00000111325	OGFOD2	chr12	+	123462871	123463116	0.0316120341567	0.524,1.0,0.641	1.0,1.0,0.767	-0.201
2456	ENSG00000064961	HMG20B	chr19	+	3573689	3574584	0.0316120341567	1.0,0.5,0.25	1.0,1.0,1.0	-0.417
1510	ENSG00000100889	PCK2	chr14	+	24567411	24567887	0.0316451306744	0.044,0.031,0.053	0.025,0.015,0.013	0.025
[truncated: 97 more rows]
