# Supplementary material for: Modulation of alternative splicing during early infection of human primary B lymphocytes with Epstein-Barr virus (EBV): a novel function for the viral EBNA-LP protein
Source: Nucleic Acids Res. 2021 Sep 16;49(18):10657–76. doi: 10.1093/nar/gkab787 (PMC8501971; doi:10.1093/nar/gkab787)
Supplement: gkab787_Supplemental_Files [file gkab787_supplemental_files.zip › Sup table 9_revised.xls]

## Sheet: Feuil1
Primers for cellular and viral genes RT-PCR
Gene symbol	Alternative exon nb	Forward	Reverse	products size (bp)
ABH10	2	GCGGGGACAACTACGAAGAT	TCTCCATTTCCCCAGTGTGC	411, 227
ACAA1	7	TCGCCCAGTTTCTGAGTGAC	TTCTCCATCAAGCGCGAAGT	205, 162
ACADM1	3	GGCCGTGACCCGTGTATTAT	CATATTCTGCAGCCACTGGGA	220, 191
ACIN1	4	TACTTAGGCAGCGTCTGGAAC	GGTTTCTCATCATCAGAGTCACC	223, 103
ANKZF1	11	GCTGGAGATGTTGGAGTGCT	CCTTCTGCTCCCTTTTCCGT	358, 246
APP	20	GAAACGAAAACCACCGTGGAG	CACTTCAGAGATCTCCTCCG	213, 159
ARNT	6	TGTCTAACGATAAGGAGCGG	ACTGCCATGCGTAAGATGGT	208, 163
ATF2	6	ACCCTTTCTATGTACTGCGCC	TCATTCTCAAATGGACTCGCC	216, 119
BCL-X	2	GAGGGAGGCAGGCGACGAGTTTG	CGGCTGCTGCATTGTTCCCATAGA	493, 304
BCL-X	2	ATGGCAGCAGTAAAGCAAGCG	TCATTTCCGACTGAAGAGTGA	614, 425
BEND5	5	GGGGCACTTGTGTCTGAAATG	TCCTCATCAACCCAAATCCCG	274, 117
BOD1	3	GTTGCGAAATGGTCTGAGGC	TGCCCATGGTCAAGGTTGAA	361, 164
CELF2	8	TGGCCAGATAGAAGAATGCCG	GTGTTGAGCTGCTGCATCTG	237, 158
CHD1L	11	TGAAGTTGGAGACCACCTGAC	TGTTTTGGCCAATGCGATGAG	266, 192
COPS7A	3	GAGTGCGGAAGTGAAGGTGA	CTTTAGCAGCCAGGGTGACA	320, 244
DHX9	7	CCAAGTGGGTCCTGATCACA	ACAGGACTGTGCTGCCAATT	261, 124
DOK1	5	CCCTGGAGATGCTGGAGAAC	TCATTTCCCTGTGCCGTCTG	310, 125
FAM36A	2	GAGTCGCGGAGTAGTCCTCA	CAGCATCCCAAAGTCACCAA	240, 125
FCGR2B	16	CGATGGGGATCATTGTGGCT	CCCAACTTTGTCAGCCTCATC	194, 139
GLCCI1	7	CGGAGCAGTAGTACTCGCAG	ACATGAAAAGAGAGGGGCCG	321, 200
HNRNPH1	5	TGGCTTTGTACGGCTTAGAGG	CTGCATGGCCATAAGCTTTCG	286, 147
HNRNPH3	3	CCAAATGACGCTAGTGATGGG	CACGCCCAGCTCCATAATAAC	361, 122
HRAS	5	AGATCAAACGGGTGAAGGACTC	TCATCAGGAGGGTTCAGCTTC	314, 232
HSD17B4	26	TGTGGATCTTGCACCAACATC	AGGGCCTTGGTACACTTTTCC	232, 93
INTS12	2	GAACAGACGGATCGGCAGG	ACTGGAATCAATGCCCCGAG	345, 183
IRF4	2	CAGTTTCACCGCTCGATCTTG	CGCTCAACCAGTTCCTCAAAG	452, 181
IRF7	6	TGATGCTGCGGGATAACTCG	TCTCTACTGCCCACCCGTAC	408, 182
IVNS1ABP	8	AGGTAATCAACTGGGTGCAGC	AGTAGGTTCCCATCAAGCAGC	262, 121
LTB	2	TTCAGTCTCAATGGGGGCAC	GTTTCTGGCTCCTCCTCTGG	252, 206
MAP4K2	9	TGACTTTGGGGTGTCAGGC	TATCTCTCAGTTTGGGCGGC	257, 125
MED31	3	TGCTGGAAATCGACTTCGGT	TTTTGCTGTTGCTGCTCTGC	345, 248
MTA1	3 : 4 : 5	CCTCCAGCAACCCATACCTG	GGAGAGGAACAGCTCCCGAT	284, 233, 139
NAA25	17	TAGGTCAGTATGCTGCTGCG	CGTTCAGTACGGACTTGTGC	319, 216
NFYC	18	TGCAGTATATCCGCTTAGCCC	TCTGTGAACTGGCTGAACTGC	196, 139
NKTR	6	AAGGTGGAGAATCAATTTATGGTGG	GAACCATTGGTATGTTTCCCTCG	140, 112
NUMB	11	CTCCCTGTGCTCACAGATCA	CGGACGCTCTTAGACACCTC	373, 229
PARP11	2	GGCTCTCTCCGCTCGATTTT	AACATGTGCCACTTCCCACA	297, 172
PER1	18	AAGCGTAAATGTGCCTCCTCC	AAGGCTTGCTCTTCCTTCTG	440, 259
PMPCB	7	GGGCCAAGAATAGTGCTTGC	CCCAAAAGAGCGATCCCAGT	279, 166
PPHLN1	5	ATTCCGAGAGAACGAGCACC	GGTTGCCTGCTTGCAGAATG	257, 192
PRPF3	4	TGTTTGAGGCTGTGGAGGAAG	TCTTCCACCTCCTCAAAACGG	266, 170
PTBP1	9	TCACCAGCCTCAACGTCAAG	TACAGAATTTCCTGCCCCCG	314, 236
PTBP2	12	GCTCTGAGTCCTTTGGCCAT	TCTTCACACGCTGCACATCT	193, 159
PUF60	7	AAGTACGCCATGGAGCAGAG	TGTCGATGCTCTTGACATCT	265, 214
PUM2	14	GCTCAGCCCTCAGTGGATTT	CGGGAAGGAGGAAAGAGCTG	391, 154
RBM5	6	ATGATGGAGTCCTTCGAAGGC	TCAAACTTAGGTCTGGGATTGC	200, 126
RBM10	6	CGGCTGATGCGGAACAAATC	TTGATCTTGGGCTTGGGGTC	164, 90
RBMXL1	2	GAGTGCAAACCCCAGAGTCA	CTGCGCAATCTGGATGCTTT	327, 227
SAT1	4	ACCCCTTTTACCACTGCCTG	TGCCAATCCACGGGTCATAG	275, 165
SFRS17A	5	TGCAGGAGAAGATCAAGCTGG	CTTCTTGCTCAGCAGGATGC	354, 284
SIGIRR	9	CCTCTTGGTGAACCTGAGCC	CCTTCCACAGGCCTGTACTG	315, 164
SMEK1	11	GGAGCACCATACCTACCACA	AGCGGGATCCATTGTTGAGA	377, 221
SNRNP70	8	ACAGTAAGCGGTCAGGAAAGC	ACCCTCCTGCCATCAATCTTC	175, 114
SRSF2	3	ACGAAGGTCCAAGTCCAAGTC	TGGTCCTTTTTCCCCAAGTCC	327, 222
SRSF7	4	GCTATGAGTGTGGCGAAAAGG	GAGTATCGCCTTCCTCTGGATC	564, 115
TBC1D23	15	GGTGAATCTCCTAATGGCTCAA	CCCCAATGCTGAAAACAGGC	253, 208
TLR10	3	TTGCCACCAACCTGAAGACA	TCCCTTTCTTCTGGCAGCTC	420, 231
TRIM26	3	AACAGACCGCCGTGAGAGAGGAG	CTGGGAAGACAACCAGCAGG	228, 117
ZNF207	10	CCACGTCCTGGAATTCCTCC	AACAGGTCCTTGGACAGCTG	261, 168
ZCCHC10	4	CCCTCAAGGACAGCAGAACT	TCACTGGCAGAACTGTCACT	164, 122
EBNA2		ATATGACGTCGGGCATGGAC	GGTGACAAAATGGTGGGTGC
EBNA-LP		CCAGCAAGAAGAGGAGGTGG	TCACTTCGGTCTCCCCTAGG
Primers for NUMB and BCL-X reporters RT-PCR and RTqPCR amplification
actinF	GCTGCGTGTGGCTCCCGAGGAG
actin R	ATCTTCATTGTGCTGGGTGCCAG
GAPDH-F	TCCACCACCCTGTTGCTGTAG
GAPDH-R	ACCCACTCCTCCACCTTTGAC
RGf (Orengo et al)	CAAAGTGGACCCAGTACC
RGr (Orengo et al)	GCGCATGAACTCCTTGATGAC
RG6-DF (Bechara et al)	CAGCCACATGTTCGGGTCA
RG6-DR (Bechara et al)	ACCTTGAAGCGCATGAACTC
RG6CONSF(Bechara et al)	CATCCCCGACTACAAGAAGC
RG6CONSR (Bechara et al)	AGGGAGGAGTCTTGGGTCAC
RG6EF (Bechara et al)	TGGATTACAAGGATGACGATGA
RG6ER (Bechara et al)	TGGATTACAAGGATGACGATGA
BCL-XminiG-F	TCCCCATGGCAGCAGTAAAG
BCL-XminiG-XL-F	GAACGGCGGCTGG-GATAC
BCL-XminiG-XS-F	CAGCATATCAGAGCTTTGAACAG-GATAC
BCL-XminiG-R	CTAGAAGGCACAGTCGAGGC
Primers for Gateway Recombinational cloning
3'LP-gate	GGGGACAACTTTGTACAAGAAAGTTGGTTAGTCTTGATCCTCTTCTTCTTCTATGTAGAC
5'LP-gate	GGGGACAACTTTGTACAAAAAAGTTGGCATGGGAGACCGAAGTGAAGGCCC
RBM4gate-F	GGGGACAACTTTGTACAAAAAAGTTGGCATGGTGAAGCTGTTCATCG
RBM4gate-R	GGGGACACCTTTGTACAAGAAAGTTGGTCAAGCTTTAAAAGGCTGAG
RBM5gate-F	GGGGACAACTTTGTACAAAAAAGTTGGCATGGGTTCAGACAAAAGAGTG
RBM5gate-R	GGGGACAACTTTGTACAAGAATGGTCACTCCATCTCAGTGAACC
RBM6gate-F	GGGGACAACTTTGTACAAAAAAGTTGGCATGTGGGGGGATTCTCGACC
RBM6gate-R	GGGGACAACTTTGTACAAGAAAGTTGGTTAATCGAGTTCTTTZ-ATATCGAGCAAACATG
RBM10gate-F	GGGGACAACTTTGTACAAAAAAGTTGGCATGGAGTATGAAAGACGTGG
RBM10gate-R	GGGGACAACTTTGTACAAGAAAGTTGGTCACTGGGCCTCGTTG
Primers for LMP-RG6-Numb In Fusion cloning
FW primer	ACACACTGCCCTCGAAAGCTTCCATGGATTACAAG
RV primer	ACAAAGATCCTCTAGTAGAAGGCACAGTCGAGGC
Primers for site-directed mutagenesis of the BCL-X RBM4 site
BclX-RBM4koF	GCATTGTGGCCTTTTTCTCCTTCAACGGGGCACTGTGCGTG
BclX-RBM4koR	CACGCACAGTGCCCCGTTGAAGGAGAAAAAGGCCACAATGC
Primers for RBM4 transcripts amplification
R4endoF	CGGGCATGAGAGTGAGTTGT
R4endoR	CACACATCCCACCTCAAGCT
